# Supplementary material for: Identification of Key Genes and Pathways in Myeloma side population cells by Bioinformatics Analysis
Source: Int J Med Sci. 2020 Jul 25;17(14):2063–76. doi: 10.7150/ijms.48244 (PMC7484674; doi:10.7150/ijms.48244)
Supplement: Supplementary file 2 — Supplementary raw data and code. [file ijmsv17p2063s2.zip]

Archive with 44 entries (32 files):
- Raw data and code/1. GEO_Dataset/
- Raw data and code/1. GEO_Dataset/GSE109651_RAW.tar
- Raw data and code/1. GEO_Dataset/GSE109651_series_matrix.txt.gz
- Raw data and code/1. GEO_Dataset/GSE109651_series_matrix/
- Raw data and code/1. GEO_Dataset/GSE109651_series_matrix/ann/
- Raw data and code/1. GEO_Dataset/GSE109651_series_matrix/ann/ann.txt.txt
- Raw data and code/1. GEO_Dataset/GSE109651_series_matrix/ann/geneMatrix.txt.txt
- Raw data and code/1. GEO_Dataset/GSE109651_series_matrix/ann/probeMatrix.txt.txt
- Raw data and code/1. GEO_Dataset/GSE109651_series_matrix/ann/probe-symbol.txt.txt
- Raw data and code/1. GEO_Dataset/GSE109651_series_matrix/diff/
- Raw data and code/1. GEO_Dataset/GSE109651_series_matrix/diff/.Rhistory
- Raw data and code/1. GEO_Dataset/GSE109651_series_matrix/diff/DEG.R
- Raw data and code/1. GEO_Dataset/GSE109651_series_matrix/diff/DEG.xls.xls
- Raw data and code/1. GEO_Dataset/GSE109651_series_matrix/diff/DEG_down.xls.xls
- Raw data and code/1. GEO_Dataset/GSE109651_series_matrix/diff/DEG_exp.xls.xls
- Raw data and code/1. GEO_Dataset/GSE109651_series_matrix/diff/DEG_up.xls.xls
- Raw data and code/1. GEO_Dataset/GSE109651_series_matrix/diff/genes_exp.txt.txt
- Raw data and code/1. GEO_Dataset/GSE109651_series_matrix/diff/nrDEG.xls.xls
- Raw data and code/1. GEO_Dataset/GSE109651_series_matrix/TOP100_heatmap/
- Raw data and code/1. GEO_Dataset/GSE109651_series_matrix/TOP100_heatmap/group_list.txt.txt
- Raw data and code/1. GEO_Dataset/GSE109651_series_matrix/TOP100_heatmap/pheatmap.R
- Raw data and code/1. GEO_Dataset/GSE109651_series_matrix/TOP100_heatmap/TOP100_genes.xls.xls
- Raw data and code/2.DAVID_GO_and_KEGG/
- Raw data and code/2.DAVID_GO_and_KEGG/GO/
- Raw data and code/2.DAVID_GO_and_KEGG/GO/.Rhistory
- Raw data and code/2.DAVID_GO_and_KEGG/GO/Bubble plot of GO.R
- Raw data and code/2.DAVID_GO_and_KEGG/GO/Down-regulated genes_GO_raw data.txt.txt
- Raw data and code/2.DAVID_GO_and_KEGG/GO/Up-regulated genes_GO_raw data.txt.txt
- Raw data and code/2.DAVID_GO_and_KEGG/KEGG/
- Raw data and code/2.DAVID_GO_and_KEGG/KEGG/DAVID_KEGG_raw data.txt
- Raw data and code/2.DAVID_GO_and_KEGG/KEGG/KEGG  code.R
- Raw data and code/3.STRING_PPI/
- Raw data and code/3.STRING_PPI/MCODE App Results.txt.txt
- Raw data and code/3.STRING_PPI/module 1/
- Raw data and code/3.STRING_PPI/module 1/cluster 1.csv.csv
- Raw data and code/3.STRING_PPI/module 1/GO.cluster 1.bgo
- Raw data and code/3.STRING_PPI/module 2/
- Raw data and code/3.STRING_PPI/module 2/cluster 2.csv.csv
- Raw data and code/3.STRING_PPI/module 2/GO.cluster 2.bgo
- Raw data and code/3.STRING_PPI/module 3/
- Raw data and code/3.STRING_PPI/module 3/cluster 3.csv.csv
- Raw data and code/3.STRING_PPI/module 3/GO.cluster 3.bgo
- Raw data and code/3.STRING_PPI/string_interactions.tsv
- Raw data and code/3.STRING_PPI/TOP10_genes.csv.csv
