# Supplementary material for: Identification of Key Genes and Pathways in Myeloma side population cells by Bioinformatics Analysis
Source: Int J Med Sci. 2020 Jul 25;17(14):2063–76. doi: 10.7150/ijms.48244 (PMC7484674; doi:10.7150/ijms.48244)
Supplement: Supplementary file 2 — Supplementary raw data and code. [file ijmsv17p2063s2.zip › Raw data and code/1. GEO_Dataset/GSE109651_series_matrix/ann/ann.txt.txt]

#ID = Affymetrix Probe Set ID
#GB_ACC = GenBank Accession Number
#SPOT_ID = identifies controls
#Species Scientific Name = The genus and species of the organism represented by the probe set.
#Annotation Date = The date that the annotations for this probe array were last updated. It will generally be earlier than the date when the annotations were posted on the Affymetrix web site.
#Sequence Type = 
#Sequence Source = The database from which the sequence used to design this probe set was taken.
#Target Description = 
#Representative Public ID = The accession number of a representative sequence. Note that for consensus-based probe sets, the representative sequence is only one of several sequences (sequence sub-clusters) used to build the consensus sequence and it is not directly used to derive the probe sequences. The representative sequence is chosen during array design as a sequence that is best associated with the transcribed region being interrogated by the probe set. Refer to the "Sequence Source" field to determine the database used.
#Gene Title = Title of Gene represented by the probe set.
#Gene Symbol = A gene symbol, when one is available (from UniGene).
#ENTREZ_GENE_ID = Entrez Gene Database UID
#RefSeq Transcript ID = References to multiple sequences in RefSeq. The field contains the ID and Description for each entry, and there can be multiple entries per ProbeSet.
#Gene Ontology Biological Process = Gene Ontology Consortium Biological Process derived from LocusLink.  Each annotation consists of three parts: "Accession Number // Description // Evidence". The description corresponds directly to the GO ID. The evidence can be "direct", or "extended".
#Gene Ontology Cellular Component = Gene Ontology Consortium Cellular Component derived from LocusLink.  Each annotation consists of three parts: "Accession Number // Description // Evidence". The description corresponds directly to the GO ID. The evidence can be "direct", or "extended".
#Gene Ontology Molecular Function = Gene Ontology Consortium Molecular Function derived from LocusLink.  Each annotation consists of three parts: "Accession Number // Description // Evidence". The description corresponds directly to the GO ID. The evidence can be "direct", or "extended".
ID	GB_ACC	SPOT_ID	Species Scientific Name	Annotation Date	Sequence Type	Sequence Source	Target Description	Representative Public ID	Gene Title	Gene Symbol	ENTREZ_GENE_ID	RefSeq Transcript ID	Gene Ontology Biological Process	Gene Ontology Cellular Component	Gene Ontology Molecular Function
1007_s_at	U48705		Homo sapiens	Oct 6, 2014	Exemplar sequence	Affymetrix Proprietary Database	U48705 /FEATURE=mRNA /DEFINITION=HSU48705 Human receptor tyrosine kinase DDR gene, complete cds	U48705	discoidin domain receptor tyrosine kinase 1 /// microRNA 4640	DDR1 /// MIR4640	780 /// 100616237	NM_001202521 /// NM_001202522 /// NM_001202523 /// NM_001954 /// NM_013993 /// NM_013994 /// NR_039783 /// XM_005249385 /// XM_005249386 /// XM_005249387 /// XM_005249389 /// XM_005272873 /// XM_005272874 /// XM_005272875 /// XM_005272877 /// XM_005275027 /// XM_005275028 /// XM_005275030 /// XM_005275031 /// XM_005275162 /// XM_005275163 /// XM_005275164 /// XM_005275166 /// XM_005275457 /// XM_005275458 /// XM_005275459 /// XM_005275461 /// XM_006715185 /// XM_006715186 /// XM_006715187 /// XM_006715188 /// XM_006715189 /// XM_006715190 /// XM_006725501 /// XM_006725502 /// XM_006725503 /// XM_006725504 /// XM_006725505 /// XM_006725506 /// XM_006725714 /// XM_006725715 /// XM_006725716 /// XM_006725717 /// XM_006725718 /// XM_006725719 /// XM_006725720 /// XM_006725721 /// XM_006725722 /// XM_006725827 /// XM_006725828 /// XM_006725829 /// XM_006725830 /// XM_006725831 /// XM_006725832 /// XM_006726017 /// XM_006726018 /// XM_006726019 /// XM_006726020 /// XM_006726021 /// XM_006726022 /// XR_427836 /// XR_430858 /// XR_430938 /// XR_430974 /// XR_431015	0001558 // regulation of cell growth // inferred from electronic annotation /// 0001952 // regulation of cell-matrix adhesion // inferred from electronic annotation /// 0006468 // protein phosphorylation // inferred from electronic annotation /// 0007155 // cell adhesion // traceable author statement /// 0007169 // transmembrane receptor protein tyrosine kinase signaling pathway // inferred from electronic annotation /// 0007565 // female pregnancy // inferred from electronic annotation /// 0007566 // embryo implantation // inferred from electronic annotation /// 0007595 // lactation // inferred from electronic annotation /// 0008285 // negative regulation of cell proliferation // inferred from electronic annotation /// 0010715 // regulation of extracellular matrix disassembly // inferred from mutant phenotype /// 0014909 // smooth muscle cell migration // inferred from mutant phenotype /// 0016310 // phosphorylation // inferred from electronic annotation /// 0018108 // peptidyl-tyrosine phosphorylation // inferred from electronic annotation /// 0030198 // extracellular matrix organization // traceable author statement /// 0038063 // collagen-activated tyrosine kinase receptor signaling pathway // inferred from direct assay /// 0038063 // collagen-activated tyrosine kinase receptor signaling pathway // inferred from mutant phenotype /// 0038083 // peptidyl-tyrosine autophosphorylation // inferred from direct assay /// 0043583 // ear development // inferred from electronic annotation /// 0044319 // wound healing, spreading of cells // inferred from mutant phenotype /// 0046777 // protein autophosphorylation // inferred from direct assay /// 0060444 // branching involved in mammary gland duct morphogenesis // inferred from electronic annotation /// 0060749 // mammary gland alveolus development // inferred from electronic annotation /// 0061302 // smooth muscle cell-matrix adhesion // inferred from mutant phenotype	0005576 // extracellular region // inferred from electronic annotation /// 0005615 // extracellular space // inferred from direct assay /// 0005886 // plasma membrane // traceable author statement /// 0005887 // integral component of plasma membrane // traceable author statement /// 0016020 // membrane // inferred from electronic annotation /// 0016021 // integral component of membrane // inferred from electronic annotation /// 0043235 // receptor complex // inferred from direct assay /// 0070062 // extracellular vesicular exosome // inferred from direct assay	0000166 // nucleotide binding // inferred from electronic annotation /// 0004672 // protein kinase activity // inferred from electronic annotation /// 0004713 // protein tyrosine kinase activity // inferred from electronic annotation /// 0004714 // transmembrane receptor protein tyrosine kinase activity // traceable author statement /// 0005515 // protein binding // inferred from physical interaction /// 0005518 // collagen binding // inferred from direct assay /// 0005518 // collagen binding // inferred from mutant phenotype /// 0005524 // ATP binding // inferred from electronic annotation /// 0016301 // kinase activity // inferred from electronic annotation /// 0016740 // transferase activity // inferred from electronic annotation /// 0016772 // transferase activity, transferring phosphorus-containing groups // inferred from electronic annotation /// 0038062 // protein tyrosine kinase collagen receptor activity // inferred from direct assay /// 0046872 // metal ion binding // inferred from electronic annotation
1053_at	M87338		Homo sapiens	Oct 6, 2014	Exemplar sequence	GenBank	M87338 /FEATURE= /DEFINITION=HUMA1SBU Human replication factor C, 40-kDa subunit (A1) mRNA, complete cds	M87338	replication factor C (activator 1) 2, 40kDa	RFC2	5982	NM_001278791 /// NM_001278792 /// NM_001278793 /// NM_002914 /// NM_181471 /// XM_006716080	0000278 // mitotic cell cycle // traceable author statement /// 0000722 // telomere maintenance via recombination // traceable author statement /// 0000723 // telomere maintenance // traceable author statement /// 0006260 // DNA replication // traceable author statement /// 0006271 // DNA strand elongation involved in DNA replication // traceable author statement /// 0006281 // DNA repair // traceable author statement /// 0006283 // transcription-coupled nucleotide-excision repair // traceable author statement /// 0006289 // nucleotide-excision repair // traceable author statement /// 0006297 // nucleotide-excision repair, DNA gap filling // traceable author statement /// 0015979 // photosynthesis // inferred from electronic annotation /// 0015995 // chlorophyll biosynthetic process // inferred from electronic annotation /// 0032201 // telomere maintenance via semi-conservative replication // traceable author statement	0005634 // nucleus // inferred from electronic annotation /// 0005654 // nucleoplasm // traceable author statement /// 0005663 // DNA replication factor C complex // inferred from direct assay	0000166 // nucleotide binding // inferred from electronic annotation /// 0003677 // DNA binding // inferred from electronic annotation /// 0005515 // protein binding // inferred from physical interaction /// 0005524 // ATP binding // inferred from electronic annotation /// 0016851 // magnesium chelatase activity // inferred from electronic annotation /// 0017111 // nucleoside-triphosphatase activity // inferred from electronic annotation
117_at	X51757		Homo sapiens	Oct 6, 2014	Exemplar sequence	Affymetrix Proprietary Database	X51757 /FEATURE=cds /DEFINITION=HSP70B Human heat-shock protein HSP70B' gene	X51757	heat shock 70kDa protein 6 (HSP70B')	HSPA6	3310	NM_002155	0000902 // cell morphogenesis // inferred from electronic annotation /// 0006200 // ATP catabolic process // inferred from direct assay /// 0006950 // response to stress // inferred from electronic annotation /// 0006986 // response to unfolded protein // traceable author statement /// 0034605 // cellular response to heat // inferred from direct assay /// 0042026 // protein refolding // inferred from direct assay /// 0070370 // cellular heat acclimation // inferred from mutant phenotype	0005737 // cytoplasm // inferred from direct assay /// 0005814 // centriole // inferred from direct assay /// 0005829 // cytosol // inferred from direct assay /// 0008180 // COP9 signalosome // inferred from direct assay /// 0070062 // extracellular vesicular exosome // inferred from direct assay /// 0072562 // blood microparticle // inferred from direct assay	0000166 // nucleotide binding // inferred from electronic annotation /// 0005524 // ATP binding // inferred from electronic annotation /// 0019899 // enzyme binding // inferred from physical interaction /// 0031072 // heat shock protein binding // inferred from physical interaction /// 0042623 // ATPase activity, coupled // inferred from direct assay /// 0051082 // unfolded protein binding // inferred from direct assay
121_at	X69699		Homo sapiens	Oct 6, 2014	Exemplar sequence	GenBank	X69699 /FEATURE= /DEFINITION=HSPAX8A H.sapiens Pax8 mRNA	X69699	paired box 8	PAX8	7849	NM_003466 /// NM_013951 /// NM_013952 /// NM_013953 /// NM_013992	0001655 // urogenital system development // inferred from sequence or structural similarity /// 0001656 // metanephros development // inferred from electronic annotation /// 0001658 // branching involved in ureteric bud morphogenesis // inferred from expression pattern /// 0001822 // kidney development // inferred from expression pattern /// 0001823 // mesonephros development // inferred from sequence or structural similarity /// 0003337 // mesenchymal to epithelial transition involved in metanephros morphogenesis // inferred from expression pattern /// 0006351 // transcription, DNA-templated // inferred from direct assay /// 0006355 // regulation of transcription, DNA-templated // inferred from electronic annotation /// 0007275 // multicellular organismal development // inferred from electronic annotation /// 0007417 // central nervous system development // inferred from expression pattern /// 0009653 // anatomical structure morphogenesis // traceable author statement /// 0030154 // cell differentiation // inferred from electronic annotation /// 0030878 // thyroid gland development // inferred from expression pattern /// 0030878 // thyroid gland development // inferred from mutant phenotype /// 0038194 // thyroid-stimulating hormone signaling pathway // traceable author statement /// 0039003 // pronephric field specification // inferred from sequence or structural similarity /// 0042472 // inner ear morphogenesis // inferred from sequence or structural similarity /// 0042981 // regulation of apoptotic process // inferred from sequence or structural similarity /// 0045893 // positive regulation of transcription, DNA-templated // inferred from direct assay /// 0045893 // positive regulation of transcription, DNA-templated // inferred from sequence or structural similarity /// 0045944 // positive regulation of transcription from RNA polymerase II promoter // inferred from direct assay /// 0048793 // pronephros development // inferred from sequence or structural similarity /// 0071371 // cellular response to gonadotropin stimulus // inferred from direct assay /// 0071599 // otic vesicle development // inferred from expression pattern /// 0072050 // S-shaped body morphogenesis // inferred from electronic annotation /// 0072073 // kidney epithelium development // inferred from electronic annotation /// 0072108 // positive regulation of mesenchymal to epithelial transition involved in metanephros morphogenesis // inferred from sequence or structural similarity /// 0072164 // mesonephric tubule development // inferred from electronic annotation /// 0072207 // metanephric epithelium development // inferred from expression pattern /// 0072221 // metanephric distal convoluted tubule development // inferred from sequence or structural similarity /// 0072278 // metanephric comma-shaped body morphogenesis // inferred from expression pattern /// 0072284 // metanephric S-shaped body morphogenesis // inferred from expression pattern /// 0072289 // metanephric nephron tubule formation // inferred from sequence or structural similarity /// 0072305 // negative regulation of mesenchymal cell apoptotic process involved in metanephric nephron morphogenesis // inferred from sequence or structural similarity /// 0072307 // regulation of metanephric nephron tubule epithelial cell differentiation // inferred from sequence or structural similarity /// 0090190 // positive regulation of branching involved in ureteric bud morphogenesis // inferred from sequence or structural similarity /// 1900212 // negative regulation of mesenchymal cell apoptotic process involved in metanephros development // inferred from sequence or structural similarity /// 1900215 // negative regulation of apoptotic process involved in metanephric collecting duct development // inferred from sequence or structural similarity /// 1900218 // negative regulation of apoptotic process involved in metanephric nephron tubule development // inferred from sequence or structural similarity /// 2000594 // positive regulation of metanephric DCT cell differentiation // inferred from sequence or structural similarity /// 2000611 // positive regulation of thyroid hormone generation // inferred from mutant phenotype /// 2000612 // regulation of thyroid-stimulating hormone secretion // inferred from mutant phenotype	0005634 // nucleus // inferred from direct assay /// 0005654 // nucleoplasm // inferred from sequence or structural similarity /// 0005730 // nucleolus // inferred from direct assay	0000979 // RNA polymerase II core promoter sequence-specific DNA binding // inferred from direct assay /// 0003677 // DNA binding // inferred from direct assay /// 0003677 // DNA binding // inferred from mutant phenotype /// 0003700 // sequence-specific DNA binding transcription factor activity // inferred from direct assay /// 0004996 // thyroid-stimulating hormone receptor activity // traceable author statement /// 0005515 // protein binding // inferred from physical interaction /// 0044212 // transcription regulatory region DNA binding // inferred from direct assay
1255_g_at	L36861		Homo sapiens	Oct 6, 2014	Exemplar sequence	Affymetrix Proprietary Database	L36861 /FEATURE=expanded_cds /DEFINITION=HUMGCAPB Homo sapiens guanylate cyclase activating protein (GCAP) gene exons 1-4, complete cds	L36861	guanylate cyclase activator 1A (retina)	GUCA1A	2978	NM_000409 /// XM_006715073	0007165 // signal transduction // non-traceable author statement /// 0007601 // visual perception // inferred from electronic annotation /// 0007602 // phototransduction // inferred from electronic annotation /// 0007603 // phototransduction, visible light // traceable author statement /// 0016056 // rhodopsin mediated signaling pathway // traceable author statement /// 0022400 // regulation of rhodopsin mediated signaling pathway // traceable author statement /// 0030828 // positive regulation of cGMP biosynthetic process // inferred from electronic annotation /// 0031282 // regulation of guanylate cyclase activity // inferred from electronic annotation /// 0031284 // positive regulation of guanylate cyclase activity // inferred from electronic annotation /// 0050896 // response to stimulus // inferred from electronic annotation	0001750 // photoreceptor outer segment // inferred from electronic annotation /// 0001917 // photoreceptor inner segment // inferred from electronic annotation /// 0005578 // proteinaceous extracellular matrix // inferred from electronic annotation /// 0005886 // plasma membrane // inferred from direct assay /// 0016020 // membrane // inferred from electronic annotation /// 0097381 // photoreceptor disc membrane // traceable author statement	0005509 // calcium ion binding // inferred from electronic annotation /// 0008048 // calcium sensitive guanylate cyclase activator activity // inferred from electronic annotation /// 0030249 // guanylate cyclase regulator activity // inferred from electronic annotation /// 0046872 // metal ion binding // inferred from electronic annotation
1294_at	L13852		Homo sapiens	Oct 6, 2014	Exemplar sequence	GenBank	L13852 /FEATURE= /DEFINITION=HUME1URP Homo sapiens ubiquitin-activating enzyme E1 related protein mRNA, complete cds	L13852	microRNA 5193 /// ubiquitin-like modifier activating enzyme 7	MIR5193 /// UBA7	7318 /// 100847079	NM_003335 /// NR_049825 /// XM_005265430 /// XM_006713321	0006464 // cellular protein modification process // inferred from direct assay /// 0016567 // protein ubiquitination // not recorded /// 0016567 // protein ubiquitination // inferred from electronic annotation /// 0019221 // cytokine-mediated signaling pathway // traceable author statement /// 0019941 // modification-dependent protein catabolic process // not recorded /// 0032020 // ISG15-protein conjugation // inferred from direct assay /// 0032480 // negative regulation of type I interferon production // traceable author statement /// 0045087 // innate immune response // traceable author statement	0005634 // nucleus // not recorded /// 0005829 // cytosol // not recorded /// 0005829 // cytosol // traceable author statement	0000166 // nucleotide binding // inferred from electronic annotation /// 0003824 // catalytic activity // inferred from electronic annotation /// 0004839 // ubiquitin activating enzyme activity // not recorded /// 0004842 // ubiquitin-protein transferase activity // not recorded /// 0005524 // ATP binding // inferred from electronic annotation /// 0008641 // small protein activating enzyme activity // inferred from electronic annotation /// 0016874 // ligase activity // inferred from electronic annotation /// 0019782 // ISG15 activating enzyme activity // inferred from direct assay
1316_at	X55005		Homo sapiens	Oct 6, 2014	Exemplar sequence	Affymetrix Proprietary Database	X55005 /FEATURE=mRNA /DEFINITION=HSCERBAR Homo sapiens mRNA for thyroid hormone receptor alpha 1 THRA1, (c-erbA-1 gene)	X55005	thyroid hormone receptor, alpha	THRA	7067	NM_001190918 /// NM_001190919 /// NM_003250 /// NM_199334	0000122 // negative regulation of transcription from RNA polymerase II promoter // inferred from direct assay /// 0000122 // negative regulation of transcription from RNA polymerase II promoter // inferred from mutant phenotype /// 0001502 // cartilage condensation // inferred from electronic annotation /// 0001503 // ossification // inferred from electronic annotation /// 0002155 // regulation of thyroid hormone mediated signaling pathway // inferred from electronic annotation /// 0005978 // glycogen biosynthetic process // inferred from sequence or structural similarity /// 0006351 // transcription, DNA-templated // inferred from electronic annotation /// 0006355 // regulation of transcription, DNA-templated // inferred from electronic annotation /// 0006357 // regulation of transcription from RNA polymerase II promoter // inferred from direct assay /// 0006366 // transcription from RNA polymerase II promoter // inferred from direct assay /// 0006367 // transcription initiation from RNA polymerase II promoter // traceable author statement /// 0007611 // learning or memory // inferred from electronic annotation /// 0007623 // circadian rhythm // inferred from electronic annotation /// 0008016 // regulation of heart contraction // inferred from electronic annotation /// 0008050 // female courtship behavior // inferred from electronic annotation /// 0009409 // response to cold // inferred from electronic annotation /// 0009755 // hormone-mediated signaling pathway // inferred from direct assay /// 0009887 // organ morphogenesis // inferred from electronic annotation /// 0010467 // gene expression // traceable author statement /// 0010498 // proteasomal protein catabolic process // inferred from sequence or structural similarity /// 0010831 // positive regulation of myotube differentiation // inferred from electronic annotation /// 0010871 // negative regulation of receptor biosynthetic process // inferred from mutant phenotype /// 0017055 // negative regulation of RNA polymerase II transcriptional preinitiation complex assembly // inferred from direct assay /// 0019216 // regulation of lipid metabolic process // inferred from sequence or structural similarity /// 0030154 // cell differentiation // inferred from electronic annotation /// 0030218 // erythrocyte differentiation // inferred from electronic annotation /// 0030522 // intracellular receptor signaling pathway // inferred from electronic annotation /// 0030878 // thyroid gland development // inferred from electronic annotation /// 0032922 // circadian regulation of gene expression // inferred from sequence or structural similarity /// 0033032 // regulation of myeloid cell apoptotic process // inferred from electronic annotation /// 0034144 // negative regulation of toll-like receptor 4 signaling pathway // inferred from mutant phenotype /// 0035947 // regulation of gluconeogenesis by regulation of transcription from RNA polymerase II promoter // inferred from mutant phenotype /// 0042752 // regulation of circadian rhythm // inferred from sequence or structural similarity /// 0042994 // cytoplasmic sequestering of transcription factor // inferred from electronic annotation /// 0043401 // steroid hormone mediated signaling pathway // inferred from electronic annotation /// 0044321 // response to leptin // inferred from sequence or structural similarity /// 0045598 // regulation of fat cell differentiation // inferred from sequence or structural similarity /// 0045892 // negative regulation of transcription, DNA-templated // inferred from direct assay /// 0045893 // positive regulation of transcription, DNA-templated // inferred from sequence or structural similarity /// 0045925 // positive regulation of female receptivity // inferred from electronic annotation /// 0045944 // positive regulation of transcription from RNA polymerase II promoter // inferred from electronic annotation /// 0048511 // rhythmic process // inferred from electronic annotation /// 0050994 // regulation of lipid catabolic process // inferred from electronic annotation /// 0060086 // circadian temperature homeostasis // inferred from sequence or structural similarity /// 0060509 // Type I pneumocyte differentiation // inferred from electronic annotation /// 0061178 // regulation of insulin secretion involved in cellular response to glucose stimulus // inferred from sequence or structural similarity /// 0061469 // regulation of type B pancreatic cell proliferation // inferred from sequence or structural similarity /// 0070859 // positive regulation of bile acid biosynthetic process // inferred from sequence or structural similarity /// 0071222 // cellular response to lipopolysaccharide // inferred from mutant phenotype /// 2000143 // negative regulation of DNA-templated transcription, initiation // inferred from direct assay /// 2000188 // regulation of cholesterol homeostasis // inferred from sequence or structural similarity /// 2000189 // positive regulation of cholesterol homeostasis // inferred from direct assay	0000790 // nuclear chromatin // inferred from direct assay /// 0005634 // nucleus // inferred from direct assay /// 0005654 // nucleoplasm // traceable author statement /// 0005737 // cytoplasm // inferred from electronic annotation /// 0005737 // cytoplasm // inferred from sequence or structural similarity /// 0005829 // cytosol // inferred from direct assay /// 0030425 // dendrite // inferred from electronic annotation /// 0030425 // dendrite // inferred from sequence or structural similarity /// 0042995 // cell projection // inferred from electronic annotation /// 0043197 // dendritic spine // inferred from electronic annotation /// 0043197 // dendritic spine // inferred from sequence or structural similarity	0000978 // RNA polymerase II core promoter proximal region sequence-specific DNA binding // inferred from mutant phenotype /// 0001046 // core promoter sequence-specific DNA binding // inferred from direct assay /// 0001078 // RNA polymerase II core promoter proximal region sequence-specific DNA binding transcription factor activity involved in negative regulation of transcription // inferred from direct assay /// 0001222 // transcription corepressor binding // inferred from direct assay /// 0001222 // transcription corepressor binding // inferred from mutant phenotype /// 0002153 // steroid receptor RNA activator RNA binding // inferred from electronic annotation /// 0003677 // DNA binding // inferred from electronic annotation /// 0003700 // sequence-specific DNA binding transcription factor activity // inferred from direct assay /// 0003707 // steroid hormone receptor activity // inferred from electronic annotation /// 0003714 // transcription corepressor activity // traceable author statement /// 0003727 // single-stranded RNA binding // inferred from electronic annotation /// 0004879 // ligand-activated sequence-specific DNA binding RNA polymerase II transcription factor activity // traceable author statement /// 0004879 // ligand-activated sequence-specific DNA binding RNA polymerase II transcription factor activity // inferred from electronic annotation /// 0004887 // thyroid hormone receptor activity // inferred from direct assay /// 0005515 // protein binding // inferred from physical interaction /// 0008134 // transcription factor binding // inferred from physical interaction /// 0008270 // zinc ion binding // inferred from electronic annotation /// 0017025 // TBP-class protein binding // inferred from direct assay /// 0019904 // protein domain specific binding // inferred from physical interaction /// 0020037 // heme binding // inferred from direct assay /// 0031490 // chromatin DNA binding // inferred from electronic annotation /// 0032403 // protein complex binding // inferred from electronic annotation /// 0043565 // sequence-specific DNA binding // inferred from electronic annotation /// 0044212 // transcription regulatory region DNA binding // inferred from direct assay /// 0046872 // metal ion binding // inferred from electronic annotation /// 0070324 // thyroid hormone binding // inferred from direct assay /// 0070324 // thyroid hormone binding // inferred from physical interaction
1320_at	X79510		Homo sapiens	Oct 6, 2014	Exemplar sequence	Affymetrix Proprietary Database	X79510 /FEATURE=cds /DEFINITION=HSPTPD1 H.sapiens mRNA for protein-tyrosine-phosphatase D1	X79510	protein tyrosine phosphatase, non-receptor type 21	PTPN21	11099	NM_007039 /// XM_005267287 /// XM_006720011	0006470 // protein dephosphorylation // traceable author statement /// 0016311 // dephosphorylation // inferred from electronic annotation /// 0035335 // peptidyl-tyrosine dephosphorylation // inferred from electronic annotation /// 0035335 // peptidyl-tyrosine dephosphorylation // traceable author statement	0005737 // cytoplasm // inferred from electronic annotation /// 0005856 // cytoskeleton // inferred from electronic annotation	0004721 // phosphoprotein phosphatase activity // inferred from electronic annotation /// 0004725 // protein tyrosine phosphatase activity // inferred from electronic annotation /// 0005515 // protein binding // inferred from physical interaction /// 0016787 // hydrolase activity // inferred from electronic annotation /// 0016791 // phosphatase activity // inferred from electronic annotation
1405_i_at	M21121		Homo sapiens	Oct 6, 2014	Exemplar sequence	GenBank	M21121 /FEATURE= /DEFINITION=HUMTCSM Human T cell-specific protein (RANTES) mRNA, complete cds	M21121	chemokine (C-C motif) ligand 5	CCL5	6352	NM_001278736 /// NM_002985	0000165 // MAPK cascade // inferred from mutant phenotype /// 0002407 // dendritic cell chemotaxis // traceable author statement /// 0002548 // monocyte chemotaxis // inferred by curator /// 0002676 // regulation of chronic inflammatory response // traceable author statement /// 0006468 // protein phosphorylation // inferred from direct assay /// 0006816 // calcium ion transport // inferred from direct assay /// 0006874 // cellular calcium ion homeostasis // inferred from direct assay /// 0006887 // exocytosis // inferred from direct assay /// 0006935 // chemotaxis // non-traceable author statement /// 0006954 // inflammatory response // inferred from direct assay /// 0006955 // immune response // inferred from electronic annotation /// 0007159 // leukocyte cell-cell adhesion // inferred from direct assay /// 0007267 // cell-cell signaling // inferred from direct assay /// 0009615 // response to virus // traceable author statement /// 0009636 // response to toxic substance // inferred from direct assay /// 0010535 // positive regulation of activation of JAK2 kinase activity // traceable author statement /// 0010759 // positive regulation of macrophage chemotaxis // inferred from direct assay /// 0010820 // positive regulation of T cell chemotaxis // inferred from direct assay /// 0014068 // positive regulation of phosphatidylinositol 3-kinase signaling // inferred from direct assay /// 0014911 // positive regulation of smooth muscle cell migration // inferred from direct assay /// 0030335 // positive regulation of cell migration // inferred from direct assay /// 0031328 // positive regulation of cellular biosynthetic process // inferred from direct assay /// 0031584 // activation of phospholipase D activity // inferred from direct assay /// 0031663 // lipopolysaccharide-mediated signaling pathway // inferred from direct assay /// 0033634 // positive regulation of cell-cell adhesion mediated by integrin // inferred from direct assay /// 0034097 // response to cytokine // inferred from electronic annotation /// 0034112 // positive regulation of homotypic cell-cell adhesion // inferred from direct assay /// 0034612 // response to tumor necrosis factor // inferred from electronic annotation /// 0042102 // positive regulation of T cell proliferation // inferred from direct assay /// 0042119 // neutrophil activation // inferred from direct assay /// 0042327 // positive regulation of phosphorylation // inferred from direct assay /// 0042531 // positive regulation of tyrosine phosphorylation of STAT protein // inferred from direct assay /// 0043491 // protein kinase B signaling // inferred from mutant phenotype /// 0043623 // cellular protein complex assembly // inferred from direct assay /// 0043922 // negative regulation by host of viral transcription // inferred from direct assay /// 0044344 // cellular response to fibroblast growth factor stimulus // inferred from expression pattern /// 0045070 // positive regulation of viral genome replication // traceable author statement /// 0045071 // negative regulation of viral genome replication // inferred from direct assay /// 0045089 // positive regulation of innate immune response // traceable author statement /// 0045744 // negative regulation of G-protein coupled receptor protein signaling pathway // inferred from direct assay /// 0045785 // positive regulation of cell adhesion // inferred from direct assay /// 0045948 // positive regulation of translational initiation // non-traceable author statement /// 0046427 // positive regulation of JAK-STAT cascade // traceable author statement /// 0048245 // eosinophil chemotaxis // inferred from direct assay /// 0048246 // macrophage chemotaxis // traceable author statement /// 0048661 // positive regulation of smooth muscle cell proliferation // inferred from direct assay /// 0050679 // positive regulation of epithelial cell proliferation // inferred from electronic annotation /// 0050863 // regulation of T cell activation // inferred from direct assay /// 0050918 // positive chemotaxis // inferred from direct assay /// 0051262 // protein tetramerization // inferred from direct assay /// 0051928 // positive regulation of calcium ion transport // inferred from direct assay /// 0060326 // cell chemotaxis // inferred from electronic annotation /// 0061098 // positive regulation of protein tyrosine kinase activity // inferred from direct assay /// 0070098 // chemokine-mediated signaling pathway // traceable author statement /// 0070100 // negative regulation of chemokine-mediated signaling pathway // inferred from direct assay /// 0070233 // negative regulation of T cell apoptotic process // inferred from direct assay /// 0070234 // positive regulation of T cell apoptotic process // inferred from direct assay /// 0071346 // cellular response to interferon-gamma // inferred from expression pattern /// 0071347 // cellular response to interleukin-1 // inferred from expression pattern /// 0071356 // cellular response to tumor necrosis factor // inferred from expression pattern /// 0071407 // cellular response to organic cyclic compound // inferred from direct assay /// 0090026 // positive regulation of monocyte chemotaxis // inferred from direct assay /// 2000110 // negative regulation of macrophage apoptotic process // inferred from electronic annotation /// 2000406 // positive regulation of T cell migration // inferred from direct assay /// 2000503 // positive regulation of natural killer cell chemotaxis // inferred from direct assay	0005576 // extracellular region // traceable author statement /// 0005615 // extracellular space // inferred from electronic annotation /// 0005737 // cytoplasm // inferred from electronic annotation	0004435 // phosphatidylinositol phospholipase C activity // inferred from direct assay /// 0004672 // protein kinase activity // inferred from direct assay /// 0005125 // cytokine activity // inferred from electronic annotation /// 0005515 // protein binding // inferred from physical interaction /// 0008009 // chemokine activity // inferred from direct assay /// 0008009 // chemokine activity // non-traceable author statement /// 0016004 // phospholipase activator activity // inferred from direct assay /// 0030298 // receptor signaling protein tyrosine kinase activator activity // inferred from direct assay /// 0031726 // CCR1 chemokine receptor binding // inferred from direct assay /// 0031726 // CCR1 chemokine receptor binding // inferred from physical interaction /// 0031726 // CCR1 chemokine receptor binding // traceable author statement /// 0031729 // CCR4 chemokine receptor binding // traceable author statement /// 0031730 // CCR5 chemokine receptor binding // inferred from physical interaction /// 0042056 // chemoattractant activity // inferred from direct assay /// 0042379 // chemokine receptor binding // inferred from physical interaction /// 0042803 // protein homodimerization activity // inferred from direct assay /// 0043621 // protein self-association // inferred from direct assay /// 0046817 // chemokine receptor antagonist activity // inferred from direct assay
1431_at	J02843		Homo sapiens	Oct 6, 2014	Exemplar sequence	Affymetrix Proprietary Database	J02843 /FEATURE=cds /DEFINITION=HUMCYPIIE Human cytochrome P450IIE1 (ethanol-inducible) gene, complete cds	J02843	cytochrome P450, family 2, subfamily E, polypeptide 1	CYP2E1	1571	NM_000773	0006641 // triglyceride metabolic process // inferred from electronic annotation /// 0006805 // xenobiotic metabolic process // traceable author statement /// 0008202 // steroid metabolic process // inferred from mutant phenotype /// 0010193 // response to ozone // inferred from electronic annotation /// 0010243 // response to organonitrogen compound // inferred from electronic annotation /// 0016098 // monoterpenoid metabolic process // inferred from direct assay /// 0017144 // drug metabolic process // inferred from direct assay /// 0017144 // drug metabolic process // inferred from mutant phenotype /// 0042493 // response to drug // inferred from electronic annotation /// 0044281 // small molecule metabolic process // traceable author statement /// 0045471 // response to ethanol // inferred from electronic annotation /// 0046483 // heterocycle metabolic process // inferred from direct assay /// 0055114 // oxidation-reduction process // inferred from direct assay	0000139 // Golgi membrane // inferred from electronic annotation /// 0005739 // mitochondrion // inferred from electronic annotation /// 0005783 // endoplasmic reticulum // inferred from electronic annotation /// 0005789 // endoplasmic reticulum membrane // traceable author statement /// 0016020 // membrane // inferred from electronic annotation /// 0031090 // organelle membrane // inferred from electronic annotation /// 0031227 // intrinsic component of endoplasmic reticulum membrane // inferred from electronic annotation /// 0043231 // intracellular membrane-bounded organelle // inferred from electronic annotation	0004497 // monooxygenase activity // inferred from direct assay /// 0005506 // iron ion binding // inferred from electronic annotation /// 0009055 // electron carrier activity // inferred from electronic annotation /// 0016491 // oxidoreductase activity // inferred from direct assay /// 0016705 // oxidoreductase activity, acting on paired donors, with incorporation or reduction of molecular oxygen // inferred from electronic annotation /// 0016709 // oxidoreductase activity, acting on paired donors, with incorporation or reduction of molecular oxygen, NAD(P)H as one donor, and incorporation of one atom of oxygen // traceable author statement /// 0016712 // oxidoreductase activity, acting on paired donors, with incorporation or reduction of molecular oxygen, reduced flavin or flavoprotein as one donor, and incorporation of one atom of oxygen // inferred from electronic annotation /// 0019825 // oxygen binding // traceable author statement /// 0019899 // enzyme binding // inferred from physical interaction /// 0020037 // heme binding // inferred from direct assay /// 0046872 // metal ion binding // inferred from electronic annotation /// 0070330 // aromatase activity // inferred from electronic annotation
1438_at	X75208		Homo sapiens	Oct 6, 2014	Exemplar sequence	Affymetrix Proprietary Database	X75208 /FEATURE=cds /DEFINITION=HSPTKR H.sapiens HEK2 mRNA for protein tyrosine kinase receptor	X75208	EPH receptor B3	EPHB3	2049	NM_004443	0001525 // angiogenesis // inferred from sequence or structural similarity /// 0001655 // urogenital system development // inferred from sequence or structural similarity /// 0006468 // protein phosphorylation // inferred from electronic annotation /// 0007169 // transmembrane receptor protein tyrosine kinase signaling pathway // inferred from electronic annotation /// 0007275 // multicellular organismal development // inferred from electronic annotation /// 0007399 // nervous system development // inferred from electronic annotation /// 0007411 // axon guidance // inferred from sequence or structural similarity /// 0007413 // axonal fasciculation // inferred from sequence or structural similarity /// 0016310 // phosphorylation // inferred from electronic annotation /// 0016477 // cell migration // inferred from direct assay /// 0018108 // peptidyl-tyrosine phosphorylation // inferred from electronic annotation /// 0021952 // central nervous system projection neuron axonogenesis // inferred from electronic annotation /// 0022038 // corpus callosum development // inferred from sequence or structural similarity /// 0022407 // regulation of cell-cell adhesion // inferred from direct assay /// 0031290 // retinal ganglion cell axon guidance // inferred from electronic annotation /// 0032314 // regulation of Rac GTPase activity // inferred from direct assay /// 0034446 // substrate adhesion-dependent cell spreading // inferred from direct assay /// 0043088 // regulation of Cdc42 GTPase activity // inferred from direct assay /// 0046777 // protein autophosphorylation // inferred from direct assay /// 0048013 // ephrin receptor signaling pathway // inferred from direct assay /// 0048538 // thymus development // inferred from sequence or structural similarity /// 0048546 // digestive tract morphogenesis // inferred from sequence or structural similarity /// 0050770 // regulation of axonogenesis // inferred from sequence or structural similarity /// 0051965 // positive regulation of synapse assembly // inferred from sequence or structural similarity /// 0060021 // palate development // inferred from sequence or structural similarity /// 0060996 // dendritic spine development // inferred from sequence or structural similarity /// 0060997 // dendritic spine morphogenesis // inferred from sequence or structural similarity	0005886 // plasma membrane // inferred from electronic annotation /// 0005887 // integral component of plasma membrane // inferred from direct assay /// 0016020 // membrane // inferred from electronic annotation /// 0016021 // integral component of membrane // inferred from electronic annotation /// 0030425 // dendrite // inferred from electronic annotation /// 0042995 // cell projection // inferred from electronic annotation	0000166 // nucleotide binding // inferred from electronic annotation /// 0004672 // protein kinase activity // inferred from electronic annotation /// 0004713 // protein tyrosine kinase activity // inferred from electronic annotation /// 0004714 // transmembrane receptor protein tyrosine kinase activity // inferred from electronic annotation /// 0005003 // ephrin receptor activity // inferred from direct assay /// 0005515 // protein binding // inferred from electronic annotation /// 0005524 // ATP binding // inferred from electronic annotation /// 0008046 // axon guidance receptor activity // inferred from electronic annotation /// 0016301 // kinase activity // inferred from electronic annotation /// 0016740 // transferase activity // inferred from electronic annotation /// 0016772 // transferase activity, transferring phosphorus-containing groups // inferred from electronic annotation
1487_at	L38487		Homo sapiens	Oct 6, 2014	Exemplar sequence	Affymetrix Proprietary Database	L38487 /FEATURE=mRNA /DEFINITION=HUMHERRA1 Human estrogen receptor-related protein (hERRa1) mRNA, 3' end, partial cds	L38487	estrogen-related receptor alpha	ESRRA	2101	NM_001282450 /// NM_001282451 /// NM_004451 /// XM_006718449 /// XM_006718450	0006351 // transcription, DNA-templated // inferred from electronic annotation /// 0006355 // regulation of transcription, DNA-templated // inferred from mutant phenotype /// 0006367 // transcription initiation from RNA polymerase II promoter // traceable author statement /// 0010467 // gene expression // traceable author statement /// 0030278 // regulation of ossification // inferred from electronic annotation /// 0030522 // intracellular receptor signaling pathway // traceable author statement /// 0042127 // regulation of cell proliferation // inferred from electronic annotation /// 0043401 // steroid hormone mediated signaling pathway // inferred from electronic annotation /// 0045667 // regulation of osteoblast differentiation // inferred from electronic annotation /// 0045670 // regulation of osteoclast differentiation // inferred from electronic annotation /// 0045893 // positive regulation of transcription, DNA-templated // inferred from electronic annotation /// 0045944 // positive regulation of transcription from RNA polymerase II promoter // inferred from sequence or structural similarity /// 0051216 // cartilage development // inferred from electronic annotation	0005634 // nucleus // inferred from direct assay /// 0005654 // nucleoplasm // traceable author statement /// 0005730 // nucleolus // inferred from direct assay /// 0015630 // microtubule cytoskeleton // inferred from direct assay /// 0045171 // intercellular bridge // inferred from direct assay	0003677 // DNA binding // traceable author statement /// 0003700 // sequence-specific DNA binding transcription factor activity // inferred from electronic annotation /// 0003707 // steroid hormone receptor activity // inferred from electronic annotation /// 0004879 // ligand-activated sequence-specific DNA binding RNA polymerase II transcription factor activity // traceable author statement /// 0005496 // steroid binding // inferred from electronic annotation /// 0005515 // protein binding // inferred from physical interaction /// 0008270 // zinc ion binding // inferred from electronic annotation /// 0019904 // protein domain specific binding // inferred from physical interaction /// 0043565 // sequence-specific DNA binding // inferred from direct assay /// 0046872 // metal ion binding // inferred from electronic annotation
1494_f_at	M33318		Homo sapiens	Oct 6, 2014	Exemplar sequence	Affymetrix Proprietary Database	M33318 /FEATURE=mRNA /DEFINITION=HUMCPIIA3A Human cytochrome P450IIA3 (CYP2A3) mRNA, complete cds	M33318	cytochrome P450, family 2, subfamily A, polypeptide 6	CYP2A6	1548	NM_000762	0006805 // xenobiotic metabolic process // traceable author statement /// 0008202 // steroid metabolic process // inferred from mutant phenotype /// 0009804 // coumarin metabolic process // inferred from direct assay /// 0017144 // drug metabolic process // inferred from direct assay /// 0017144 // drug metabolic process // inferred from mutant phenotype /// 0042738 // exogenous drug catabolic process // inferred from direct assay /// 0044281 // small molecule metabolic process // traceable author statement /// 0046226 // coumarin catabolic process // inferred from direct assay /// 0055114 // oxidation-reduction process // inferred from electronic annotation	0005783 // endoplasmic reticulum // inferred from electronic annotation /// 0005789 // endoplasmic reticulum membrane // traceable author statement /// 0005881 // cytoplasmic microtubule // inferred from direct assay /// 0016020 // membrane // inferred from electronic annotation /// 0031090 // organelle membrane // inferred from electronic annotation /// 0043231 // intracellular membrane-bounded organelle // inferred from electronic annotation	0004497 // monooxygenase activity // inferred from electronic annotation /// 0005506 // iron ion binding // inferred from electronic annotation /// 0008389 // coumarin 7-hydroxylase activity // inferred from direct assay /// 0009055 // electron carrier activity // inferred from electronic annotation /// 0016491 // oxidoreductase activity // inferred from electronic annotation /// 0016705 // oxidoreductase activity, acting on paired donors, with incorporation or reduction of molecular oxygen // inferred from electronic annotation /// 0016712 // oxidoreductase activity, acting on paired donors, with incorporation or reduction of molecular oxygen, reduced flavin or flavoprotein as one donor, and incorporation of one atom of oxygen // inferred from electronic annotation /// 0019825 // oxygen binding // traceable author statement /// 0019899 // enzyme binding // inferred from physical interaction /// 0020037 // heme binding // inferred from direct assay /// 0046872 // metal ion binding // inferred from electronic annotation /// 0070330 // aromatase activity // inferred from electronic annotation
1552256_a_at	NM_005505		Homo sapiens	Oct 6, 2014	Consensus sequence	GenBank	gb:NM_005505.2 /DB_XREF=gi:21361199 /GEN=SCARB1 /TID=Hs2.180616.1 /CNT=302 /FEA=FLmRNA /TIER=FL+Stack /STK=102 /LL=949 /UG=Hs.180616 /DEF=Homo sapiens scavenger receptor class B, member 1 (SCARB1), mRNA. /PROD=scavenger receptor class B, member 1 /FL=gb:NM_005505.2	NM_005505	scavenger receptor class B, member 1	SCARB1	949	NM_001082959 /// NM_005505	0001935 // endothelial cell proliferation // inferred from electronic annotation /// 0006702 // androgen biosynthetic process // inferred from electronic annotation /// 0006707 // cholesterol catabolic process // inferred from electronic annotation /// 0006869 // lipid transport // inferred from electronic annotation /// 0006898 // receptor-mediated endocytosis // inferred from direct assay /// 0006910 // phagocytosis, recognition // inferred from electronic annotation /// 0007155 // cell adhesion // inferred from electronic annotation /// 0010595 // positive regulation of endothelial cell migration // traceable author statement /// 0010867 // positive regulation of triglyceride biosynthetic process // inferred from sequence or structural similarity /// 0010886 // positive regulation of cholesterol storage // inferred from direct assay /// 0010899 // regulation of phosphatidylcholine catabolic process // inferred from sequence or structural similarity /// 0015914 // phospholipid transport // inferred from sequence or structural similarity /// 0015920 // lipopolysaccharide transport // inferred from direct assay /// 0016032 // viral process // inferred from electronic annotation /// 0019048 // modulation by virus of host morphology or physiology // inferred from electronic annotation /// 0030301 // cholesterol transport // inferred from electronic annotation /// 0031663 // lipopolysaccharide-mediated signaling pathway // inferred from direct assay /// 0032497 // detection of lipopolysaccharide // inferred from direct assay /// 0033344 // cholesterol efflux // inferred from sequence or structural similarity /// 0034375 // high-density lipoprotein particle remodeling // inferred from sequence or structural similarity /// 0034383 // low-density lipoprotein particle clearance // inferred from sequence or structural similarity /// 0034384 // high-density lipoprotein particle clearance // inferred from direct assay /// 0042060 // wound healing // traceable author statement /// 0042157 // lipoprotein metabolic process // traceable author statement /// 0042632 // cholesterol homeostasis // inferred from sequence or structural similarity /// 0043534 // blood vessel endothelial cell migration // inferred from electronic annotation /// 0043654 // recognition of apoptotic cell // inferred from direct assay /// 0043691 // reverse cholesterol transport // inferred from expression pattern /// 0044281 // small molecule metabolic process // traceable author statement /// 0044406 // adhesion of symbiont to host // inferred from mutant phenotype /// 0050764 // regulation of phagocytosis // inferred by curator /// 0051000 // positive regulation of nitric-oxide synthase activity // inferred from direct assay /// 0070328 // triglyceride homeostasis // inferred from sequence or structural similarity /// 0070508 // cholesterol import // inferred from sequence or structural similarity	0005737 // cytoplasm // inferred from electronic annotation /// 0005765 // lysosomal membrane // inferred from direct assay /// 0005886 // plasma membrane // inferred from direct assay /// 0005886 // plasma membrane // traceable author statement /// 0005887 // integral component of plasma membrane // inferred from electronic annotation /// 0005901 // caveola // traceable author statement /// 0009986 // cell surface // inferred from electronic annotation /// 0016020 // membrane // inferred from electronic annotation /// 0016021 // integral component of membrane // inferred from electronic annotation /// 0030666 // endocytic vesicle membrane // traceable author statement /// 0031528 // microvillus membrane // inferred from electronic annotation /// 0070062 // extracellular vesicular exosome // inferred from direct assay	0001530 // lipopolysaccharide binding // inferred from direct assay /// 0001786 // phosphatidylserine binding // inferred from sequence or structural similarity /// 0001875 // lipopolysaccharide receptor activity // inferred from direct assay /// 0005215 // transporter activity // traceable author statement /// 0005515 // protein binding // inferred from physical interaction /// 0005545 // 1-phosphatidylinositol binding // traceable author statement /// 0008035 // high-density lipoprotein particle binding // inferred from electronic annotation /// 0030169 // low-density lipoprotein particle binding // inferred from direct assay /// 0034185 // apolipoprotein binding // inferred from physical interaction /// 0034186 // apolipoprotein A-I binding // inferred from physical interaction /// 0042803 // protein homodimerization activity // inferred from electronic annotation /// 0070506 // high-density lipoprotein particle receptor activity // inferred from direct assay
1552257_a_at	NM_015140		Homo sapiens	Oct 6, 2014	Consensus sequence	GenBank	gb:NM_015140.1 /DB_XREF=gi:11056035 /TID=Hs2.82563.1 /CNT=210 /FEA=FLmRNA /TIER=FL+Stack /STK=57 /LL=23170 /UG_GENE=KIAA0153 /UG=Hs.82563 /UG_TITLE=KIAA0153 protein /DEF=Homo sapiens KIAA0153 protein (KIAA0153), mRNA. /FL=gb:NM_015140.1 gb:BC001070.1	NM_015140	tubulin tyrosine ligase-like family, member 12	TTLL12	23170	NM_015140	0006464 // cellular protein modification process // inferred from electronic annotation		
1552258_at	NM_052871		Homo sapiens	Oct 6, 2014	Consensus sequence	GenBank	gb:NM_052871.1 /DB_XREF=gi:16418372 /TID=Hs2.432419.1 /CNT=37 /FEA=FLmRNA /TIER=FL+Stack /STK=25 /LL=112597 /UG_GENE=MGC4677 /UG=Hs.432419 /UG_TITLE=hypothetical protein MGC4677 /DEF=Homo sapiens hypothetical protein MGC4677 (MGC4677), mRNA. /FL=gb:BC010491.1 gb:NM_052871.1	NM_052871	long intergenic non-protein coding RNA 152 /// uncharacterized LOC101930489	LINC00152 /// LOC101930489	112597 /// 101930489	NM_052871 /// NR_024204 /// NR_024205 /// NR_024206 /// XR_249188 /// XR_425456 /// XR_425457 /// XR_425458			
1552261_at	NM_080735		Homo sapiens	Oct 6, 2014	Consensus sequence	GenBank	gb:NM_080735.1 /DB_XREF=gi:18379359 /GEN=WFDC2 /TID=Hs2.2719.2 /CNT=26 /FEA=FLmRNA /TIER=FL+Stack /STK=23 /LL=10406 /UG=Hs.2719 /DEF=Homo sapiens WAP four-disulfide core domain 2 (WFDC2), transcript variant 5, mRNA. /PROD=WAP four-disulfide core domain 2, isoform 5 /FL=gb:NM_080735.1 gb:AF330261.1	NM_080735	WAP four-disulfide core domain 2	WFDC2	10406	NM_006103 /// NM_080733 /// NM_080734 /// NM_080735 /// NM_080736	0006508 // proteolysis // traceable author statement /// 0007283 // spermatogenesis // traceable author statement /// 0010466 // negative regulation of peptidase activity // inferred from electronic annotation /// 0010951 // negative regulation of endopeptidase activity // inferred from electronic annotation /// 0010951 // negative regulation of endopeptidase activity // traceable author statement	0005576 // extracellular region // inferred from electronic annotation /// 0005615 // extracellular space // traceable author statement /// 0070062 // extracellular vesicular exosome // inferred from direct assay	0004866 // endopeptidase inhibitor activity // traceable author statement /// 0004867 // serine-type endopeptidase inhibitor activity // inferred from electronic annotation /// 0004869 // cysteine-type endopeptidase inhibitor activity // inferred from electronic annotation /// 0019828 // aspartic-type endopeptidase inhibitor activity // inferred from electronic annotation /// 0030414 // peptidase inhibitor activity // inferred from electronic annotation
1552263_at	NM_138957		Homo sapiens	Oct 6, 2014	Consensus sequence	GenBank	gb:NM_138957.1 /DB_XREF=gi:20986530 /GEN=MAPK1 /TID=Hs2.324473.2 /CNT=74 /FEA=FLmRNA /TIER=FL+Stack /STK=16 /LL=5594 /UG=Hs.324473 /DEF=Homo sapiens mitogen-activated protein kinase 1 (MAPK1), transcript variant 2, mRNA. /PROD=mitogen-activated protein kinase 1 /FL=gb:NM_138957.1 gb:BC017832.1	NM_138957	mitogen-activated protein kinase 1	MAPK1	5594	NM_002745 /// NM_138957	0000165 // MAPK cascade // traceable author statement /// 0000186 // activation of MAPKK activity // traceable author statement /// 0000187 // activation of MAPK activity // traceable author statement /// 0000189 // MAPK import into nucleus // inferred from electronic annotation /// 0002224 // toll-like receptor signaling pathway // traceable author statement /// 0002755 // MyD88-dependent toll-like receptor signaling pathway // traceable author statement /// 0002756 // MyD88-independent toll-like receptor signaling pathway // traceable author statement /// 0006351 // transcription, DNA-templated // inferred from electronic annotation /// 0006355 // regulation of transcription, DNA-templated // inferred from electronic annotation /// 0006468 // protein phosphorylation // inferred from electronic annotation /// 0006915 // apoptotic process // inferred from electronic annotation /// 0006935 // chemotaxis // traceable author statement /// 0006950 // response to stress // traceable author statement /// 0006974 // cellular response to DNA damage stimulus // inferred from electronic annotation /// 0007049 // cell cycle // inferred from electronic annotation /// 0007165 // signal transduction // traceable author statement /// 0007173 // epidermal growth factor receptor signaling pathway // traceable author statement /// 0007264 // small GTPase mediated signal transduction // traceable author statement /// 0007265 // Ras protein signal transduction // traceable author statement /// 0007268 // synaptic transmission // traceable author statement /// 0007411 // axon guidance // traceable author statement /// 0007596 // blood coagulation // traceable author statement /// 0008284 // positive regulation of cell proliferation // inferred from electronic annotation /// 0008286 // insulin receptor signaling pathway // traceable author statement /// 0008543 // fibroblast growth factor receptor signaling pathway // traceable author statement /// 0009636 // response to toxic substance // inferred from electronic annotation /// 0009887 // organ morphogenesis // inferred from electronic annotation /// 0010800 // positive regulation of peptidyl-threonine phosphorylation // inferred from direct assay /// 0016032 // viral process // inferred from electronic annotation /// 0016310 // phosphorylation // inferred from electronic annotation /// 0018105 // peptidyl-serine phosphorylation // inferred from direct assay /// 0018107 // peptidyl-threonine phosphorylation // inferred from sequence or structural similarity /// 0019048 // modulation by virus of host morphology or physiology // inferred from electronic annotation /// 0019233 // sensory perception of pain // inferred from electronic annotation /// 0019858 // cytosine metabolic process // inferred from electronic annotation /// 0030168 // platelet activation // traceable author statement /// 0030335 // positive regulation of cell migration // inferred from electronic annotation /// 0031647 // regulation of protein stability // inferred from sequence or structural similarity /// 0031663 // lipopolysaccharide-mediated signaling pathway // inferred from electronic annotation /// 0032496 // response to lipopolysaccharide // inferred from electronic annotation /// 0032872 // regulation of stress-activated MAPK cascade // traceable author statement /// 0033598 // mammary gland epithelial cell proliferation // inferred from electronic annotation /// 0034134 // toll-like receptor 2 signaling pathway // traceable author statement /// 0034138 // toll-like receptor 3 signaling pathway // traceable author statement /// 0034142 // toll-like receptor 4 signaling pathway // traceable author statement /// 0034146 // toll-like receptor 5 signaling pathway // traceable author statement /// 0034162 // toll-like receptor 9 signaling pathway // traceable author statement /// 0034166 // toll-like receptor 10 signaling pathway // traceable author statement /// 0035556 // intracellular signal transduction // inferred from electronic annotation /// 0035666 // TRIF-dependent toll-like receptor signaling pathway // traceable author statement /// 0038095 // Fc-epsilon receptor signaling pathway // traceable author statement /// 0038096 // Fc-gamma receptor signaling pathway involved in phagocytosis // traceable author statement /// 0038123 // toll-like receptor TLR1:TLR2 signaling pathway // traceable author statement /// 0038124 // toll-like receptor TLR6:TLR2 signaling pathway // traceable author statement /// 0038127 // ERBB signaling pathway // inferred from direct assay /// 0042221 // response to chemical // inferred from electronic annotation /// 0043330 // response to exogenous dsRNA // inferred from electronic annotation /// 0043627 // response to estrogen // inferred from electronic annotation /// 0045087 // innate immune response // traceable author statement /// 0045596 // negative regulation of cell differentiation // inferred from electronic annotation /// 0045727 // positive regulation of translation // inferred from electronic annotation /// 0045893 // positive regulation of transcription, DNA-templated // inferred from electronic annotation /// 0048011 // neurotrophin TRK receptor signaling pathway // traceable author statement /// 0050852 // T cell receptor signaling pathway // inferred from electronic annotation /// 0050853 // B cell receptor signaling pathway // inferred from electronic annotation /// 0051090 // regulation of sequence-specific DNA binding transcription factor activity // traceable author statement /// 0051403 // stress-activated MAPK cascade // traceable author statement /// 0051493 // regulation of cytoskeleton organization // traceable author statement /// 0060397 // JAK-STAT cascade involved in growth hormone signaling pathway // traceable author statement /// 0060716 // labyrinthine layer blood vessel development // inferred from electronic annotation /// 0070371 // ERK1 and ERK2 cascade // inferred from direct assay /// 0070371 // ERK1 and ERK2 cascade // traceable author statement /// 0070849 // response to epidermal growth factor // inferred from direct assay /// 0072584 // caveolin-mediated endocytosis // traceable author statement /// 0090170 // regulation of Golgi inheritance // traceable author statement /// 2000641 // regulation of early endosome to late endosome transport // traceable author statement	0005634 // nucleus // inferred from direct assay /// 0005634 // nucleus // traceable author statement /// 0005654 // nucleoplasm // traceable author statement /// 0005730 // nucleolus // inferred from direct assay /// 0005737 // cytoplasm // inferred from direct assay /// 0005737 // cytoplasm // inferred from sequence or structural similarity /// 0005739 // mitochondrion // traceable author statement /// 0005769 // early endosome // traceable author statement /// 0005770 // late endosome // traceable author statement /// 0005794 // Golgi apparatus // traceable author statement /// 0005815 // microtubule organizing center // inferred from electronic annotation /// 0005819 // spindle // inferred from electronic annotation /// 0005829 // cytosol // traceable author statement /// 0005856 // cytoskeleton // traceable author statement /// 0005901 // caveola // traceable author statement /// 0005925 // focal adhesion // traceable author statement /// 0015630 // microtubule cytoskeleton // inferred from direct assay /// 0031143 // pseudopodium // inferred from electronic annotation /// 0032839 // dendrite cytoplasm // inferred from electronic annotation /// 0043204 // perikaryon // inferred from electronic annotation /// 0043234 // protein complex // inferred from electronic annotation /// 0070062 // extracellular vesicular exosome // inferred from direct assay /// 0072686 // mitotic spindle // inferred from sequence or structural similarity	0000166 // nucleotide binding // inferred from electronic annotation /// 0001784 // phosphotyrosine binding // inferred from electronic annotation /// 0003677 // DNA binding // inferred from electronic annotation /// 0004672 // protein kinase activity // inferred from electronic annotation /// 0004674 // protein serine/threonine kinase activity // inferred from direct assay /// 0004707 // MAP kinase activity // inferred from electronic annotation /// 0004713 // protein tyrosine kinase activity // inferred from electronic annotation /// 0005515 // protein binding // inferred from physical interaction /// 0005524 // ATP binding // inferred from electronic annotation /// 0008134 // transcription factor binding // inferred from electronic annotation /// 0008353 // RNA polymerase II carboxy-terminal domain kinase activity // inferred from sequence or structural similarity /// 0016301 // kinase activity // inferred from electronic annotation /// 0016740 // transferase activity // inferred from electronic annotation /// 0016772 // transferase activity, transferring phosphorus-containing groups // inferred from electronic annotation /// 0019902 // phosphatase binding // inferred from physical interaction /// 0031435 // mitogen-activated protein kinase kinase kinase binding // inferred from electronic annotation
1552264_a_at	NM_138957		Homo sapiens	Oct 6, 2014	Consensus sequence	GenBank	gb:NM_138957.1 /DB_XREF=gi:20986530 /GEN=MAPK1 /TID=Hs2.324473.2 /CNT=74 /FEA=FLmRNA /TIER=FL+Stack /STK=16 /LL=5594 /UG=Hs.324473 /DEF=Homo sapiens mitogen-activated protein kinase 1 (MAPK1), transcript variant 2, mRNA. /PROD=mitogen-activated protein kinase 1 /FL=gb:NM_138957.1 gb:BC017832.1	NM_138957	mitogen-activated protein kinase 1	MAPK1	5594	NM_002745 /// NM_138957	0000165 // MAPK cascade // traceable author statement /// 0000186 // activation of MAPKK activity // traceable author statement /// 0000187 // activation of MAPK activity // traceable author statement /// 0000189 // MAPK import into nucleus // inferred from electronic annotation /// 0002224 // toll-like receptor signaling pathway // traceable author statement /// 0002755 // MyD88-dependent toll-like receptor signaling pathway // traceable author statement /// 0002756 // MyD88-independent toll-like receptor signaling pathway // traceable author statement /// 0006351 // transcription, DNA-templated // inferred from electronic annotation /// 0006355 // regulation of transcription, DNA-templated // inferred from electronic annotation /// 0006468 // protein phosphorylation // inferred from electronic annotation /// 0006915 // apoptotic process // inferred from electronic annotation /// 0006935 // chemotaxis // traceable author statement /// 0006950 // response to stress // traceable author statement /// 0006974 // cellular response to DNA damage stimulus // inferred from electronic annotation /// 0007049 // cell cycle // inferred from electronic annotation /// 0007165 // signal transduction // traceable author statement /// 0007173 // epidermal growth factor receptor signaling pathway // traceable author statement /// 0007264 // small GTPase mediated signal transduction // traceable author statement /// 0007265 // Ras protein signal transduction // traceable author statement /// 0007268 // synaptic transmission // traceable author statement /// 0007411 // axon guidance // traceable author statement /// 0007596 // blood coagulation // traceable author statement /// 0008284 // positive regulation of cell proliferation // inferred from electronic annotation /// 0008286 // insulin receptor signaling pathway // traceable author statement /// 0008543 // fibroblast growth factor receptor signaling pathway // traceable author statement /// 0009636 // response to toxic substance // inferred from electronic annotation /// 0009887 // organ morphogenesis // inferred from electronic annotation /// 0010800 // positive regulation of peptidyl-threonine phosphorylation // inferred from direct assay /// 0016032 // viral process // inferred from electronic annotation /// 0016310 // phosphorylation // inferred from electronic annotation /// 0018105 // peptidyl-serine phosphorylation // inferred from direct assay /// 0018107 // peptidyl-threonine phosphorylation // inferred from sequence or structural similarity /// 0019048 // modulation by virus of host morphology or physiology // inferred from electronic annotation /// 0019233 // sensory perception of pain // inferred from electronic annotation /// 0019858 // cytosine metabolic process // inferred from electronic annotation /// 0030168 // platelet activation // traceable author statement /// 0030335 // positive regulation of cell migration // inferred from electronic annotation /// 0031647 // regulation of protein stability // inferred from sequence or structural similarity /// 0031663 // lipopolysaccharide-mediated signaling pathway // inferred from electronic annotation /// 0032496 // response to lipopolysaccharide // inferred from electronic annotation /// 0032872 // regulation of stress-activated MAPK cascade // traceable author statement /// 0033598 // mammary gland epithelial cell proliferation // inferred from electronic annotation /// 0034134 // toll-like receptor 2 signaling pathway // traceable author statement /// 0034138 // toll-like receptor 3 signaling pathway // traceable author statement /// 0034142 // toll-like receptor 4 signaling pathway // traceable author statement /// 0034146 // toll-like receptor 5 signaling pathway // traceable author statement /// 0034162 // toll-like receptor 9 signaling pathway // traceable author statement /// 0034166 // toll-like receptor 10 signaling pathway // traceable author statement /// 0035556 // intracellular signal transduction // inferred from electronic annotation /// 0035666 // TRIF-dependent toll-like receptor signaling pathway // traceable author statement /// 0038095 // Fc-epsilon receptor signaling pathway // traceable author statement /// 0038096 // Fc-gamma receptor signaling pathway involved in phagocytosis // traceable author statement /// 0038123 // toll-like receptor TLR1:TLR2 signaling pathway // traceable author statement /// 0038124 // toll-like receptor TLR6:TLR2 signaling pathway // traceable author statement /// 0038127 // ERBB signaling pathway // inferred from direct assay /// 0042221 // response to chemical // inferred from electronic annotation /// 0043330 // response to exogenous dsRNA // inferred from electronic annotation /// 0043627 // response to estrogen // inferred from electronic annotation /// 0045087 // innate immune response // traceable author statement /// 0045596 // negative regulation of cell differentiation // inferred from electronic annotation /// 0045727 // positive regulation of translation // inferred from electronic annotation /// 0045893 // positive regulation of transcription, DNA-templated // inferred from electronic annotation /// 0048011 // neurotrophin TRK receptor signaling pathway // traceable author statement /// 0050852 // T cell receptor signaling pathway // inferred from electronic annotation /// 0050853 // B cell receptor signaling pathway // inferred from electronic annotation /// 0051090 // regulation of sequence-specific DNA binding transcription factor activity // traceable author statement /// 0051403 // stress-activated MAPK cascade // traceable author statement /// 0051493 // regulation of cytoskeleton organization // traceable author statement /// 0060397 // JAK-STAT cascade involved in growth hormone signaling pathway // traceable author statement /// 0060716 // labyrinthine layer blood vessel development // inferred from electronic annotation /// 0070371 // ERK1 and ERK2 cascade // inferred from direct assay /// 0070371 // ERK1 and ERK2 cascade // traceable author statement /// 0070849 // response to epidermal growth factor // inferred from direct assay /// 0072584 // caveolin-mediated endocytosis // traceable author statement /// 0090170 // regulation of Golgi inheritance // traceable author statement /// 2000641 // regulation of early endosome to late endosome transport // traceable author statement	0005634 // nucleus // inferred from direct assay /// 0005634 // nucleus // traceable author statement /// 0005654 // nucleoplasm // traceable author statement /// 0005730 // nucleolus // inferred from direct assay /// 0005737 // cytoplasm // inferred from direct assay /// 0005737 // cytoplasm // inferred from sequence or structural similarity /// 0005739 // mitochondrion // traceable author statement /// 0005769 // early endosome // traceable author statement /// 0005770 // late endosome // traceable author statement /// 0005794 // Golgi apparatus // traceable author statement /// 0005815 // microtubule organizing center // inferred from electronic annotation /// 0005819 // spindle // inferred from electronic annotation /// 0005829 // cytosol // traceable author statement /// 0005856 // cytoskeleton // traceable author statement /// 0005901 // caveola // traceable author statement /// 0005925 // focal adhesion // traceable author statement /// 0015630 // microtubule cytoskeleton // inferred from direct assay /// 0031143 // pseudopodium // inferred from electronic annotation /// 0032839 // dendrite cytoplasm // inferred from electronic annotation /// 0043204 // perikaryon // inferred from electronic annotation /// 0043234 // protein complex // inferred from electronic annotation /// 0070062 // extracellular vesicular exosome // inferred from direct assay /// 0072686 // mitotic spindle // inferred from sequence or structural similarity	0000166 // nucleotide binding // inferred from electronic annotation /// 0001784 // phosphotyrosine binding // inferred from electronic annotation /// 0003677 // DNA binding // inferred from electronic annotation /// 0004672 // protein kinase activity // inferred from electronic annotation /// 0004674 // protein serine/threonine kinase activity // inferred from direct assay /// 0004707 // MAP kinase activity // inferred from electronic annotation /// 0004713 // protein tyrosine kinase activity // inferred from electronic annotation /// 0005515 // protein binding // inferred from physical interaction /// 0005524 // ATP binding // inferred from electronic annotation /// 0008134 // transcription factor binding // inferred from electronic annotation /// 0008353 // RNA polymerase II carboxy-terminal domain kinase activity // inferred from sequence or structural similarity /// 0016301 // kinase activity // inferred from electronic annotation /// 0016740 // transferase activity // inferred from electronic annotation /// 0016772 // transferase activity, transferring phosphorus-containing groups // inferred from electronic annotation /// 0019902 // phosphatase binding // inferred from physical interaction /// 0031435 // mitogen-activated protein kinase kinase kinase binding // inferred from electronic annotation
1552266_at	NM_145004		Homo sapiens	Oct 6, 2014	Consensus sequence	GenBank	gb:NM_145004.1 /DB_XREF=gi:21450712 /TID=Hs2.338203.1 /CNT=38 /FEA=FLmRNA /TIER=FL+Stack /STK=15 /LL=203102 /UG_GENE=MGC26899 /UG=Hs.338203 /UG_TITLE=hypothetical protein MGC26899 /DEF=Homo sapiens a disintegrin and metalloprotease domain 32 (ADAM32), mRNA. /FL=gb:BC030698.1 gb:NM_145004.1 gb:BC030014.1 gb:BC026085.1 gb:BC028702.1 gb:BC026169.1 gb:BC034975.1	NM_145004	ADAM metallopeptidase domain 32	ADAM32	203102	NM_145004 /// XM_006716298 /// XM_006716299 /// XM_006725117 /// XM_006725118 /// XR_430696	0006508 // proteolysis // inferred from electronic annotation /// 0007229 // integrin-mediated signaling pathway // inferred from electronic annotation	0016020 // membrane // inferred from electronic annotation /// 0016021 // integral component of membrane // inferred from electronic annotation	0004222 // metalloendopeptidase activity // inferred from electronic annotation /// 0005515 // protein binding // inferred from electronic annotation /// 0008233 // peptidase activity // inferred from electronic annotation /// 0008237 // metallopeptidase activity // inferred from electronic annotation /// 0008270 // zinc ion binding // inferred from electronic annotation
1552269_at	NM_138796		Homo sapiens	Oct 6, 2014	Consensus sequence	GenBank	gb:NM_138796.1 /DB_XREF=gi:20270344 /TID=Hs2.99214.1 /CNT=32 /FEA=FLmRNA /TIER=FL+Stack /STK=14 /LL=128153 /UG_GENE=LOC128153 /UG=Hs.99214 /UG_TITLE=hypothetical protein BC014608 /DEF=Homo sapiens hypothetical protein BC014608 (LOC128153), mRNA. /FL=gb:NM_138796.1 gb:BC014608.1	NM_138796	spermatogenesis associated 17	SPATA17	128153	NM_138796 /// XM_005273052 /// XM_006711165		0005737 // cytoplasm // inferred from electronic annotation	0005515 // protein binding // inferred from electronic annotation /// 0005516 // calmodulin binding // inferred from electronic annotation
1552271_at	NM_153359		Homo sapiens	Oct 6, 2014	Consensus sequence	GenBank	gb:NM_153359.1 /DB_XREF=gi:23503298 /TID=Hs2.214543.1 /CNT=20 /FEA=FLmRNA /TIER=FL+Stack /STK=13 /LL=163154 /UG_GENE=MGC24975 /UG=Hs.214543 /UG_TITLE=hypothetical protein MGC24975 /DEF=Homo sapiens hypothetical protein MGC24975 (MGC24975), mRNA. /FL=gb:NM_153359.1 gb:BC023278.1	NM_153359	proline rich 22	PRR22	163154	NM_001134316 /// NM_153359			
1552272_a_at	NM_153359		Homo sapiens	Oct 6, 2014	Consensus sequence	GenBank	gb:NM_153359.1 /DB_XREF=gi:23503298 /TID=Hs2.214543.1 /CNT=20 /FEA=FLmRNA /TIER=FL+Stack /STK=13 /LL=163154 /UG_GENE=MGC24975 /UG=Hs.214543 /UG_TITLE=hypothetical protein MGC24975 /DEF=Homo sapiens hypothetical protein MGC24975 (MGC24975), mRNA. /FL=gb:NM_153359.1 gb:BC023278.1	NM_153359	proline rich 22	PRR22	163154	NM_001134316 /// NM_153359			
1552274_at	BC014479		Homo sapiens	Oct 6, 2014	Consensus sequence	GenBank	gb:BC014479.1 /DB_XREF=gi:15680248 /TID=Hs2.322934.1 /CNT=70 /FEA=FLmRNA /TIER=FL+Stack /STK=11 /LL=54899 /UG_GENE=FLJ20335 /UG=Hs.322934 /DEF=Homo sapiens, clone MGC:23156 IMAGE:4856139, mRNA, complete cds. /PROD=Unknown (protein for MGC:23156) /FL=gb:AF399753.1 gb:NM_017771.1 gb:BC014479.1	BC014479	PX domain containing serine/threonine kinase	PXK	54899	NM_001289095 /// NM_001289096 /// NM_001289098 /// NM_001289099 /// NM_001289100 /// NM_001289101 /// NM_017771 /// XM_005265250 /// XM_005265252 /// XM_005265255 /// XM_005265256 /// XM_006713213	0006468 // protein phosphorylation // non-traceable author statement /// 0006954 // inflammatory response // inferred from mutant phenotype /// 0007154 // cell communication // inferred from electronic annotation /// 0008152 // metabolic process // inferred from electronic annotation /// 0016310 // phosphorylation // inferred from electronic annotation /// 0032780 // negative regulation of ATPase activity // inferred from electronic annotation /// 0032780 // negative regulation of ATPase activity // inferred from sequence or structural similarity /// 0043271 // negative regulation of ion transport // inferred from electronic annotation /// 0043271 // negative regulation of ion transport // inferred from sequence or structural similarity /// 0050804 // regulation of synaptic transmission // inferred from sequence or structural similarity	0005634 // nucleus // inferred from direct assay /// 0005737 // cytoplasm // inferred from direct assay /// 0005737 // cytoplasm // inferred from sequence or structural similarity /// 0005813 // centrosome // inferred from direct assay /// 0005815 // microtubule organizing center // inferred from direct assay /// 0005886 // plasma membrane // inferred from direct assay /// 0005886 // plasma membrane // inferred from sequence or structural similarity /// 0016020 // membrane // inferred from electronic annotation	0000166 // nucleotide binding // non-traceable author statement /// 0003779 // actin binding // inferred from electronic annotation /// 0004672 // protein kinase activity // non-traceable author statement /// 0005524 // ATP binding // non-traceable author statement /// 0008022 // protein C-terminus binding // inferred from electronic annotation /// 0008022 // protein C-terminus binding // inferred from sequence or structural similarity /// 0016301 // kinase activity // inferred from electronic annotation /// 0016772 // transferase activity, transferring phosphorus-containing groups // inferred from electronic annotation /// 0035091 // phosphatidylinositol binding // inferred from electronic annotation /// 0035091 // phosphatidylinositol binding // non-traceable author statement
1552275_s_at	BG573647		Homo sapiens	Oct 6, 2014	Consensus sequence	GenBank	gb:BG573647 /DB_XREF=gi:13581300 /DB_XREF=602594669F1 /CLONE=IMAGE:4722136 /TID=Hs2.322934.1 /CNT=70 /FEA=FLmRNA /TIER=ConsEnd /STK=0 /LL=54899 /UG_GENE=FLJ20335 /UG=Hs.322934 /UG_TITLE=hypothetical protein FLJ20335 /FL=gb:AF399753.1 gb:NM_017771.1 gb:BC014479.1	BG573647	PX domain containing serine/threonine kinase	PXK	54899	NM_001289095 /// NM_001289096 /// NM_001289098 /// NM_001289099 /// NM_001289100 /// NM_001289101 /// NM_017771 /// XM_005265250 /// XM_005265252 /// XM_005265255 /// XM_005265256 /// XM_006713213	0006468 // protein phosphorylation // non-traceable author statement /// 0006954 // inflammatory response // inferred from mutant phenotype /// 0007154 // cell communication // inferred from electronic annotation /// 0008152 // metabolic process // inferred from electronic annotation /// 0016310 // phosphorylation // inferred from electronic annotation /// 0032780 // negative regulation of ATPase activity // inferred from electronic annotation /// 0032780 // negative regulation of ATPase activity // inferred from sequence or structural similarity /// 0043271 // negative regulation of ion transport // inferred from electronic annotation /// 0043271 // negative regulation of ion transport // inferred from sequence or structural similarity /// 0050804 // regulation of synaptic transmission // inferred from sequence or structural similarity	0005634 // nucleus // inferred from direct assay /// 0005737 // cytoplasm // inferred from direct assay /// 0005737 // cytoplasm // inferred from sequence or structural similarity /// 0005813 // centrosome // inferred from direct assay /// 0005815 // microtubule organizing center // inferred from direct assay /// 0005886 // plasma membrane // inferred from direct assay /// 0005886 // plasma membrane // inferred from sequence or structural similarity /// 0016020 // membrane // inferred from electronic annotation	0000166 // nucleotide binding // non-traceable author statement /// 0003779 // actin binding // inferred from electronic annotation /// 0004672 // protein kinase activity // non-traceable author statement /// 0005524 // ATP binding // non-traceable author statement /// 0008022 // protein C-terminus binding // inferred from electronic annotation /// 0008022 // protein C-terminus binding // inferred from sequence or structural similarity /// 0016301 // kinase activity // inferred from electronic annotation /// 0016772 // transferase activity, transferring phosphorus-containing groups // inferred from electronic annotation /// 0035091 // phosphatidylinositol binding // inferred from electronic annotation /// 0035091 // phosphatidylinositol binding // non-traceable author statement
1552276_a_at	NM_080432		Homo sapiens	Oct 6, 2014	Consensus sequence	GenBank	gb:NM_080432.1 /DB_XREF=gi:17978486 /GEN=VPS18 /TID=Hs2.23876.1 /CNT=51 /FEA=FLmRNA /TIER=FL+Stack /STK=11 /LL=57617 /UG=Hs.23876 /DEF=Homo sapiens vacuolar protein sorting protein 18 (VPS18), transcript variant 2, mRNA. /PROD=vacuolar protein sorting 18 isoform 2 /FL=gb:NM_080432.1 gb:BC001513.1	NM_080432	vacuolar protein sorting 18 homolog (S. cerevisiae)	VPS18	57617	NM_020857	0006810 // transport // inferred from electronic annotation /// 0006886 // intracellular protein transport // inferred from electronic annotation /// 0007032 // endosome organization // inferred from direct assay /// 0007040 // lysosome organization // inferred from direct assay /// 0015031 // protein transport // inferred from electronic annotation /// 0016192 // vesicle-mediated transport // inferred from electronic annotation	0005764 // lysosome // inferred from electronic annotation /// 0005765 // lysosomal membrane // inferred from direct assay /// 0005768 // endosome // inferred from electronic annotation /// 0005769 // early endosome // inferred from electronic annotation /// 0005884 // actin filament // inferred from electronic annotation /// 0016020 // membrane // inferred from electronic annotation /// 0030897 // HOPS complex // inferred from direct assay /// 0031902 // late endosome membrane // inferred from electronic annotation	0003779 // actin binding // inferred from electronic annotation /// 0005488 // binding // inferred from electronic annotation /// 0005515 // protein binding // inferred from physical interaction /// 0046872 // metal ion binding // inferred from electronic annotation
1552277_a_at	NM_080655		Homo sapiens	Oct 6, 2014	Consensus sequence	GenBank	gb:NM_080655.1 /DB_XREF=gi:18087818 /TID=Hs2.78531.1 /CNT=25 /FEA=FLmRNA /TIER=FL+Stack /STK=11 /LL=91283 /UG_GENE=MGC17337 /UG=Hs.78531 /UG_TITLE=similar to RIKEN cDNA 5730528L13 gene /DEF=Homo sapiens similar to RIKEN cDNA 5730528L13 gene (MGC17337), mRNA. /FL=gb:NM_080655.1 gb:BC008993.1	NM_080655	Myb/SANT-like DNA-binding domain containing 3	MSANTD3	91283	NM_001198805 /// NM_001198806 /// NM_001198807 /// NM_080655			0042802 // identical protein binding // inferred from electronic annotation
1552278_a_at	NM_080669		Homo sapiens	Oct 6, 2014	Consensus sequence	GenBank	gb:NM_080669.1 /DB_XREF=gi:18087846 /TID=Hs2.343553.1 /CNT=39 /FEA=FLmRNA /TIER=FL+Stack /STK=11 /LL=113235 /UG_GENE=MGC9564 /UG=Hs.343553 /UG_TITLE=similar to RIKEN cDNA 1110002C08 gene /DEF=Homo sapiens similar to RIKEN cDNA 1110002C08 gene (MGC9564), mRNA. /FL=gb:BC010691.1 gb:NM_080669.1	NM_080669	solute carrier family 46 (folate transporter), member 1	SLC46A1	113235	NM_001242366 /// NM_080669 /// XM_005277786	0006766 // vitamin metabolic process // traceable author statement /// 0006767 // water-soluble vitamin metabolic process // traceable author statement /// 0006810 // transport // inferred from electronic annotation /// 0006879 // cellular iron ion homeostasis // traceable author statement /// 0015884 // folic acid transport // inferred from direct assay /// 0015886 // heme transport // inferred from electronic annotation /// 0044281 // small molecule metabolic process // traceable author statement /// 0046655 // folic acid metabolic process // traceable author statement /// 0051958 // methotrexate transport // inferred from electronic annotation /// 0055085 // transmembrane transport // traceable author statement	0005737 // cytoplasm // inferred from sequence or structural similarity /// 0005886 // plasma membrane // traceable author statement /// 0016020 // membrane // inferred from electronic annotation /// 0016021 // integral component of membrane // inferred from electronic annotation /// 0016324 // apical plasma membrane // inferred from direct assay /// 0031526 // brush border membrane // inferred from electronic annotation	0005215 // transporter activity // inferred from electronic annotation /// 0005542 // folic acid binding // inferred from electronic annotation /// 0008517 // folic acid transporter activity // inferred from direct assay /// 0015232 // heme transporter activity // inferred from electronic annotation /// 0015350 // methotrexate transporter activity // inferred from electronic annotation
1552279_a_at	AK074161		Homo sapiens	Oct 6, 2014	Consensus sequence	GenBank	gb:AK074161.1 /DB_XREF=gi:18676669 /TID=Hs2.343553.1 /CNT=39 /FEA=FLmRNA /TIER=ConsEnd /STK=0 /LL=113235 /UG_GENE=MGC9564 /UG=Hs.343553 /UG_TITLE=similar to RIKEN cDNA 1110002C08 gene /DEF=Homo sapiens mRNA for FLJ00234 protein. /FL=gb:BC010691.1 gb:NM_080669.1	AK074161	solute carrier family 46 (folate transporter), member 1	SLC46A1	113235	NM_001242366 /// NM_080669 /// XM_005277786	0006766 // vitamin metabolic process // traceable author statement /// 0006767 // water-soluble vitamin metabolic process // traceable author statement /// 0006810 // transport // inferred from electronic annotation /// 0006879 // cellular iron ion homeostasis // traceable author statement /// 0015884 // folic acid transport // inferred from direct assay /// 0015886 // heme transport // inferred from electronic annotation /// 0044281 // small molecule metabolic process // traceable author statement /// 0046655 // folic acid metabolic process // traceable author statement /// 0051958 // methotrexate transport // inferred from electronic annotation /// 0055085 // transmembrane transport // traceable author statement	0005737 // cytoplasm // inferred from sequence or structural similarity /// 0005886 // plasma membrane // traceable author statement /// 0016020 // membrane // inferred from electronic annotation /// 0016021 // integral component of membrane // inferred from electronic annotation /// 0016324 // apical plasma membrane // inferred from direct assay /// 0031526 // brush border membrane // inferred from electronic annotation	0005215 // transporter activity // inferred from electronic annotation /// 0005542 // folic acid binding // inferred from electronic annotation /// 0008517 // folic acid transporter activity // inferred from direct assay /// 0015232 // heme transporter activity // inferred from electronic annotation /// 0015350 // methotrexate transporter activity // inferred from electronic annotation
1552280_at	NM_138379		Homo sapiens	Oct 6, 2014	Consensus sequence	GenBank	gb:NM_138379.1 /DB_XREF=gi:19923904 /TID=Hs2.334907.1 /CNT=19 /FEA=FLmRNA /TIER=FL+Stack /STK=11 /LL=91937 /UG_GENE=LOC91937 /UG=Hs.334907 /UG_TITLE=hypothetical protein BC008988 /DEF=Homo sapiens hypothetical protein BC008988 (LOC91937), mRNA. /FL=gb:BC008988.1 gb:NM_138379.1	NM_138379	T-cell immunoglobulin and mucin domain containing 4	TIMD4	91937	NM_001146726 /// NM_138379		0016020 // membrane // inferred from electronic annotation /// 0016021 // integral component of membrane // inferred from electronic annotation	0005515 // protein binding // inferred from electronic annotation
1552281_at	NM_173596		Homo sapiens	Oct 6, 2014	Consensus sequence	GenBank	gb:NM_173596.1 /DB_XREF=gi:27734776 /TID=Hs2.32699.1 /CNT=27 /FEA=FLmRNA /TIER=FL+Stack /STK=11 /LL=283375 /UG_GENE=MGC34778 /UG=Hs.32699 /UG_TITLE=hypothetical protein MGC34778 /DEF=Homo sapiens hypothetical protein MGC34778 (MGC34778), mRNA. /FL=gb:NM_173596.1 gb:BC027884.1	NM_173596	solute carrier family 39 (zinc transporter), member 5	SLC39A5	283375	NM_001135195 /// NM_173596 /// XM_005268803	0006810 // transport // inferred from electronic annotation /// 0006811 // ion transport // inferred from electronic annotation /// 0006829 // zinc ion transport // inferred from electronic annotation /// 0030001 // metal ion transport // inferred from electronic annotation /// 0034224 // cellular response to zinc ion starvation // inferred from electronic annotation /// 0055085 // transmembrane transport // traceable author statement /// 0061351 // neural precursor cell proliferation // inferred from sequence or structural similarity /// 0070315 // G1 to G0 transition involved in cell differentiation // inferred from sequence or structural similarity	0005886 // plasma membrane // inferred from electronic annotation /// 0016020 // membrane // inferred from electronic annotation /// 0016021 // integral component of membrane // inferred from electronic annotation /// 0016323 // basolateral plasma membrane // inferred from electronic annotation /// 0070062 // extracellular vesicular exosome // inferred from direct assay	0046873 // metal ion transmembrane transporter activity // inferred from electronic annotation
1552283_s_at	NM_024786		Homo sapiens	Oct 6, 2014	Consensus sequence	GenBank	gb:NM_024786.1 /DB_XREF=gi:13376149 /TID=Hs2.321609.1 /CNT=22 /FEA=FLmRNA /TIER=FL+Stack /STK=11 /LL=79844 /UG_GENE=ZDHHC11 /UG=Hs.321609 /UG_TITLE=zinc finger, DHHC domain containing 11 /DEF=Homo sapiens zinc finger, DHHC domain containing 11 (ZDHHC11), mRNA. /FL=gb:BC032000.1 gb:NM_024786.1	NM_024786	zinc finger, DHHC-type containing 11 /// zinc finger, DHHC-type containing 11B	ZDHHC11 /// ZDHHC11B	79844 /// 653082	NM_024786 /// XM_003118532 /// XM_005248369 /// XM_005248370 /// XM_005248372 /// XM_006710165 /// XM_006714499 /// XM_006726417 /// XR_427665	0008152 // metabolic process // inferred from electronic annotation	0005783 // endoplasmic reticulum // inferred from direct assay /// 0016020 // membrane // inferred from electronic annotation /// 0016021 // integral component of membrane // inferred from electronic annotation	0008270 // zinc ion binding // inferred from electronic annotation /// 0016740 // transferase activity // inferred from electronic annotation /// 0016746 // transferase activity, transferring acyl groups // inferred from electronic annotation /// 0019706 // protein-cysteine S-palmitoyltransferase activity // inferred from electronic annotation /// 0046872 // metal ion binding // inferred from electronic annotation
1552286_at	NM_080653		Homo sapiens	Oct 6, 2014	Consensus sequence	GenBank	gb:NM_080653.1 /DB_XREF=gi:18087814 /TID=Hs2.336620.1 /CNT=24 /FEA=FLmRNA /TIER=FL+Stack /STK=10 /LL=90423 /UG_GENE=ATP6V1E2 /UG=Hs.336620 /UG_TITLE=ATPase, H+ transporting, lysosomal 31kDa, V1 subunit E isoform 2 /DEF=Homo sapiens ATPase, H+ transporting, lysosomal 31kD, V1 subunit E-like 2 (ATP6V1EL2), mRNA. /FL=gb:BC008981.1 gb:BC034808.1 gb:NM_080653.1 gb:AB074759.1	NM_080653	ATPase, H+ transporting, lysosomal 31kDa, V1 subunit E2	ATP6V1E2	90423	NM_080653 /// XM_005264633 /// XM_005264634	0006810 // transport // inferred from electronic annotation /// 0006811 // ion transport // inferred from electronic annotation /// 0006879 // cellular iron ion homeostasis // traceable author statement /// 0008286 // insulin receptor signaling pathway // traceable author statement /// 0015991 // ATP hydrolysis coupled proton transport // inferred from electronic annotation /// 0015992 // proton transport // inferred from electronic annotation /// 0033572 // transferrin transport // traceable author statement /// 0051701 // interaction with host // traceable author statement /// 0055085 // transmembrane transport // traceable author statement /// 0090382 // phagosome maturation // traceable author statement	0001669 // acrosomal vesicle // inferred from electronic annotation /// 0005829 // cytosol // traceable author statement /// 0033178 // proton-transporting two-sector ATPase complex, catalytic domain // inferred from electronic annotation	0008553 // hydrogen-exporting ATPase activity, phosphorylative mechanism // inferred from electronic annotation /// 0046961 // proton-transporting ATPase activity, rotational mechanism // inferred from electronic annotation
1552287_s_at	NM_001132		Homo sapiens	Oct 6, 2014	Consensus sequence	GenBank	gb:NM_001132.1 /DB_XREF=gi:27477067 /GEN=AFG3L1 /TID=Hs2.337620.1 /CNT=31 /FEA=FLmRNA /TIER=FL+Stack /STK=10 /LL=172 /UG=Hs.337620 /DEF=Homo sapiens AFG3 ATPase family gene 3-like 1 (yeast) (AFG3L1), mRNA. /PROD=AFG3 ATPase family gene 3-like 1 /FL=gb:NM_001132.1	NM_001132	AFG3-like AAA ATPase 1, pseudogene	AFG3L1P	172	NM_001031805 /// NM_001132 /// NR_003226 /// NR_003227 /// NR_003228	0006508 // proteolysis // inferred from electronic annotation		0004222 // metalloendopeptidase activity // inferred from electronic annotation /// 0005524 // ATP binding // inferred from electronic annotation /// 0008233 // peptidase activity // inferred from electronic annotation /// 0008237 // metallopeptidase activity // inferred from electronic annotation
1552288_at	BC034926		Homo sapiens	Oct 6, 2014	Consensus sequence	GenBank	gb:BC034926.1 /DB_XREF=gi:22028437 /TID=Hs2.133898.1 /CNT=19 /FEA=FLmRNA /TIER=FL+Stack /STK=10 /LL=148113 /UG_GENE=CLIP-2 /UG=Hs.133898 /DEF=Homo sapiens, similar to cartilage intermediate layer protein, clone MGC:45771 IMAGE:4124496, mRNA, complete cds. /PROD=similar to cartilage intermediate layer protein /FL=gb:NM_153221.1 gb:BC034926.1 gb:AF542080.1	BC034926	cartilage intermediate layer protein 2	CILP2	148113	NM_153221		0005576 // extracellular region // inferred from electronic annotation /// 0005578 // proteinaceous extracellular matrix // inferred from electronic annotation /// 0070062 // extracellular vesicular exosome // inferred from direct assay	0004035 // alkaline phosphatase activity // inferred from direct assay /// 0004551 // nucleotide diphosphatase activity // inferred from direct assay /// 0005515 // protein binding // inferred from electronic annotation /// 0030246 // carbohydrate binding // inferred from electronic annotation
1552289_a_at	BC034926		Homo sapiens	Oct 6, 2014	Consensus sequence	GenBank	gb:BC034926.1 /DB_XREF=gi:22028437 /TID=Hs2.133898.1 /CNT=19 /FEA=FLmRNA /TIER=FL+Stack /STK=10 /LL=148113 /UG_GENE=CLIP-2 /UG=Hs.133898 /DEF=Homo sapiens, similar to cartilage intermediate layer protein, clone MGC:45771 IMAGE:4124496, mRNA, complete cds. /PROD=similar to cartilage intermediate layer protein /FL=gb:NM_153221.1 gb:BC034926.1 gb:AF542080.1	BC034926	cartilage intermediate layer protein 2	CILP2	148113	NM_153221		0005576 // extracellular region // inferred from electronic annotation /// 0005578 // proteinaceous extracellular matrix // inferred from electronic annotation /// 0070062 // extracellular vesicular exosome // inferred from direct assay	0004035 // alkaline phosphatase activity // inferred from direct assay /// 0004551 // nucleotide diphosphatase activity // inferred from direct assay /// 0005515 // protein binding // inferred from electronic annotation /// 0030246 // carbohydrate binding // inferred from electronic annotation
1552291_at	NM_017861		Homo sapiens	Oct 6, 2014	Consensus sequence	GenBank	gb:NM_017861.1 /DB_XREF=gi:23680884 /TID=Hs2.35406.1 /CNT=63 /FEA=FLmRNA /TIER=FL+Stack /STK=9 /LL=54965 /UG_GENE=FLJ20522 /UG=Hs.35406 /UG_TITLE=hypothetical protein FLJ20522 /DEF=Homo sapiens hypothetical protein FLJ20522 (FLJ20522), mRNA. /FL=gb:NM_017861.1 gb:BC022542.1	NM_017861	phosphatidylinositol glycan anchor biosynthesis, class X	PIGX	54965	NM_001166304 /// NM_017861	0006501 // C-terminal protein lipidation // traceable author statement /// 0006506 // GPI anchor biosynthetic process // inferred from electronic annotation /// 0016254 // preassembly of GPI anchor in ER membrane // traceable author statement /// 0043687 // post-translational protein modification // traceable author statement /// 0044267 // cellular protein metabolic process // traceable author statement	0005783 // endoplasmic reticulum // inferred from electronic annotation /// 0005789 // endoplasmic reticulum membrane // traceable author statement /// 0016020 // membrane // inferred from electronic annotation /// 0016021 // integral component of membrane // inferred from electronic annotation	
1552293_at	NM_152774		Homo sapiens	Oct 6, 2014	Consensus sequence	GenBank	gb:NM_152774.1 /DB_XREF=gi:22749518 /TID=Hs2.319173.1 /CNT=14 /FEA=FLmRNA /TIER=FL+Stack /STK=9 /LL=256130 /UG_GENE=MGC42090 /UG=Hs.319173 /UG_TITLE=hypothetical protein MGC42090 /DEF=Homo sapiens hypothetical protein MGC42090 (MGC42090), mRNA. /FL=gb:BC030104.1 gb:NM_152774.1	NM_152774	transmembrane protein 196	TMEM196	256130	NM_152774 /// XM_005249692		0016020 // membrane // inferred from electronic annotation /// 0016021 // integral component of membrane // inferred from electronic annotation	
1552295_a_at	NM_152264		Homo sapiens	Oct 6, 2014	Consensus sequence	GenBank	gb:NM_152264.1 /DB_XREF=gi:22748628 /TID=Hs2.9070.1 /CNT=16 /FEA=FLmRNA /TIER=FL+Stack /STK=9 /LL=91252 /UG_GENE=FLJ25785 /UG=Hs.9070 /UG_TITLE=hypothetical protein FLJ25785 /DEF=Homo sapiens hypothetical protein FLJ25785 (FLJ25785), mRNA. /FL=gb:NM_152264.1	NM_152264	solute carrier family 39 (zinc transporter), member 13	SLC39A13	91252	NM_001128225 /// NM_152264 /// XM_005253221 /// XM_005253222 /// XM_006718381 /// XM_006718382 /// XM_006718383 /// XM_006718384 /// XM_006718385 /// XM_006718386 /// XR_242832 /// XR_428862 /// XR_428863	0006810 // transport // inferred from electronic annotation /// 0006811 // ion transport // inferred from electronic annotation /// 0006829 // zinc ion transport // inferred from electronic annotation /// 0006882 // cellular zinc ion homeostasis // inferred from direct assay /// 0006882 // cellular zinc ion homeostasis // inferred from sequence or structural similarity /// 0030001 // metal ion transport // inferred from electronic annotation /// 0055085 // transmembrane transport // inferred from electronic annotation /// 0061448 // connective tissue development // inferred from mutant phenotype /// 0071577 // zinc ion transmembrane transport // inferred from direct assay /// 0071577 // zinc ion transmembrane transport // inferred from sequence or structural similarity	0000139 // Golgi membrane // inferred from electronic annotation /// 0005794 // Golgi apparatus // inferred from direct assay /// 0005794 // Golgi apparatus // inferred from sequence or structural similarity /// 0016020 // membrane // inferred from electronic annotation /// 0016021 // integral component of membrane // inferred from direct assay /// 0030173 // integral component of Golgi membrane // inferred by curator /// 0048471 // perinuclear region of cytoplasm // inferred from sequence or structural similarity	0005385 // zinc ion transmembrane transporter activity // inferred by curator /// 0005385 // zinc ion transmembrane transporter activity // inferred from direct assay /// 0042803 // protein homodimerization activity // inferred from physical interaction /// 0046873 // metal ion transmembrane transporter activity // inferred from electronic annotation
1552296_at	NM_153274		Homo sapiens	Oct 6, 2014	Consensus sequence	GenBank	gb:NM_153274.1 /DB_XREF=gi:23397575 /GEN=VMD2L2 /TID=Hs2.302513.1 /CNT=14 /FEA=FLmRNA /TIER=FL+Stack /STK=9 /LL=266675 /UG=Hs.302513 /DEF=Homo sapiens vitelliform macular dystrophy 2-like protein 2 (VMD2L2), mRNA. /PROD=vitelliform macular dystrophy 2-like protein 2 /FL=gb:NM_153274.1 gb:AF440757.1	NM_153274	bestrophin 4	BEST4	266675	NM_153274 /// XM_005270748	0006810 // transport // inferred from electronic annotation /// 0006811 // ion transport // inferred from electronic annotation /// 0006821 // chloride transport // inferred from electronic annotation /// 1902476 // chloride transmembrane transport // inferred from electronic annotation	0005886 // plasma membrane // inferred from electronic annotation /// 0016020 // membrane // inferred from electronic annotation /// 0016021 // integral component of membrane // inferred from electronic annotation /// 0034707 // chloride channel complex // inferred from electronic annotation	0005254 // chloride channel activity // inferred from electronic annotation
1552299_at	NM_145025		Homo sapiens	Oct 6, 2014	Consensus sequence	GenBank	gb:NM_145025.1 /DB_XREF=gi:21450758 /TID=Hs2.124370.1 /CNT=17 /FEA=FLmRNA /TIER=FL+Stack /STK=9 /LL=221264 /UG_GENE=MGC26954 /UG=Hs.124370 /UG_TITLE=hypothetical protein MGC26954 /DEF=Homo sapiens hypothetical protein MGC26954 (MGC26954), mRNA. /FL=gb:NM_145025.1 gb:BC022031.1	NM_145025	adenylate kinase 9	AK9	221264	NM_001001706 /// NM_001145128 /// NM_145025 /// NM_173559 /// XM_006715376	0006139 // nucleobase-containing compound metabolic process // inferred from electronic annotation /// 0006174 // dADP phosphorylation // inferred from direct assay /// 0006186 // dGDP phosphorylation // inferred from direct assay /// 0006756 // AMP phosphorylation // inferred from direct assay /// 0006757 // ADP phosphorylation // inferred from direct assay /// 0009117 // nucleotide metabolic process // inferred from electronic annotation /// 0016310 // phosphorylation // inferred from electronic annotation /// 0061508 // CDP phosphorylation // inferred from direct assay /// 0061565 // dAMP phosphorylation // inferred from direct assay /// 0061566 // CMP phosphorylation // inferred from direct assay /// 0061567 // dCMP phosphorylation // inferred from direct assay /// 0061568 // GDP phosphorylation // inferred from direct assay /// 0061569 // UDP phosphorylation // inferred from direct assay /// 0061570 // dCDP phosphorylation // inferred from direct assay /// 0061571 // TDP phosphorylation // inferred from direct assay	0005634 // nucleus // inferred from direct assay /// 0005730 // nucleolus // inferred from direct assay /// 0005737 // cytoplasm // inferred from direct assay /// 0031965 // nuclear membrane // inferred from direct assay	0000166 // nucleotide binding // inferred from electronic annotation /// 0004550 // nucleoside diphosphate kinase activity // inferred from direct assay /// 0005524 // ATP binding // inferred from electronic annotation /// 0016301 // kinase activity // inferred from electronic annotation /// 0016740 // transferase activity // inferred from electronic annotation /// 0017111 // nucleoside-triphosphatase activity // inferred from electronic annotation /// 0019205 // nucleobase-containing compound kinase activity // inferred from electronic annotation /// 0050145 // nucleoside phosphate kinase activity // inferred from direct assay
1552301_a_at	NM_032854		Homo sapiens	Oct 6, 2014	Consensus sequence	GenBank	gb:NM_032854.1 /DB_XREF=gi:14249581 /TID=Hs2.143046.1 /CNT=38 /FEA=FLmRNA /TIER=FL+Stack /STK=8 /LL=84940 /UG_GENE=FLJ14871 /UG=Hs.143046 /UG_TITLE=hypothetical protein FLJ14871 /DEF=Homo sapiens hypothetical protein FLJ14871 (FLJ14871), mRNA. /FL=gb:AF193039.1 gb:NM_032854.1	NM_032854	coronin 6	CORO6	84940	NM_032854 /// XM_005258047 /// XM_005258048 /// XM_005258049 /// XM_005258051 /// XM_005258053 /// XM_005258054 /// XM_005258055 /// XM_005258056 /// XM_005258057 /// XR_429927	0030036 // actin cytoskeleton organization // not recorded	0015629 // actin cytoskeleton // not recorded	0005515 // protein binding // inferred from electronic annotation /// 0051015 // actin filament binding // not recorded
1552302_at	NM_145041		Homo sapiens	Oct 6, 2014	Consensus sequence	GenBank	gb:NM_145041.1 /DB_XREF=gi:21450795 /TID=Hs2.29696.1 /CNT=48 /FEA=FLmRNA /TIER=FL+Stack /STK=8 /LL=113277 /UG_GENE=MGC20235 /UG=Hs.29696 /UG_TITLE=hypothetical protein MGC20235 /DEF=Homo sapiens hypothetical protein MGC20235 (MGC20235), mRNA. /FL=gb:NM_145041.1 gb:BC012139.1	NM_145041	transmembrane protein 106A	TMEM106A	113277	NM_001291586 /// NM_001291587 /// NM_001291588 /// NM_145041 /// XM_005257003 /// XM_005257004 /// XM_006721658 /// XM_006721659		0016020 // membrane // inferred from electronic annotation /// 0016021 // integral component of membrane // inferred from electronic annotation /// 0070062 // extracellular vesicular exosome // inferred from direct assay	
1552303_a_at	NM_145041		Homo sapiens	Oct 6, 2014	Consensus sequence	GenBank	gb:NM_145041.1 /DB_XREF=gi:21450795 /TID=Hs2.29696.1 /CNT=48 /FEA=FLmRNA /TIER=FL+Stack /STK=8 /LL=113277 /UG_GENE=MGC20235 /UG=Hs.29696 /UG_TITLE=hypothetical protein MGC20235 /DEF=Homo sapiens hypothetical protein MGC20235 (MGC20235), mRNA. /FL=gb:NM_145041.1 gb:BC012139.1	NM_145041	transmembrane protein 106A	TMEM106A	113277	NM_001291586 /// NM_001291587 /// NM_001291588 /// NM_145041 /// XM_005257003 /// XM_005257004 /// XM_006721658 /// XM_006721659		0016020 // membrane // inferred from electronic annotation /// 0016021 // integral component of membrane // inferred from electronic annotation /// 0070062 // extracellular vesicular exosome // inferred from direct assay	
1552304_at	NM_032834		Homo sapiens	Oct 6, 2014	Consensus sequence	GenBank	gb:NM_032834.1 /DB_XREF=gi:14249543 /TID=Hs2.102971.1 /CNT=38 /FEA=FLmRNA /TIER=FL+Stack /STK=8 /LL=84920 /UG_GENE=FLJ14751 /UG=Hs.102971 /UG_TITLE=hypothetical protein FLJ14751 /DEF=Homo sapiens hypothetical protein FLJ14751 (FLJ14751), mRNA. /FL=gb:BC033730.1 gb:NM_032834.1	NM_032834	ALG10, alpha-1,2-glucosyltransferase	ALG10	84920	NM_032834 /// XM_006719157 /// XM_006719158	0006486 // protein glycosylation // inferred from electronic annotation /// 0006488 // dolichol-linked oligosaccharide biosynthetic process // traceable author statement /// 0008152 // metabolic process // inferred from electronic annotation /// 0018279 // protein N-linked glycosylation via asparagine // traceable author statement /// 0043687 // post-translational protein modification // traceable author statement /// 0044267 // cellular protein metabolic process // traceable author statement	0005783 // endoplasmic reticulum // inferred from electronic annotation /// 0005789 // endoplasmic reticulum membrane // inferred from electronic annotation /// 0005886 // plasma membrane // inferred from electronic annotation /// 0016020 // membrane // inferred from electronic annotation /// 0016021 // integral component of membrane // inferred from electronic annotation	0016740 // transferase activity // inferred from electronic annotation /// 0016757 // transferase activity, transferring glycosyl groups // inferred from electronic annotation /// 0016758 // transferase activity, transferring hexosyl groups // inferred from electronic annotation
1552306_at	BC033730		Homo sapiens	Oct 6, 2014	Consensus sequence	GenBank	gb:BC033730.1 /DB_XREF=gi:21707441 /TID=Hs2.102971.1 /CNT=38 /FEA=FLmRNA /TIER=FL /STK=2 /LL=84920 /UG_GENE=FLJ14751 /UG=Hs.102971 /DEF=Homo sapiens, clone MGC:44885 IMAGE:5168319, mRNA, complete cds. /PROD=Unknown (protein for MGC:44885) /FL=gb:BC033730.1 gb:NM_032834.1	BC033730	ALG10, alpha-1,2-glucosyltransferase	ALG10	84920	NM_032834 /// XM_006719157 /// XM_006719158	0006486 // protein glycosylation // inferred from electronic annotation /// 0006488 // dolichol-linked oligosaccharide biosynthetic process // traceable author statement /// 0008152 // metabolic process // inferred from electronic annotation /// 0018279 // protein N-linked glycosylation via asparagine // traceable author statement /// 0043687 // post-translational protein modification // traceable author statement /// 0044267 // cellular protein metabolic process // traceable author statement	0005783 // endoplasmic reticulum // inferred from electronic annotation /// 0005789 // endoplasmic reticulum membrane // inferred from electronic annotation /// 0005886 // plasma membrane // inferred from electronic annotation /// 0016020 // membrane // inferred from electronic annotation /// 0016021 // integral component of membrane // inferred from electronic annotation	0016740 // transferase activity // inferred from electronic annotation /// 0016757 // transferase activity, transferring glycosyl groups // inferred from electronic annotation /// 0016758 // transferase activity, transferring hexosyl groups // inferred from electronic annotation
1552307_a_at	NM_153211		Homo sapiens	Oct 6, 2014	Consensus sequence	GenBank	gb:NM_153211.1 /DB_XREF=gi:23397461 /TID=Hs2.400502.1 /CNT=38 /FEA=FLmRNA /TIER=FL+Stack /STK=8 /LL=125488 /UG_GENE=FLJ33761 /UG=Hs.400502 /UG_TITLE=hypothetical protein FLJ33761 /DEF=Homo sapiens hypothetical protein FLJ33761 (FLJ33761), mRNA. /FL=gb:NM_153211.1	NM_153211	tetratricopeptide repeat domain 39C	TTC39C	125488	NM_001135993 /// NM_001243425 /// NM_001292030 /// NM_153211 /// XM_005258198 /// XM_006722392			
1552309_a_at	NM_144573		Homo sapiens	Oct 6, 2014	Consensus sequence	GenBank	gb:NM_144573.1 /DB_XREF=gi:21389338 /GEN=nexilin /TID=Hs2.216381.1 /CNT=24 /FEA=FLmRNA /TIER=FL+Stack /STK=8 /LL=91624 /UG=Hs.216381 /DEF=Homo sapiens likely ortholog of rat F-actin binding protein nexilin (nexilin), mRNA. /PROD=likely ortholog of rat F-actin binding proteinnexilin /FL=gb:NM_144573.1	NM_144573	nexilin (F actin binding protein)	NEXN	91624	NM_001172309 /// NM_144573 /// XM_005271322 /// XM_005271323 /// XM_005271324 /// XM_005271325 /// XM_005271326 /// XM_005271327	0006468 // protein phosphorylation // not recorded /// 0030334 // regulation of cell migration // inferred from direct assay /// 0042981 // regulation of apoptotic process // not recorded /// 0048739 // cardiac muscle fiber development // not recorded /// 0051493 // regulation of cytoskeleton organization // inferred from expression pattern	0005737 // cytoplasm // inferred from electronic annotation /// 0005856 // cytoskeleton // inferred from electronic annotation /// 0005912 // adherens junction // inferred from electronic annotation /// 0005924 // cell-substrate adherens junction // inferred from electronic annotation /// 0030018 // Z disc // not recorded /// 0030018 // Z disc // inferred from sequence or structural similarity /// 0030054 // cell junction // inferred from electronic annotation	0003779 // actin binding // inferred from electronic annotation /// 0004683 // calmodulin-dependent protein kinase activity // not recorded /// 0005515 // protein binding // inferred from electronic annotation /// 0008307 // structural constituent of muscle // inferred from mutant phenotype /// 0051015 // actin filament binding // inferred from direct assay
1552310_at	NM_144597		Homo sapiens	Oct 6, 2014	Consensus sequence	GenBank	gb:NM_144597.1 /DB_XREF=gi:21389392 /TID=Hs2.352541.1 /CNT=28 /FEA=FLmRNA /TIER=FL+Stack /STK=8 /LL=123207 /UG_GENE=MGC29937 /UG=Hs.352541 /UG_TITLE=hypothetical protein MGC29937 /DEF=Homo sapiens hypothetical protein MGC29937 (MGC29937), mRNA. /FL=gb:NM_144597.1 gb:BC019820.1	NM_144597	chromosome 15 open reading frame 40	C15orf40	123207	NM_001160113 /// NM_001160114 /// NM_001160115 /// NM_001160116 /// NM_144597 /// NR_027649 /// NR_027650 /// XM_006720385			
1552311_a_at	NM_032753		Homo sapiens	Oct 6, 2014	Consensus sequence	GenBank	gb:NM_032753.2 /DB_XREF=gi:20127653 /TID=Hs2.352387.1 /CNT=36 /FEA=FLmRNA /TIER=FL+Stack /STK=8 /LL=84839 /UG_GENE=MGC15631 /UG=Hs.352387 /UG_TITLE=hypothetical protein MGC15631 /DEF=Homo sapiens hypothetical protein MGC15631 (MGC15631), mRNA. /FL=gb:BC032512.1 gb:NM_032753.2 gb:BC018709.1	NM_032753	retina and anterior neural fold homeobox 2	RAX2	84839	NM_032753 /// XM_005259662	0006351 // transcription, DNA-templated // inferred from electronic annotation /// 0006355 // regulation of transcription, DNA-templated // inferred from electronic annotation /// 0007601 // visual perception // inferred from electronic annotation /// 0050896 // response to stimulus // inferred from electronic annotation	0005634 // nucleus // inferred from electronic annotation	0003677 // DNA binding // inferred from electronic annotation /// 0003700 // sequence-specific DNA binding transcription factor activity // inferred from electronic annotation /// 0043565 // sequence-specific DNA binding // inferred from electronic annotation
1552312_a_at	NM_005927		Homo sapiens	Oct 6, 2014	Consensus sequence	GenBank	gb:NM_005927.3 /DB_XREF=gi:21314642 /GEN=MFAP3 /TID=Hs2.28785.1 /CNT=30 /FEA=FLmRNA /TIER=FL+Stack /STK=8 /LL=4238 /UG=Hs.28785 /DEF=Homo sapiens microfibrillar-associated protein 3 (MFAP3), mRNA. /PROD=microfibrillar-associated protein 3 /FL=gb:NM_005927.3 gb:BC026244.1	NM_005927	microfibrillar-associated protein 3	MFAP3	4238	NM_001135037 /// NM_001242336 /// NM_005927	0030198 // extracellular matrix organization // traceable author statement	0005576 // extracellular region // traceable author statement /// 0005886 // plasma membrane // inferred from electronic annotation /// 0016020 // membrane // inferred from electronic annotation /// 0016021 // integral component of membrane // inferred from electronic annotation	0005515 // protein binding // inferred from electronic annotation
1552314_a_at	NM_172098		Homo sapiens	Oct 6, 2014	Consensus sequence	GenBank	gb:NM_172098.1 /DB_XREF=gi:26667245 /GEN=EYA3 /TID=Hs2.46925.1 /CNT=23 /FEA=FLmRNA /TIER=FL+Stack /STK=8 /LL=2140 /UG=Hs.46925 /DEF=Homo sapiens eyes absent homolog 3 (Drosophila) (EYA3), transcript variant 2, mRNA. /PROD=eyes absent 3 isoform b /FL=gb:NM_172098.1	NM_172098	EYA transcriptional coactivator and phosphatase 3	EYA3	2140	NM_001282560 /// NM_001282561 /// NM_001282562 /// NM_001990 /// NM_172098 /// NR_104214 /// XM_006710449 /// XM_006710450	0006281 // DNA repair // inferred from electronic annotation /// 0006302 // double-strand break repair // inferred from mutant phenotype /// 0006351 // transcription, DNA-templated // inferred from electronic annotation /// 0006355 // regulation of transcription, DNA-templated // inferred from electronic annotation /// 0006470 // protein dephosphorylation // inferred from electronic annotation /// 0006974 // cellular response to DNA damage stimulus // inferred from electronic annotation /// 0007275 // multicellular organismal development // inferred from electronic annotation /// 0007601 // visual perception // traceable author statement /// 0009653 // anatomical structure morphogenesis // traceable author statement /// 0010212 // response to ionizing radiation // inferred from direct assay /// 0016568 // chromatin modification // inferred from electronic annotation /// 0016576 // histone dephosphorylation // inferred from direct assay /// 0035335 // peptidyl-tyrosine dephosphorylation // inferred from direct assay /// 0035335 // peptidyl-tyrosine dephosphorylation // inferred from electronic annotation /// 0045739 // positive regulation of DNA repair // inferred from mutant phenotype	0005634 // nucleus // inferred from direct assay /// 0005667 // transcription factor complex // inferred from electronic annotation /// 0005737 // cytoplasm // inferred from electronic annotation	0003682 // chromatin binding // inferred from electronic annotation /// 0004721 // phosphoprotein phosphatase activity // inferred from electronic annotation /// 0004725 // protein tyrosine phosphatase activity // inferred from direct assay /// 0005515 // protein binding // inferred from physical interaction /// 0008138 // protein tyrosine/serine/threonine phosphatase activity // inferred from electronic annotation /// 0016787 // hydrolase activity // inferred from electronic annotation /// 0046872 // metal ion binding // inferred from electronic annotation
1552315_at	NM_130759		Homo sapiens	Oct 6, 2014	Consensus sequence	GenBank	gb:NM_130759.2 /DB_XREF=gi:28416951 /GEN=IMAP1 /TID=Hs2.159955.1 /CNT=16 /FEA=FLmRNA /TIER=FL+Stack /STK=8 /LL=170575 /UG=Hs.159955 /DEF=Homo sapiens immunity associated protein 1 (IMAP1), mRNA. /PROD=immunity associated protein 1 /FL=gb:NM_130759.2 gb:BC040736.1	NM_130759	GTPase, IMAP family member 1	GIMAP1	170575	NM_130759	0001659 // temperature homeostasis // inferred from electronic annotation /// 0002729 // positive regulation of natural killer cell cytokine production // inferred from electronic annotation /// 0002925 // positive regulation of humoral immune response mediated by circulating immunoglobulin // inferred from electronic annotation /// 0010524 // positive regulation of calcium ion transport into cytosol // inferred from electronic annotation /// 0030183 // B cell differentiation // inferred from electronic annotation /// 0030217 // T cell differentiation // inferred from electronic annotation /// 0032689 // negative regulation of interferon-gamma production // inferred from electronic annotation /// 0032831 // positive regulation of CD4-positive, CD25-positive, alpha-beta regulatory T cell differentiation // inferred from electronic annotation /// 0043011 // myeloid dendritic cell differentiation // inferred from electronic annotation /// 0043029 // T cell homeostasis // inferred from electronic annotation /// 0043066 // negative regulation of apoptotic process // inferred from electronic annotation /// 0045019 // negative regulation of nitric oxide biosynthetic process // inferred from electronic annotation /// 0045588 // positive regulation of gamma-delta T cell differentiation // inferred from electronic annotation /// 0045838 // positive regulation of membrane potential // inferred from electronic annotation /// 0045954 // positive regulation of natural killer cell mediated cytotoxicity // inferred from electronic annotation /// 0046902 // regulation of mitochondrial membrane permeability // inferred from electronic annotation /// 0050868 // negative regulation of T cell activation // inferred from electronic annotation /// 0050995 // negative regulation of lipid catabolic process // inferred from electronic annotation	0000139 // Golgi membrane // inferred from electronic annotation /// 0005739 // mitochondrion // inferred from electronic annotation /// 0005741 // mitochondrial outer membrane // inferred from electronic annotation /// 0005764 // lysosome // inferred from electronic annotation /// 0005783 // endoplasmic reticulum // inferred from electronic annotation /// 0005789 // endoplasmic reticulum membrane // inferred from electronic annotation /// 0005794 // Golgi apparatus // inferred from electronic annotation /// 0016020 // membrane // inferred from electronic annotation /// 0016021 // integral component of membrane // inferred from electronic annotation	0000166 // nucleotide binding // inferred from electronic annotation /// 0005525 // GTP binding // inferred from electronic annotation
1552316_a_at	NM_130759		Homo sapiens	Oct 6, 2014	Consensus sequence	GenBank	gb:NM_130759.2 /DB_XREF=gi:28416951 /GEN=IMAP1 /TID=Hs2.159955.1 /CNT=16 /FEA=FLmRNA /TIER=FL+Stack /STK=8 /LL=170575 /UG=Hs.159955 /DEF=Homo sapiens immunity associated protein 1 (IMAP1), mRNA. /PROD=immunity associated protein 1 /FL=gb:NM_130759.2 gb:BC040736.1	NM_130759	GTPase, IMAP family member 1	GIMAP1	170575	NM_130759	0001659 // temperature homeostasis // inferred from electronic annotation /// 0002729 // positive regulation of natural killer cell cytokine production // inferred from electronic annotation /// 0002925 // positive regulation of humoral immune response mediated by circulating immunoglobulin // inferred from electronic annotation /// 0010524 // positive regulation of calcium ion transport into cytosol // inferred from electronic annotation /// 0030183 // B cell differentiation // inferred from electronic annotation /// 0030217 // T cell differentiation // inferred from electronic annotation /// 0032689 // negative regulation of interferon-gamma production // inferred from electronic annotation /// 0032831 // positive regulation of CD4-positive, CD25-positive, alpha-beta regulatory T cell differentiation // inferred from electronic annotation /// 0043011 // myeloid dendritic cell differentiation // inferred from electronic annotation /// 0043029 // T cell homeostasis // inferred from electronic annotation /// 0043066 // negative regulation of apoptotic process // inferred from electronic annotation /// 0045019 // negative regulation of nitric oxide biosynthetic process // inferred from electronic annotation /// 0045588 // positive regulation of gamma-delta T cell differentiation // inferred from electronic annotation /// 0045838 // positive regulation of membrane potential // inferred from electronic annotation /// 0045954 // positive regulation of natural killer cell mediated cytotoxicity // inferred from electronic annotation /// 0046902 // regulation of mitochondrial membrane permeability // inferred from electronic annotation /// 0050868 // negative regulation of T cell activation // inferred from electronic annotation /// 0050995 // negative regulation of lipid catabolic process // inferred from electronic annotation	0000139 // Golgi membrane // inferred from electronic annotation /// 0005739 // mitochondrion // inferred from electronic annotation /// 0005741 // mitochondrial outer membrane // inferred from electronic annotation /// 0005764 // lysosome // inferred from electronic annotation /// 0005783 // endoplasmic reticulum // inferred from electronic annotation /// 0005789 // endoplasmic reticulum membrane // inferred from electronic annotation /// 0005794 // Golgi apparatus // inferred from electronic annotation /// 0016020 // membrane // inferred from electronic annotation /// 0016021 // integral component of membrane // inferred from electronic annotation	0000166 // nucleotide binding // inferred from electronic annotation /// 0005525 // GTP binding // inferred from electronic annotation
1552318_at	AK091818		Homo sapiens	Oct 6, 2014	Consensus sequence	GenBank	gb:AK091818.1 /DB_XREF=gi:21750278 /TID=Hs2.159955.1 /CNT=16 /FEA=FLmRNA /TIER=ConsEnd /STK=0 /LL=170575 /UG_GENE=IMAP1 /UG=Hs.159955 /UG_TITLE=immunity associated protein 1 /DEF=Homo sapiens cDNA FLJ34499 fis, clone HLUNG2005230, weakly similar to AIG1 PROTEIN. /FL=gb:NM_130759.2 gb:BC040736.1	AK091818	GTPase, IMAP family member 1	GIMAP1	170575	NM_130759	0001659 // temperature homeostasis // inferred from electronic annotation /// 0002729 // positive regulation of natural killer cell cytokine production // inferred from electronic annotation /// 0002925 // positive regulation of humoral immune response mediated by circulating immunoglobulin // inferred from electronic annotation /// 0010524 // positive regulation of calcium ion transport into cytosol // inferred from electronic annotation /// 0030183 // B cell differentiation // inferred from electronic annotation /// 0030217 // T cell differentiation // inferred from electronic annotation /// 0032689 // negative regulation of interferon-gamma production // inferred from electronic annotation /// 0032831 // positive regulation of CD4-positive, CD25-positive, alpha-beta regulatory T cell differentiation // inferred from electronic annotation /// 0043011 // myeloid dendritic cell differentiation // inferred from electronic annotation /// 0043029 // T cell homeostasis // inferred from electronic annotation /// 0043066 // negative regulation of apoptotic process // inferred from electronic annotation /// 0045019 // negative regulation of nitric oxide biosynthetic process // inferred from electronic annotation /// 0045588 // positive regulation of gamma-delta T cell differentiation // inferred from electronic annotation /// 0045838 // positive regulation of membrane potential // inferred from electronic annotation /// 0045954 // positive regulation of natural killer cell mediated cytotoxicity // inferred from electronic annotation /// 0046902 // regulation of mitochondrial membrane permeability // inferred from electronic annotation /// 0050868 // negative regulation of T cell activation // inferred from electronic annotation /// 0050995 // negative regulation of lipid catabolic process // inferred from electronic annotation	0000139 // Golgi membrane // inferred from electronic annotation /// 0005739 // mitochondrion // inferred from electronic annotation /// 0005741 // mitochondrial outer membrane // inferred from electronic annotation /// 0005764 // lysosome // inferred from electronic annotation /// 0005783 // endoplasmic reticulum // inferred from electronic annotation /// 0005789 // endoplasmic reticulum membrane // inferred from electronic annotation /// 0005794 // Golgi apparatus // inferred from electronic annotation /// 0016020 // membrane // inferred from electronic annotation /// 0016021 // integral component of membrane // inferred from electronic annotation	0000166 // nucleotide binding // inferred from electronic annotation /// 0005525 // GTP binding // inferred from electronic annotation
1552319_a_at	NM_144506		Homo sapiens	Oct 6, 2014	Consensus sequence	GenBank	gb:NM_144506.1 /DB_XREF=gi:21464128 /GEN=KLK8 /TID=Hs2.104570.2 /CNT=13 /FEA=FLmRNA /TIER=FL+Stack /STK=8 /LL=11202 /UG=Hs.104570 /DEF=Homo sapiens kallikrein 8 (neuropsinovasin) (KLK8), transcript variant 3, mRNA. /PROD=kallikrein 8 isoform 3 /FL=gb:NM_144506.1	NM_144506	kallikrein-related peptidase 8	KLK8	11202	NM_001281431 /// NM_007196 /// NM_144505 /// NM_144506 /// NM_144507 /// NR_104008	0006508 // proteolysis // inferred from electronic annotation /// 0007613 // memory // inferred from sequence or structural similarity /// 0008219 // cell death // inferred from sequence or structural similarity /// 0009611 // response to wounding // inferred from sequence or structural similarity /// 0031642 // negative regulation of myelination // inferred from sequence or structural similarity /// 0043616 // keratinocyte proliferation // inferred from sequence or structural similarity /// 0048681 // negative regulation of axon regeneration // inferred from sequence or structural similarity /// 0048812 // neuron projection morphogenesis // inferred from sequence or structural similarity /// 0050807 // regulation of synapse organization // inferred from sequence or structural similarity /// 0050808 // synapse organization // inferred from electronic annotation	0005576 // extracellular region // inferred from electronic annotation /// 0005615 // extracellular space // inferred from sequence or structural similarity /// 0005737 // cytoplasm // inferred from direct assay	0003824 // catalytic activity // inferred from electronic annotation /// 0004252 // serine-type endopeptidase activity // inferred from direct assay /// 0005515 // protein binding // inferred from physical interaction /// 0008233 // peptidase activity // inferred from electronic annotation /// 0008236 // serine-type peptidase activity // inferred from electronic annotation /// 0016787 // hydrolase activity // inferred from electronic annotation
1552320_a_at	NM_033124		Homo sapiens	Oct 6, 2014	Consensus sequence	GenBank	gb:NM_033124.2 /DB_XREF=gi:24475729 /TID=Hs2.99099.1 /CNT=18 /FEA=FLmRNA /TIER=FL+Stack /STK=8 /LL=85478 /UG_GENE=NYD-SP28 /UG=Hs.99099 /UG_TITLE=NYD-SP28 protein /DEF=Homo sapiens NYD-SP28 protein (NYD-SP28), mRNA. /FL=gb:BC039317.1 gb:AF382188.1 gb:NM_033124.2	NM_033124	coiled-coil domain containing 65	CCDC65	85478	NM_001286957 /// NM_033124 /// XM_006719671			
1552321_a_at	NM_033124		Homo sapiens	Oct 6, 2014	Consensus sequence	GenBank	gb:NM_033124.2 /DB_XREF=gi:24475729 /TID=Hs2.99099.1 /CNT=18 /FEA=FLmRNA /TIER=FL+Stack /STK=8 /LL=85478 /UG_GENE=NYD-SP28 /UG=Hs.99099 /UG_TITLE=NYD-SP28 protein /DEF=Homo sapiens NYD-SP28 protein (NYD-SP28), mRNA. /FL=gb:BC039317.1 gb:AF382188.1 gb:NM_033124.2	NM_033124	coiled-coil domain containing 65	CCDC65	85478	NM_001286957 /// NM_033124 /// XM_006719671			
1552322_at	NM_138819		Homo sapiens	Oct 6, 2014	Consensus sequence	GenBank	gb:NM_138819.1 /DB_XREF=gi:20270386 /TID=Hs2.192806.1 /CNT=12 /FEA=FLmRNA /TIER=FL+Stack /STK=8 /LL=159091 /UG_GENE=LOC159091 /UG=Hs.192806 /UG_TITLE=hypothetical protein BC017868 /DEF=Homo sapiens hypothetical protein BC017868 (LOC159091), mRNA. /FL=gb:BC017868.1 gb:NM_138819.1	NM_138819	family with sequence similarity 122C	FAM122C	159091	NM_001170779 /// NM_001170780 /// NM_001170781 /// NM_001170782 /// NM_001170783 /// NM_001170784 /// NM_138819 /// XM_005262382 /// XM_005262383 /// XM_005262384 /// XM_005262385 /// XM_005262386 /// XM_005262387 /// XM_006724734 /// XM_006724735 /// XM_006724736 /// XM_006724737 /// XR_430543			
1552323_s_at	NM_138819		Homo sapiens	Oct 6, 2014	Consensus sequence	GenBank	gb:NM_138819.1 /DB_XREF=gi:20270386 /TID=Hs2.192806.1 /CNT=12 /FEA=FLmRNA /TIER=FL+Stack /STK=8 /LL=159091 /UG_GENE=LOC159091 /UG=Hs.192806 /UG_TITLE=hypothetical protein BC017868 /DEF=Homo sapiens hypothetical protein BC017868 (LOC159091), mRNA. /FL=gb:BC017868.1 gb:NM_138819.1	NM_138819	family with sequence similarity 122C	FAM122C	159091	NM_001170779 /// NM_001170780 /// NM_001170781 /// NM_001170782 /// NM_001170783 /// NM_001170784 /// NM_138819 /// XM_005262382 /// XM_005262383 /// XM_005262384 /// XM_005262385 /// XM_005262386 /// XM_005262387 /// XM_006724734 /// XM_006724735 /// XM_006724736 /// XM_006724737 /// XR_430543			
1552325_at	NM_145020		Homo sapiens	Oct 6, 2014	Consensus sequence	GenBank	gb:NM_145020.1 /DB_XREF=gi:21450740 /TID=Hs2.253967.1 /CNT=13 /FEA=FLmRNA /TIER=FL+Stack /STK=8 /LL=220136 /UG_GENE=FLJ32743 /UG=Hs.253967 /UG_TITLE=hypothetical protein FLJ32743 /DEF=Homo sapiens hypothetical protein FLJ32743 (FLJ32743), mRNA. /FL=gb:NM_145020.1 gb:BC030606.1	NM_145020	coiled-coil domain containing 11	CCDC11	220136	NM_145020 /// XM_006722419			
1552326_a_at	NM_145020		Homo sapiens	Oct 6, 2014	Consensus sequence	GenBank	gb:NM_145020.1 /DB_XREF=gi:21450740 /TID=Hs2.253967.1 /CNT=13 /FEA=FLmRNA /TIER=FL+Stack /STK=8 /LL=220136 /UG_GENE=FLJ32743 /UG=Hs.253967 /UG_TITLE=hypothetical protein FLJ32743 /DEF=Homo sapiens hypothetical protein FLJ32743 (FLJ32743), mRNA. /FL=gb:NM_145020.1 gb:BC030606.1	NM_145020	coiled-coil domain containing 11	CCDC11	220136	NM_145020 /// XM_006722419			
1552327_at	NM_152583		Homo sapiens	Oct 6, 2014	Consensus sequence	GenBank	gb:NM_152583.1 /DB_XREF=gi:22749204 /TID=Hs2.399873.1 /CNT=11 /FEA=FLmRNA /TIER=FL+Stack /STK=8 /LL=158947 /UG_GENE=MGC40053 /UG=Hs.399873 /UG_TITLE=hypothetical protein MGC40053 /DEF=Homo sapiens hypothetical protein MGC40053 (MGC40053), mRNA. /FL=gb:NM_152583.1	NM_152583	armadillo repeat containing, X-linked 4	ARMCX4	100131755	NM_001256155 /// NM_152583 /// NR_028407 /// NR_045861 /// NR_045862 /// NR_045863 /// NR_045864		0016020 // membrane // inferred from electronic annotation /// 0016021 // integral component of membrane // inferred from electronic annotation	
1552329_at	BC029352		Homo sapiens	Oct 6, 2014	Consensus sequence	GenBank	gb:BC029352.1 /DB_XREF=gi:20810414 /TID=Hs2.374853.1 /CNT=35 /FEA=FLmRNA /TIER=FL /STK=7 /LL=283886 /UG_GENE=MY038 /UG=Hs.374853 /DEF=Homo sapiens, hypothetical brain protein my038, clone MGC:32516 IMAGE:4593989, mRNA, complete cds. /PROD=hypothetical brain protein my038 /FL=gb:NM_032626.2 gb:BC029352.1	BC029352	retinoblastoma binding protein 6	RBBP6	5930	NM_006910 /// NM_018703 /// NM_032626 /// XM_005255461 /// XM_005255462	0001701 // in utero embryonic development // inferred from electronic annotation /// 0016567 // protein ubiquitination // inferred from electronic annotation /// 0035264 // multicellular organism growth // inferred from electronic annotation /// 0042787 // protein ubiquitination involved in ubiquitin-dependent protein catabolic process // inferred from direct assay /// 0048568 // embryonic organ development // inferred from electronic annotation /// 0061053 // somite development // inferred from electronic annotation	0005634 // nucleus // inferred from direct assay /// 0005694 // chromosome // inferred from electronic annotation /// 0005730 // nucleolus // inferred from direct assay /// 0005737 // cytoplasm // inferred from electronic annotation /// 0005815 // microtubule organizing center // inferred from electronic annotation /// 0005856 // cytoskeleton // inferred from electronic annotation	0003676 // nucleic acid binding // inferred from electronic annotation /// 0004842 // ubiquitin-protein transferase activity // inferred from direct assay /// 0005515 // protein binding // inferred from physical interaction /// 0008270 // zinc ion binding // inferred from electronic annotation /// 0016874 // ligase activity // inferred from electronic annotation /// 0044822 // poly(A) RNA binding // inferred from direct assay /// 0046872 // metal ion binding // inferred from electronic annotation
1552330_at	NM_145039		Homo sapiens	Oct 6, 2014	Consensus sequence	GenBank	gb:NM_145039.1 /DB_XREF=gi:21450791 /TID=Hs2.114318.1 /CNT=37 /FEA=FLmRNA /TIER=FL /STK=7 /LL=92806 /UG_GENE=MGC16385 /UG=Hs.114318 /UG_TITLE=hypothetical protein MGC16385 /DEF=Homo sapiens hypothetical protein MGC16385 (MGC16385), mRNA. /FL=gb:NM_145039.1 gb:BC009263.1	NM_145039	CENPB DNA-binding domains containing 1	CENPBD1	92806	NM_145039		0005634 // nucleus // inferred from electronic annotation	0003677 // DNA binding // inferred from electronic annotation
1552332_at	NM_138632		Homo sapiens	Oct 6, 2014	Consensus sequence	GenBank	gb:NM_138632.1 /DB_XREF=gi:20336762 /GEN=HRIHFB2122 /TID=Hs2.40342.1 /CNT=22 /FEA=FLmRNA /TIER=FL /STK=7 /LL=11078 /UG=Hs.40342 /DEF=Homo sapiens Tara-like protein (HRIHFB2122), transcript variant 2, mRNA. /PROD=Tara-like protein isoform 2 /FL=gb:NM_138632.1	NM_138632	TRIO and F-actin binding protein	TRIOBP	11078	NM_001039141 /// NM_007032 /// NM_138632	0007049 // cell cycle // inferred from electronic annotation /// 0007067 // mitotic nuclear division // inferred from electronic annotation /// 0030047 // actin modification // non-traceable author statement /// 0051016 // barbed-end actin filament capping // non-traceable author statement /// 0051301 // cell division // inferred from electronic annotation /// 1900026 // positive regulation of substrate adhesion-dependent cell spreading // inferred from direct assay	0005634 // nucleus // inferred from electronic annotation /// 0005737 // cytoplasm // inferred from direct assay /// 0005815 // microtubule organizing center // inferred from electronic annotation /// 0005856 // cytoskeleton // inferred from electronic annotation /// 0015629 // actin cytoskeleton // inferred from direct assay /// 0015629 // actin cytoskeleton // non-traceable author statement /// 0030496 // midbody // inferred from electronic annotation	0003779 // actin binding // inferred from electronic annotation /// 0017049 // GTP-Rho binding // non-traceable author statement /// 0031625 // ubiquitin protein ligase binding // inferred from physical interaction /// 0045159 // myosin II binding // non-traceable author statement /// 0051015 // actin filament binding // inferred from direct assay
1552334_at	BG571343		Homo sapiens	Oct 6, 2014	Consensus sequence	GenBank	gb:BG571343 /DB_XREF=gi:13578996 /DB_XREF=602592611F1 /CLONE=IMAGE:4720106 /TID=Hs2.40342.1 /CNT=22 /FEA=FLmRNA /TIER=ConsEnd /STK=0 /LL=11078 /UG_GENE=HRIHFB2122 /UG=Hs.40342 /UG_TITLE=Tara-like protein /FL=gb:NM_138632.1	BG571343	TRIO and F-actin binding protein	TRIOBP	11078	NM_001039141 /// NM_007032 /// NM_138632	0007049 // cell cycle // inferred from electronic annotation /// 0007067 // mitotic nuclear division // inferred from electronic annotation /// 0030047 // actin modification // non-traceable author statement /// 0051016 // barbed-end actin filament capping // non-traceable author statement /// 0051301 // cell division // inferred from electronic annotation /// 1900026 // positive regulation of substrate adhesion-dependent cell spreading // inferred from direct assay	0005634 // nucleus // inferred from electronic annotation /// 0005737 // cytoplasm // inferred from direct assay /// 0005815 // microtubule organizing center // inferred from electronic annotation /// 0005856 // cytoskeleton // inferred from electronic annotation /// 0015629 // actin cytoskeleton // inferred from direct assay /// 0015629 // actin cytoskeleton // non-traceable author statement /// 0030496 // midbody // inferred from electronic annotation	0003779 // actin binding // inferred from electronic annotation /// 0017049 // GTP-Rho binding // non-traceable author statement /// 0031625 // ubiquitin protein ligase binding // inferred from physical interaction /// 0045159 // myosin II binding // non-traceable author statement /// 0051015 // actin filament binding // inferred from direct assay
1552335_at	NM_053054		Homo sapiens	Oct 6, 2014	Consensus sequence	GenBank	gb:NM_053054.2 /DB_XREF=gi:26051219 /GEN=CATSPER1 /TID=Hs2.189105.1 /CNT=14 /FEA=FLmRNA /TIER=FL /STK=7 /LL=117144 /UG=Hs.189105 /DEF=Homo sapiens cation channel, sperm associated 1 (CATSPER1), mRNA. /PROD=sperm-associated cation channel 1 /FL=gb:BC032950.1 gb:AF407333.1 gb:NM_053054.2 gb:BC036522.1	NM_053054	cation channel, sperm associated 1	CATSPER1	117144	NM_053054 /// XM_005273755 /// XR_428908 /// XR_428909	0001539 // cilium or flagellum-dependent cell motility // inferred from electronic annotation /// 0006810 // transport // inferred from electronic annotation /// 0006811 // ion transport // inferred from electronic annotation /// 0006816 // calcium ion transport // inferred from electronic annotation /// 0007275 // multicellular organismal development // inferred from electronic annotation /// 0007283 // spermatogenesis // inferred from electronic annotation /// 0007338 // single fertilization // traceable author statement /// 0007342 // fusion of sperm to egg plasma membrane // inferred from electronic annotation /// 0030154 // cell differentiation // inferred from electronic annotation /// 0030317 // sperm motility // not recorded /// 0032504 // multicellular organism reproduction // traceable author statement /// 0034765 // regulation of ion transmembrane transport // inferred from electronic annotation /// 0035036 // sperm-egg recognition // traceable author statement /// 0051924 // regulation of calcium ion transport // inferred from electronic annotation /// 0055085 // transmembrane transport // inferred from electronic annotation /// 0070509 // calcium ion import // not recorded /// 0070588 // calcium ion transmembrane transport // inferred from electronic annotation /// 0086010 // membrane depolarization during action potential // not recorded	0005886 // plasma membrane // not recorded /// 0005886 // plasma membrane // traceable author statement /// 0005929 // cilium // inferred from electronic annotation /// 0016020 // membrane // inferred from electronic annotation /// 0016021 // integral component of membrane // inferred from electronic annotation /// 0036128 // CatSper complex // inferred from sequence or structural similarity /// 0042995 // cell projection // inferred from electronic annotation	0005216 // ion channel activity // inferred from electronic annotation /// 0005227 // calcium activated cation channel activity // inferred from electronic annotation /// 0005244 // voltage-gated ion channel activity // inferred from electronic annotation /// 0005245 // voltage-gated calcium channel activity // not recorded /// 0005262 // calcium channel activity // inferred from electronic annotation /// 0005515 // protein binding // inferred from physical interaction
1552337_s_at	NM_014621		Homo sapiens	Oct 6, 2014	Consensus sequence	GenBank	gb:NM_014621.2 /DB_XREF=gi:23397671 /GEN=HOXD4 /TID=Hs2.278255.1 /CNT=9 /FEA=FLmRNA /TIER=FL /STK=7 /LL=3233 /UG=Hs.278255 /DEF=Homo sapiens homeo box D4 (HOXD4), mRNA. /PROD=homeo box D4 /FL=gb:NM_014621.2 gb:BC016763.1	NM_014621	homeobox D4	HOXD4	3233	NM_014621 /// XM_005246514	0006351 // transcription, DNA-templated // inferred from electronic annotation /// 0006355 // regulation of transcription, DNA-templated // inferred from electronic annotation /// 0007160 // cell-matrix adhesion // inferred from direct assay /// 0007219 // Notch signaling pathway // inferred from mutant phenotype /// 0007275 // multicellular organismal development // non-traceable author statement /// 0009952 // anterior/posterior pattern specification // inferred from sequence or structural similarity /// 0009952 // anterior/posterior pattern specification // inferred from electronic annotation /// 0010628 // positive regulation of gene expression // inferred from mutant phenotype /// 0021615 // glossopharyngeal nerve morphogenesis // inferred from electronic annotation /// 0030878 // thyroid gland development // inferred from sequence or structural similarity /// 0030878 // thyroid gland development // inferred from electronic annotation /// 0045666 // positive regulation of neuron differentiation // inferred from sequence or structural similarity /// 0045666 // positive regulation of neuron differentiation // inferred from electronic annotation /// 0048704 // embryonic skeletal system morphogenesis // inferred from sequence or structural similarity /// 0048704 // embryonic skeletal system morphogenesis // inferred from electronic annotation /// 0051216 // cartilage development // inferred from sequence or structural similarity /// 0051216 // cartilage development // inferred from electronic annotation	0005634 // nucleus // inferred from electronic annotation	0003677 // DNA binding // inferred from electronic annotation /// 0003700 // sequence-specific DNA binding transcription factor activity // inferred from electronic annotation /// 0005515 // protein binding // inferred from physical interaction /// 0043565 // sequence-specific DNA binding // inferred from electronic annotation
1552338_at	AY177407		Homo sapiens	Oct 6, 2014	Consensus sequence	GenBank	gb:AY177407.1 /DB_XREF=gi:27728743 /TID=Hs2.437095.1 /CNT=8 /FEA=FLmRNA /TIER=FL /STK=7 /LL=145258 /UG_GENE=GSC /UG=Hs.437095 /DEF=Homo sapiens homeobox protein goosecoid mRNA, complete cds. /PROD=homeobox protein goosecoid /FL=gb:AY177407.1 gb:NM_173849.1	AY177407	goosecoid homeobox	GSC	145258	NM_173849	0000122 // negative regulation of transcription from RNA polymerase II promoter // inferred from electronic annotation /// 0006355 // regulation of transcription, DNA-templated // inferred from electronic annotation /// 0007275 // multicellular organismal development // inferred from electronic annotation /// 0007369 // gastrulation // non-traceable author statement /// 0009653 // anatomical structure morphogenesis // inferred from electronic annotation /// 0014036 // neural crest cell fate specification // inferred from mutant phenotype /// 0021904 // dorsal/ventral neural tube patterning // inferred from electronic annotation /// 0023019 // signal transduction involved in regulation of gene expression // inferred from electronic annotation /// 0030178 // negative regulation of Wnt signaling pathway // inferred from electronic annotation /// 0030900 // forebrain development // inferred from electronic annotation /// 0042474 // middle ear morphogenesis // inferred from sequence or structural similarity /// 0043583 // ear development // inferred from electronic annotation /// 0048644 // muscle organ morphogenesis // inferred from electronic annotation /// 0048704 // embryonic skeletal system morphogenesis // inferred from electronic annotation	0005634 // nucleus // inferred from electronic annotation /// 0005667 // transcription factor complex // inferred from electronic annotation	0001085 // RNA polymerase II transcription factor binding // inferred from sequence or structural similarity /// 0001103 // RNA polymerase II repressing transcription factor binding // inferred from sequence or structural similarity /// 0003677 // DNA binding // inferred from electronic annotation /// 0003677 // DNA binding // non-traceable author statement /// 0003700 // sequence-specific DNA binding transcription factor activity // inferred from electronic annotation /// 0005515 // protein binding // inferred from electronic annotation /// 0043565 // sequence-specific DNA binding // inferred from electronic annotation
1552340_at	NM_152860		Homo sapiens	Oct 6, 2014	Consensus sequence	GenBank	gb:NM_152860.1 /DB_XREF=gi:22902135 /GEN=SP7 /TID=Hs2.209402.1 /CNT=7 /FEA=FLmRNA /TIER=FL /STK=7 /LL=121340 /UG=Hs.209402 /DEF=Homo sapiens Sp7 transcription factor (SP7), mRNA. /PROD=osterix /FL=gb:NM_152860.1 gb:AF477981.1	NM_152860	Sp7 transcription factor	SP7	121340	NM_001173467 /// NM_152860 /// XM_005268643	0001649 // osteoblast differentiation // inferred from direct assay /// 0001649 // osteoblast differentiation // inferred from sequence or structural similarity /// 0006351 // transcription, DNA-templated // inferred from electronic annotation /// 0006355 // regulation of transcription, DNA-templated // inferred from electronic annotation /// 0006357 // regulation of transcription from RNA polymerase II promoter // inferred from sequence or structural similarity /// 0045944 // positive regulation of transcription from RNA polymerase II promoter // inferred from direct assay /// 0060218 // hematopoietic stem cell differentiation // inferred from direct assay /// 2000738 // positive regulation of stem cell differentiation // inferred from direct assay	0005634 // nucleus // inferred from direct assay /// 0005737 // cytoplasm // inferred from direct assay	0003676 // nucleic acid binding // inferred from electronic annotation /// 0003677 // DNA binding // inferred from sequence or structural similarity /// 0005515 // protein binding // inferred from electronic annotation /// 0017151 // DEAD/H-box RNA helicase binding // inferred from sequence or structural similarity /// 0046872 // metal ion binding // inferred from electronic annotation
1552343_s_at	NM_002604		Homo sapiens	Oct 6, 2014	Consensus sequence	GenBank	gb:NM_002604.1 /DB_XREF=gi:24429563 /GEN=PDE7A /TID=Hs2.406325.1 /CNT=30 /FEA=FLmRNA /TIER=FL /STK=6 /LL=5150 /UG=Hs.406325 /DEF=Homo sapiens phosphodiesterase 7A (PDE7A), transcript variant 2, mRNA. /PROD=phosphodiesterase 7A isoform b /FL=gb:NM_002604.1 gb:AF332652.1	NM_002604	phosphodiesterase 7A	PDE7A	5150	NM_001242318 /// NM_002603 /// NM_002604	0006198 // cAMP catabolic process // inferred from electronic annotation /// 0007165 // signal transduction // inferred from electronic annotation /// 0008152 // metabolic process // inferred from electronic annotation	0005737 // cytoplasm // inferred from electronic annotation /// 0005829 // cytosol // traceable author statement	0003824 // catalytic activity // inferred from electronic annotation /// 0004114 // 3',5'-cyclic-nucleotide phosphodiesterase activity // inferred from electronic annotation /// 0004115 // 3',5'-cyclic-AMP phosphodiesterase activity // inferred from direct assay /// 0004115 // 3',5'-cyclic-AMP phosphodiesterase activity // traceable author statement /// 0008081 // phosphoric diester hydrolase activity // inferred from electronic annotation /// 0016787 // hydrolase activity // inferred from electronic annotation /// 0046872 // metal ion binding // inferred from electronic annotation
1552344_s_at	NM_054026		Homo sapiens	Oct 6, 2014	Consensus sequence	GenBank	gb:NM_054026.1 /DB_XREF=gi:17978499 /GEN=CNOT7 /TID=Hs2.380963.2 /CNT=53 /FEA=FLmRNA /TIER=FL /STK=6 /LL=29883 /UG=Hs.380963 /DEF=Homo sapiens CCR4-NOT transcription complex, subunit 7 (CNOT7), transcript variant 2, mRNA. /PROD=CCR4-NOT transcription complex, subunit 7,isoform 2 /FL=gb:NM_054026.1	NM_054026	CCR4-NOT transcription complex, subunit 7	CNOT7	29883	NM_013354 /// NM_054026 /// XM_005273481	0000288 // nuclear-transcribed mRNA catabolic process, deadenylation-dependent decay // traceable author statement /// 0000289 // nuclear-transcribed mRNA poly(A) tail shortening // traceable author statement /// 0000290 // deadenylation-dependent decapping of nuclear-transcribed mRNA // inferred from electronic annotation /// 0005975 // carbohydrate metabolic process // traceable author statement /// 0006351 // transcription, DNA-templated // inferred from electronic annotation /// 0006355 // regulation of transcription, DNA-templated // inferred from electronic annotation /// 0006417 // regulation of translation // inferred from electronic annotation /// 0007165 // signal transduction // traceable author statement /// 0008284 // positive regulation of cell proliferation // inferred from mutant phenotype /// 0008285 // negative regulation of cell proliferation // inferred from direct assay /// 0010467 // gene expression // traceable author statement /// 0016070 // RNA metabolic process // traceable author statement /// 0016071 // mRNA metabolic process // traceable author statement /// 0031047 // gene silencing by RNA // inferred from sequence or structural similarity /// 0033962 // cytoplasmic mRNA processing body assembly // inferred from electronic annotation /// 0035195 // gene silencing by miRNA // traceable author statement /// 0043928 // exonucleolytic nuclear-transcribed mRNA catabolic process involved in deadenylation-dependent decay // inferred from direct assay /// 0045944 // positive regulation of transcription from RNA polymerase II promoter // inferred from electronic annotation /// 0060213 // positive regulation of nuclear-transcribed mRNA poly(A) tail shortening // inferred from mutant phenotype /// 0090305 // nucleic acid phosphodiester bond hydrolysis // inferred from electronic annotation /// 0090503 // RNA phosphodiester bond hydrolysis, exonucleolytic // inferred from direct assay /// 0090503 // RNA phosphodiester bond hydrolysis, exonucleolytic // inferred from electronic annotation /// 1900153 // positive regulation of nuclear-transcribed mRNA catabolic process, deadenylation-dependent decay // inferred from mutant phenotype	0000932 // cytoplasmic mRNA processing body // inferred from sequence or structural similarity /// 0005634 // nucleus // inferred from direct assay /// 0005737 // cytoplasm // inferred from electronic annotation /// 0005829 // cytosol // traceable author statement /// 0016020 // membrane // inferred from direct assay /// 0030014 // CCR4-NOT complex // inferred from direct assay /// 0030014 // CCR4-NOT complex // non-traceable author statement	0000175 // 3'-5'-exoribonuclease activity // inferred from direct assay /// 0003676 // nucleic acid binding // inferred from electronic annotation /// 0003700 // sequence-specific DNA binding transcription factor activity // traceable author statement /// 0003723 // RNA binding // inferred from electronic annotation /// 0004518 // nuclease activity // inferred from electronic annotation /// 0004527 // exonuclease activity // inferred from electronic annotation /// 0004532 // exoribonuclease activity // inferred from direct assay /// 0004535 // poly(A)-specific ribonuclease activity // inferred from direct assay /// 0004871 // signal transducer activity // traceable author statement /// 0005515 // protein binding // inferred from physical interaction /// 0016787 // hydrolase activity // inferred from electronic annotation /// 0046872 // metal ion binding // inferred from electronic annotation
1552347_at	NM_145311		Homo sapiens	Oct 6, 2014	Consensus sequence	GenBank	gb:NM_145311.1 /DB_XREF=gi:22202613 /GEN=CRYZL1 /TID=Hs2.330208.1 /CNT=19 /FEA=FLmRNA /TIER=FL /STK=6 /LL=9946 /UG=Hs.330208 /DEF=Homo sapiens crystallin, zeta (quinone reductase)-like 1 (CRYZL1), transcript variant 2, mRNA. /PROD=crystallin, zeta-like 1 isoform b /FL=gb:NM_145311.1	NM_145311	crystallin, zeta (quinone reductase)-like 1	CRYZL1	9946	NM_145311 /// NM_145858	0055114 // oxidation-reduction process // inferred from electronic annotation /// 1901661 // quinone metabolic process // non-traceable author statement	0005829 // cytosol // inferred from direct assay	0003960 // NADPH:quinone reductase activity // non-traceable author statement /// 0008270 // zinc ion binding // inferred from electronic annotation /// 0016491 // oxidoreductase activity // inferred from electronic annotation /// 0016747 // transferase activity, transferring acyl groups other than amino-acyl groups // inferred from electronic annotation /// 0050661 // NADP binding // non-traceable author statement
1552348_at	NM_152891		Homo sapiens	Oct 6, 2014	Consensus sequence	GenBank	gb:NM_152891.1 /DB_XREF=gi:23097243 /GEN=EOS /TID=Hs2.280658.1 /CNT=19 /FEA=FLmRNA /TIER=FL /STK=6 /LL=260429 /UG=Hs.280658 /DEF=Homo sapiens serine protease EOS (EOS), mRNA. /PROD=serine protease EOS /FL=gb:NM_152891.1 gb:AF536382.1	NM_152891	protease, serine, 33	PRSS33	260429	NM_152891 /// XM_005255241	0006508 // proteolysis // inferred from electronic annotation	0005576 // extracellular region // inferred from electronic annotation /// 0005615 // extracellular space // inferred from electronic annotation	0003824 // catalytic activity // inferred from electronic annotation /// 0004252 // serine-type endopeptidase activity // inferred from electronic annotation /// 0008233 // peptidase activity // inferred from electronic annotation /// 0008236 // serine-type peptidase activity // inferred from electronic annotation /// 0016787 // hydrolase activity // inferred from electronic annotation
1552349_a_at	NM_152891		Homo sapiens	Oct 6, 2014	Consensus sequence	GenBank	gb:NM_152891.1 /DB_XREF=gi:23097243 /GEN=EOS /TID=Hs2.280658.1 /CNT=19 /FEA=FLmRNA /TIER=FL /STK=6 /LL=260429 /UG=Hs.280658 /DEF=Homo sapiens serine protease EOS (EOS), mRNA. /PROD=serine protease EOS /FL=gb:NM_152891.1 gb:AF536382.1	NM_152891	protease, serine, 33	PRSS33	260429	NM_152891 /// XM_005255241	0006508 // proteolysis // inferred from electronic annotation	0005576 // extracellular region // inferred from electronic annotation /// 0005615 // extracellular space // inferred from electronic annotation	0003824 // catalytic activity // inferred from electronic annotation /// 0004252 // serine-type endopeptidase activity // inferred from electronic annotation /// 0008233 // peptidase activity // inferred from electronic annotation /// 0008236 // serine-type peptidase activity // inferred from electronic annotation /// 0016787 // hydrolase activity // inferred from electronic annotation
1552354_at	NM_152769		Homo sapiens	Oct 6, 2014	Consensus sequence	GenBank	gb:NM_152769.1 /DB_XREF=gi:22749502 /TID=Hs2.346575.1 /CNT=13 /FEA=FLmRNA /TIER=FL /STK=6 /LL=255057 /UG_GENE=MGC40084 /UG=Hs.346575 /UG_TITLE=hypothetical protein MGC40084 /DEF=Homo sapiens hypothetical protein MGC40084 (MGC40084), mRNA. /FL=gb:NM_152769.1 gb:BC028156.1	NM_152769	chromosome 19 open reading frame 26	C19orf26	255057	NM_152769 /// XM_005259528 /// XM_006722714 /// XM_006722715 /// XM_006722716 /// XR_430134		0016020 // membrane // inferred from electronic annotation /// 0016021 // integral component of membrane // inferred from electronic annotation	
1552355_s_at	NM_152769		Homo sapiens	Oct 6, 2014	Consensus sequence	GenBank	gb:NM_152769.1 /DB_XREF=gi:22749502 /TID=Hs2.346575.1 /CNT=13 /FEA=FLmRNA /TIER=FL /STK=6 /LL=255057 /UG_GENE=MGC40084 /UG=Hs.346575 /UG_TITLE=hypothetical protein MGC40084 /DEF=Homo sapiens hypothetical protein MGC40084 (MGC40084), mRNA. /FL=gb:NM_152769.1 gb:BC028156.1	NM_152769	chromosome 19 open reading frame 26	C19orf26	255057	NM_152769 /// XM_005259528 /// XM_006722714 /// XM_006722715 /// XM_006722716 /// XR_430134		0016020 // membrane // inferred from electronic annotation /// 0016021 // integral component of membrane // inferred from electronic annotation	
1552359_at	AL833526		Homo sapiens	Oct 6, 2014	Consensus sequence	GenBank	gb:AL833526.1 /DB_XREF=gi:21734170 /TID=Hs2.432512.1 /CNT=10 /FEA=FLmRNA /TIER=ConsEnd /STK=0 /LL=157777 /UG_GENE=FLJ25692 /UG=Hs.432512 /UG_TITLE=hypothetical protein FLJ25692 /DEF=Homo sapiens mRNA; cDNA DKFZp686J2237 (from clone DKFZp686J2237). /FL=gb:NM_173518.1	AL833526	minichromosome maintenance domain containing 2	MCMDC2	157777	NM_001136160 /// NM_001136161 /// NM_173518 /// XM_005251174 /// XM_006716427 /// XM_006716428 /// XM_006716429 /// XM_006716430 /// XM_006716431 /// XM_006716432 /// XM_006716433	0006260 // DNA replication // inferred from electronic annotation		0003677 // DNA binding // inferred from electronic annotation /// 0005524 // ATP binding // inferred from electronic annotation
1552360_a_at	NM_052887		Homo sapiens	Oct 6, 2014	Consensus sequence	GenBank	gb:NM_052887.2 /DB_XREF=gi:22547217 /GEN=TIRAP /TID=Hs2.17681.1 /CNT=48 /FEA=FLmRNA /TIER=FL /STK=5 /LL=114609 /UG=Hs.17681 /DEF=Homo sapiens Toll-interleukin 1 receptor (TIR) domain-containing adapter protein (TIRAP), transcript variant 1, mRNA. /PROD=Toll-interleukin 1 receptor (TIR)domain-containing adapter protein isoform a /FL=gb:AF410783.1 gb:NM_052887.2	NM_052887	toll-interleukin 1 receptor (TIR) domain containing adaptor protein	TIRAP	114609	NM_001039661 /// NM_052887 /// NM_148910 /// XM_005271399 /// XR_428968	0002224 // toll-like receptor signaling pathway // traceable author statement /// 0002376 // immune system process // inferred from electronic annotation /// 0002755 // MyD88-dependent toll-like receptor signaling pathway // traceable author statement /// 0006954 // inflammatory response // inferred from electronic annotation /// 0007165 // signal transduction // inferred from electronic annotation /// 0007166 // cell surface receptor signaling pathway // inferred from sequence or structural similarity /// 0007249 // I-kappaB kinase/NF-kappaB signaling // inferred from electronic annotation /// 0030099 // myeloid cell differentiation // inferred from sequence or structural similarity /// 0030890 // positive regulation of B cell proliferation // inferred from sequence or structural similarity /// 0032496 // response to lipopolysaccharide // inferred from direct assay /// 0032648 // regulation of interferon-beta production // inferred from sequence or structural similarity /// 0032735 // positive regulation of interleukin-12 production // inferred from sequence or structural similarity /// 0032738 // positive regulation of interleukin-15 production // inferred from direct assay /// 0032757 // positive regulation of interleukin-8 production // inferred from mutant phenotype /// 0032760 // positive regulation of tumor necrosis factor production // inferred from mutant phenotype /// 0034134 // toll-like receptor 2 signaling pathway // traceable author statement /// 0034137 // positive regulation of toll-like receptor 2 signaling pathway // inferred from mutant phenotype /// 0034141 // positive regulation of toll-like receptor 3 signaling pathway // inferred from sequence or structural similarity /// 0034142 // toll-like receptor 4 signaling pathway // traceable author statement /// 0034145 // positive regulation of toll-like receptor 4 signaling pathway // inferred from mutant phenotype /// 0035665 // TIRAP-dependent toll-like receptor 4 signaling pathway // inferred from direct assay /// 0038123 // toll-like receptor TLR1:TLR2 signaling pathway // traceable author statement /// 0038124 // toll-like receptor TLR6:TLR2 signaling pathway // traceable author statement /// 0043123 // positive regulation of I-kappaB kinase/NF-kappaB signaling // inferred from mutant phenotype /// 0044130 // negative regulation of growth of symbiont in host // inferred from sequence or structural similarity /// 0045087 // innate immune response // traceable author statement /// 0045088 // regulation of innate immune response // inferred by curator /// 0045410 // positive regulation of interleukin-6 biosynthetic process // inferred from mutant phenotype /// 0046330 // positive regulation of JNK cascade // inferred from mutant phenotype /// 0050830 // defense response to Gram-positive bacterium // inferred from sequence or structural similarity /// 0051092 // positive regulation of NF-kappaB transcription factor activity // inferred from mutant phenotype /// 0070374 // positive regulation of ERK1 and ERK2 cascade // inferred from mutant phenotype /// 0070935 // 3'-UTR-mediated mRNA stabilization // inferred from direct assay /// 0071221 // cellular response to bacterial lipopeptide // inferred from sequence or structural similarity /// 0071223 // cellular response to lipoteichoic acid // inferred from sequence or structural similarity /// 0090023 // positive regulation of neutrophil chemotaxis // inferred from sequence or structural similarity /// 0090073 // positive regulation of protein homodimerization activity // inferred from direct assay /// 2000340 // positive regulation of chemokine (C-X-C motif) ligand 1 production // inferred from sequence or structural similarity /// 2000343 // positive regulation of chemokine (C-X-C motif) ligand 2 production // inferred from sequence or structural similarity	0005737 // cytoplasm // inferred from direct assay /// 0005829 // cytosol // traceable author statement /// 0005886 // plasma membrane // inferred from direct assay /// 0005886 // plasma membrane // traceable author statement /// 0016020 // membrane // inferred from electronic annotation /// 0030139 // endocytic vesicle // inferred from sequence or structural similarity /// 0032587 // ruffle membrane // inferred from sequence or structural similarity	0005080 // protein kinase C binding // inferred from physical interaction /// 0005515 // protein binding // inferred from physical interaction /// 0005546 // phosphatidylinositol-4,5-bisphosphate binding // inferred from sequence or structural similarity /// 0030674 // protein binding, bridging // non-traceable author statement /// 0035662 // Toll-like receptor 4 binding // inferred from physical interaction /// 0035663 // Toll-like receptor 2 binding // inferred from physical interaction /// 0042803 // protein homodimerization activity // inferred from sequence or structural similarity /// 0046982 // protein heterodimerization activity // inferred from direct assay
1552362_a_at	NM_052971		Homo sapiens	Oct 6, 2014	Consensus sequence	GenBank	gb:NM_052971.1 /DB_XREF=gi:16418464 /GEN=LEAP-2 /TID=Hs2.337588.1 /CNT=24 /FEA=FLmRNA /TIER=FL /STK=5 /LL=116842 /UG=Hs.337588 /DEF=Homo sapiens liver-expressed antimicrobial peptide 2 (LEAP-2), mRNA. /PROD=liver-expressed antimicrobial peptide 2precursor /FL=gb:NM_052971.1	NM_052971	liver expressed antimicrobial peptide 2	LEAP2	116842	NM_052971	0042742 // defense response to bacterium // inferred from electronic annotation	0005576 // extracellular region // inferred from electronic annotation	
1552364_s_at	BC001526		Homo sapiens	Oct 6, 2014	Consensus sequence	GenBank	gb:BC001526.1 /DB_XREF=gi:16306701 /TID=Hs2.103512.1 /CNT=32 /FEA=FLmRNA /TIER=FL /STK=5 /LL=124540 /UG_GENE=MSI2 /UG=Hs.103512 /DEF=Homo sapiens, clone MGC:3245 IMAGE:3505639, mRNA, complete cds. /PROD=Unknown (protein for MGC:3245) /FL=gb:NM_138962.2 gb:BC001526.1	BC001526	musashi RNA-binding protein 2	MSI2	124540	NM_138962 /// NM_170721 /// XM_005257014 /// XM_005257015 /// XM_005257016 /// XM_005257018 /// XM_006721681	0048864 // stem cell development // inferred from electronic annotation	0005737 // cytoplasm // inferred from electronic annotation /// 0005844 // polysome // inferred from electronic annotation	0000166 // nucleotide binding // inferred from electronic annotation /// 0003676 // nucleic acid binding // inferred from electronic annotation /// 0003723 // RNA binding // inferred from electronic annotation /// 0003727 // single-stranded RNA binding // inferred from electronic annotation /// 0008266 // poly(U) RNA binding // inferred from electronic annotation /// 0044822 // poly(A) RNA binding // inferred from direct assay
1552365_at	NM_033128		Homo sapiens	Oct 6, 2014	Consensus sequence	GenBank	gb:NM_033128.1 /DB_XREF=gi:14916472 /GEN=SCIN /TID=Hs2.210473.1 /CNT=44 /FEA=FLmRNA /TIER=FL /STK=5 /LL=85477 /UG=Hs.210473 /DEF=Homo sapiens scinderin (SCIN), mRNA. /PROD=scinderin /FL=gb:NM_033128.1 gb:AF276507.1 gb:BC021090.1	NM_033128	scinderin	SCIN	85477	NM_001112706 /// NM_033128	0008285 // negative regulation of cell proliferation // inferred from mutant phenotype /// 0017156 // calcium ion-dependent exocytosis // inferred from sequence or structural similarity /// 0032330 // regulation of chondrocyte differentiation // inferred from sequence or structural similarity /// 0043065 // positive regulation of apoptotic process // inferred from mutant phenotype /// 0045010 // actin nucleation // inferred from sequence or structural similarity /// 0045654 // positive regulation of megakaryocyte differentiation // inferred from mutant phenotype /// 0051014 // actin filament severing // inferred from mutant phenotype /// 0051047 // positive regulation of secretion // inferred from sequence or structural similarity /// 0051693 // actin filament capping // inferred from electronic annotation	0005737 // cytoplasm // inferred from sequence or structural similarity /// 0005856 // cytoskeleton // inferred from electronic annotation /// 0005938 // cell cortex // inferred from sequence or structural similarity /// 0043234 // protein complex // inferred from electronic annotation /// 0070062 // extracellular vesicular exosome // inferred from direct assay	0001786 // phosphatidylserine binding // inferred from sequence or structural similarity /// 0003779 // actin binding // inferred from sequence or structural similarity /// 0003779 // actin binding // traceable author statement /// 0005509 // calcium ion binding // inferred from sequence or structural similarity /// 0005509 // calcium ion binding // traceable author statement /// 0005545 // 1-phosphatidylinositol binding // traceable author statement /// 0005546 // phosphatidylinositol-4,5-bisphosphate binding // inferred from sequence or structural similarity /// 0051015 // actin filament binding // inferred from sequence or structural similarity
1552367_a_at	AF276507		Homo sapiens	Oct 6, 2014	Consensus sequence	GenBank	gb:AF276507.1 /DB_XREF=gi:14331130 /TID=Hs2.210473.1 /CNT=44 /FEA=FLmRNA /TIER=FL /STK=2 /LL=85477 /UG_GENE=SCIN /UG=Hs.210473 /DEF=Homo sapiens scinderin mRNA, complete cds. /PROD=scinderin /FL=gb:NM_033128.1 gb:AF276507.1 gb:BC021090.1	AF276507	scinderin	SCIN	85477	NM_001112706 /// NM_033128	0008285 // negative regulation of cell proliferation // inferred from mutant phenotype /// 0017156 // calcium ion-dependent exocytosis // inferred from sequence or structural similarity /// 0032330 // regulation of chondrocyte differentiation // inferred from sequence or structural similarity /// 0043065 // positive regulation of apoptotic process // inferred from mutant phenotype /// 0045010 // actin nucleation // inferred from sequence or structural similarity /// 0045654 // positive regulation of megakaryocyte differentiation // inferred from mutant phenotype /// 0051014 // actin filament severing // inferred from mutant phenotype /// 0051047 // positive regulation of secretion // inferred from sequence or structural similarity /// 0051693 // actin filament capping // inferred from electronic annotation	0005737 // cytoplasm // inferred from sequence or structural similarity /// 0005856 // cytoskeleton // inferred from electronic annotation /// 0005938 // cell cortex // inferred from sequence or structural similarity /// 0043234 // protein complex // inferred from electronic annotation /// 0070062 // extracellular vesicular exosome // inferred from direct assay	0001786 // phosphatidylserine binding // inferred from sequence or structural similarity /// 0003779 // actin binding // inferred from sequence or structural similarity /// 0003779 // actin binding // traceable author statement /// 0005509 // calcium ion binding // inferred from sequence or structural similarity /// 0005509 // calcium ion binding // traceable author statement /// 0005545 // 1-phosphatidylinositol binding // traceable author statement /// 0005546 // phosphatidylinositol-4,5-bisphosphate binding // inferred from sequence or structural similarity /// 0051015 // actin filament binding // inferred from sequence or structural similarity
1552368_at	NM_080618		Homo sapiens	Oct 6, 2014	Consensus sequence	GenBank	gb:NM_080618.1 /DB_XREF=gi:27501459 /GEN=CTCFL /TID=Hs2.131543.1 /CNT=33 /FEA=FLmRNA /TIER=FL /STK=5 /LL=140690 /UG=Hs.131543 /DEF=Homo sapiens CCCTC-binding factor (zinc finger protein)-like (CTCFL), mRNA. /PROD=CCCTC-binding factor (zinc finger protein)-like /FL=gb:AF336042.1 gb:NM_080618.1 gb:AY071919.1	NM_080618	CCCTC-binding factor (zinc finger protein)-like	CTCFL	140690	NM_001269040 /// NM_001269041 /// NM_001269042 /// NM_001269043 /// NM_001269044 /// NM_001269045 /// NM_001269046 /// NM_001269047 /// NM_001269048 /// NM_001269049 /// NM_001269050 /// NM_001269051 /// NM_001269052 /// NM_001269054 /// NM_001269055 /// NM_080618 /// NR_072975	0006349 // regulation of gene expression by genetic imprinting // inferred from sequence or structural similarity /// 0006351 // transcription, DNA-templated // inferred from electronic annotation /// 0006355 // regulation of transcription, DNA-templated // inferred from electronic annotation /// 0007049 // cell cycle // inferred from electronic annotation /// 0010628 // positive regulation of gene expression // inferred from direct assay /// 0016568 // chromatin modification // inferred from electronic annotation /// 0016571 // histone methylation // inferred from sequence or structural similarity /// 0043046 // DNA methylation involved in gamete generation // inferred from sequence or structural similarity /// 0045893 // positive regulation of transcription, DNA-templated // inferred from direct assay /// 0045944 // positive regulation of transcription from RNA polymerase II promoter // inferred from direct assay /// 0051569 // regulation of histone H3-K4 methylation // inferred from mutant phenotype	0005634 // nucleus // inferred from sequence or structural similarity /// 0005694 // chromosome // inferred from electronic annotation /// 0005737 // cytoplasm // inferred from electronic annotation	0000978 // RNA polymerase II core promoter proximal region sequence-specific DNA binding // inferred from direct assay /// 0001077 // RNA polymerase II core promoter proximal region sequence-specific DNA binding transcription factor activity involved in positive regulation of transcription // inferred from direct assay /// 0003676 // nucleic acid binding // inferred from electronic annotation /// 0003677 // DNA binding // inferred from direct assay /// 0005515 // protein binding // inferred from physical interaction /// 0042393 // histone binding // inferred from sequence or structural similarity /// 0043565 // sequence-specific DNA binding // inferred from sequence or structural similarity /// 0044212 // transcription regulatory region DNA binding // inferred from direct assay /// 0046872 // metal ion binding // inferred from electronic annotation
1552370_at	NM_173487		Homo sapiens	Oct 6, 2014	Consensus sequence	GenBank	gb:NM_173487.1 /DB_XREF=gi:27735074 /TID=Hs2.128777.1 /CNT=35 /FEA=FLmRNA /TIER=FL /STK=5 /LL=132321 /UG_GENE=LOC132321 /UG=Hs.128777 /UG_TITLE=hypothetical protein LOC132321 /DEF=Homo sapiens hypothetical protein LOC132321 (LOC132321), mRNA. /FL=gb:BC032582.1 gb:NM_173487.1	NM_173487	chromosome 4 open reading frame 33	C4orf33	132321	NM_001099783 /// NM_173487 /// XM_005262734 /// XM_005262735 /// XM_005262736 /// XM_006714080			
1552372_at	BC016358		Homo sapiens	Oct 6, 2014	Consensus sequence	GenBank	gb:BC016358.1 /DB_XREF=gi:18921427 /TID=Hs2.128777.1 /CNT=35 /FEA=FLmRNA /TIER=ConsEnd /STK=0 /LL=132321 /UG_GENE=LOC132321 /UG=Hs.128777 /UG_TITLE=hypothetical protein LOC132321 /DEF=Homo sapiens, clone IMAGE:4095238, mRNA. /FL=gb:BC032582.1 gb:NM_173487.1	BC016358	chromosome 4 open reading frame 33	C4orf33	132321	NM_001099783 /// NM_173487 /// XM_005262734 /// XM_005262735 /// XM_005262736 /// XM_006714080			
1552373_s_at	BC016358		Homo sapiens	Oct 6, 2014	Consensus sequence	GenBank	gb:BC016358.1 /DB_XREF=gi:18921427 /TID=Hs2.128777.1 /CNT=35 /FEA=FLmRNA /TIER=ConsEnd /STK=0 /LL=132321 /UG_GENE=LOC132321 /UG=Hs.128777 /UG_TITLE=hypothetical protein LOC132321 /DEF=Homo sapiens, clone IMAGE:4095238, mRNA. /FL=gb:BC032582.1 gb:NM_173487.1	BC016358	chromosome 4 open reading frame 33	C4orf33	132321	NM_001099783 /// NM_173487 /// XM_005262734 /// XM_005262735 /// XM_005262736 /// XM_006714080			
1552375_at	NM_032433		Homo sapiens	Oct 6, 2014	Consensus sequence	GenBank	gb:NM_032433.1 /DB_XREF=gi:20336723 /GEN=ZNF333 /TID=Hs2.204529.1 /CNT=21 /FEA=FLmRNA /TIER=FL /STK=5 /LL=84449 /UG=Hs.204529 /DEF=Homo sapiens zinc finger protein 333 (ZNF333), mRNA. /PROD=zinc finger protein 333 /FL=gb:NM_032433.1 gb:AF372702.1	NM_032433	zinc finger protein 333	ZNF333	84449	NM_032433 /// XM_005260098 /// XM_005260101 /// XM_006722924	0006351 // transcription, DNA-templated // inferred from electronic annotation /// 0006355 // regulation of transcription, DNA-templated // inferred from electronic annotation	0005622 // intracellular // inferred from electronic annotation /// 0005634 // nucleus // inferred from electronic annotation	0003676 // nucleic acid binding // inferred from electronic annotation /// 0003677 // DNA binding // inferred from electronic annotation /// 0046872 // metal ion binding // inferred from electronic annotation
1552377_s_at	NM_145301		Homo sapiens	Oct 6, 2014	Consensus sequence	GenBank	gb:NM_145301.1 /DB_XREF=gi:21945057 /TID=Hs2.406737.1 /CNT=15 /FEA=FLmRNA /TIER=FL /STK=5 /LL=201158 /UG_GENE=LOC201158 /UG=Hs.406737 /UG_TITLE=similar to CGI-148 protein /DEF=Homo sapiens similar to CGI-148 protein (LOC201158), mRNA. /FL=gb:BC011952.1 gb:NM_145301.1	NM_145301	trans-golgi network vesicle protein 23 homolog C (S. cerevisiae)	TVP23C	201158	NM_001135036 /// NM_145301		0016020 // membrane // inferred from electronic annotation /// 0016021 // integral component of membrane // inferred from electronic annotation	
1552378_s_at	NM_172037		Homo sapiens	Oct 6, 2014	Consensus sequence	GenBank	gb:NM_172037.1 /DB_XREF=gi:25282468 /GEN=RDH10 /TID=Hs2.432987.1 /CNT=30 /FEA=FLmRNA /TIER=FL /STK=5 /LL=157506 /UG=Hs.432987 /DEF=Homo sapiens retinol dehydrogenase 10 (all-trans) (RDH10), mRNA. /PROD=retinol dehydrogenase 10 /FL=gb:NM_172037.1 gb:AF456765.1	NM_172037	retinol dehydrogenase 10 (all-trans)	RDH10	157506	NM_172037	0001523 // retinoid metabolic process // traceable author statement /// 0001656 // metanephros development // inferred from electronic annotation /// 0001701 // in utero embryonic development // inferred from electronic annotation /// 0002138 // retinoic acid biosynthetic process // inferred from electronic annotation /// 0007601 // visual perception // inferred from direct assay /// 0007603 // phototransduction, visible light // traceable author statement /// 0008152 // metabolic process // inferred from electronic annotation /// 0008406 // gonad development // inferred from electronic annotation /// 0009887 // organ morphogenesis // inferred from electronic annotation /// 0014032 // neural crest cell development // inferred from electronic annotation /// 0031076 // embryonic camera-type eye development // inferred from electronic annotation /// 0035115 // embryonic forelimb morphogenesis // inferred from electronic annotation /// 0042572 // retinol metabolic process // inferred from direct assay /// 0042572 // retinol metabolic process // inferred from electronic annotation /// 0042574 // retinal metabolic process // inferred from direct assay /// 0043583 // ear development // inferred from electronic annotation /// 0043584 // nose development // inferred from electronic annotation /// 0048568 // embryonic organ development // inferred from electronic annotation /// 0048703 // embryonic viscerocranium morphogenesis // inferred from electronic annotation /// 0055114 // oxidation-reduction process // inferred from electronic annotation /// 0060431 // primary lung bud formation // inferred from electronic annotation /// 0060449 // bud elongation involved in lung branching // inferred from electronic annotation	0005634 // nucleus // inferred from direct assay /// 0005737 // cytoplasm // inferred from direct assay /// 0005783 // endoplasmic reticulum // inferred from electronic annotation /// 0005789 // endoplasmic reticulum membrane // traceable author statement /// 0016020 // membrane // inferred from electronic annotation /// 0016021 // integral component of membrane // inferred from direct assay /// 0031090 // organelle membrane // inferred from electronic annotation /// 0043231 // intracellular membrane-bounded organelle // inferred from electronic annotation /// 0044297 // cell body // inferred from electronic annotation	0004745 // retinol dehydrogenase activity // inferred from direct assay /// 0016491 // oxidoreductase activity // inferred from electronic annotation /// 0052650 // NADP-retinol dehydrogenase activity // inferred from electronic annotation
1552379_at	BG677577		Homo sapiens	Oct 6, 2014	Consensus sequence	GenBank	gb:BG677577 /DB_XREF=gi:13908974 /DB_XREF=602624130F1 /CLONE=IMAGE:4749078 /TID=Hs2.432987.1 /CNT=30 /FEA=FLmRNA /TIER=ConsEnd /STK=0 /LL=157506 /UG_GENE=RDH10 /UG=Hs.432987 /UG_TITLE=retinol dehydrogenase 10 (all-trans) /FL=gb:NM_172037.1 gb:AF456765.1	BG677577	retinol dehydrogenase 10 (all-trans)	RDH10	157506	NM_172037	0001523 // retinoid metabolic process // traceable author statement /// 0001656 // metanephros development // inferred from electronic annotation /// 0001701 // in utero embryonic development // inferred from electronic annotation /// 0002138 // retinoic acid biosynthetic process // inferred from electronic annotation /// 0007601 // visual perception // inferred from direct assay /// 0007603 // phototransduction, visible light // traceable author statement /// 0008152 // metabolic process // inferred from electronic annotation /// 0008406 // gonad development // inferred from electronic annotation /// 0009887 // organ morphogenesis // inferred from electronic annotation /// 0014032 // neural crest cell development // inferred from electronic annotation /// 0031076 // embryonic camera-type eye development // inferred from electronic annotation /// 0035115 // embryonic forelimb morphogenesis // inferred from electronic annotation /// 0042572 // retinol metabolic process // inferred from direct assay /// 0042572 // retinol metabolic process // inferred from electronic annotation /// 0042574 // retinal metabolic process // inferred from direct assay /// 0043583 // ear development // inferred from electronic annotation /// 0043584 // nose development // inferred from electronic annotation /// 0048568 // embryonic organ development // inferred from electronic annotation /// 0048703 // embryonic viscerocranium morphogenesis // inferred from electronic annotation /// 0055114 // oxidation-reduction process // inferred from electronic annotation /// 0060431 // primary lung bud formation // inferred from electronic annotation /// 0060449 // bud elongation involved in lung branching // inferred from electronic annotation	0005634 // nucleus // inferred from direct assay /// 0005737 // cytoplasm // inferred from direct assay /// 0005783 // endoplasmic reticulum // inferred from electronic annotation /// 0005789 // endoplasmic reticulum membrane // traceable author statement /// 0016020 // membrane // inferred from electronic annotation /// 0016021 // integral component of membrane // inferred from direct assay /// 0031090 // organelle membrane // inferred from electronic annotation /// 0043231 // intracellular membrane-bounded organelle // inferred from electronic annotation /// 0044297 // cell body // inferred from electronic annotation	0004745 // retinol dehydrogenase activity // inferred from direct assay /// 0016491 // oxidoreductase activity // inferred from electronic annotation /// 0052650 // NADP-retinol dehydrogenase activity // inferred from electronic annotation
1552381_at	NM_080743		Homo sapiens	Oct 6, 2014	Consensus sequence	GenBank	gb:NM_080743.2 /DB_XREF=gi:21361782 /GEN=SRrp35 /TID=Hs2.254414.1 /CNT=14 /FEA=FLmRNA /TIER=FL /STK=5 /LL=135295 /UG=Hs.254414 /DEF=Homo sapiens serine-arginine repressor protein (35 kDa) (SRrp35), mRNA. /PROD=serine-arginine repressor protein (35 kDa) /FL=gb:NM_080743.2 gb:BC021715.1 gb:AF449428.1	NM_080743	serine/arginine-rich splicing factor 12	SRSF12	135295	NM_080743 /// XM_006715348	0000244 // spliceosomal tri-snRNP complex assembly // non-traceable author statement /// 0000381 // regulation of alternative mRNA splicing, via spliceosome // inferred from direct assay /// 0000395 // mRNA 5'-splice site recognition // inferred from direct assay /// 0006397 // mRNA processing // inferred from electronic annotation /// 0008380 // RNA splicing // inferred from electronic annotation /// 0016482 // cytoplasmic transport // inferred from sequence or structural similarity /// 0048025 // negative regulation of mRNA splicing, via spliceosome // inferred from sequence or structural similarity	0005634 // nucleus // inferred from electronic annotation /// 0005654 // nucleoplasm // inferred from sequence or structural similarity	0000166 // nucleotide binding // inferred from electronic annotation /// 0003676 // nucleic acid binding // inferred from electronic annotation /// 0003723 // RNA binding // non-traceable author statement /// 0044822 // poly(A) RNA binding // inferred from direct assay /// 0050733 // RS domain binding // non-traceable author statement /// 0051082 // unfolded protein binding // non-traceable author statement
1552383_at	NM_153606		Homo sapiens	Oct 6, 2014	Consensus sequence	GenBank	gb:NM_153606.1 /DB_XREF=gi:23957695 /TID=Hs2.129293.1 /CNT=16 /FEA=FLmRNA /TIER=FL /STK=5 /LL=149647 /UG_GENE=FLJ32796 /UG=Hs.129293 /UG_TITLE=hypothetical protein FLJ32796 /DEF=Homo sapiens hypothetical protein FLJ32796 (FLJ32796), mRNA. /FL=gb:BC035007.1 gb:NM_153606.1	NM_153606	family with sequence similarity 71, member A	FAM71A	149647	NM_153606		0005634 // nucleus // inferred from direct assay	
1552384_a_at	NM_153606		Homo sapiens	Oct 6, 2014	Consensus sequence	GenBank	gb:NM_153606.1 /DB_XREF=gi:23957695 /TID=Hs2.129293.1 /CNT=16 /FEA=FLmRNA /TIER=FL /STK=5 /LL=149647 /UG_GENE=FLJ32796 /UG=Hs.129293 /UG_TITLE=hypothetical protein FLJ32796 /DEF=Homo sapiens hypothetical protein FLJ32796 (FLJ32796), mRNA. /FL=gb:BC035007.1 gb:NM_153606.1	NM_153606	family with sequence similarity 71, member A	FAM71A	149647	NM_153606		0005634 // nucleus // inferred from direct assay	
1552386_at	NM_152687		Homo sapiens	Oct 6, 2014	Consensus sequence	GenBank	gb:NM_152687.1 /DB_XREF=gi:22749378 /TID=Hs2.298674.1 /CNT=18 /FEA=FLmRNA /TIER=FL /STK=5 /LL=202309 /UG_GENE=FLJ33641 /UG=Hs.298674 /UG_TITLE=hypothetical protein FLJ33641 /DEF=Homo sapiens hypothetical protein FLJ33641 (FLJ33641), mRNA. /FL=gb:NM_152687.1	NM_152687	GRB2-binding adaptor protein, transmembrane	GAPT	202309	NM_152687 /// XM_005248467 /// XM_005248468 /// XM_005248469	0042113 // B cell activation // inferred from electronic annotation	0005886 // plasma membrane // inferred from electronic annotation /// 0016020 // membrane // inferred from electronic annotation /// 0016021 // integral component of membrane // inferred from electronic annotation	
1552388_at	NM_152514		Homo sapiens	Oct 6, 2014	Consensus sequence	GenBank	gb:NM_152514.1 /DB_XREF=gi:22749074 /TID=Hs2.350773.1 /CNT=11 /FEA=FLmRNA /TIER=FL /STK=5 /LL=150378 /UG_GENE=FLJ30901 /UG=Hs.350773 /UG_TITLE=hypothetical protein FLJ30901 /DEF=Homo sapiens hypothetical protein FLJ30901 (FLJ30901), mRNA. /FL=gb:NM_152514.1	NM_152514	uncharacterized protein FLJ30901 /// signal peptide, CUB domain, EGF-like 1	FLJ30901 /// SCUBE1	80274 /// 150378	NM_173050 /// XM_005261752	0006954 // inflammatory response // non-traceable author statement /// 0007512 // adult heart development // non-traceable author statement /// 0007596 // blood coagulation // non-traceable author statement /// 0009791 // post-embryonic development // non-traceable author statement /// 0045446 // endothelial cell differentiation // non-traceable author statement /// 0051260 // protein homooligomerization // inferred from physical interaction	0005576 // extracellular region // inferred from electronic annotation /// 0005615 // extracellular space // inferred from direct assay /// 0005886 // plasma membrane // inferred from electronic annotation /// 0009897 // external side of plasma membrane // inferred from direct assay /// 0009986 // cell surface // inferred from direct assay /// 0016020 // membrane // inferred from electronic annotation /// 0019897 // extrinsic component of plasma membrane // inferred from direct assay	0005509 // calcium ion binding // traceable author statement /// 0005515 // protein binding // inferred from electronic annotation /// 0005515 // protein binding // inferred from physical interaction /// 0042802 // identical protein binding // inferred from direct assay /// 0046982 // protein heterodimerization activity // inferred from direct assay
1552389_at	NM_173549		Homo sapiens	Oct 6, 2014	Consensus sequence	GenBank	gb:NM_173549.1 /DB_XREF=gi:27734896 /TID=Hs2.171455.1 /CNT=12 /FEA=FLmRNA /TIER=FL /STK=5 /LL=203111 /UG_GENE=FLJ39553 /UG=Hs.171455 /UG_TITLE=hypothetical protein FLJ39553 /DEF=Homo sapiens hypothetical protein FLJ39553 (FLJ39553), mRNA. /FL=gb:NM_173549.1	NM_173549	glutamate-rich 5	ERICH5	203111	NM_001170806 /// NM_173549			
1552390_a_at	NM_173549		Homo sapiens	Oct 6, 2014	Consensus sequence	GenBank	gb:NM_173549.1 /DB_XREF=gi:27734896 /TID=Hs2.171455.1 /CNT=12 /FEA=FLmRNA /TIER=FL /STK=5 /LL=203111 /UG_GENE=FLJ39553 /UG=Hs.171455 /UG_TITLE=hypothetical protein FLJ39553 /DEF=Homo sapiens hypothetical protein FLJ39553 (FLJ39553), mRNA. /FL=gb:NM_173549.1	NM_173549	glutamate-rich 5	ERICH5	203111	NM_001170806 /// NM_173549			
1552391_at	NM_152610		Homo sapiens	Oct 6, 2014	Consensus sequence	GenBank	gb:NM_152610.1 /DB_XREF=gi:22749248 /TID=Hs2.192090.1 /CNT=9 /FEA=FLmRNA /TIER=FL /STK=5 /LL=164127 /UG_GENE=FLJ35728 /UG=Hs.192090 /UG_TITLE=hypothetical protein FLJ35728 /DEF=Homo sapiens hypothetical protein FLJ35728 (FLJ35728), mRNA. /FL=gb:BC031066.1 gb:BC030026.1 gb:NM_152610.1	NM_152610	coiled-coil domain containing 185	CCDC185	164127	NM_152610			
1552393_at	NM_152512		Homo sapiens	Oct 6, 2014	Consensus sequence	GenBank	gb:NM_152512.1 /DB_XREF=gi:22749070 /TID=Hs2.149091.1 /CNT=8 /FEA=FLmRNA /TIER=FL /STK=5 /LL=150350 /UG_GENE=FLJ25421 /UG=Hs.149091 /UG_TITLE=hypothetical protein FLJ25421 /DEF=Homo sapiens hypothetical protein FLJ25421 (FLJ25421), mRNA. /FL=gb:BC033895.1 gb:NM_152512.1	NM_152512	ENTH domain containing 1	ENTHD1	150350	NM_152512 /// XM_006724149 /// XM_006724150 /// XM_006724151 /// XM_006724152 /// XM_006724153	0006886 // intracellular protein transport // inferred from electronic annotation		
1552394_a_at	NM_152512		Homo sapiens	Oct 6, 2014	Consensus sequence	GenBank	gb:NM_152512.1 /DB_XREF=gi:22749070 /TID=Hs2.149091.1 /CNT=8 /FEA=FLmRNA /TIER=FL /STK=5 /LL=150350 /UG_GENE=FLJ25421 /UG=Hs.149091 /UG_TITLE=hypothetical protein FLJ25421 /DEF=Homo sapiens hypothetical protein FLJ25421 (FLJ25421), mRNA. /FL=gb:BC033895.1 gb:NM_152512.1	NM_152512	ENTH domain containing 1	ENTHD1	150350	NM_152512 /// XM_006724149 /// XM_006724150 /// XM_006724151 /// XM_006724152 /// XM_006724153	0006886 // intracellular protein transport // inferred from electronic annotation		
1552395_at	NM_052841		Homo sapiens	Oct 6, 2014	Consensus sequence	GenBank	gb:NM_052841.2 /DB_XREF=gi:17017992 /GEN=STK22C /TID=Hs2.379372.1 /CNT=8 /FEA=FLmRNA /TIER=FL /STK=5 /LL=81629 /UG=Hs.379372 /DEF=Homo sapiens serinethreonine kinase 22C (spermiogenesis associated) (STK22C), mRNA. /PROD=testis-specific serinethreonine kinase 22C /FL=gb:NM_052841.2 gb:AF296450.1 gb:BC035354.1	NM_052841	testis-specific serine kinase 3	TSSK3	81629	NM_052841	0006468 // protein phosphorylation // inferred from sequence or structural similarity /// 0007275 // multicellular organismal development // inferred from electronic annotation /// 0007283 // spermatogenesis // inferred from sequence or structural similarity /// 0008152 // metabolic process // inferred from electronic annotation /// 0016310 // phosphorylation // inferred from electronic annotation /// 0030154 // cell differentiation // inferred from electronic annotation		0000166 // nucleotide binding // inferred from electronic annotation /// 0000287 // magnesium ion binding // inferred from sequence or structural similarity /// 0004672 // protein kinase activity // inferred from electronic annotation /// 0004674 // protein serine/threonine kinase activity // inferred from sequence or structural similarity /// 0004713 // protein tyrosine kinase activity // inferred from electronic annotation /// 0005524 // ATP binding // inferred from sequence or structural similarity /// 0016301 // kinase activity // inferred from electronic annotation /// 0016740 // transferase activity // inferred from electronic annotation /// 0016772 // transferase activity, transferring phosphorus-containing groups // inferred from electronic annotation /// 0046872 // metal ion binding // inferred from electronic annotation
1552396_at	NM_080827		Homo sapiens	Oct 6, 2014	Consensus sequence	GenBank	gb:NM_080827.1 /DB_XREF=gi:22779935 /GEN=WFDC6 /TID=Hs2.274876.1 /CNT=7 /FEA=FLmRNA /TIER=FL /STK=5 /LL=140870 /UG=Hs.274876 /DEF=Homo sapiens WAP four-disulfide core domain 6 (WFDC6), mRNA. /PROD=probable protease inhibitor WAP6 /FL=gb:NM_080827.1 gb:AF411861.1	NM_080827	WAP four-disulfide core domain 6	WFDC6	140870	NM_080827	0010466 // negative regulation of peptidase activity // inferred from electronic annotation /// 0010951 // negative regulation of endopeptidase activity // inferred from electronic annotation	0005576 // extracellular region // inferred from electronic annotation	0004867 // serine-type endopeptidase inhibitor activity // inferred from electronic annotation /// 0030414 // peptidase inhibitor activity // inferred from electronic annotation
1552398_a_at	NM_138337		Homo sapiens	Oct 6, 2014	Consensus sequence	GenBank	gb:NM_138337.1 /DB_XREF=gi:19923884 /GEN=CLL-1 /TID=Hs2.133456.1 /CNT=10 /FEA=FLmRNA /TIER=FL /STK=5 /LL=160364 /UG=Hs.133456 /DEF=Homo sapiens C-type lectin protein CLL-1 (CLL-1), mRNA. /PROD=C-type lectin protein CLL-1 /FL=gb:AF247788.1 gb:NM_138337.1	NM_138337	C-type lectin domain family 12, member A	CLEC12A	160364	NM_001207010 /// NM_138337 /// NM_201623 /// NM_201625 /// XM_005253324 /// XM_006719033 /// XM_006719034 /// XM_006719035 /// XM_006719036 /// XM_006719037		0005886 // plasma membrane // inferred from electronic annotation /// 0016020 // membrane // inferred from electronic annotation /// 0016021 // integral component of membrane // inferred from electronic annotation	0030246 // carbohydrate binding // inferred from electronic annotation
1552399_a_at	NM_145696		Homo sapiens	Oct 6, 2014	Consensus sequence	GenBank	gb:NM_145696.1 /DB_XREF=gi:22035559 /GEN=BRF1 /TID=Hs2.32935.2 /CNT=7 /FEA=FLmRNA /TIER=FL /STK=5 /LL=2972 /UG=Hs.32935 /DEF=Homo sapiens BRF1 homolog, subunit of RNA polymerase III transcription initiation factor IIIB (S. cerevisiae) (BRF1), transcript variant 2, mRNA. /PROD=transcription initiation factor IIIB isoform 2 /FL=gb:NM_145696.1	NM_145696	BRF1, RNA polymerase III transcription initiation factor 90 kDa subunit	BRF1	2972	NM_001242786 /// NM_001242787 /// NM_001242788 /// NM_001242789 /// NM_001242790 /// NM_001519 /// NM_145685 /// NM_145696 /// XM_005267561 /// XM_005267563 /// XM_006720122 /// XM_006720123	0006351 // transcription, DNA-templated // inferred from electronic annotation /// 0006352 // DNA-templated transcription, initiation // inferred from electronic annotation /// 0006355 // regulation of transcription, DNA-templated // inferred from electronic annotation /// 0006383 // transcription from RNA polymerase III promoter // traceable author statement /// 0006384 // transcription initiation from RNA polymerase III promoter // traceable author statement /// 0006413 // translational initiation // inferred from electronic annotation /// 0009303 // rRNA transcription // traceable author statement /// 0009304 // tRNA transcription // traceable author statement /// 0010467 // gene expression // traceable author statement /// 0043488 // regulation of mRNA stability // inferred from electronic annotation /// 0045893 // positive regulation of transcription, DNA-templated // inferred from electronic annotation	0000126 // transcription factor TFIIIB complex // non-traceable author statement /// 0005634 // nucleus // inferred from electronic annotation /// 0005654 // nucleoplasm // traceable author statement	0003743 // translation initiation factor activity // inferred from electronic annotation /// 0008270 // zinc ion binding // inferred from electronic annotation /// 0017025 // TBP-class protein binding // inferred from electronic annotation /// 0046872 // metal ion binding // inferred from electronic annotation
1552400_a_at	NM_152335		Homo sapiens	Oct 6, 2014	Consensus sequence	GenBank	gb:NM_152335.1 /DB_XREF=gi:22748730 /TID=Hs2.351693.1 /CNT=6 /FEA=FLmRNA /TIER=FL /STK=5 /LL=123591 /UG_GENE=FLJ38190 /UG=Hs.351693 /UG_TITLE=hypothetical protein FLJ38190 /DEF=Homo sapiens hypothetical protein FLJ38190 (FLJ38190), mRNA. /FL=gb:NM_152335.1	NM_152335	chromosome 15 open reading frame 27	C15orf27	123591	NM_152335 /// XM_005254160	0070509 // calcium ion import // not recorded /// 0086010 // membrane depolarization during action potential // not recorded	0005886 // plasma membrane // not recorded /// 0016020 // membrane // inferred from electronic annotation /// 0016021 // integral component of membrane // inferred from electronic annotation	0005245 // voltage-gated calcium channel activity // not recorded
1552401_a_at	NM_138332		Homo sapiens	Oct 6, 2014	Consensus sequence	GenBank	gb:NM_138332.1 /DB_XREF=gi:19923874 /TID=Hs2.278727.1 /CNT=6 /FEA=FLmRNA /TIER=FL /STK=5 /LL=54073 /UG_GENE=C21orf41 /UG=Hs.278727 /UG_TITLE=chromosome 21 open reading frame 41 /DEF=Homo sapiens chromosome 21 open reading frame 41 (C21orf41), mRNA. /FL=gb:NM_138332.1 gb:AY081145.1	NM_138332	BTB and CNC homology 1, basic leucine zipper transcription factor 1 /// GRIK1 antisense RNA 2	BACH1 /// GRIK1-AS2	571 /// 100379661	NM_001011545 /// NM_001186 /// NM_206866 /// NR_027655 /// NR_033368 /// XM_005261012 /// XM_005261013 /// XM_005261014 /// XM_006724034 /// XR_430352 /// XR_430353 /// XR_430354	0000083 // regulation of transcription involved in G1/S transition of mitotic cell cycle // inferred from mutant phenotype /// 0000117 // regulation of transcription involved in G2/M transition of mitotic cell cycle // inferred from mutant phenotype /// 0000122 // negative regulation of transcription from RNA polymerase II promoter // inferred from mutant phenotype /// 0006351 // transcription, DNA-templated // inferred from electronic annotation /// 0006355 // regulation of transcription, DNA-templated // inferred from sequence or structural similarity /// 0061418 // regulation of transcription from RNA polymerase II promoter in response to hypoxia // inferred from direct assay	0005634 // nucleus // inferred from direct assay /// 0005829 // cytosol // inferred from direct assay	0001078 // RNA polymerase II core promoter proximal region sequence-specific DNA binding transcription factor activity involved in negative regulation of transcription // inferred from direct assay /// 0001078 // RNA polymerase II core promoter proximal region sequence-specific DNA binding transcription factor activity involved in negative regulation of transcription // inferred from mutant phenotype /// 0003677 // DNA binding // inferred from electronic annotation /// 0003700 // sequence-specific DNA binding transcription factor activity // inferred from sequence or structural similarity /// 0020037 // heme binding // non-traceable author statement /// 0043565 // sequence-specific DNA binding // inferred from electronic annotation
1552402_at	NM_138705		Homo sapiens	Oct 6, 2014	Consensus sequence	GenBank	gb:NM_138705.1 /DB_XREF=gi:20162573 /TID=Hs2.85902.1 /CNT=6 /FEA=FLmRNA /TIER=FL /STK=5 /LL=163688 /UG_GENE=LOC163688 /UG=Hs.85902 /UG_TITLE=calmodulin-like protein AF490905 /DEF=Homo sapiens calmodulin-like protein AF490905 (LOC163688), mRNA. /FL=gb:AF490905.1 gb:NM_138705.1	NM_138705	calmodulin-like 6	CALML6	163688	NM_138705 /// XM_005244729		0005634 // nucleus // inferred from electronic annotation /// 0005737 // cytoplasm // inferred from electronic annotation /// 0043231 // intracellular membrane-bounded organelle // inferred from direct assay	0005509 // calcium ion binding // inferred from electronic annotation /// 0046872 // metal ion binding // inferred from electronic annotation
1552405_at	NM_153447		Homo sapiens	Oct 6, 2014	Consensus sequence	GenBank	gb:NM_153447.1 /DB_XREF=gi:23592233 /GEN=MATER /TID=Hs2.356872.1 /CNT=5 /FEA=FLmRNA /TIER=FL /STK=5 /LL=126206 /UG=Hs.356872 /DEF=Homo sapiens maternal-antigen-that-embryos-require (MATER), mRNA. /PROD=maternal-antigen-that-embryos-require /FL=gb:NM_153447.1 gb:AY054986.1	NM_153447	NLR family, pyrin domain containing 5	NLRP5	126206	NM_153447	0001701 // in utero embryonic development // inferred from electronic annotation /// 0007566 // embryo implantation // inferred from electronic annotation /// 0009566 // fertilization // inferred from electronic annotation /// 0009887 // organ morphogenesis // inferred from electronic annotation /// 0031647 // regulation of protein stability // inferred from electronic annotation /// 0043487 // regulation of RNA stability // inferred from electronic annotation /// 0043623 // cellular protein complex assembly // inferred from electronic annotation /// 0070997 // neuron death // inferred from mutant phenotype	0005634 // nucleus // inferred from electronic annotation /// 0005730 // nucleolus // inferred from sequence or structural similarity /// 0005737 // cytoplasm // inferred from electronic annotation /// 0005739 // mitochondrion // inferred from sequence or structural similarity /// 0005829 // cytosol // inferred from electronic annotation /// 0005938 // cell cortex // inferred from electronic annotation /// 0043234 // protein complex // inferred from electronic annotation /// 0045179 // apical cortex // inferred from electronic annotation	0000166 // nucleotide binding // inferred from electronic annotation /// 0005515 // protein binding // inferred from electronic annotation /// 0005524 // ATP binding // inferred from electronic annotation
1552408_at	NM_153007		Homo sapiens	Oct 6, 2014	Consensus sequence	GenBank	gb:NM_153007.1 /DB_XREF=gi:23308594 /GEN=OPPO1 /TID=Hs2.186045.1 /CNT=5 /FEA=FLmRNA /TIER=FL /STK=5 /LL=146852 /UG=Hs.186045 /DEF=Homo sapiens OPPO 1 (OPPO1), mRNA. /PROD=OPPO 1 /FL=gb:NM_153007.1 gb:AB081120.1	NM_153007	outer dense fiber of sperm tails 4	ODF4	146852	NM_153007 /// XM_005256476 /// XM_005256478	0007275 // multicellular organismal development // inferred from electronic annotation /// 0007283 // spermatogenesis // inferred from electronic annotation /// 0030154 // cell differentiation // inferred from electronic annotation	0001520 // outer dense fiber // inferred from electronic annotation /// 0016020 // membrane // inferred from electronic annotation /// 0016021 // integral component of membrane // inferred from electronic annotation /// 0031514 // motile cilium // inferred from electronic annotation	
1552409_a_at	NM_153007		Homo sapiens	Oct 6, 2014	Consensus sequence	GenBank	gb:NM_153007.1 /DB_XREF=gi:23308594 /GEN=OPPO1 /TID=Hs2.186045.1 /CNT=5 /FEA=FLmRNA /TIER=FL /STK=5 /LL=146852 /UG=Hs.186045 /DEF=Homo sapiens OPPO 1 (OPPO1), mRNA. /PROD=OPPO 1 /FL=gb:NM_153007.1 gb:AB081120.1	NM_153007	outer dense fiber of sperm tails 4	ODF4	146852	NM_153007 /// XM_005256476 /// XM_005256478	0007275 // multicellular organismal development // inferred from electronic annotation /// 0007283 // spermatogenesis // inferred from electronic annotation /// 0030154 // cell differentiation // inferred from electronic annotation	0001520 // outer dense fiber // inferred from electronic annotation /// 0016020 // membrane // inferred from electronic annotation /// 0016021 // integral component of membrane // inferred from electronic annotation /// 0031514 // motile cilium // inferred from electronic annotation	
1552410_at	NM_173535		Homo sapiens	Oct 6, 2014	Consensus sequence	GenBank	gb:NM_173535.1 /DB_XREF=gi:27734932 /TID=Hs2.354972.1 /CNT=7 /FEA=FLmRNA /TIER=FL /STK=5 /LL=165530 /UG_GENE=FLJ39110 /UG=Hs.354972 /UG_TITLE=hypothetical protein FLJ39110 /DEF=Homo sapiens hypothetical protein FLJ39110 (FLJ39110), mRNA. /FL=gb:NM_173535.1	NM_173535	C-type lectin domain family 4, member F	CLEC4F	165530	NM_001258027 /// NM_173535 /// XM_005264172	0006897 // endocytosis // inferred from electronic annotation	0016020 // membrane // inferred from electronic annotation /// 0016021 // integral component of membrane // inferred from electronic annotation	0030246 // carbohydrate binding // inferred from electronic annotation
1552411_at	NM_152251		Homo sapiens	Oct 6, 2014	Consensus sequence	GenBank	gb:NM_152251.1 /DB_XREF=gi:22748610 /GEN=DEFB106 /TID=Hs2.212261.1 /CNT=7 /FEA=FLmRNA /TIER=FL /STK=5 /LL=245909 /UG=Hs.212261 /DEF=Homo sapiens defensin, beta 106 (DEFB106), mRNA. /PROD=defensin, beta 106 /FL=gb:AB089181.1 gb:AY122466.1 gb:NM_152251.1	NM_152251	defensin, beta 106A /// defensin, beta 106B	DEFB106A /// DEFB106B	245909 /// 503841	NM_001040704 /// NM_152251	0006952 // defense response // inferred from electronic annotation /// 0042742 // defense response to bacterium // inferred from electronic annotation	0005576 // extracellular region // inferred from electronic annotation	
1552412_a_at	NM_152251		Homo sapiens	Oct 6, 2014	Consensus sequence	GenBank	gb:NM_152251.1 /DB_XREF=gi:22748610 /GEN=DEFB106 /TID=Hs2.212261.1 /CNT=7 /FEA=FLmRNA /TIER=FL /STK=5 /LL=245909 /UG=Hs.212261 /DEF=Homo sapiens defensin, beta 106 (DEFB106), mRNA. /PROD=defensin, beta 106 /FL=gb:AB089181.1 gb:AY122466.1 gb:NM_152251.1	NM_152251	defensin, beta 106A /// defensin, beta 106B	DEFB106A /// DEFB106B	245909 /// 503841	NM_001040704 /// NM_152251	0006952 // defense response // inferred from electronic annotation /// 0042742 // defense response to bacterium // inferred from electronic annotation	0005576 // extracellular region // inferred from electronic annotation	
1552414_at	NM_147198		Homo sapiens	Oct 6, 2014	Consensus sequence	GenBank	gb:NM_147198.2 /DB_XREF=gi:23238189 /GEN=WFDC9 /TID=Hs2.249828.1 /CNT=5 /FEA=FLmRNA /TIER=FL /STK=5 /LL=259240 /UG=Hs.249828 /DEF=Homo sapiens WAP four-disulfide core domain 9 (WFDC9), mRNA. /PROD=protease inhibitor WAP9 /FL=gb:AY047610.1 gb:NM_147198.2	NM_147198	WAP four-disulfide core domain 9	WFDC9	259240	NM_147198		0005576 // extracellular region // inferred from electronic annotation	
1552415_a_at	NM_147198		Homo sapiens	Oct 6, 2014	Consensus sequence	GenBank	gb:NM_147198.2 /DB_XREF=gi:23238189 /GEN=WFDC9 /TID=Hs2.249828.1 /CNT=5 /FEA=FLmRNA /TIER=FL /STK=5 /LL=259240 /UG=Hs.249828 /DEF=Homo sapiens WAP four-disulfide core domain 9 (WFDC9), mRNA. /PROD=protease inhibitor WAP9 /FL=gb:AY047610.1 gb:NM_147198.2	NM_147198	WAP four-disulfide core domain 9	WFDC9	259240	NM_147198		0005576 // extracellular region // inferred from electronic annotation	
1552417_a_at	NM_152905		Homo sapiens	Oct 6, 2014	Consensus sequence	GenBank	gb:NM_152905.1 /DB_XREF=gi:23097253 /GEN=NEDD1 /TID=Hs2.14456.1 /CNT=21 /FEA=FLmRNA /TIER=FL /STK=4 /LL=121441 /UG=Hs.14456 /DEF=Homo sapiens neural precursor cell expressed, developmentally down-regulated 1 (NEDD1), mRNA. /PROD=neural precursor cell expressed, developmentallydown-regulated 1 /FL=gb:BC027605.1 gb:NM_152905.1	NM_152905	neural precursor cell expressed, developmentally down-regulated 1	NEDD1	121441	NM_001135175 /// NM_001135176 /// NM_001135177 /// NM_152905 /// XM_005268644 /// XM_006719236 /// XM_006719237	0000086 // G2/M transition of mitotic cell cycle // traceable author statement /// 0000278 // mitotic cell cycle // traceable author statement /// 0007049 // cell cycle // inferred from electronic annotation /// 0007067 // mitotic nuclear division // inferred from electronic annotation /// 0051301 // cell division // inferred from electronic annotation	0000242 // pericentriolar material // inferred from electronic annotation /// 0000922 // spindle pole // inferred from electronic annotation /// 0005737 // cytoplasm // inferred from electronic annotation /// 0005813 // centrosome // inferred from direct assay /// 0005814 // centriole // inferred from electronic annotation /// 0005815 // microtubule organizing center // inferred from electronic annotation /// 0005829 // cytosol // traceable author statement /// 0005856 // cytoskeleton // inferred from electronic annotation /// 0045177 // apical part of cell // inferred from electronic annotation	0005515 // protein binding // inferred from electronic annotation
1552418_at	NM_153254		Homo sapiens	Oct 6, 2014	Consensus sequence	GenBank	gb:NM_153254.1 /DB_XREF=gi:23397543 /TID=Hs2.257170.1 /CNT=15 /FEA=FLmRNA /TIER=FL /STK=4 /LL=254173 /UG_GENE=FLJ36119 /UG=Hs.257170 /UG_TITLE=hypothetical protein FLJ36119 /DEF=Homo sapiens hypothetical protein FLJ36119 (FLJ36119), mRNA. /FL=gb:NM_153254.1	NM_153254	tubulin tyrosine ligase-like family, member 10	TTLL10	254173	NM_001130045 /// NM_153254 /// XM_005244737 /// XM_005244738 /// XM_006710547 /// XM_006710548 /// XM_006710549 /// XR_426596	0006464 // cellular protein modification process // inferred from electronic annotation /// 0018094 // protein polyglycylation // inferred from direct assay	0005737 // cytoplasm // inferred from direct assay /// 0005886 // plasma membrane // inferred from direct assay /// 0031965 // nuclear membrane // inferred from direct assay	0005515 // protein binding // inferred from physical interaction /// 0070735 // protein-glycine ligase activity // inferred from direct assay
1552419_s_at	NM_153254		Homo sapiens	Oct 6, 2014	Consensus sequence	GenBank	gb:NM_153254.1 /DB_XREF=gi:23397543 /TID=Hs2.257170.1 /CNT=15 /FEA=FLmRNA /TIER=FL /STK=4 /LL=254173 /UG_GENE=FLJ36119 /UG=Hs.257170 /UG_TITLE=hypothetical protein FLJ36119 /DEF=Homo sapiens hypothetical protein FLJ36119 (FLJ36119), mRNA. /FL=gb:NM_153254.1	NM_153254	tubulin tyrosine ligase-like family, member 10	TTLL10	254173	NM_001130045 /// NM_153254 /// XM_005244737 /// XM_005244738 /// XM_006710547 /// XM_006710548 /// XM_006710549 /// XR_426596	0006464 // cellular protein modification process // inferred from electronic annotation /// 0018094 // protein polyglycylation // inferred from direct assay	0005737 // cytoplasm // inferred from direct assay /// 0005886 // plasma membrane // inferred from direct assay /// 0031965 // nuclear membrane // inferred from direct assay	0005515 // protein binding // inferred from physical interaction /// 0070735 // protein-glycine ligase activity // inferred from direct assay
1552421_a_at	NM_145046		Homo sapiens	Oct 6, 2014	Consensus sequence	GenBank	gb:NM_145046.1 /DB_XREF=gi:21450803 /TID=Hs2.304020.1 /CNT=14 /FEA=FLmRNA /TIER=FL /STK=4 /LL=125972 /UG_GENE=CALR3 /UG=Hs.304020 /UG_TITLE=calreticulin 3 /DEF=Homo sapiens calreticulin 3 (CALR3), mRNA. /FL=gb:NM_145046.1 gb:BC014595.1	NM_145046	calreticulin 3	CALR3	125972	NM_145046	0006351 // transcription, DNA-templated // inferred from electronic annotation /// 0006457 // protein folding // inferred from electronic annotation /// 0007283 // spermatogenesis // inferred from electronic annotation /// 0030154 // cell differentiation // inferred from electronic annotation	0005634 // nucleus // inferred from electronic annotation /// 0005783 // endoplasmic reticulum // inferred from electronic annotation /// 0005788 // endoplasmic reticulum lumen // inferred from electronic annotation	0003677 // DNA binding // inferred from electronic annotation /// 0005509 // calcium ion binding // inferred from electronic annotation /// 0005515 // protein binding // inferred from electronic annotation /// 0046872 // metal ion binding // inferred from electronic annotation /// 0051082 // unfolded protein binding // inferred from electronic annotation
1552422_at	NM_145022		Homo sapiens	Oct 6, 2014	Consensus sequence	GenBank	gb:NM_145022.1 /DB_XREF=gi:21450744 /TID=Hs2.194303.1 /CNT=18 /FEA=FLmRNA /TIER=FL /STK=4 /LL=220979 /UG_GENE=FLJ30567 /UG=Hs.194303 /UG_TITLE=hypothetical protein FLJ30567 /DEF=Homo sapiens hypothetical protein FLJ30567 (FLJ30567), mRNA. /FL=gb:NM_145022.1	NM_145022	chromosome 10 open reading frame 25	C10orf25	220979	NM_001039380		0005576 // extracellular region // inferred from electronic annotation	
1552423_at	NM_005240		Homo sapiens	Oct 6, 2014	Consensus sequence	GenBank	gb:NM_005240.1 /DB_XREF=gi:20270187 /GEN=ETV3 /TID=Hs2.352672.1 /CNT=17 /FEA=FLmRNA /TIER=FL /STK=4 /LL=2117 /UG=Hs.352672 /DEF=Homo sapiens ets variant gene 3 (ETV3), mRNA. /PROD=ets variant gene 3 /FL=gb:BC022868.1 gb:AF218540.1 gb:NM_005240.1	NM_005240	ets variant 3	ETV3	2117	NM_001145312 /// NM_005240 /// XM_006711210	0000122 // negative regulation of transcription from RNA polymerase II promoter // inferred from electronic annotation /// 0006351 // transcription, DNA-templated // inferred from electronic annotation /// 0006355 // regulation of transcription, DNA-templated // inferred from electronic annotation /// 0006357 // regulation of transcription from RNA polymerase II promoter // not recorded /// 0006366 // transcription from RNA polymerase II promoter // not recorded /// 0030154 // cell differentiation // not recorded	0005634 // nucleus // not recorded /// 0017053 // transcriptional repressor complex // inferred from electronic annotation	0000981 // sequence-specific DNA binding RNA polymerase II transcription factor activity // not recorded /// 0003677 // DNA binding // inferred from electronic annotation /// 0003700 // sequence-specific DNA binding transcription factor activity // inferred from electronic annotation /// 0043565 // sequence-specific DNA binding // inferred from electronic annotation
1552424_at	NM_152467		Homo sapiens	Oct 6, 2014	Consensus sequence	GenBank	gb:NM_152467.1 /DB_XREF=gi:22748976 /TID=Hs2.127510.1 /CNT=12 /FEA=FLmRNA /TIER=FL /STK=4 /LL=147086 /UG_GENE=FLJ32662 /UG=Hs.127510 /UG_TITLE=hypothetical protein FLJ32662 /DEF=Homo sapiens hypothetical protein FLJ32662 (FLJ32662), mRNA. /FL=gb:NM_152467.1	NM_152467	kelch-like family member 10	KLHL10	317719	NM_152467 /// XM_005257273 /// XM_005257274	0000902 // cell morphogenesis // inferred from electronic annotation /// 0007283 // spermatogenesis // inferred from electronic annotation /// 0007286 // spermatid development // inferred from electronic annotation /// 0008584 // male gonad development // inferred from electronic annotation /// 0009566 // fertilization // inferred from electronic annotation /// 0016567 // protein ubiquitination // inferred from electronic annotation /// 0030154 // cell differentiation // inferred from electronic annotation /// 0048808 // male genitalia morphogenesis // inferred from electronic annotation /// 0048873 // homeostasis of number of cells within a tissue // inferred from electronic annotation	0005737 // cytoplasm // inferred from electronic annotation	0005515 // protein binding // inferred from electronic annotation
1552425_a_at	NM_152467		Homo sapiens	Oct 6, 2014	Consensus sequence	GenBank	gb:NM_152467.1 /DB_XREF=gi:22748976 /TID=Hs2.127510.1 /CNT=12 /FEA=FLmRNA /TIER=FL /STK=4 /LL=147086 /UG_GENE=FLJ32662 /UG=Hs.127510 /UG_TITLE=hypothetical protein FLJ32662 /DEF=Homo sapiens hypothetical protein FLJ32662 (FLJ32662), mRNA. /FL=gb:NM_152467.1	NM_152467	kelch-like family member 10	KLHL10	317719	NM_152467 /// XM_005257273 /// XM_005257274	0000902 // cell morphogenesis // inferred from electronic annotation /// 0007283 // spermatogenesis // inferred from electronic annotation /// 0007286 // spermatid development // inferred from electronic annotation /// 0008584 // male gonad development // inferred from electronic annotation /// 0009566 // fertilization // inferred from electronic annotation /// 0016567 // protein ubiquitination // inferred from electronic annotation /// 0030154 // cell differentiation // inferred from electronic annotation /// 0048808 // male genitalia morphogenesis // inferred from electronic annotation /// 0048873 // homeostasis of number of cells within a tissue // inferred from electronic annotation	0005737 // cytoplasm // inferred from electronic annotation	0005515 // protein binding // inferred from electronic annotation
1552426_a_at	NM_078474		Homo sapiens	Oct 6, 2014	Consensus sequence	GenBank	gb:NM_078474.1 /DB_XREF=gi:17865799 /GEN=BLP2 /TID=Hs2.288912.1 /CNT=11 /FEA=FLmRNA /TIER=FL /STK=4 /LL=80213 /UG=Hs.288912 /DEF=Homo sapiens BBP-like protein 2 (BLP2), transcript variant 1, mRNA. /PROD=BBP-like protein 2 isoform a /FL=gb:BC006150.1 gb:NM_078474.1	NM_078474	TM2 domain containing 3	TM2D3	80213	NM_025141 /// NM_078474 /// XM_005254980 /// XM_005254981		0016020 // membrane // inferred from electronic annotation /// 0016021 // integral component of membrane // inferred from electronic annotation	
1552427_at	NM_145312		Homo sapiens	Oct 6, 2014	Consensus sequence	GenBank	gb:NM_145312.1 /DB_XREF=gi:21945053 /TID=Hs2.147440.1 /CNT=13 /FEA=FLmRNA /TIER=FL /STK=4 /LL=220992 /UG_GENE=LOC220992 /UG=Hs.147440 /UG_TITLE=Zinc finger protein 93 (Zinc finger protein HTF34) /DEF=Homo sapiens Zinc finger protein 93 (Zinc finger protein HTF34) (LOC220992), mRNA. /FL=gb:NM_145312.1 gb:BC014161.1	NM_145312	zinc finger protein 485	ZNF485	220992	NM_145312 /// XM_006717706	0006351 // transcription, DNA-templated // inferred from electronic annotation /// 0006355 // regulation of transcription, DNA-templated // inferred from electronic annotation	0005622 // intracellular // inferred from electronic annotation /// 0005634 // nucleus // inferred from electronic annotation	0003676 // nucleic acid binding // inferred from electronic annotation /// 0003677 // DNA binding // inferred from electronic annotation /// 0046872 // metal ion binding // inferred from electronic annotation
1552430_at	NM_170710		Homo sapiens	Oct 6, 2014	Consensus sequence	GenBank	gb:NM_170710.1 /DB_XREF=gi:24942128 /TID=Hs2.332256.1 /CNT=12 /FEA=FLmRNA /TIER=FL /STK=4 /LL=116966 /UG_GENE=WDR17 /UG=Hs.332256 /UG_TITLE=WD repeat domain 17 /DEF=Homo sapiens WD repeat domain 17 (WDR17), mRNA. /FL=gb:NM_170710.1 gb:AF492460.1	NM_170710	WD repeat domain 17	WDR17	116966	NM_170710 /// NM_181265 /// XM_005262722 /// XM_005262723 /// XM_005262725 /// XM_006714078			0005515 // protein binding // inferred from electronic annotation
1552432_at	BC040487		Homo sapiens	Oct 6, 2014	Consensus sequence	GenBank	gb:BC040487.1 /DB_XREF=gi:26251734 /TID=Hs2.213603.1 /CNT=10 /FEA=FLmRNA /TIER=FL /STK=4 /LL=162387 /UG_GENE=FLJ35773 /UG=Hs.213603 /UG_TITLE=hypothetical protein FLJ35773 /DEF=Homo sapiens, hypothetical protein FLJ35773, clone MGC:33377 IMAGE:5272039, mRNA, complete cds. /FL=gb:BC040487.1 gb:NM_152599.1	BC040487	major facilitator superfamily domain containing 6-like	MFSD6L	162387	NM_152599		0016020 // membrane // inferred from electronic annotation /// 0016021 // integral component of membrane // inferred from electronic annotation	
1552436_a_at	NM_052836		Homo sapiens	Oct 6, 2014	Consensus sequence	GenBank	gb:NM_052836.1 /DB_XREF=gi:16507963 /GEN=CDH23 /TID=Hs2.244343.2 /CNT=12 /FEA=FLmRNA /TIER=FL /STK=4 /LL=64072 /UG=Hs.244343 /DEF=Homo sapiens cadherin related 23 (CDH23), transcript variant 2, mRNA. /PROD=cadherin related 23, isoform 2 precursor /FL=gb:NM_052836.1	NM_052836	cadherin-related 23 /// cadherin-23-like	CDH23 /// LOC100653137	64072 /// 100653137	NM_001171930 /// NM_001171931 /// NM_001171932 /// NM_001171933 /// NM_001171934 /// NM_001171935 /// NM_001171936 /// NM_022124 /// NM_052836 /// XM_003403623 /// XM_005275689 /// XM_006709940 /// XM_006717940 /// XM_006717941 /// XM_006717942	0006816 // calcium ion transport // inferred from mutant phenotype /// 0007155 // cell adhesion // inferred from electronic annotation /// 0007156 // homophilic cell adhesion // inferred from electronic annotation /// 0007601 // visual perception // inferred from electronic annotation /// 0007605 // sensory perception of sound // inferred from mutant phenotype /// 0016339 // calcium-dependent cell-cell adhesion // non-traceable author statement /// 0045494 // photoreceptor cell maintenance // inferred from mutant phenotype /// 0050896 // response to stimulus // inferred from electronic annotation /// 0050953 // sensory perception of light stimulus // inferred from mutant phenotype /// 0050957 // equilibrioception // inferred from mutant phenotype /// 0051480 // cytosolic calcium ion homeostasis // inferred from mutant phenotype	0005886 // plasma membrane // inferred from electronic annotation /// 0016020 // membrane // non-traceable author statement /// 0016021 // integral component of membrane // inferred from electronic annotation /// 0032420 // stereocilium // inferred from sequence or structural similarity	0005509 // calcium ion binding // inferred from electronic annotation /// 0005515 // protein binding // inferred from physical interaction /// 0046872 // metal ion binding // inferred from electronic annotation
1552438_a_at	NM_144708		Homo sapiens	Oct 6, 2014	Consensus sequence	GenBank	gb:NM_144708.1 /DB_XREF=gi:21389304 /TID=Hs2.99360.1 /CNT=7 /FEA=FLmRNA /TIER=FL /STK=4 /LL=150709 /UG_GENE=FLJ25415 /UG=Hs.99360 /UG_TITLE=hypothetical protein FLJ25415 /DEF=Homo sapiens hypothetical protein FLJ25415 (FLJ25415), mRNA. /FL=gb:NM_144708.1	NM_144708	ankyrin and armadillo repeat containing	ANKAR	150709	NM_144708 /// XR_241296 /// XR_427074		0016020 // membrane // inferred from electronic annotation /// 0016021 // integral component of membrane // inferred from electronic annotation	0005488 // binding // inferred from electronic annotation /// 0005515 // protein binding // inferred from electronic annotation
1552439_s_at	NM_032445		Homo sapiens	Oct 6, 2014	Consensus sequence	GenBank	gb:NM_032445.1 /DB_XREF=gi:14192940 /GEN=MEGF11 /TID=Hs2.248367.1 /CNT=9 /FEA=FLmRNA /TIER=FL /STK=4 /LL=84465 /UG=Hs.248367 /DEF=Homo sapiens MEGF11 protein (MEGF11), mRNA. /PROD=MEGF11 protein /FL=gb:NM_032445.1 gb:AB058677.1	NM_032445	multiple EGF-like-domains 11	MEGF11	84465	NM_032445 /// XM_006720722	0010842 // retina layer formation // inferred from sequence or structural similarity /// 0034109 // homotypic cell-cell adhesion // inferred from sequence or structural similarity	0005886 // plasma membrane // inferred from electronic annotation /// 0016020 // membrane // inferred from electronic annotation /// 0016021 // integral component of membrane // inferred from electronic annotation /// 0016323 // basolateral plasma membrane // inferred from electronic annotation	0005515 // protein binding // inferred from electronic annotation
1552440_at	BC034761		Homo sapiens	Oct 6, 2014	Consensus sequence	GenBank	gb:BC034761.1 /DB_XREF=gi:21961319 /TID=Hs2.16743.1 /CNT=9 /FEA=FLmRNA /TIER=FL /STK=4 /LL=11318 /UG_GENE=ADMR /UG=Hs.16743 /DEF=Homo sapiens, adrenomedullin receptor, clone MGC:34399 IMAGE:5185932, mRNA, complete cds. /PROD=adrenomedullin receptor /FL=gb:BC034761.1 gb:NM_007264.2	BC034761	G protein-coupled receptor 182	GPR182	11318	NM_007264	0007165 // signal transduction // inferred from electronic annotation /// 0007166 // cell surface receptor signaling pathway // traceable author statement /// 0007186 // G-protein coupled receptor signaling pathway // inferred from electronic annotation	0005886 // plasma membrane // inferred from electronic annotation /// 0016020 // membrane // inferred from electronic annotation /// 0016021 // integral component of membrane // inferred from electronic annotation	0004871 // signal transducer activity // inferred from electronic annotation /// 0004888 // transmembrane signaling receptor activity // traceable author statement /// 0004930 // G-protein coupled receptor activity // inferred from electronic annotation
1552445_a_at	NM_153448		Homo sapiens	Oct 6, 2014	Consensus sequence	GenBank	gb:NM_153448.1 /DB_XREF=gi:23592227 /GEN=ESX1L /TID=Hs2.223782.1 /CNT=7 /FEA=FLmRNA /TIER=FL /STK=4 /LL=80712 /UG=Hs.223782 /DEF=Homo sapiens extraembryonic, spermatogenesis, homeobox 1-like (ESX1L), mRNA. /PROD=extraembryonic, spermatogenesis, homeobox1-like /FL=gb:NM_153448.1 gb:AY114148.1	NM_153448	ESX homeobox 1	ESX1	80712	NM_153448	0000122 // negative regulation of transcription from RNA polymerase II promoter // inferred from direct assay /// 0001568 // blood vessel development // inferred from electronic annotation /// 0006351 // transcription, DNA-templated // inferred from electronic annotation /// 0006355 // regulation of transcription, DNA-templated // inferred from electronic annotation /// 0006357 // regulation of transcription from RNA polymerase II promoter // inferred from electronic annotation /// 0045892 // negative regulation of transcription, DNA-templated // inferred from direct assay /// 0051726 // regulation of cell cycle // inferred from direct assay /// 0060713 // labyrinthine layer morphogenesis // inferred from electronic annotation /// 0060716 // labyrinthine layer blood vessel development // inferred from electronic annotation	0005634 // nucleus // inferred from direct assay /// 0005737 // cytoplasm // inferred from direct assay	0000977 // RNA polymerase II regulatory region sequence-specific DNA binding // inferred from mutant phenotype /// 0001227 // RNA polymerase II transcription regulatory region sequence-specific DNA binding transcription factor activity involved in negative regulation of transcription // inferred from direct assay /// 0001227 // RNA polymerase II transcription regulatory region sequence-specific DNA binding transcription factor activity involved in negative regulation of transcription // inferred from mutant phenotype /// 0003677 // DNA binding // inferred from electronic annotation /// 0003700 // sequence-specific DNA binding transcription factor activity // inferred from electronic annotation /// 0043565 // sequence-specific DNA binding // inferred from direct assay
1552448_a_at	NM_054017		Homo sapiens	Oct 6, 2014	Consensus sequence	GenBank	gb:NM_054017.2 /DB_XREF=gi:24475742 /GEN=C8orf12 /TID=Hs2.165742.1 /CNT=6 /FEA=FLmRNA /TIER=FL /STK=4 /LL=83656 /UG=Hs.165742 /DEF=Homo sapiens chromosome 8 open reading frame 12 (C8orf12), mRNA. /PROD=chromosome 8 open reading frame 12 /FL=gb:NM_054017.2	NM_054017	chromosome 8 open reading frame 12	C8orf12	83656	NM_054017 /// NR_026814	0044237 // cellular metabolic process // inferred from electronic annotation	0005739 // mitochondrion // inferred from electronic annotation	0003824 // catalytic activity // inferred from electronic annotation /// 0050662 // coenzyme binding // inferred from electronic annotation
1552449_a_at	NM_145651		Homo sapiens	Oct 6, 2014	Consensus sequence	GenBank	gb:NM_145651.1 /DB_XREF=gi:21717813 /GEN=RYD5 /TID=Hs2.127059.1 /CNT=6 /FEA=FLmRNA /TIER=FL /STK=4 /LL=147199 /UG=Hs.127059 /DEF=Homo sapiens putative ligand binding protein RYD5 (RYD5), mRNA. /PROD=putative ligand binding protein RYD5 /FL=gb:NM_145651.1 gb:AY026938.1	NM_145651	secretoglobin, family 1C, member 1-like /// secretoglobin, family 1C, member 1	LOC653486 /// SCGB1C1	147199 /// 653486	NM_001097610 /// NM_145651 /// XM_005252804 /// XM_005277933 /// XM_006725250		0005576 // extracellular region // inferred from electronic annotation	
1552450_a_at	NM_173650		Homo sapiens	Oct 6, 2014	Consensus sequence	GenBank	gb:NM_173650.1 /DB_XREF=gi:27735106 /TID=Hs2.116303.1 /CNT=8 /FEA=FLmRNA /TIER=FL /STK=4 /LL=285126 /UG_GENE=FLJ40417 /UG=Hs.116303 /UG_TITLE=hypothetical protein FLJ40417 /DEF=Homo sapiens hypothetical protein FLJ40417 (FLJ40417), mRNA. /FL=gb:NM_173650.1	NM_173650	DnaJ (Hsp40) homolog, subfamily C, member 5 gamma	DNAJC5G	285126	NM_173650 /// XM_006711995 /// XM_006711996 /// XM_006711997 /// XM_006711998		0016020 // membrane // inferred from electronic annotation	
1552452_at	NM_173479		Homo sapiens	Oct 6, 2014	Consensus sequence	GenBank	gb:NM_173479.1 /DB_XREF=gi:27735054 /TID=Hs2.211046.1 /CNT=7 /FEA=FLmRNA /TIER=FL /STK=4 /LL=126248 /UG_GENE=LOC126248 /UG=Hs.211046 /UG_TITLE=hypothetical protein LOC126248 /DEF=Homo sapiens hypothetical protein LOC126248 (LOC126248), mRNA. /FL=gb:NM_173479.1 gb:BC031227.1	NM_173479	WD repeat domain 88	WDR88	126248	NM_173479 /// XM_006723012 /// XM_006723013			0005515 // protein binding // inferred from electronic annotation
1552453_a_at	NM_173479		Homo sapiens	Oct 6, 2014	Consensus sequence	GenBank	gb:NM_173479.1 /DB_XREF=gi:27735054 /TID=Hs2.211046.1 /CNT=7 /FEA=FLmRNA /TIER=FL /STK=4 /LL=126248 /UG_GENE=LOC126248 /UG=Hs.211046 /UG_TITLE=hypothetical protein LOC126248 /DEF=Homo sapiens hypothetical protein LOC126248 (LOC126248), mRNA. /FL=gb:NM_173479.1 gb:BC031227.1	NM_173479	WD repeat domain 88	WDR88	126248	NM_173479 /// XM_006723012 /// XM_006723013			0005515 // protein binding // inferred from electronic annotation
1552455_at	NM_138818		Homo sapiens	Oct 6, 2014	Consensus sequence	GenBank	gb:NM_138818.1 /DB_XREF=gi:20270384 /TID=Hs2.352153.1 /CNT=6 /FEA=FLmRNA /TIER=FL /STK=4 /LL=158471 /UG_GENE=LOC158471 /UG=Hs.352153 /UG_TITLE=hypothetical protein BC019095 /DEF=Homo sapiens hypothetical protein BC019095 (LOC158471), mRNA. /FL=gb:NM_138818.1 gb:BC019095.1	NM_138818	prune homolog 2 (Drosophila)	PRUNE2	158471	NM_015225 /// NM_138818 /// XM_005251745 /// XM_005251746 /// XM_005251748 /// XM_005251750 /// XM_005251751 /// XM_005251752 /// XM_005251753 /// XM_005251754 /// XM_006716982 /// XM_006716983 /// XM_006716984 /// XM_006716985 /// XM_006716986 /// XM_006716987 /// XR_242571 /// XR_428517 /// XR_428518	0006915 // apoptotic process // not recorded /// 0008152 // metabolic process // inferred from electronic annotation	0005737 // cytoplasm // inferred from electronic annotation	0016462 // pyrophosphatase activity // inferred from electronic annotation /// 0046872 // metal ion binding // inferred from electronic annotation
1552456_a_at	NM_144614		Homo sapiens	Oct 6, 2014	Consensus sequence	GenBank	gb:NM_144614.2 /DB_XREF=gi:28144903 /GEN=MBD3L2 /TID=Hs2.197664.1 /CNT=5 /FEA=FLmRNA /TIER=FL /STK=4 /LL=125997 /UG=Hs.197664 /DEF=Homo sapiens methyl-CpG binding domain protein 3-like 2 (MBD3L2), mRNA. /PROD=methyl-CpG binding domain protein 3-like 2 /FL=gb:AF503919.2 gb:NM_144614.2	NM_144614	methyl-CpG binding domain protein 3-like 2	MBD3L2	125997	NM_144614	0006351 // transcription, DNA-templated // inferred from electronic annotation /// 0006355 // regulation of transcription, DNA-templated // inferred from electronic annotation		
1552457_a_at	NM_052866		Homo sapiens	Oct 6, 2014	Consensus sequence	GenBank	gb:NM_052866.2 /DB_XREF=gi:21327690 /GEN=ADAMTSL1 /TID=Hs2.275184.1 /CNT=4 /FEA=FLmRNA /TIER=FL /STK=4 /LL=92949 /UG=Hs.275184 /DEF=Homo sapiens ADAMTS-like 1 (ADAMTSL1), transcript variant 2, mRNA. /PROD=ADAM-TS related protein 1 isoform 2 /FL=gb:NM_052866.2 gb:AF176313.1	NM_052866	ADAMTS-like 1	ADAMTSL1	92949	NM_001040272 /// NM_052866 /// NM_139238 /// NM_139264	0006508 // proteolysis // inferred from electronic annotation /// 0008152 // metabolic process // inferred from electronic annotation	0005576 // extracellular region // inferred from electronic annotation /// 0005578 // proteinaceous extracellular matrix // inferred from electronic annotation /// 0031012 // extracellular matrix // inferred from electronic annotation	0004222 // metalloendopeptidase activity // inferred from electronic annotation /// 0008233 // peptidase activity // inferred from electronic annotation /// 0008237 // metallopeptidase activity // inferred from electronic annotation /// 0008270 // zinc ion binding // inferred from electronic annotation /// 0016787 // hydrolase activity // inferred from electronic annotation
1552458_at	NM_145208		Homo sapiens	Oct 6, 2014	Consensus sequence	GenBank	gb:NM_145208.1 /DB_XREF=gi:21624655 /GEN=MBD3L /TID=Hs2.133912.1 /CNT=4 /FEA=FLmRNA /TIER=FL /STK=4 /LL=85509 /UG=Hs.133912 /DEF=Homo sapiens methyl-CpG binding domain protein 3-like (MBD3L), mRNA. /PROD=methyl-CpG binding domain protein 3-like /FL=gb:AY038022.1 gb:NM_145208.1	NM_145208	methyl-CpG binding domain protein 3-like 1	MBD3L1	85509	NM_145208	0006351 // transcription, DNA-templated // inferred from electronic annotation /// 0006355 // regulation of transcription, DNA-templated // inferred from electronic annotation	0005634 // nucleus // inferred from direct assay /// 0005730 // nucleolus // inferred from direct assay /// 0005737 // cytoplasm // inferred from direct assay /// 0005886 // plasma membrane // inferred from direct assay	
1552459_a_at	NM_145208		Homo sapiens	Oct 6, 2014	Consensus sequence	GenBank	gb:NM_145208.1 /DB_XREF=gi:21624655 /GEN=MBD3L /TID=Hs2.133912.1 /CNT=4 /FEA=FLmRNA /TIER=FL /STK=4 /LL=85509 /UG=Hs.133912 /DEF=Homo sapiens methyl-CpG binding domain protein 3-like (MBD3L), mRNA. /PROD=methyl-CpG binding domain protein 3-like /FL=gb:AY038022.1 gb:NM_145208.1	NM_145208	methyl-CpG binding domain protein 3-like 1	MBD3L1	85509	NM_145208	0006351 // transcription, DNA-templated // inferred from electronic annotation /// 0006355 // regulation of transcription, DNA-templated // inferred from electronic annotation	0005634 // nucleus // inferred from direct assay /// 0005730 // nucleolus // inferred from direct assay /// 0005737 // cytoplasm // inferred from direct assay /// 0005886 // plasma membrane // inferred from direct assay	
1552461_at	NM_152630		Homo sapiens	Oct 6, 2014	Consensus sequence	GenBank	gb:NM_152630.1 /DB_XREF=gi:22749286 /TID=Hs2.367959.1 /CNT=6 /FEA=FLmRNA /TIER=FL /STK=4 /LL=169966 /UG_GENE=MGC26999 /UG=Hs.367959 /UG_TITLE=hypothetical protein MGC26999 /DEF=Homo sapiens hypothetical protein MGC26999 (MGC26999), mRNA. /FL=gb:BC030784.1 gb:NM_152630.1 gb:BC028710.1 gb:BC034979.1	NM_152630	family with sequence similarity 46, member D	FAM46D	169966	NM_001170574 /// NM_152630			
1552463_at	NM_080475		Homo sapiens	Oct 6, 2014	Consensus sequence	GenBank	gb:NM_080475.1 /DB_XREF=gi:17978302 /TID=Hs2.350958.1 /CNT=4 /FEA=FLmRNA /TIER=FL /STK=4 /LL=89778 /UG_GENE=SERPINB11 /UG=Hs.350958 /UG_TITLE=serine (or cysteine) proteinase inhibitor, clade B (ovalbumin), member 11 /DEF=Homo sapiens serine (or cysteine) proteinase inhibitor, clade B (ovalbumin), member 11 (SERPINB11), mRNA. /FL=gb:NM_080475.1 gb:AF419955.1 gb:AF419953.1 gb:AF419954.1	NM_080475	serpin peptidase inhibitor, clade B (ovalbumin), member 11 (gene/pseudogene)	SERPINB11	89778	NM_001291278 /// NM_001291279 /// NM_080475 /// XM_006722569 /// XM_006722570	0010466 // negative regulation of peptidase activity // inferred from electronic annotation /// 0010951 // negative regulation of endopeptidase activity // not recorded /// 0030162 // regulation of proteolysis // not recorded	0005615 // extracellular space // inferred from electronic annotation /// 0005737 // cytoplasm // inferred from electronic annotation	0004867 // serine-type endopeptidase inhibitor activity // not recorded /// 0030414 // peptidase inhibitor activity // inferred from electronic annotation
1552466_x_at	NM_145033		Homo sapiens	Oct 6, 2014	Consensus sequence	GenBank	gb:NM_145033.1 /DB_XREF=gi:21450764 /TID=Hs2.208166.1 /CNT=4 /FEA=FLmRNA /TIER=FL /STK=4 /LL=118421 /UG_GENE=C21orf100 /UG=Hs.208166 /UG_TITLE=chromosome 21 open reading frame 100 /DEF=Homo sapiens chromosome 21 open reading frame 100 (C21orf100), mRNA. /FL=gb:NM_145033.1 gb:AY063458.1	NM_145033	long intergenic non-protein coding RNA 161	LINC00161	118421	NR_026552 /// NR_026553			
1552467_at	NM_148676		Homo sapiens	Oct 6, 2014	Consensus sequence	GenBank	gb:NM_148676.1 /DB_XREF=gi:22380642 /TID=Hs2.147695.1 /CNT=4 /FEA=FLmRNA /TIER=FL /STK=4 /LL=259234 /UG_GENE=DSCR10 /UG=Hs.147695 /UG_TITLE=Down syndrome critical region gene 10 /DEF=Homo sapiens Down syndrome critical region gene 10 (DSCR10), mRNA. /FL=gb:AB066291.1 gb:NM_148676.1	NM_148676	Down syndrome critical region gene 10 (non-protein coding)	DSCR10	259234	NM_148676 /// NR_027695			
1552468_a_at	NM_148676		Homo sapiens	Oct 6, 2014	Consensus sequence	GenBank	gb:NM_148676.1 /DB_XREF=gi:22380642 /TID=Hs2.147695.1 /CNT=4 /FEA=FLmRNA /TIER=FL /STK=4 /LL=259234 /UG_GENE=DSCR10 /UG=Hs.147695 /UG_TITLE=Down syndrome critical region gene 10 /DEF=Homo sapiens Down syndrome critical region gene 10 (DSCR10), mRNA. /FL=gb:AB066291.1 gb:NM_148676.1	NM_148676	Down syndrome critical region gene 10 (non-protein coding)	DSCR10	259234	NM_148676 /// NR_027695			
1552470_a_at	NM_148914		Homo sapiens	Oct 6, 2014	Consensus sequence	GenBank	gb:NM_148914.1 /DB_XREF=gi:23200013 /GEN=WBSCR21 /TID=Hs2.182476.1 /CNT=4 /FEA=FLmRNA /TIER=FL /STK=4 /LL=83451 /UG=Hs.182476 /DEF=Homo sapiens Williams Beuren syndrome chromosome region 21 (WBSCR21), transcript variant 3, mRNA. /PROD=Williams Beuren syndrome chromosome region 21isoform 3 /FL=gb:NM_148914.1 gb:AY053500.1	NM_148914	abhydrolase domain containing 11	ABHD11	83451	NM_001145363 /// NM_001145364 /// NM_148912 /// NM_148913 /// NM_148914 /// NM_148916 /// NR_026910 /// NR_026912 /// XM_006716143 /// XM_006716144 /// XM_006716145 /// XR_428186	0006505 // GPI anchor metabolic process // inferred from electronic annotation /// 0006629 // lipid metabolic process // inferred from electronic annotation /// 0006886 // intracellular protein transport // inferred from electronic annotation /// 0008152 // metabolic process // inferred from electronic annotation /// 0009058 // biosynthetic process // inferred from electronic annotation	0005739 // mitochondrion // inferred from electronic annotation	0004806 // triglyceride lipase activity // inferred from electronic annotation /// 0016787 // hydrolase activity // inferred from electronic annotation /// 0016788 // hydrolase activity, acting on ester bonds // inferred from electronic annotation
1552472_a_at	NM_012287		Homo sapiens	Oct 6, 2014	Consensus sequence	GenBank	gb:NM_012287.2 /DB_XREF=gi:24475610 /GEN=CENTB2 /TID=Hs2.24340.1 /CNT=31 /FEA=FLmRNA /TIER=FL /STK=3 /LL=23527 /UG=Hs.24340 /DEF=Homo sapiens centaurin, beta 2 (CENTB2), mRNA. /PROD=centaurin, beta 2 /FL=gb:NM_012287.2	NM_012287	ArfGAP with coiled-coil, ankyrin repeat and PH domains 2	ACAP2	23527	NM_012287 /// XM_006713557 /// XM_006713558	0032312 // regulation of ARF GTPase activity // inferred from electronic annotation /// 0036010 // protein localization to endosome // inferred from sequence or structural similarity /// 0043547 // positive regulation of GTPase activity // inferred from electronic annotation /// 1990090 // cellular response to nerve growth factor stimulus // inferred from sequence or structural similarity	0005768 // endosome // inferred from electronic annotation /// 0010008 // endosome membrane // inferred from sequence or structural similarity /// 0016020 // membrane // inferred from direct assay /// 0016020 // membrane // inferred from electronic annotation	0005096 // GTPase activator activity // inferred from electronic annotation /// 0005515 // protein binding // inferred from electronic annotation /// 0005543 // phospholipid binding // inferred from electronic annotation /// 0008060 // ARF GTPase activator activity // inferred from electronic annotation /// 0008270 // zinc ion binding // inferred from electronic annotation /// 0046872 // metal ion binding // inferred from electronic annotation
1552473_at	NM_138924		Homo sapiens	Oct 6, 2014	Consensus sequence	GenBank	gb:NM_138924.1 /DB_XREF=gi:20336211 /GEN=GAMT /TID=Hs2.81131.2 /CNT=34 /FEA=FLmRNA /TIER=FL /STK=3 /LL=2593 /UG=Hs.81131 /DEF=Homo sapiens guanidinoacetate N-methyltransferase (GAMT), transcript variant 2, mRNA. /PROD=guanidinoacetate N-methyltransferase, isoform b /FL=gb:NM_138924.1	NM_138924	guanidinoacetate N-methyltransferase	GAMT	2593	NM_000156 /// NM_138924	0006600 // creatine metabolic process // traceable author statement /// 0006601 // creatine biosynthetic process // inferred from direct assay /// 0006601 // creatine biosynthetic process // inferred from electronic annotation /// 0006936 // muscle contraction // traceable author statement /// 0007283 // spermatogenesis // inferred from electronic annotation /// 0009887 // organ morphogenesis // inferred from electronic annotation /// 0032259 // methylation // inferred from electronic annotation /// 0034641 // cellular nitrogen compound metabolic process // traceable author statement /// 0040014 // regulation of multicellular organism growth // inferred from electronic annotation /// 0044281 // small molecule metabolic process // traceable author statement	0005829 // cytosol // traceable author statement /// 0070062 // extracellular vesicular exosome // inferred from direct assay	0008168 // methyltransferase activity // traceable author statement /// 0016740 // transferase activity // inferred from electronic annotation /// 0030731 // guanidinoacetate N-methyltransferase activity // inferred from mutant phenotype
1552474_a_at	NM_138924		Homo sapiens	Oct 6, 2014	Consensus sequence	GenBank	gb:NM_138924.1 /DB_XREF=gi:20336211 /GEN=GAMT /TID=Hs2.81131.2 /CNT=34 /FEA=FLmRNA /TIER=FL /STK=3 /LL=2593 /UG=Hs.81131 /DEF=Homo sapiens guanidinoacetate N-methyltransferase (GAMT), transcript variant 2, mRNA. /PROD=guanidinoacetate N-methyltransferase, isoform b /FL=gb:NM_138924.1	NM_138924	guanidinoacetate N-methyltransferase	GAMT	2593	NM_000156 /// NM_138924	0006600 // creatine metabolic process // traceable author statement /// 0006601 // creatine biosynthetic process // inferred from direct assay /// 0006601 // creatine biosynthetic process // inferred from electronic annotation /// 0006936 // muscle contraction // traceable author statement /// 0007283 // spermatogenesis // inferred from electronic annotation /// 0009887 // organ morphogenesis // inferred from electronic annotation /// 0032259 // methylation // inferred from electronic annotation /// 0034641 // cellular nitrogen compound metabolic process // traceable author statement /// 0040014 // regulation of multicellular organism growth // inferred from electronic annotation /// 0044281 // small molecule metabolic process // traceable author statement	0005829 // cytosol // traceable author statement /// 0070062 // extracellular vesicular exosome // inferred from direct assay	0008168 // methyltransferase activity // traceable author statement /// 0016740 // transferase activity // inferred from electronic annotation /// 0030731 // guanidinoacetate N-methyltransferase activity // inferred from mutant phenotype
1552476_s_at	NM_133373		Homo sapiens	Oct 6, 2014	Consensus sequence	GenBank	gb:NM_133373.1 /DB_XREF=gi:19115963 /GEN=LOC113026 /TID=Hs2.380094.1 /CNT=59 /FEA=FLmRNA /TIER=FL /STK=3 /LL=113026 /UG=Hs.380094 /DEF=Homo sapiens similar to phospholipase C, delta (LOC113026), mRNA. /PROD=similar to phospholipase C, delta /FL=gb:NM_133373.1	NM_133373	phospholipase C, delta 3	PLCD3	113026	NM_133373	0001525 // angiogenesis // inferred from electronic annotation /// 0006629 // lipid metabolic process // inferred from electronic annotation /// 0007165 // signal transduction // inferred from electronic annotation /// 0008152 // metabolic process // inferred from electronic annotation /// 0016042 // lipid catabolic process // inferred from electronic annotation /// 0035556 // intracellular signal transduction // inferred from electronic annotation /// 0042127 // regulation of cell proliferation // inferred from electronic annotation /// 0043647 // inositol phosphate metabolic process // traceable author statement /// 0044281 // small molecule metabolic process // traceable author statement /// 0060716 // labyrinthine layer blood vessel development // inferred from electronic annotation	0005737 // cytoplasm // inferred from electronic annotation /// 0005829 // cytosol // inferred from electronic annotation /// 0005886 // plasma membrane // traceable author statement /// 0016020 // membrane // inferred from electronic annotation /// 0032154 // cleavage furrow // inferred from electronic annotation	0004435 // phosphatidylinositol phospholipase C activity // inferred from electronic annotation /// 0004871 // signal transducer activity // inferred from electronic annotation /// 0005509 // calcium ion binding // inferred from electronic annotation /// 0008081 // phosphoric diester hydrolase activity // inferred from electronic annotation /// 0016787 // hydrolase activity // inferred from electronic annotation /// 0046872 // metal ion binding // inferred from electronic annotation
1552477_a_at	BC014852		Homo sapiens	Oct 6, 2014	Consensus sequence	GenBank	gb:BC014852.1 /DB_XREF=gi:15928784 /TID=Hs2.11801.1 /CNT=59 /FEA=FLmRNA /TIER=FL /STK=3 /LL=3664 /UG_GENE=IRF6 /UG=Hs.11801 /DEF=Homo sapiens, interferon regulatory factor 6, clone MGC:5122 IMAGE:3449699, mRNA, complete cds. /PROD=interferon regulatory factor 6 /FL=gb:BC014852.1 gb:AF027292.1 gb:NM_006147.2	BC014852	interferon regulatory factor 6	IRF6	3664	NM_001206696 /// NM_006147	0006351 // transcription, DNA-templated // inferred from electronic annotation /// 0006355 // regulation of transcription, DNA-templated // inferred from electronic annotation /// 0007050 // cell cycle arrest // inferred from direct assay /// 0008285 // negative regulation of cell proliferation // inferred from direct assay /// 0019221 // cytokine-mediated signaling pathway // traceable author statement /// 0030154 // cell differentiation // inferred from electronic annotation /// 0030216 // keratinocyte differentiation // inferred from electronic annotation /// 0043588 // skin development // inferred from electronic annotation /// 0043616 // keratinocyte proliferation // inferred from electronic annotation /// 0045893 // positive regulation of transcription, DNA-templated // inferred from sequence or structural similarity /// 0048468 // cell development // inferred from electronic annotation /// 0060333 // interferon-gamma-mediated signaling pathway // traceable author statement /// 0060337 // type I interferon signaling pathway // traceable author statement /// 0060644 // mammary gland epithelial cell differentiation // inferred from sequence or structural similarity	0005634 // nucleus // inferred from electronic annotation /// 0005737 // cytoplasm // inferred from direct assay /// 0005829 // cytosol // traceable author statement /// 0070062 // extracellular vesicular exosome // inferred from direct assay	0000975 // regulatory region DNA binding // inferred from electronic annotation /// 0003677 // DNA binding // inferred from sequence or structural similarity /// 0003700 // sequence-specific DNA binding transcription factor activity // inferred from sequence or structural similarity /// 0005515 // protein binding // inferred from physical interaction
1552478_a_at	NM_006147		Homo sapiens	Oct 6, 2014	Consensus sequence	GenBank	gb:NM_006147.2 /DB_XREF=gi:24497623 /GEN=IRF6 /TID=Hs2.11801.1 /CNT=59 /FEA=FLmRNA /TIER=ConsEnd /STK=0 /LL=3664 /UG=Hs.11801 /DEF=Homo sapiens interferon regulatory factor 6 (IRF6), mRNA. /PROD=interferon regulatory factor 6 /FL=gb:BC014852.1 gb:AF027292.1 gb:NM_006147.2	NM_006147	interferon regulatory factor 6	IRF6	3664	NM_001206696 /// NM_006147	0006351 // transcription, DNA-templated // inferred from electronic annotation /// 0006355 // regulation of transcription, DNA-templated // inferred from electronic annotation /// 0007050 // cell cycle arrest // inferred from direct assay /// 0008285 // negative regulation of cell proliferation // inferred from direct assay /// 0019221 // cytokine-mediated signaling pathway // traceable author statement /// 0030154 // cell differentiation // inferred from electronic annotation /// 0030216 // keratinocyte differentiation // inferred from electronic annotation /// 0043588 // skin development // inferred from electronic annotation /// 0043616 // keratinocyte proliferation // inferred from electronic annotation /// 0045893 // positive regulation of transcription, DNA-templated // inferred from sequence or structural similarity /// 0048468 // cell development // inferred from electronic annotation /// 0060333 // interferon-gamma-mediated signaling pathway // traceable author statement /// 0060337 // type I interferon signaling pathway // traceable author statement /// 0060644 // mammary gland epithelial cell differentiation // inferred from sequence or structural similarity	0005634 // nucleus // inferred from electronic annotation /// 0005737 // cytoplasm // inferred from direct assay /// 0005829 // cytosol // traceable author statement /// 0070062 // extracellular vesicular exosome // inferred from direct assay	0000975 // regulatory region DNA binding // inferred from electronic annotation /// 0003677 // DNA binding // inferred from sequence or structural similarity /// 0003700 // sequence-specific DNA binding transcription factor activity // inferred from sequence or structural similarity /// 0005515 // protein binding // inferred from physical interaction
1552480_s_at	NM_080923		Homo sapiens	Oct 6, 2014	Consensus sequence	GenBank	gb:NM_080923.1 /DB_XREF=gi:18641365 /GEN=PTPRC /TID=Hs2.170121.1 /CNT=22 /FEA=FLmRNA /TIER=FL /STK=3 /LL=5788 /UG=Hs.170121 /DEF=Homo sapiens protein tyrosine phosphatase, receptor type, C (PTPRC), transcript variant 4, mRNA. /PROD=protein tyrosine phosphatase, receptor type, C,isoform 4 /FL=gb:NM_080923.1	NM_080923	protein tyrosine phosphatase, receptor type, C	PTPRC	5788	NM_001267798 /// NM_002838 /// NM_080921 /// NM_080922 /// NR_052021 /// XM_006711472 /// XM_006711473 /// XM_006711474 /// XM_006711475	0000187 // activation of MAPK activity // inferred from electronic annotation /// 0001915 // negative regulation of T cell mediated cytotoxicity // inferred from sequence or structural similarity /// 0001916 // positive regulation of T cell mediated cytotoxicity // inferred from electronic annotation /// 0001960 // negative regulation of cytokine-mediated signaling pathway // inferred from sequence or structural similarity /// 0002244 // hematopoietic progenitor cell differentiation // inferred from mutant phenotype /// 0002378 // immunoglobulin biosynthetic process // inferred from mutant phenotype /// 0002711 // positive regulation of T cell mediated immunity // inferred from electronic annotation /// 0002923 // regulation of humoral immune response mediated by circulating immunoglobulin // inferred from electronic annotation /// 0002925 // positive regulation of humoral immune response mediated by circulating immunoglobulin // inferred from electronic annotation /// 0006469 // negative regulation of protein kinase activity // inferred from direct assay /// 0006469 // negative regulation of protein kinase activity // inferred from sequence or structural similarity /// 0006470 // protein dephosphorylation // inferred from sequence or structural similarity /// 0006933 // negative regulation of cell adhesion involved in substrate-bound cell migration // inferred from mutant phenotype /// 0007159 // leukocyte cell-cell adhesion // inferred from electronic annotation /// 0007166 // cell surface receptor signaling pathway // traceable author statement /// 0007411 // axon guidance // traceable author statement /// 0010332 // response to gamma radiation // inferred from electronic annotation /// 0016311 // dephosphorylation // inferred from sequence or structural similarity /// 0030183 // B cell differentiation // inferred from electronic annotation /// 0030217 // T cell differentiation // inferred from sequence or structural similarity /// 0030890 // positive regulation of B cell proliferation // inferred from mutant phenotype /// 0031953 // negative regulation of protein autophosphorylation // inferred from electronic annotation /// 0034113 // heterotypic cell-cell adhesion // inferred from electronic annotation /// 0035335 // peptidyl-tyrosine dephosphorylation // inferred from direct assay /// 0035335 // peptidyl-tyrosine dephosphorylation // inferred from electronic annotation /// 0035335 // peptidyl-tyrosine dephosphorylation // traceable author statement /// 0042098 // T cell proliferation // inferred from electronic annotation /// 0042100 // B cell proliferation // inferred from sequence or structural similarity /// 0042102 // positive regulation of T cell proliferation // inferred from sequence or structural similarity /// 0043410 // positive regulation of MAPK cascade // inferred from electronic annotation /// 0044770 // cell cycle phase transition // inferred from mutant phenotype /// 0045059 // positive thymic T cell selection // inferred from electronic annotation /// 0045060 // negative thymic T cell selection // inferred from electronic annotation /// 0045577 // regulation of B cell differentiation // inferred from electronic annotation /// 0045582 // positive regulation of T cell differentiation // inferred from electronic annotation /// 0045588 // positive regulation of gamma-delta T cell differentiation // inferred from electronic annotation /// 0045860 // positive regulation of protein kinase activity // non-traceable author statement /// 0046641 // positive regulation of alpha-beta T cell proliferation // inferred from electronic annotation /// 0048304 // positive regulation of isotype switching to IgG isotypes // inferred from electronic annotation /// 0048539 // bone marrow development // inferred from mutant phenotype /// 0048864 // stem cell development // inferred from mutant phenotype /// 0050732 // negative regulation of peptidyl-tyrosine phosphorylation // inferred from electronic annotation /// 0050852 // T cell receptor signaling pathway // inferred from direct assay /// 0050852 // T cell receptor signaling pathway // traceable author statement /// 0050853 // B cell receptor signaling pathway // inferred from sequence or structural similarity /// 0050855 // regulation of B cell receptor signaling pathway // inferred from electronic annotation /// 0050857 // positive regulation of antigen receptor-mediated signaling pathway // inferred from sequence or structural similarity /// 0051209 // release of sequestered calcium ion into cytosol // inferred from sequence or structural similarity /// 0051607 // defense response to virus // inferred from sequence or structural similarity /// 0051726 // regulation of cell cycle // inferred from sequence or structural similarity /// 2000473 // positive regulation of hematopoietic stem cell migration // inferred from mutant phenotype /// 2000648 // positive regulation of stem cell proliferation // inferred from mutant phenotype /// 2001236 // regulation of extrinsic apoptotic signaling pathway // inferred from electronic annotation /// 2001238 // positive regulation of extrinsic apoptotic signaling pathway // inferred from electronic annotation	0005886 // plasma membrane // traceable author statement /// 0005887 // integral component of plasma membrane // inferred from sequence or structural similarity /// 0005925 // focal adhesion // inferred from sequence or structural similarity /// 0009897 // external side of plasma membrane // inferred from direct assay /// 0009986 // cell surface // inferred from electronic annotation /// 0016020 // membrane // inferred from direct assay /// 0016020 // membrane // inferred from electronic annotation /// 0016021 // integral component of membrane // inferred from electronic annotation /// 0045121 // membrane raft // inferred from electronic annotation /// 0070062 // extracellular vesicular exosome // inferred from direct assay /// 0071944 // cell periphery // inferred from electronic annotation	0004721 // phosphoprotein phosphatase activity // inferred from electronic annotation /// 0004725 // protein tyrosine phosphatase activity // inferred from direct assay /// 0005001 // transmembrane receptor protein tyrosine phosphatase activity // traceable author statement /// 0005515 // protein binding // inferred from physical interaction /// 0008201 // heparin binding // inferred from electronic annotation /// 0016787 // hydrolase activity // inferred from electronic annotation /// 0016791 // phosphatase activity // inferred from electronic annotation /// 0019901 // protein kinase binding // inferred from physical interaction /// 0043395 // heparan sulfate proteoglycan binding // inferred from electronic annotation
1552481_s_at	NM_006699		Homo sapiens	Oct 6, 2014	Consensus sequence	GenBank	gb:NM_006699.1 /DB_XREF=gi:5729912 /GEN=MAN1A2 /TID=Hs2.367638.1 /CNT=37 /FEA=FLmRNA /TIER=FL /STK=3 /LL=10905 /UG=Hs.367638 /DEF=Homo sapiens mannosidase, alpha, class 1A, member 2 (MAN1A2), mRNA. /PROD=mannosidase, alpha, class 1A, member 2 /FL=gb:NM_006699.1 gb:AF027156.1	NM_006699	mannosidase, alpha, class 1A, member 2	MAN1A2	10905	NM_006699 /// XM_006710302	0006486 // protein glycosylation // inferred from electronic annotation /// 0006491 // N-glycan processing // traceable author statement /// 0007585 // respiratory gaseous exchange // inferred from electronic annotation /// 0008152 // metabolic process // inferred from electronic annotation /// 0009100 // glycoprotein metabolic process // inferred from electronic annotation /// 0018279 // protein N-linked glycosylation via asparagine // traceable author statement /// 0043687 // post-translational protein modification // traceable author statement /// 0044267 // cellular protein metabolic process // traceable author statement /// 0048286 // lung alveolus development // inferred from electronic annotation	0000139 // Golgi membrane // traceable author statement /// 0005730 // nucleolus // inferred from direct assay /// 0005794 // Golgi apparatus // inferred from direct assay /// 0016020 // membrane // traceable author statement /// 0016021 // integral component of membrane // inferred from electronic annotation /// 0070062 // extracellular vesicular exosome // inferred from direct assay	0004571 // mannosyl-oligosaccharide 1,2-alpha-mannosidase activity // inferred from electronic annotation /// 0005509 // calcium ion binding // inferred from electronic annotation /// 0016787 // hydrolase activity // inferred from electronic annotation /// 0016798 // hydrolase activity, acting on glycosyl bonds // inferred from electronic annotation
1552482_at	NM_025252		Homo sapiens	Oct 6, 2014	Consensus sequence	GenBank	gb:NM_025252.1 /DB_XREF=gi:23943873 /GEN=ALS2CR9 /TID=Hs2.42656.1 /CNT=17 /FEA=FLmRNA /TIER=FL /STK=3 /LL=65059 /UG=Hs.42656 /DEF=Homo sapiens amyotrophic lateral sclerosis 2 (juvenile) chromosome region, candidate 9 (ALS2CR9), mRNA. /PROD=amyotrophic lateral sclerosis 2 chromosomeregion candidate 9 /FL=gb:AB053311.1 gb:NM_025252.1	NM_025252	Ras association (RalGDS/AF-6) and pleckstrin homology domains 1	RAPH1	65059	NM_025252 /// NM_203365 /// NM_213589 /// XM_005246777 /// XM_005246779 /// XM_005246780 /// XM_006712695	0006928 // cellular component movement // inferred from direct assay /// 0007010 // cytoskeleton organization // traceable author statement /// 0007160 // cell-matrix adhesion // inferred from electronic annotation /// 0007165 // signal transduction // inferred from electronic annotation /// 0007611 // learning or memory // inferred from electronic annotation /// 0008154 // actin polymerization or depolymerization // inferred from electronic annotation /// 0008154 // actin polymerization or depolymerization // non-traceable author statement /// 0016358 // dendrite development // inferred from electronic annotation /// 0016477 // cell migration // inferred from electronic annotation /// 0016477 // cell migration // traceable author statement /// 0016601 // Rac protein signal transduction // inferred from direct assay /// 0018108 // peptidyl-tyrosine phosphorylation // inferred from direct assay /// 0043010 // camera-type eye development // inferred from electronic annotation /// 0048675 // axon extension // inferred from electronic annotation /// 2000601 // positive regulation of Arp2/3 complex-mediated actin nucleation // inferred from direct assay	0005737 // cytoplasm // inferred from electronic annotation /// 0005829 // cytosol // inferred from direct assay /// 0005856 // cytoskeleton // inferred from electronic annotation /// 0005886 // plasma membrane // inferred from electronic annotation /// 0005913 // cell-cell adherens junction // inferred from electronic annotation /// 0016020 // membrane // inferred from electronic annotation /// 0030027 // lamellipodium // inferred from electronic annotation /// 0030175 // filopodium // inferred from electronic annotation /// 0030425 // dendrite // inferred from electronic annotation /// 0031209 // SCAR complex // inferred from direct assay /// 0031252 // cell leading edge // inferred from electronic annotation /// 0042995 // cell projection // inferred from electronic annotation	0003677 // DNA binding // traceable author statement /// 0005515 // protein binding // inferred from physical interaction /// 0008093 // cytoskeletal adaptor activity // traceable author statement /// 0017124 // SH3 domain binding // inferred from physical interaction /// 0017124 // SH3 domain binding // traceable author statement /// 0019900 // kinase binding // non-traceable author statement /// 0031625 // ubiquitin protein ligase binding // inferred from physical interaction /// 0032403 // protein complex binding // inferred from direct assay /// 0048365 // Rac GTPase binding // inferred from direct assay /// 0070064 // proline-rich region binding // inferred from physical interaction
1552484_at	NM_144775		Homo sapiens	Oct 6, 2014	Consensus sequence	GenBank	gb:NM_144775.1 /DB_XREF=gi:21426844 /GEN=SMCR8 /TID=Hs2.334576.1 /CNT=23 /FEA=FLmRNA /TIER=FL /STK=3 /LL=140775 /UG=Hs.334576 /DEF=Homo sapiens Smith-Magenis syndrome chromosome region, candidate 8 (SMCR8), mRNA. /PROD=Smith-Magenis syndrome chromosome region,candidate 8 /FL=gb:NM_144775.1 gb:AF467440.1	NM_144775	Smith-Magenis syndrome chromosome region, candidate 8	SMCR8	140775	NM_144775		0005634 // nucleus // inferred from direct assay /// 0005730 // nucleolus // inferred from direct assay	
1552485_at	NM_171846		Homo sapiens	Oct 6, 2014	Consensus sequence	GenBank	gb:NM_171846.1 /DB_XREF=gi:26051232 /GEN=LACTB /TID=Hs2.374554.2 /CNT=14 /FEA=FLmRNA /TIER=FL /STK=3 /LL=114294 /UG=Hs.374554 /DEF=Homo sapiens lactamase, beta (LACTB), transcript variant 2, nuclear gene encoding mitochondrial protein, mRNA. /PROD=lactamase, beta isoform b /FL=gb:NM_171846.1	NM_171846	lactamase, beta	LACTB	114294	NM_001288585 /// NM_032857 /// NM_171846 /// XM_005254143 /// XR_429442	0008152 // metabolic process // inferred from electronic annotation	0005737 // cytoplasm // inferred from direct assay /// 0005739 // mitochondrion // inferred from direct assay	0016787 // hydrolase activity // inferred from electronic annotation
1552486_s_at	NM_171846		Homo sapiens	Oct 6, 2014	Consensus sequence	GenBank	gb:NM_171846.1 /DB_XREF=gi:26051232 /GEN=LACTB /TID=Hs2.374554.2 /CNT=14 /FEA=FLmRNA /TIER=FL /STK=3 /LL=114294 /UG=Hs.374554 /DEF=Homo sapiens lactamase, beta (LACTB), transcript variant 2, nuclear gene encoding mitochondrial protein, mRNA. /PROD=lactamase, beta isoform b /FL=gb:NM_171846.1	NM_171846	lactamase, beta	LACTB	114294	NM_001288585 /// NM_032857 /// NM_171846 /// XM_005254143 /// XR_429442	0008152 // metabolic process // inferred from electronic annotation	0005737 // cytoplasm // inferred from direct assay /// 0005739 // mitochondrion // inferred from direct assay	0016787 // hydrolase activity // inferred from electronic annotation
1552487_a_at	NM_001717		Homo sapiens	Oct 6, 2014	Consensus sequence	GenBank	gb:NM_001717.2 /DB_XREF=gi:19743791 /GEN=BNC /TID=Hs2.64025.1 /CNT=22 /FEA=FLmRNA /TIER=FL /STK=3 /LL=646 /UG=Hs.64025 /DEF=Homo sapiens basonuclin (BNC), mRNA. /PROD=basonuclin /FL=gb:NM_001717.2	NM_001717	basonuclin 1	BNC1	646	NM_001717 /// XM_005272447 /// XM_006720641	0006351 // transcription, DNA-templated // inferred from electronic annotation /// 0006355 // regulation of transcription, DNA-templated // inferred from electronic annotation /// 0006356 // regulation of transcription from RNA polymerase I promoter // inferred from electronic annotation /// 0006357 // regulation of transcription from RNA polymerase II promoter // inferred from electronic annotation /// 0008284 // positive regulation of cell proliferation // traceable author statement /// 0008544 // epidermis development // traceable author statement /// 0042060 // wound healing // inferred from electronic annotation /// 0050679 // positive regulation of epithelial cell proliferation // inferred from electronic annotation /// 0051276 // chromosome organization // inferred from electronic annotation	0005634 // nucleus // inferred from electronic annotation /// 0005737 // cytoplasm // inferred from electronic annotation	0003677 // DNA binding // inferred from electronic annotation /// 0003700 // sequence-specific DNA binding transcription factor activity // traceable author statement /// 0046872 // metal ion binding // inferred from electronic annotation
1552489_s_at	NM_033066		Homo sapiens	Oct 6, 2014	Consensus sequence	GenBank	gb:NM_033066.1 /DB_XREF=gi:14780901 /GEN=MPP4 /TID=Hs2.63085.1 /CNT=16 /FEA=FLmRNA /TIER=FL /STK=3 /LL=58538 /UG=Hs.63085 /DEF=Homo sapiens membrane protein, palmitoylated 4 (MAGUK p55 subfamily member 4) (MPP4), mRNA. /PROD=membrane protein, palmitoylated 4 (MAGUK p55subfamily member 4) /FL=gb:AF316032.1 gb:NM_033066.1	NM_033066	membrane protein, palmitoylated 4 (MAGUK p55 subfamily member 4)	MPP4	58538	NM_033066 /// XM_005246732 /// XM_005246733 /// XM_005246734 /// XM_005246735 /// XM_005246736 /// XR_241314	0035418 // protein localization to synapse // inferred from electronic annotation	0005634 // nucleus // inferred from direct assay /// 0005730 // nucleolus // inferred from direct assay /// 0005737 // cytoplasm // inferred from direct assay /// 0042734 // presynaptic membrane // inferred from electronic annotation /// 0043231 // intracellular membrane-bounded organelle // inferred from direct assay	0005515 // protein binding // inferred from electronic annotation
1552490_at	NM_145315		Homo sapiens	Oct 6, 2014	Consensus sequence	GenBank	gb:NM_145315.2 /DB_XREF=gi:21918871 /GEN=LACE1 /TID=Hs2.164285.1 /CNT=16 /FEA=FLmRNA /TIER=FL /STK=3 /LL=246269 /UG=Hs.164285 /DEF=Homo sapiens lactation elevated 1 (LACE1), mRNA. /PROD=lactation elevated 1 /FL=gb:AF520418.1 gb:NM_145315.2 gb:BC018445.1	NM_145315	lactation elevated 1	LACE1	246269	NM_145315 /// XM_005266885		0005739 // mitochondrion // inferred from electronic annotation	0000166 // nucleotide binding // inferred from electronic annotation /// 0005524 // ATP binding // inferred from electronic annotation
1552491_at	NM_033261		Homo sapiens	Oct 6, 2014	Consensus sequence	GenBank	gb:NM_033261.2 /DB_XREF=gi:21361855 /GEN=IDI2 /TID=Hs2.9270.1 /CNT=11 /FEA=FLmRNA /TIER=FL /STK=3 /LL=91734 /UG=Hs.9270 /DEF=Homo sapiens diphosphate dimethylallyl diphosphate isomerase 2 (IDI2), mRNA. /PROD=diphosphate dimethylallyl diphosphate isomerase2 /FL=gb:NM_033261.2 gb:BC017778.1 gb:AF271725.1	NM_033261	isopentenyl-diphosphate delta isomerase 2	IDI2	91734	NM_033261	0000079 // regulation of cyclin-dependent protein serine/threonine kinase activity // inferred from direct assay /// 0001649 // osteoblast differentiation // inferred from direct assay /// 0006184 // GTP catabolic process // inferred from direct assay /// 0006629 // lipid metabolic process // inferred from electronic annotation /// 0006694 // steroid biosynthetic process // inferred from electronic annotation /// 0006695 // cholesterol biosynthetic process // traceable author statement /// 0008156 // negative regulation of DNA replication // inferred from mutant phenotype /// 0008202 // steroid metabolic process // inferred from electronic annotation /// 0008203 // cholesterol metabolic process // inferred from electronic annotation /// 0008285 // negative regulation of cell proliferation // inferred from mutant phenotype /// 0008299 // isoprenoid biosynthetic process // inferred from direct assay /// 0016126 // sterol biosynthetic process // inferred from electronic annotation /// 0022408 // negative regulation of cell-cell adhesion // inferred from direct assay /// 0030336 // negative regulation of cell migration // inferred from direct assay /// 0031397 // negative regulation of protein ubiquitination // inferred from direct assay /// 0033342 // negative regulation of collagen binding // inferred from mutant phenotype /// 0042254 // ribosome biogenesis // inferred from electronic annotation /// 0044281 // small molecule metabolic process // traceable author statement /// 0046490 // isopentenyl diphosphate metabolic process // inferred from direct assay /// 0050821 // protein stabilization // inferred from direct assay /// 0050992 // dimethylallyl diphosphate biosynthetic process // inferred from electronic annotation	0005634 // nucleus // inferred from direct assay /// 0005634 // nucleus // inferred from electronic annotation /// 0005730 // nucleolus // inferred from direct assay /// 0005730 // nucleolus // inferred from electronic annotation /// 0005737 // cytoplasm // inferred from direct assay /// 0005777 // peroxisome // inferred from direct assay /// 0005794 // Golgi apparatus // inferred from direct assay /// 0005829 // cytosol // traceable author statement /// 0016020 // membrane // inferred from direct assay /// 0031965 // nuclear membrane // inferred from direct assay /// 0048471 // perinuclear region of cytoplasm // inferred from direct assay	0000166 // nucleotide binding // inferred from electronic annotation /// 0003924 // GTPase activity // inferred from direct assay /// 0004452 // isopentenyl-diphosphate delta-isomerase activity // inferred from direct assay /// 0005515 // protein binding // inferred from physical interaction /// 0005525 // GTP binding // inferred from direct assay /// 0005525 // GTP binding // inferred from electronic annotation /// 0016787 // hydrolase activity // inferred from electronic annotation /// 0016853 // isomerase activity // inferred from electronic annotation /// 0044822 // poly(A) RNA binding // inferred from direct assay /// 0046872 // metal ion binding // inferred from electronic annotation
1552493_s_at	NM_000497		Homo sapiens	Oct 6, 2014	Consensus sequence	GenBank	gb:NM_000497.2 /DB_XREF=gi:13904852 /GEN=CYP11B1 /TID=Hs2.377912.1 /CNT=15 /FEA=FLmRNA /TIER=FL /STK=3 /LL=1584 /UG=Hs.377912 /DEF=Homo sapiens cytochrome P450, family 11, subfamily B, polypeptide 1 (CYP11B1), nuclear gene encoding mitochondrial protein, mRNA. /PROD=cytochrome P450, subfamily XIB (steroid11-beta-hydroxylase), polypeptide 1 precursor /FL=gb:AF478474.1 gb:NM_000497.2	NM_000497	cytochrome P450, family 11, subfamily B, polypeptide 1	CYP11B1	1584	NM_000497 /// NM_001026213 /// XM_005250807	0006629 // lipid metabolic process // inferred from electronic annotation /// 0006694 // steroid biosynthetic process // inferred from electronic annotation /// 0006700 // C21-steroid hormone biosynthetic process // inferred from direct assay /// 0006704 // glucocorticoid biosynthetic process // traceable author statement /// 0006705 // mineralocorticoid biosynthetic process // traceable author statement /// 0006805 // xenobiotic metabolic process // traceable author statement /// 0006950 // response to stress // traceable author statement /// 0006955 // immune response // traceable author statement /// 0008202 // steroid metabolic process // traceable author statement /// 0008217 // regulation of blood pressure // inferred from mutant phenotype /// 0016125 // sterol metabolic process // traceable author statement /// 0032342 // aldosterone biosynthetic process // inferred from direct assay /// 0032342 // aldosterone biosynthetic process // inferred from mutant phenotype /// 0032870 // cellular response to hormone stimulus // inferred from expression pattern /// 0034651 // cortisol biosynthetic process // inferred from direct assay /// 0034651 // cortisol biosynthetic process // inferred from mutant phenotype /// 0035865 // cellular response to potassium ion // inferred from expression pattern /// 0042593 // glucose homeostasis // traceable author statement /// 0044281 // small molecule metabolic process // traceable author statement /// 0055114 // oxidation-reduction process // inferred from electronic annotation	0005739 // mitochondrion // inferred from direct assay /// 0005743 // mitochondrial inner membrane // inferred by curator /// 0005743 // mitochondrial inner membrane // traceable author statement /// 0016020 // membrane // inferred from electronic annotation /// 0031966 // mitochondrial membrane // inferred from electronic annotation	0004497 // monooxygenase activity // inferred from electronic annotation /// 0004507 // steroid 11-beta-monooxygenase activity // inferred from direct assay /// 0004507 // steroid 11-beta-monooxygenase activity // inferred from mutant phenotype /// 0005506 // iron ion binding // inferred from electronic annotation /// 0009055 // electron carrier activity // inferred from electronic annotation /// 0016491 // oxidoreductase activity // inferred from electronic annotation /// 0016705 // oxidoreductase activity, acting on paired donors, with incorporation or reduction of molecular oxygen // inferred from electronic annotation /// 0020037 // heme binding // inferred by curator /// 0046872 // metal ion binding // inferred from electronic annotation
1552494_at	NM_138572		Homo sapiens	Oct 6, 2014	Consensus sequence	GenBank	gb:NM_138572.1 /DB_XREF=gi:20070377 /GEN=LOC135763 /TID=Hs2.254211.1 /CNT=12 /FEA=FLmRNA /TIER=FL /STK=3 /LL=135763 /UG=Hs.254211 /DEF=Homo sapiens taube nuss (LOC135763), mRNA. /PROD=taube nuss /FL=gb:NM_138572.1	NM_138572	TAF8 RNA polymerase II, TATA box binding protein (TBP)-associated factor, 43kDa	TAF8	129685	NM_138572 /// XM_005248847 /// XM_005248849	0001833 // inner cell mass cell proliferation // inferred from electronic annotation /// 0006351 // transcription, DNA-templated // inferred from electronic annotation /// 0006355 // regulation of transcription, DNA-templated // inferred from electronic annotation /// 0007275 // multicellular organismal development // inferred from electronic annotation /// 0030154 // cell differentiation // inferred from electronic annotation /// 0045598 // regulation of fat cell differentiation // inferred from direct assay /// 0045893 // positive regulation of transcription, DNA-templated // inferred from direct assay /// 0051457 // maintenance of protein location in nucleus // inferred from direct assay	0005634 // nucleus // inferred from direct assay /// 0005669 // transcription factor TFIID complex // inferred from direct assay /// 0005730 // nucleolus // inferred from direct assay /// 0005737 // cytoplasm // inferred from electronic annotation /// 0048471 // perinuclear region of cytoplasm // inferred from direct assay	0005515 // protein binding // inferred from physical interaction /// 0046982 // protein heterodimerization activity // inferred from electronic annotation
1552496_a_at	NM_015198		Homo sapiens	Oct 6, 2014	Consensus sequence	GenBank	gb:NM_015198.1 /DB_XREF=gi:24308020 /GEN=COBL /TID=Hs2.33010.1 /CNT=21 /FEA=FLmRNA /TIER=FL /STK=3 /LL=23242 /UG=Hs.33010 /DEF=Homo sapiens KIAA0633 protein (COBL), mRNA. /PROD=KIAA0633 protein /FL=gb:NM_015198.1	NM_015198	cordon-bleu WH2 repeat protein	COBL	23242	NM_001287436 /// NM_001287438 /// NM_015198 /// XM_005271750 /// XM_005271751 /// XM_005271752 /// XM_005271753 /// XM_005271755 /// XM_005271756 /// XM_005271757 /// XM_006715675	0000578 // embryonic axis specification // inferred from sequence or structural similarity /// 0001757 // somite specification // inferred from sequence or structural similarity /// 0001843 // neural tube closure // inferred from sequence or structural similarity /// 0001889 // liver development // inferred from sequence or structural similarity /// 0030041 // actin filament polymerization // inferred from sequence or structural similarity /// 0030903 // notochord development // inferred from sequence or structural similarity /// 0033504 // floor plate development // inferred from sequence or structural similarity /// 0048565 // digestive tract development // inferred from sequence or structural similarity /// 0048669 // collateral sprouting in absence of injury // inferred from sequence or structural similarity /// 0051639 // actin filament network formation // inferred from sequence or structural similarity /// 1900006 // positive regulation of dendrite development // inferred from sequence or structural similarity	0001726 // ruffle // inferred from sequence or structural similarity /// 0005737 // cytoplasm // inferred from electronic annotation /// 0005856 // cytoskeleton // inferred from electronic annotation /// 0005884 // actin filament // inferred from sequence or structural similarity /// 0005886 // plasma membrane // inferred from electronic annotation /// 0005938 // cell cortex // inferred from sequence or structural similarity /// 0016020 // membrane // inferred from sequence or structural similarity /// 0030424 // axon // inferred from sequence or structural similarity /// 0030425 // dendrite // inferred from sequence or structural similarity /// 0042995 // cell projection // inferred from electronic annotation /// 0043025 // neuronal cell body // inferred from sequence or structural similarity /// 0044294 // dendritic growth cone // inferred from sequence or structural similarity /// 0044295 // axonal growth cone // inferred from sequence or structural similarity /// 0048471 // perinuclear region of cytoplasm // inferred from sequence or structural similarity	0003779 // actin binding // inferred from electronic annotation /// 0003785 // actin monomer binding // inferred from sequence or structural similarity /// 0005515 // protein binding // inferred from electronic annotation
1552497_a_at	NM_052931		Homo sapiens	Oct 6, 2014	Consensus sequence	GenBank	gb:NM_052931.2 /DB_XREF=gi:19924170 /GEN=KALI /TID=Hs2.293286.1 /CNT=13 /FEA=FLmRNA /TIER=FL /STK=3 /LL=114836 /UG=Hs.293286 /DEF=Homo sapiens activating NK receptor (KALI), mRNA. /PROD=activating NK receptor precursor /FL=gb:NM_052931.2	NM_052931	SLAM family member 6	SLAMF6	114836	NM_001184714 /// NM_001184715 /// NM_001184716 /// NM_052931		0005886 // plasma membrane // inferred from electronic annotation /// 0016020 // membrane // inferred from electronic annotation /// 0016021 // integral component of membrane // inferred from electronic annotation /// 0070062 // extracellular vesicular exosome // inferred from direct assay	0004872 // receptor activity // inferred from electronic annotation /// 0005515 // protein binding // inferred from electronic annotation
1552498_at	NM_145238		Homo sapiens	Oct 6, 2014	Consensus sequence	GenBank	gb:NM_145238.1 /DB_XREF=gi:21955123 /GEN=ZNF31 /TID=Hs2.195041.1 /CNT=12 /FEA=FLmRNA /TIER=FL /STK=3 /LL=7579 /UG=Hs.195041 /DEF=Homo sapiens zinc finger protein 31 (KOX 29) (ZNF31), mRNA. /PROD=zinc finger protein 31 /FL=gb:BC008827.1 gb:NM_145238.1	NM_145238	zinc finger and SCAN domain containing 20	ZSCAN20	7579	NM_145238 /// XM_005271171 /// XM_006710874 /// XM_006710875 /// XM_006710876	0006351 // transcription, DNA-templated // inferred from electronic annotation /// 0006355 // regulation of transcription, DNA-templated // inferred from electronic annotation	0005622 // intracellular // inferred from electronic annotation /// 0005634 // nucleus // inferred from electronic annotation /// 0005739 // mitochondrion // inferred from direct assay	0003676 // nucleic acid binding // inferred from electronic annotation /// 0003677 // DNA binding // inferred from electronic annotation /// 0003682 // chromatin binding // inferred from electronic annotation /// 0003700 // sequence-specific DNA binding transcription factor activity // inferred from electronic annotation /// 0046872 // metal ion binding // inferred from electronic annotation
1552499_a_at	NM_145238		Homo sapiens	Oct 6, 2014	Consensus sequence	GenBank	gb:NM_145238.1 /DB_XREF=gi:21955123 /GEN=ZNF31 /TID=Hs2.195041.1 /CNT=12 /FEA=FLmRNA /TIER=FL /STK=3 /LL=7579 /UG=Hs.195041 /DEF=Homo sapiens zinc finger protein 31 (KOX 29) (ZNF31), mRNA. /PROD=zinc finger protein 31 /FL=gb:BC008827.1 gb:NM_145238.1	NM_145238	zinc finger and SCAN domain containing 20	ZSCAN20	7579	NM_145238 /// XM_005271171 /// XM_006710874 /// XM_006710875 /// XM_006710876	0006351 // transcription, DNA-templated // inferred from electronic annotation /// 0006355 // regulation of transcription, DNA-templated // inferred from electronic annotation	0005622 // intracellular // inferred from electronic annotation /// 0005634 // nucleus // inferred from electronic annotation /// 0005739 // mitochondrion // inferred from direct assay	0003676 // nucleic acid binding // inferred from electronic annotation /// 0003677 // DNA binding // inferred from electronic annotation /// 0003682 // chromatin binding // inferred from electronic annotation /// 0003700 // sequence-specific DNA binding transcription factor activity // inferred from electronic annotation /// 0046872 // metal ion binding // inferred from electronic annotation
1552501_a_at	NM_170699		Homo sapiens	Oct 6, 2014	Consensus sequence	GenBank	gb:NM_170699.1 /DB_XREF=gi:24850108 /GEN=GPBAR1 /TID=Hs2.160954.1 /CNT=12 /FEA=FLmRNA /TIER=FL /STK=3 /LL=151306 /UG=Hs.160954 /DEF=Homo sapiens G protein-coupled bile acid receptor 1 (GPBAR1), mRNA. /PROD=G-protein coupled bile acid receptor BG37 /FL=gb:NM_170699.1 gb:AB089307.1 gb:BC033625.1	NM_170699	G protein-coupled bile acid receptor 1	GPBAR1	151306	NM_001077191 /// NM_001077194 /// NM_170699	0007165 // signal transduction // inferred from electronic annotation /// 0007186 // G-protein coupled receptor signaling pathway // inferred from electronic annotation /// 0038184 // cell surface bile acid receptor signaling pathway // inferred by curator /// 0050911 // detection of chemical stimulus involved in sensory perception of smell // inferred from electronic annotation	0005737 // cytoplasm // inferred from direct assay /// 0005886 // plasma membrane // inferred from direct assay /// 0005886 // plasma membrane // traceable author statement /// 0016020 // membrane // inferred from electronic annotation /// 0016021 // integral component of membrane // inferred from electronic annotation	0004871 // signal transducer activity // inferred from electronic annotation /// 0004930 // G-protein coupled receptor activity // inferred from electronic annotation /// 0004984 // olfactory receptor activity // inferred from electronic annotation /// 0038181 // bile acid receptor activity // inferred from direct assay /// 0038182 // G-protein coupled bile acid receptor activity // non-traceable author statement
1552502_s_at	NM_017821		Homo sapiens	Oct 6, 2014	Consensus sequence	GenBank	gb:NM_017821.2 /DB_XREF=gi:24497630 /GEN=RHBDL2 /TID=Hs2.433304.1 /CNT=11 /FEA=FLmRNA /TIER=FL /STK=3 /LL=54933 /UG=Hs.433304 /DEF=Homo sapiens rhomboid, veinlet-like 2 (Drosophila) (RHBDL2), mRNA. /PROD=rhomboid-related protein 2 /FL=gb:NM_017821.2 gb:AY126343.1	NM_017821	rhomboid, veinlet-like 2 (Drosophila)	RHBDL2	54933	NM_017821	0006508 // proteolysis // inferred from electronic annotation	0005886 // plasma membrane // inferred from direct assay /// 0016020 // membrane // inferred from electronic annotation /// 0016021 // integral component of membrane // inferred from electronic annotation	0004252 // serine-type endopeptidase activity // inferred from direct assay /// 0008233 // peptidase activity // inferred from electronic annotation /// 0008236 // serine-type peptidase activity // inferred from electronic annotation /// 0016787 // hydrolase activity // inferred from electronic annotation
1552503_at	NM_032863		Homo sapiens	Oct 6, 2014	Consensus sequence	GenBank	gb:NM_032863.1 /DB_XREF=gi:14249599 /TID=Hs2.334634.1 /CNT=9 /FEA=FLmRNA /TIER=FL /STK=3 /LL=84949 /UG_GENE=FLJ14927 /UG=Hs.334634 /UG_TITLE=hypothetical protein FLJ14927 /DEF=Homo sapiens hypothetical protein FLJ14927 (FLJ14927), mRNA. /FL=gb:NM_032863.1	NM_032863	Fraser extracellular matrix complex subunit 1	FRAS1	80144	NM_001166133 /// NM_020875 /// NM_025074 /// NM_032863 /// NM_206841 /// XM_006714314 /// XM_006714315 /// XM_006714316 /// XM_006714317	0002009 // morphogenesis of an epithelium // inferred from electronic annotation /// 0007154 // cell communication // inferred from electronic annotation /// 0015031 // protein transport // inferred from electronic annotation /// 0043588 // skin development // inferred from electronic annotation	0005604 // basement membrane // inferred from electronic annotation /// 0005886 // plasma membrane // inferred from electronic annotation /// 0016020 // membrane // inferred from electronic annotation /// 0016021 // integral component of membrane // inferred from electronic annotation /// 0031012 // extracellular matrix // inferred from sequence or structural similarity /// 0061618 // sublamina densa // inferred from sequence or structural similarity	0005515 // protein binding // inferred from electronic annotation /// 0046872 // metal ion binding // inferred from electronic annotation
1552504_a_at	NM_032430		Homo sapiens	Oct 6, 2014	Consensus sequence	GenBank	gb:NM_032430.1 /DB_XREF=gi:24308325 /GEN=KIAA1811 /TID=Hs2.182081.1 /CNT=8 /FEA=FLmRNA /TIER=FL /STK=3 /LL=84446 /UG=Hs.182081 /DEF=Homo sapiens KIAA1811 protein (KIAA1811), mRNA. /PROD=KIAA1811 protein /FL=gb:AF479827.1 gb:NM_032430.1	NM_032430	BR serine/threonine kinase 1	BRSK1	84446	NM_032430 /// XM_005259327 /// XR_430213	0006468 // protein phosphorylation // inferred from direct assay /// 0006974 // cellular response to DNA damage stimulus // inferred from direct assay /// 0007049 // cell cycle // inferred from electronic annotation /// 0007269 // neurotransmitter secretion // inferred from sequence or structural similarity /// 0007399 // nervous system development // inferred from electronic annotation /// 0007409 // axonogenesis // inferred from sequence or structural similarity /// 0009411 // response to UV // inferred from direct assay /// 0010212 // response to ionizing radiation // inferred from direct assay /// 0016310 // phosphorylation // inferred from electronic annotation /// 0030010 // establishment of cell polarity // inferred from sequence or structural similarity /// 0030182 // neuron differentiation // inferred from sequence or structural similarity /// 0031572 // G2 DNA damage checkpoint // inferred from direct assay /// 0048812 // neuron projection morphogenesis // inferred from electronic annotation /// 0051298 // centrosome duplication // inferred from sequence or structural similarity	0005634 // nucleus // inferred from direct assay /// 0005730 // nucleolus // inferred from direct assay /// 0005737 // cytoplasm // inferred from direct assay /// 0005813 // centrosome // inferred from sequence or structural similarity /// 0005815 // microtubule organizing center // inferred from electronic annotation /// 0005856 // cytoskeleton // inferred from electronic annotation /// 0005886 // plasma membrane // inferred from direct assay /// 0008021 // synaptic vesicle // inferred from sequence or structural similarity /// 0030054 // cell junction // inferred from direct assay /// 0045202 // synapse // inferred from electronic annotation	0000166 // nucleotide binding // inferred from electronic annotation /// 0000287 // magnesium ion binding // inferred from direct assay /// 0004672 // protein kinase activity // inferred from electronic annotation /// 0004674 // protein serine/threonine kinase activity // inferred from direct assay /// 0004713 // protein tyrosine kinase activity // inferred from electronic annotation /// 0005515 // protein binding // inferred from electronic annotation /// 0005524 // ATP binding // inferred by curator /// 0016301 // kinase activity // inferred from electronic annotation /// 0016740 // transferase activity // inferred from electronic annotation /// 0016772 // transferase activity, transferring phosphorus-containing groups // inferred from electronic annotation /// 0019901 // protein kinase binding // inferred from electronic annotation /// 0043015 // gamma-tubulin binding // inferred from sequence or structural similarity /// 0046872 // metal ion binding // inferred from electronic annotation /// 0050321 // tau-protein kinase activity // inferred from direct assay /// 0050321 // tau-protein kinase activity // inferred from sequence or structural similarity
1552506_at	NM_173689		Homo sapiens	Oct 6, 2014	Consensus sequence	GenBank	gb:NM_173689.1 /DB_XREF=gi:27735144 /TID=Hs2.373527.1 /CNT=8 /FEA=FLmRNA /TIER=FL /STK=3 /LL=286204 /UG_GENE=FLJ38464 /UG=Hs.373527 /UG_TITLE=hypothetical protein FLJ38464 /DEF=Homo sapiens hypothetical protein FLJ38464 (FLJ38464), mRNA. /FL=gb:NM_173689.1	NM_173689	crumbs family member 2	CRB2	286204	NM_173689 /// NR_104603 /// XM_005251934	0001707 // mesoderm formation // inferred from sequence or structural similarity /// 0001756 // somitogenesis // inferred from sequence or structural similarity /// 0010718 // positive regulation of epithelial to mesenchymal transition // inferred from sequence or structural similarity /// 0010951 // negative regulation of endopeptidase activity // inferred from mutant phenotype /// 0014028 // notochord formation // inferred from sequence or structural similarity /// 0030513 // positive regulation of BMP signaling pathway // inferred from sequence or structural similarity /// 0045199 // maintenance of epithelial cell apical/basal polarity // inferred from sequence or structural similarity /// 0072358 // cardiovascular system development // inferred from sequence or structural similarity	0005576 // extracellular region // inferred from electronic annotation /// 0005886 // plasma membrane // inferred from electronic annotation /// 0016020 // membrane // inferred from electronic annotation /// 0016021 // integral component of membrane // inferred from electronic annotation /// 0043234 // protein complex // inferred from direct assay /// 0045121 // membrane raft // inferred by curator /// 0070062 // extracellular vesicular exosome // inferred from direct assay	0005509 // calcium ion binding // inferred from electronic annotation /// 0005515 // protein binding // inferred from electronic annotation /// 0019828 // aspartic-type endopeptidase inhibitor activity // inferred from mutant phenotype /// 0019899 // enzyme binding // inferred from mutant phenotype
1552507_at	NM_080671		Homo sapiens	Oct 6, 2014	Consensus sequence	GenBank	gb:NM_080671.1 /DB_XREF=gi:18087850 /GEN=KCNE4 /TID=Hs2.348522.1 /CNT=13 /FEA=FLmRNA /TIER=FL /STK=3 /LL=23704 /UG=Hs.348522 /DEF=Homo sapiens potassium voltage-gated channel, Isk-related family, member 4 (KCNE4), mRNA. /PROD=potassium voltage-gated channel, Isk-relatedfamily, member 4 /FL=gb:BC014429.1 gb:AY065987.1 gb:NM_080671.1	NM_080671	potassium voltage-gated channel, Isk-related family, member 4	KCNE4	23704	NM_080671	0006810 // transport // inferred from electronic annotation /// 0006811 // ion transport // inferred from electronic annotation /// 0006813 // potassium ion transport // inferred from electronic annotation /// 0034765 // regulation of ion transmembrane transport // inferred from electronic annotation /// 0071805 // potassium ion transmembrane transport // inferred from electronic annotation	0016020 // membrane // inferred from electronic annotation /// 0016021 // integral component of membrane // inferred from electronic annotation /// 0016324 // apical plasma membrane // inferred from electronic annotation	0005244 // voltage-gated ion channel activity // inferred from electronic annotation /// 0005249 // voltage-gated potassium channel activity // inferred from electronic annotation /// 0005267 // potassium channel activity // inferred from electronic annotation
1552508_at	NM_080671		Homo sapiens	Oct 6, 2014	Consensus sequence	GenBank	gb:NM_080671.1 /DB_XREF=gi:18087850 /GEN=KCNE4 /TID=Hs2.348522.1 /CNT=13 /FEA=FLmRNA /TIER=ConsEnd /STK=0 /LL=23704 /UG=Hs.348522 /DEF=Homo sapiens potassium voltage-gated channel, Isk-related family, member 4 (KCNE4), mRNA. /PROD=potassium voltage-gated channel, Isk-relatedfamily, member 4 /FL=gb:BC014429.1 gb:AY065987.1 gb:NM_080671.1	NM_080671	potassium voltage-gated channel, Isk-related family, member 4	KCNE4	23704	NM_080671	0006810 // transport // inferred from electronic annotation /// 0006811 // ion transport // inferred from electronic annotation /// 0006813 // potassium ion transport // inferred from electronic annotation /// 0034765 // regulation of ion transmembrane transport // inferred from electronic annotation /// 0071805 // potassium ion transmembrane transport // inferred from electronic annotation	0016020 // membrane // inferred from electronic annotation /// 0016021 // integral component of membrane // inferred from electronic annotation /// 0016324 // apical plasma membrane // inferred from electronic annotation	0005244 // voltage-gated ion channel activity // inferred from electronic annotation /// 0005249 // voltage-gated potassium channel activity // inferred from electronic annotation /// 0005267 // potassium channel activity // inferred from electronic annotation
1552509_a_at	NM_145273		Homo sapiens	Oct 6, 2014	Consensus sequence	GenBank	gb:NM_145273.1 /DB_XREF=gi:21687217 /TID=Hs2.147313.1 /CNT=12 /FEA=FLmRNA /TIER=FL /STK=3 /LL=146894 /UG_GENE=LOC146894 /UG=Hs.147313 /UG_TITLE=similar to CMRF35 antigen precursor (CMRF-35) /DEF=Homo sapiens similar to CMRF35 antigen precursor (CMRF-35) (LOC146894), mRNA. /FL=gb:BC025395.1 gb:NM_145273.1	NM_145273	CD300 molecule-like family member g	CD300LG	146894	NM_001168322 /// NM_001168323 /// NM_001168324 /// NM_145273 /// XM_005257075 /// XM_005257076 /// XM_006721721 /// XM_006721722 /// XR_243636 /// XR_243637 /// XR_243638	0002376 // immune system process // inferred from electronic annotation	0005768 // endosome // inferred from electronic annotation /// 0005886 // plasma membrane // inferred from electronic annotation /// 0016020 // membrane // inferred from electronic annotation /// 0016021 // integral component of membrane // inferred from electronic annotation /// 0016323 // basolateral plasma membrane // inferred from electronic annotation /// 0016324 // apical plasma membrane // inferred from electronic annotation /// 0032585 // multivesicular body membrane // inferred from electronic annotation /// 0070062 // extracellular vesicular exosome // inferred from direct assay	0005515 // protein binding // inferred from electronic annotation
1552510_at	NM_080877		Homo sapiens	Oct 6, 2014	Consensus sequence	GenBank	gb:NM_080877.1 /DB_XREF=gi:25014087 /GEN=NPTIIc /TID=Hs2.189144.1 /CNT=10 /FEA=FLmRNA /TIER=FL /STK=3 /LL=142680 /UG=Hs.189144 /DEF=Homo sapiens type IIc Na+Pi cotransporter (NPTIIc), mRNA. /PROD=type IIc Na+Pi cotransporter /FL=gb:NM_080877.1 gb:AB055000.1	NM_080877	solute carrier family 34 (type II sodium/phosphate contransporter), member 3	SLC34A3	142680	NM_001177316 /// NM_001177317 /// NM_080877	0006810 // transport // inferred from electronic annotation /// 0006811 // ion transport // traceable author statement /// 0006814 // sodium ion transport // inferred from direct assay /// 0006817 // phosphate ion transport // inferred from direct assay /// 0030643 // cellular phosphate ion homeostasis // inferred from direct assay /// 0035435 // phosphate ion transmembrane transport // inferred from direct assay /// 0035725 // sodium ion transmembrane transport // inferred from direct assay /// 0044341 // sodium-dependent phosphate transport // inferred from electronic annotation /// 0055085 // transmembrane transport // traceable author statement	0005886 // plasma membrane // traceable author statement /// 0005903 // brush border // inferred from electronic annotation /// 0016020 // membrane // inferred from electronic annotation /// 0016021 // integral component of membrane // inferred from electronic annotation /// 0016324 // apical plasma membrane // inferred from sequence or structural similarity	0005436 // sodium:phosphate symporter activity // inferred from direct assay /// 0015293 // symporter activity // inferred from electronic annotation /// 0015321 // sodium-dependent phosphate transmembrane transporter activity // inferred from direct assay
1552511_a_at	NM_020361		Homo sapiens	Oct 6, 2014	Consensus sequence	GenBank	gb:NM_020361.2 /DB_XREF=gi:24111254 /GEN=CPA6 /TID=Hs2.283310.1 /CNT=10 /FEA=FLmRNA /TIER=FL /STK=3 /LL=57094 /UG=Hs.283310 /DEF=Homo sapiens carboxypeptidase A6 (CPA6), mRNA. /PROD=carboxypeptidase B precursor /FL=gb:NM_020361.2 gb:BC033684.1	NM_020361	carboxypeptidase A6	CPA6	57094	NM_001127445 /// NM_020361	0006508 // proteolysis // inferred from electronic annotation	0005576 // extracellular region // inferred from electronic annotation /// 0005578 // proteinaceous extracellular matrix // inferred from electronic annotation	0004180 // carboxypeptidase activity // inferred from electronic annotation /// 0004181 // metallocarboxypeptidase activity // non-traceable author statement /// 0008233 // peptidase activity // inferred from electronic annotation /// 0008237 // metallopeptidase activity // inferred from electronic annotation /// 0008270 // zinc ion binding // inferred from electronic annotation /// 0016787 // hydrolase activity // inferred from electronic annotation /// 0046872 // metal ion binding // inferred from electronic annotation
1552514_at	NM_152613		Homo sapiens	Oct 6, 2014	Consensus sequence	GenBank	gb:NM_152613.1 /DB_XREF=gi:22749254 /TID=Hs2.352159.1 /CNT=7 /FEA=FLmRNA /TIER=FL /STK=3 /LL=164684 /UG_GENE=MGC26816 /UG=Hs.352159 /UG_TITLE=hypothetical protein MGC26816 /DEF=Homo sapiens hypothetical protein MGC26816 (MGC26816), mRNA. /FL=gb:NM_152613.1 gb:BC022549.1 gb:BC022546.1	NM_152613	WBP2 N-terminal like	WBP2NL	164684	NM_152613 /// XR_244353 /// XR_244354 /// XR_430402	0007126 // meiotic nuclear division // inferred from electronic annotation /// 0007343 // egg activation // inferred from sequence or structural similarity /// 0035039 // male pronucleus assembly // inferred from sequence or structural similarity	0033011 // perinuclear theca // inferred from sequence or structural similarity	0050699 // WW domain binding // inferred from sequence or structural similarity
1552515_at	NM_152696		Homo sapiens	Oct 6, 2014	Consensus sequence	GenBank	gb:NM_152696.1 /DB_XREF=gi:23397583 /TID=Hs2.12259.1 /CNT=13 /FEA=FLmRNA /TIER=FL /STK=3 /LL=204851 /UG_GENE=Nbak2 /UG=Hs.12259 /UG_TITLE=homeodomain interacting protein kinase 1-like protein /DEF=Homo sapiens homeodomain interacting protein kinase 1-like protein (Nbak2), mRNA. /FL=gb:BC033012.1 gb:NM_152696.1	NM_152696	homeodomain interacting protein kinase 1	HIPK1	204851	NM_152696 /// NM_181358 /// NM_198268 /// NM_198269 /// XM_005270609 /// XM_005270610 /// XM_005270611 /// XM_005270612 /// XM_005270613 /// XM_006710443	0001654 // eye development // inferred from sequence or structural similarity /// 0006351 // transcription, DNA-templated // inferred from electronic annotation /// 0006355 // regulation of transcription, DNA-templated // inferred from electronic annotation /// 0006468 // protein phosphorylation // inferred from electronic annotation /// 0007224 // smoothened signaling pathway // inferred from electronic annotation /// 0008284 // positive regulation of cell proliferation // inferred from electronic annotation /// 0009952 // anterior/posterior pattern specification // inferred from electronic annotation /// 0010803 // regulation of tumor necrosis factor-mediated signaling pathway // inferred from direct assay /// 0010842 // retina layer formation // inferred from electronic annotation /// 0016310 // phosphorylation // inferred from electronic annotation /// 0016926 // protein desumoylation // inferred from direct assay /// 0030182 // neuron differentiation // inferred from electronic annotation /// 0042771 // intrinsic apoptotic signaling pathway in response to DNA damage by p53 class mediator // inferred from electronic annotation /// 0045766 // positive regulation of angiogenesis // inferred from sequence or structural similarity /// 0048596 // embryonic camera-type eye morphogenesis // inferred from electronic annotation /// 0060059 // embryonic retina morphogenesis in camera-type eye // inferred from electronic annotation /// 0060216 // definitive hemopoiesis // inferred from sequence or structural similarity /// 0060235 // lens induction in camera-type eye // inferred from electronic annotation /// 0061072 // iris morphogenesis // inferred from electronic annotation /// 0072577 // endothelial cell apoptotic process // inferred from direct assay /// 0097191 // extrinsic apoptotic signaling pathway // inferred from direct assay	0005634 // nucleus // inferred from direct assay /// 0005737 // cytoplasm // inferred from direct assay /// 0016605 // PML body // inferred from electronic annotation /// 0016607 // nuclear speck // inferred from electronic annotation	0000166 // nucleotide binding // inferred from electronic annotation /// 0003677 // DNA binding // inferred from electronic annotation /// 0004672 // protein kinase activity // inferred from electronic annotation /// 0004674 // protein serine/threonine kinase activity // inferred from electronic annotation /// 0004713 // protein tyrosine kinase activity // inferred from electronic annotation /// 0005515 // protein binding // inferred from physical interaction /// 0005524 // ATP binding // inferred from electronic annotation /// 0016301 // kinase activity // inferred from electronic annotation /// 0016740 // transferase activity // inferred from electronic annotation /// 0016772 // transferase activity, transferring phosphorus-containing groups // inferred from electronic annotation /// 0042802 // identical protein binding // inferred from electronic annotation
1552516_a_at	NM_152696		Homo sapiens	Oct 6, 2014	Consensus sequence	GenBank	gb:NM_152696.1 /DB_XREF=gi:23397583 /TID=Hs2.12259.1 /CNT=13 /FEA=FLmRNA /TIER=FL /STK=3 /LL=204851 /UG_GENE=Nbak2 /UG=Hs.12259 /UG_TITLE=homeodomain interacting protein kinase 1-like protein /DEF=Homo sapiens homeodomain interacting protein kinase 1-like protein (Nbak2), mRNA. /FL=gb:BC033012.1 gb:NM_152696.1	NM_152696	homeodomain interacting protein kinase 1	HIPK1	204851	NM_152696 /// NM_181358 /// NM_198268 /// NM_198269 /// XM_005270609 /// XM_005270610 /// XM_005270611 /// XM_005270612 /// XM_005270613 /// XM_006710443	0001654 // eye development // inferred from sequence or structural similarity /// 0006351 // transcription, DNA-templated // inferred from electronic annotation /// 0006355 // regulation of transcription, DNA-templated // inferred from electronic annotation /// 0006468 // protein phosphorylation // inferred from electronic annotation /// 0007224 // smoothened signaling pathway // inferred from electronic annotation /// 0008284 // positive regulation of cell proliferation // inferred from electronic annotation /// 0009952 // anterior/posterior pattern specification // inferred from electronic annotation /// 0010803 // regulation of tumor necrosis factor-mediated signaling pathway // inferred from direct assay /// 0010842 // retina layer formation // inferred from electronic annotation /// 0016310 // phosphorylation // inferred from electronic annotation /// 0016926 // protein desumoylation // inferred from direct assay /// 0030182 // neuron differentiation // inferred from electronic annotation /// 0042771 // intrinsic apoptotic signaling pathway in response to DNA damage by p53 class mediator // inferred from electronic annotation /// 0045766 // positive regulation of angiogenesis // inferred from sequence or structural similarity /// 0048596 // embryonic camera-type eye morphogenesis // inferred from electronic annotation /// 0060059 // embryonic retina morphogenesis in camera-type eye // inferred from electronic annotation /// 0060216 // definitive hemopoiesis // inferred from sequence or structural similarity /// 0060235 // lens induction in camera-type eye // inferred from electronic annotation /// 0061072 // iris morphogenesis // inferred from electronic annotation /// 0072577 // endothelial cell apoptotic process // inferred from direct assay /// 0097191 // extrinsic apoptotic signaling pathway // inferred from direct assay	0005634 // nucleus // inferred from direct assay /// 0005737 // cytoplasm // inferred from direct assay /// 0016605 // PML body // inferred from electronic annotation /// 0016607 // nuclear speck // inferred from electronic annotation	0000166 // nucleotide binding // inferred from electronic annotation /// 0003677 // DNA binding // inferred from electronic annotation /// 0004672 // protein kinase activity // inferred from electronic annotation /// 0004674 // protein serine/threonine kinase activity // inferred from electronic annotation /// 0004713 // protein tyrosine kinase activity // inferred from electronic annotation /// 0005515 // protein binding // inferred from physical interaction /// 0005524 // ATP binding // inferred from electronic annotation /// 0016301 // kinase activity // inferred from electronic annotation /// 0016740 // transferase activity // inferred from electronic annotation /// 0016772 // transferase activity, transferring phosphorus-containing groups // inferred from electronic annotation /// 0042802 // identical protein binding // inferred from electronic annotation
1552518_s_at	NM_022045		Homo sapiens	Oct 6, 2014	Consensus sequence	GenBank	gb:NM_022045.2 /DB_XREF=gi:21630256 /GEN=MTBP /TID=Hs2.348378.1 /CNT=12 /FEA=FLmRNA /TIER=FL /STK=3 /LL=27085 /UG=Hs.348378 /DEF=Homo sapiens Mdm2, transformed 3T3 cell double minute 2, p53 binding protein (mouse) binding protein, 104kDa (MTBP), mRNA. /PROD=Mdm2, transformed 3T3 cell double minute 2, p53binding protein binding protein /FL=gb:BC013136.1 gb:NM_022045.2	NM_022045	MDM2 binding protein	MTBP	27085	NM_022045	0007049 // cell cycle // inferred from electronic annotation /// 0007050 // cell cycle arrest // inferred from electronic annotation /// 0007089 // traversing start control point of mitotic cell cycle // inferred from electronic annotation /// 0008285 // negative regulation of cell proliferation // inferred from electronic annotation /// 0034501 // protein localization to kinetochore // inferred from mutant phenotype /// 0071174 // mitotic spindle checkpoint // inferred from genetic interaction	0000776 // kinetochore // inferred from direct assay /// 0000785 // chromatin // inferred from direct assay	0005515 // protein binding // inferred from electronic annotation
1552519_at	NM_145259		Homo sapiens	Oct 6, 2014	Consensus sequence	GenBank	gb:NM_145259.1 /DB_XREF=gi:21687097 /GEN=ALK7 /TID=Hs2.352338.1 /CNT=10 /FEA=FLmRNA /TIER=FL /STK=3 /LL=130399 /UG=Hs.352338 /DEF=Homo sapiens activin receptor-like kinase 7 (ALK7), mRNA. /PROD=activin receptor-like kinase 7 /FL=gb:AY127050.1 gb:NM_145259.1 gb:BC022530.1	NM_145259	activin A receptor, type IC	ACVR1C	130399	NM_001111031 /// NM_001111032 /// NM_001111033 /// NM_145259	0002021 // response to dietary excess // inferred from electronic annotation /// 0006468 // protein phosphorylation // inferred by curator /// 0006915 // apoptotic process // inferred from electronic annotation /// 0007178 // transmembrane receptor protein serine/threonine kinase signaling pathway // inferred from electronic annotation /// 0009749 // response to glucose // inferred from electronic annotation /// 0016310 // phosphorylation // inferred from electronic annotation /// 0019915 // lipid storage // inferred from electronic annotation /// 0023014 // signal transduction by phosphorylation // inferred from electronic annotation /// 0030154 // cell differentiation // inferred from direct assay /// 0030262 // apoptotic nuclear changes // inferred from direct assay /// 0032868 // response to insulin // inferred from electronic annotation /// 0038092 // nodal signaling pathway // inferred from mutant phenotype /// 0043280 // positive regulation of cysteine-type endopeptidase activity involved in apoptotic process // inferred from mutant phenotype /// 0046676 // negative regulation of insulin secretion // inferred from electronic annotation /// 1901164 // negative regulation of trophoblast cell migration // inferred from direct assay /// 1901383 // negative regulation of chorionic trophoblast cell proliferation // inferred from mutant phenotype	0005886 // plasma membrane // traceable author statement /// 0016020 // membrane // inferred from electronic annotation /// 0016021 // integral component of membrane // inferred from electronic annotation /// 0048179 // activin receptor complex // inferred from direct assay	0000166 // nucleotide binding // inferred from electronic annotation /// 0004672 // protein kinase activity // inferred from electronic annotation /// 0004674 // protein serine/threonine kinase activity // inferred from electronic annotation /// 0004675 // transmembrane receptor protein serine/threonine kinase activity // inferred from electronic annotation /// 0004702 // receptor signaling protein serine/threonine kinase activity // inferred from electronic annotation /// 0004713 // protein tyrosine kinase activity // inferred from electronic annotation /// 0005024 // transforming growth factor beta-activated receptor activity // inferred from electronic annotation /// 0005524 // ATP binding // inferred from electronic annotation /// 0016301 // kinase activity // inferred from electronic annotation /// 0016361 // activin receptor activity, type I // inferred from direct assay /// 0016740 // transferase activity // inferred from electronic annotation /// 0016772 // transferase activity, transferring phosphorus-containing groups // inferred from electronic annotation /// 0019838 // growth factor binding // inferred from physical interaction /// 0038100 // nodal binding // inferred from mutant phenotype /// 0046872 // metal ion binding // inferred by curator
1552520_at	BC030710		Homo sapiens	Oct 6, 2014	Consensus sequence	GenBank	gb:BC030710.1 /DB_XREF=gi:21265147 /TID=Hs2.99439.1 /CNT=10 /FEA=FLmRNA /TIER=FL /STK=3 /LL=157753 /UG_GENE=FLJ30668 /UG=Hs.99439 /DEF=Homo sapiens, similar to hypothetical protein FLJ11190, clone MGC:33522 IMAGE:4819093, mRNA, complete cds. /PROD=similar to hypothetical protein FLJ11190 /FL=gb:NM_153015.1 gb:BC030710.1	BC030710	transmembrane protein 74	TMEM74	157753	NM_153015 /// XM_005250805	0006914 // autophagy // inferred from electronic annotation	0000421 // autophagic vacuole membrane // inferred from electronic annotation /// 0005764 // lysosome // inferred from electronic annotation /// 0005765 // lysosomal membrane // inferred from electronic annotation /// 0016020 // membrane // inferred from electronic annotation /// 0016021 // integral component of membrane // inferred from electronic annotation /// 0031410 // cytoplasmic vesicle // inferred from electronic annotation	
1552521_a_at	BC030710		Homo sapiens	Oct 6, 2014	Consensus sequence	GenBank	gb:BC030710.1 /DB_XREF=gi:21265147 /TID=Hs2.99439.1 /CNT=10 /FEA=FLmRNA /TIER=FL /STK=3 /LL=157753 /UG_GENE=FLJ30668 /UG=Hs.99439 /DEF=Homo sapiens, similar to hypothetical protein FLJ11190, clone MGC:33522 IMAGE:4819093, mRNA, complete cds. /PROD=similar to hypothetical protein FLJ11190 /FL=gb:NM_153015.1 gb:BC030710.1	BC030710	transmembrane protein 74	TMEM74	157753	NM_153015 /// XM_005250805	0006914 // autophagy // inferred from electronic annotation	0000421 // autophagic vacuole membrane // inferred from electronic annotation /// 0005764 // lysosome // inferred from electronic annotation /// 0005765 // lysosomal membrane // inferred from electronic annotation /// 0016020 // membrane // inferred from electronic annotation /// 0016021 // integral component of membrane // inferred from electronic annotation /// 0031410 // cytoplasmic vesicle // inferred from electronic annotation	
1552522_at	NM_145720		Homo sapiens	Oct 6, 2014	Consensus sequence	GenBank	gb:NM_145720.2 /DB_XREF=gi:28416947 /GEN=TIGD4 /TID=Hs2.188296.1 /CNT=9 /FEA=FLmRNA /TIER=FL /STK=3 /LL=201798 /UG=Hs.188296 /DEF=Homo sapiens tigger transposable element derived 4 (TIGD4), mRNA. /PROD=tigger transposable element derived 4 /FL=gb:NM_145720.2 gb:BC037869.1	NM_145720	tigger transposable element derived 4	TIGD4	201798	NM_145720 /// XM_005262807 /// XM_006714131	0006355 // regulation of transcription, DNA-templated // inferred from electronic annotation	0000775 // chromosome, centromeric region // inferred from electronic annotation /// 0005634 // nucleus // inferred from electronic annotation	0003676 // nucleic acid binding // inferred from electronic annotation /// 0003677 // DNA binding // inferred from electronic annotation /// 0003682 // chromatin binding // inferred from electronic annotation
1552523_a_at	NM_145720		Homo sapiens	Oct 6, 2014	Consensus sequence	GenBank	gb:NM_145720.2 /DB_XREF=gi:28416947 /GEN=TIGD4 /TID=Hs2.188296.1 /CNT=9 /FEA=FLmRNA /TIER=FL /STK=3 /LL=201798 /UG=Hs.188296 /DEF=Homo sapiens tigger transposable element derived 4 (TIGD4), mRNA. /PROD=tigger transposable element derived 4 /FL=gb:NM_145720.2 gb:BC037869.1	NM_145720	tigger transposable element derived 4	TIGD4	201798	NM_145720 /// XM_005262807 /// XM_006714131	0006355 // regulation of transcription, DNA-templated // inferred from electronic annotation	0000775 // chromosome, centromeric region // inferred from electronic annotation /// 0005634 // nucleus // inferred from electronic annotation	0003676 // nucleic acid binding // inferred from electronic annotation /// 0003677 // DNA binding // inferred from electronic annotation /// 0003682 // chromatin binding // inferred from electronic annotation
1552524_at	NM_053017		Homo sapiens	Oct 6, 2014	Consensus sequence	GenBank	gb:NM_053017.1 /DB_XREF=gi:16519542 /GEN=ART5 /TID=Hs2.125680.1 /CNT=9 /FEA=FLmRNA /TIER=FL /STK=3 /LL=116969 /UG=Hs.125680 /DEF=Homo sapiens ADP-ribosyltransferase 5 (ART5), mRNA. /PROD=ADP-ribosyltransferase 5 /FL=gb:NM_053017.1 gb:BC014577.1	NM_053017	ADP-ribosyltransferase 5	ART5	116969	NM_001079536 /// NM_053017 /// XM_005252779 /// XM_005252780 /// XM_005252781 /// XM_006718136 /// XM_006718137	0006471 // protein ADP-ribosylation // inferred from electronic annotation	0005576 // extracellular region // inferred from electronic annotation /// 0016020 // membrane // inferred from electronic annotation	0003950 // NAD+ ADP-ribosyltransferase activity // inferred from electronic annotation /// 0003953 // NAD+ nucleosidase activity // inferred from electronic annotation /// 0003956 // NAD(P)+-protein-arginine ADP-ribosyltransferase activity // inferred from electronic annotation /// 0016740 // transferase activity // inferred from electronic annotation /// 0016757 // transferase activity, transferring glycosyl groups // inferred from electronic annotation
1552526_at	NM_153364		Homo sapiens	Oct 6, 2014	Consensus sequence	GenBank	gb:NM_153364.1 /DB_XREF=gi:23503300 /TID=Hs2.97339.1 /CNT=8 /FEA=FLmRNA /TIER=FL /STK=3 /LL=196472 /UG_GENE=MGC39520 /UG=Hs.97339 /UG_TITLE=hypothetical protein MGC39520 /DEF=Homo sapiens hypothetical protein MGC39520 (MGC39520), mRNA. /FL=gb:BC031221.1 gb:NM_153364.1	NM_153364	family with sequence similarity 71, member C	FAM71C	196472	NM_153364			
1552528_at	NM_058189		Homo sapiens	Oct 6, 2014	Consensus sequence	GenBank	gb:NM_058189.1 /DB_XREF=gi:17158020 /GEN=C21orf69 /TID=Hs2.351814.1 /CNT=8 /FEA=FLmRNA /TIER=FL /STK=3 /LL=84537 /UG=Hs.351814 /DEF=Homo sapiens chromosome 21 open reading frame 69 (C21orf69), mRNA. /PROD=chromosome 21 open reading frame 69 /FL=gb:NM_058189.1 gb:AY035381.1	NM_058189	chromosome 21 open reading frame 67	C21orf67	84536	NM_058188 /// NM_058189 /// NM_182900 /// NR_027128 /// NR_027129		0005783 // endoplasmic reticulum // inferred from direct assay	
1552531_a_at	NM_145007		Homo sapiens	Oct 6, 2014	Consensus sequence	GenBank	gb:NM_145007.1 /DB_XREF=gi:21450724 /GEN=PYPAF6 /TID=Hs2.375039.1 /CNT=7 /FEA=FLmRNA /TIER=FL /STK=3 /LL=204801 /UG=Hs.375039 /DEF=Homo sapiens PYRIN-containing APAF1-like protein 6 (PYPAF6), mRNA. /PROD=PYRIN-containing APAF1-like protein 6 /FL=gb:NM_145007.1 gb:BC034730.1 gb:AY095145.1	NM_145007	NLR family, pyrin domain containing 11	NLRP11	204801	NM_145007 /// XM_005258632 /// XM_005258633 /// XR_243912 /// XR_243913	0055114 // oxidation-reduction process // inferred from electronic annotation		0000166 // nucleotide binding // inferred from electronic annotation /// 0005524 // ATP binding // inferred from electronic annotation /// 0016715 // oxidoreductase activity, acting on paired donors, with incorporation or reduction of molecular oxygen, reduced ascorbate as one donor, and incorporation of one atom of oxygen // inferred from electronic annotation /// 0044822 // poly(A) RNA binding // inferred from direct assay
1552532_a_at	NM_144583		Homo sapiens	Oct 6, 2014	Consensus sequence	GenBank	gb:NM_144583.1 /DB_XREF=gi:21389364 /GEN=ATP6V1C2 /TID=Hs2.372429.1 /CNT=7 /FEA=FLmRNA /TIER=FL /STK=3 /LL=245973 /UG=Hs.372429 /DEF=Homo sapiens ATPase, H+ transporting, lysosomal 42kDa, V1 subunit C isoform 2 (ATP6V1C2), mRNA. /PROD=ATPase, H+ transporting, lysosomal 42kDa, V1subunit C isoform 2 /FL=gb:NM_144583.1 gb:BC012142.1	NM_144583	ATPase, H+ transporting, lysosomal 42kDa, V1 subunit C2	ATP6V1C2	245973	NM_001039362 /// NM_144583 /// XR_426949	0006810 // transport // inferred from electronic annotation /// 0006811 // ion transport // inferred from electronic annotation /// 0006879 // cellular iron ion homeostasis // traceable author statement /// 0008286 // insulin receptor signaling pathway // traceable author statement /// 0015991 // ATP hydrolysis coupled proton transport // inferred from electronic annotation /// 0015992 // proton transport // inferred from electronic annotation /// 0030177 // positive regulation of Wnt signaling pathway // inferred from mutant phenotype /// 0033572 // transferrin transport // traceable author statement /// 0051701 // interaction with host // traceable author statement /// 0055085 // transmembrane transport // traceable author statement /// 0090382 // phagosome maturation // traceable author statement	0005765 // lysosomal membrane // inferred from direct assay /// 0005829 // cytosol // traceable author statement /// 0033180 // proton-transporting V-type ATPase, V1 domain // inferred from electronic annotation /// 0070062 // extracellular vesicular exosome // inferred from direct assay	0008553 // hydrogen-exporting ATPase activity, phosphorylative mechanism // inferred from electronic annotation /// 0015078 // hydrogen ion transmembrane transporter activity // inferred from electronic annotation /// 0046983 // protein dimerization activity // inferred from direct assay
1552535_at	NM_148960		Homo sapiens	Oct 6, 2014	Consensus sequence	GenBank	gb:NM_148960.1 /DB_XREF=gi:22507371 /GEN=CLDN19 /TID=Hs2.298539.1 /CNT=7 /FEA=FLmRNA /TIER=FL /STK=3 /LL=149461 /UG=Hs.298539 /DEF=Homo sapiens claudin 19 (CLDN19), mRNA. /PROD=claudin 19 /FL=gb:NM_148960.1	NM_148960	claudin 19	CLDN19	149461	NM_001123395 /// NM_001185117 /// NM_148960	0007601 // visual perception // inferred from electronic annotation /// 0016338 // calcium-independent cell-cell adhesion // inferred from sequence or structural similarity /// 0019227 // neuronal action potential propagation // inferred from electronic annotation /// 0043297 // apical junction assembly // inferred from electronic annotation /// 0050896 // response to stimulus // inferred from electronic annotation	0005634 // nucleus // inferred from electronic annotation /// 0005737 // cytoplasm // inferred from electronic annotation /// 0005886 // plasma membrane // inferred from electronic annotation /// 0005923 // tight junction // inferred from direct assay /// 0005923 // tight junction // inferred from sequence or structural similarity /// 0016020 // membrane // inferred from electronic annotation /// 0016021 // integral component of membrane // inferred from electronic annotation /// 0016323 // basolateral plasma membrane // inferred from direct assay /// 0030054 // cell junction // inferred from electronic annotation /// 0043296 // apical junction complex // inferred from direct assay	0005198 // structural molecule activity // inferred from electronic annotation /// 0042802 // identical protein binding // inferred from sequence or structural similarity
1552536_at	NM_145206		Homo sapiens	Oct 6, 2014	Consensus sequence	GenBank	gb:NM_145206.1 /DB_XREF=gi:21624647 /GEN=VTI1A /TID=Hs2.189575.1 /CNT=7 /FEA=FLmRNA /TIER=FL /STK=3 /LL=143187 /UG=Hs.189575 /DEF=Homo sapiens vesicle transport through interaction with t-SNAREs homolog 1A (yeast) (VTI1A), mRNA. /PROD=SNARE Vti1a-beta protein /FL=gb:BC017052.1 gb:NM_145206.1	NM_145206	vesicle transport through interaction with t-SNAREs 1A	VTI1A	143187	NM_145206 /// XM_005269543 /// XM_005269544 /// XM_005269545 /// XM_005269546 /// XM_005269547 /// XM_005269548 /// XM_006717636 /// XM_006717637	0006810 // transport // inferred from electronic annotation /// 0006886 // intracellular protein transport // inferred from electronic annotation /// 0015031 // protein transport // inferred from electronic annotation /// 0016192 // vesicle-mediated transport // inferred from electronic annotation /// 0042147 // retrograde transport, endosome to Golgi // inferred from direct assay /// 0042147 // retrograde transport, endosome to Golgi // inferred from mutant phenotype	0000139 // Golgi membrane // inferred from electronic annotation /// 0005794 // Golgi apparatus // inferred from direct assay /// 0016020 // membrane // inferred from electronic annotation /// 0016021 // integral component of membrane // inferred from electronic annotation /// 0016023 // cytoplasmic membrane-bounded vesicle // inferred from electronic annotation /// 0031201 // SNARE complex // traceable author statement /// 0031410 // cytoplasmic vesicle // inferred from electronic annotation	0005484 // SNAP receptor activity // inferred from direct assay /// 0005515 // protein binding // inferred from electronic annotation
1552538_a_at	NM_145027		Homo sapiens	Oct 6, 2014	Consensus sequence	GenBank	gb:NM_145027.1 /DB_XREF=gi:21450762 /TID=Hs2.289252.1 /CNT=7 /FEA=FLmRNA /TIER=FL /STK=3 /LL=221458 /UG_GENE=MGC33317 /UG=Hs.289252 /UG_TITLE=hypothetical protein MGC33317 /DEF=Homo sapiens hypothetical protein MGC33317 (MGC33317), mRNA. /FL=gb:BC022074.1 gb:NM_145027.1	NM_145027	kinesin family member 6	KIF6	221458	NM_001289020 /// NM_001289021 /// NM_001289024 /// NM_145027 /// XM_005248904	0007018 // microtubule-based movement // inferred from electronic annotation /// 0008152 // metabolic process // inferred from electronic annotation	0001673 // male germ cell nucleus // inferred from electronic annotation /// 0005737 // cytoplasm // inferred from electronic annotation /// 0005856 // cytoskeleton // inferred from electronic annotation /// 0005871 // kinesin complex // inferred from electronic annotation /// 0005874 // microtubule // inferred from electronic annotation	0000166 // nucleotide binding // inferred from electronic annotation /// 0003777 // microtubule motor activity // inferred from electronic annotation /// 0005515 // protein binding // inferred from physical interaction /// 0005524 // ATP binding // inferred from electronic annotation /// 0008017 // microtubule binding // inferred from electronic annotation
1552540_s_at	NM_138451		Homo sapiens	Oct 6, 2014	Consensus sequence	GenBank	gb:NM_138451.1 /DB_XREF=gi:19923980 /TID=Hs2.254936.1 /CNT=7 /FEA=FLmRNA /TIER=FL /STK=3 /LL=115811 /UG_GENE=LOC115811 /UG=Hs.254936 /UG_TITLE=hypothetical protein BC013151 /DEF=Homo sapiens hypothetical protein BC013151 (LOC115811), mRNA. /FL=gb:BC013151.1 gb:NM_138451.1	NM_138451	IQ motif containing D	IQCD	115811	NM_138451 /// XM_005253832 /// XM_005253833 /// XM_005253834 /// XM_006719225			0005515 // protein binding // inferred from electronic annotation
1552541_at	NM_138810		Homo sapiens	Oct 6, 2014	Consensus sequence	GenBank	gb:NM_138810.2 /DB_XREF=gi:23199968 /GEN=TAGAP /TID=Hs2.146065.2 /CNT=7 /FEA=FLmRNA /TIER=FL /STK=3 /LL=117289 /UG=Hs.146065 /DEF=Homo sapiens T-cell activation GTPase activating protein (TAGAP), transcript variant 3, mRNA. /PROD=T-cell activation Rho GTPase-activating proteinisoform c /FL=gb:NM_138810.2 gb:BC015859.1	NM_138810	T-cell activation RhoGTPase activating protein	TAGAP	117289	NM_001278733 /// NM_054114 /// NM_138810 /// NM_152133	0007165 // signal transduction // inferred from electronic annotation /// 0007264 // small GTPase mediated signal transduction // traceable author statement /// 0043087 // regulation of GTPase activity // inferred from electronic annotation /// 0043547 // positive regulation of GTPase activity // inferred from electronic annotation /// 0051056 // regulation of small GTPase mediated signal transduction // traceable author statement	0005622 // intracellular // inferred from electronic annotation /// 0005829 // cytosol // traceable author statement	0005085 // guanyl-nucleotide exchange factor activity // inferred from electronic annotation
1552542_s_at	NM_138810		Homo sapiens	Oct 6, 2014	Consensus sequence	GenBank	gb:NM_138810.2 /DB_XREF=gi:23199968 /GEN=TAGAP /TID=Hs2.146065.2 /CNT=7 /FEA=FLmRNA /TIER=FL /STK=3 /LL=117289 /UG=Hs.146065 /DEF=Homo sapiens T-cell activation GTPase activating protein (TAGAP), transcript variant 3, mRNA. /PROD=T-cell activation Rho GTPase-activating proteinisoform c /FL=gb:NM_138810.2 gb:BC015859.1	NM_138810	T-cell activation RhoGTPase activating protein	TAGAP	117289	NM_001278733 /// NM_054114 /// NM_138810 /// NM_152133	0007165 // signal transduction // inferred from electronic annotation /// 0007264 // small GTPase mediated signal transduction // traceable author statement /// 0043087 // regulation of GTPase activity // inferred from electronic annotation /// 0043547 // positive regulation of GTPase activity // inferred from electronic annotation /// 0051056 // regulation of small GTPase mediated signal transduction // traceable author statement	0005622 // intracellular // inferred from electronic annotation /// 0005829 // cytosol // traceable author statement	0005085 // guanyl-nucleotide exchange factor activity // inferred from electronic annotation
1552543_a_at	NM_033104		Homo sapiens	Oct 6, 2014	Consensus sequence	GenBank	gb:NM_033104.2 /DB_XREF=gi:21361862 /GEN=STN2 /TID=Hs2.336428.1 /CNT=6 /FEA=FLmRNA /TIER=FL /STK=3 /LL=85439 /UG=Hs.336428 /DEF=Homo sapiens stonin 2 (STN2), mRNA. /PROD=stonin 2 /FL=gb:AF380833.1 gb:AF449430.1 gb:NM_033104.2	NM_033104	stonin 2	STON2	85439	NM_001256430 /// NM_033104 /// XM_006720279 /// XM_006720280 /// XM_006720281	0006810 // transport // inferred from electronic annotation /// 0006886 // intracellular protein transport // inferred from electronic annotation /// 0006897 // endocytosis // inferred from electronic annotation /// 0015031 // protein transport // inferred from electronic annotation /// 0016192 // vesicle-mediated transport // inferred from electronic annotation /// 0030100 // regulation of endocytosis // inferred from sequence or structural similarity /// 0048488 // synaptic vesicle endocytosis // inferred from genetic interaction	0005730 // nucleolus // inferred from direct assay /// 0005737 // cytoplasm // inferred from direct assay /// 0008021 // synaptic vesicle // inferred from electronic annotation /// 0016020 // membrane // inferred from electronic annotation /// 0030054 // cell junction // inferred from electronic annotation /// 0030131 // clathrin adaptor complex // inferred from electronic annotation /// 0030136 // clathrin-coated vesicle // inferred from electronic annotation /// 0043005 // neuron projection // inferred from electronic annotation /// 0045202 // synapse // inferred from electronic annotation	0005515 // protein binding // inferred from physical interaction
1552544_at	BC040857		Homo sapiens	Oct 6, 2014	Consensus sequence	GenBank	gb:BC040857.1 /DB_XREF=gi:27155066 /TID=Hs2.99476.1 /CNT=6 /FEA=FLmRNA /TIER=FL /STK=3 /LL=145264 /UG_GENE=OL-64 /UG=Hs.99476 /DEF=Homo sapiens, Similar to OL-64 protein, clone MGC:50359 IMAGE:5527002, mRNA, complete cds. /PROD=Similar to OL-64 protein /FL=gb:AY177692.1 gb:NM_173850.1 gb:BC040857.1	BC040857	serpin peptidase inhibitor, clade A (alpha-1 antiproteinase, antitrypsin), member 12	SERPINA12	145264	NM_173850 /// XM_005267351	0010466 // negative regulation of peptidase activity // inferred from electronic annotation /// 0010951 // negative regulation of endopeptidase activity // not recorded /// 0030162 // regulation of proteolysis // not recorded	0005576 // extracellular region // inferred from electronic annotation /// 0005615 // extracellular space // inferred from electronic annotation	0004867 // serine-type endopeptidase inhibitor activity // not recorded /// 0030414 // peptidase inhibitor activity // inferred from electronic annotation
1552546_a_at	NM_144652		Homo sapiens	Oct 6, 2014	Consensus sequence	GenBank	gb:NM_144652.1 /DB_XREF=gi:21389522 /TID=Hs2.125266.1 /CNT=6 /FEA=FLmRNA /TIER=FL /STK=3 /LL=137994 /UG_GENE=FLJ25409 /UG=Hs.125266 /UG_TITLE=hypothetical protein FLJ25409 /DEF=Homo sapiens hypothetical protein FLJ25409 (FLJ25409), mRNA. /FL=gb:NM_144652.1	NM_144652	leucine zipper-EF-hand containing transmembrane protein 2	LETM2	137994	NM_001199659 /// NM_001199660 /// NM_001286787 /// NM_001286819 /// NM_001286821 /// NM_144652 /// XM_005273407 /// XM_006716289 /// XM_006716290 /// XM_006716291		0005739 // mitochondrion // inferred from electronic annotation /// 0005743 // mitochondrial inner membrane // inferred from electronic annotation /// 0016020 // membrane // inferred from electronic annotation /// 0016021 // integral component of membrane // inferred from electronic annotation	
1552548_at	NM_057176		Homo sapiens	Oct 6, 2014	Consensus sequence	GenBank	gb:NM_057176.2 /DB_XREF=gi:20357592 /GEN=BSND /TID=Hs2.151291.1 /CNT=6 /FEA=FLmRNA /TIER=FL /STK=3 /LL=7809 /UG=Hs.151291 /DEF=Homo sapiens barttin (BSND), mRNA. /PROD=barttin /FL=gb:NM_057176.2 gb:AY034632.1	NM_057176	barttin CLCNK-type chloride channel accessory beta subunit	BSND	7809	NM_057176 /// XM_006710883	0006821 // chloride transport // inferred from electronic annotation /// 0034220 // ion transmembrane transport // traceable author statement /// 0055085 // transmembrane transport // traceable author statement /// 1902476 // chloride transmembrane transport // inferred from electronic annotation /// 1902476 // chloride transmembrane transport // inferred from sequence or structural similarity	0005737 // cytoplasm // inferred from electronic annotation /// 0005886 // plasma membrane // traceable author statement /// 0005887 // integral component of plasma membrane // inferred from sequence or structural similarity /// 0016020 // membrane // inferred from electronic annotation /// 0016021 // integral component of membrane // inferred from electronic annotation /// 0016323 // basolateral plasma membrane // inferred from sequence or structural similarity /// 0043234 // protein complex // inferred from sequence or structural similarity	0005254 // chloride channel activity // inferred from sequence or structural similarity /// 0005515 // protein binding // inferred from electronic annotation /// 0017081 // chloride channel regulator activity // inferred from electronic annotation
1552549_a_at	NM_057176		Homo sapiens	Oct 6, 2014	Consensus sequence	GenBank	gb:NM_057176.2 /DB_XREF=gi:20357592 /GEN=BSND /TID=Hs2.151291.1 /CNT=6 /FEA=FLmRNA /TIER=FL /STK=3 /LL=7809 /UG=Hs.151291 /DEF=Homo sapiens barttin (BSND), mRNA. /PROD=barttin /FL=gb:NM_057176.2 gb:AY034632.1	NM_057176	barttin CLCNK-type chloride channel accessory beta subunit	BSND	7809	NM_057176 /// XM_006710883	0006821 // chloride transport // inferred from electronic annotation /// 0034220 // ion transmembrane transport // traceable author statement /// 0055085 // transmembrane transport // traceable author statement /// 1902476 // chloride transmembrane transport // inferred from electronic annotation /// 1902476 // chloride transmembrane transport // inferred from sequence or structural similarity	0005737 // cytoplasm // inferred from electronic annotation /// 0005886 // plasma membrane // traceable author statement /// 0005887 // integral component of plasma membrane // inferred from sequence or structural similarity /// 0016020 // membrane // inferred from electronic annotation /// 0016021 // integral component of membrane // inferred from electronic annotation /// 0016323 // basolateral plasma membrane // inferred from sequence or structural similarity /// 0043234 // protein complex // inferred from sequence or structural similarity	0005254 // chloride channel activity // inferred from sequence or structural similarity /// 0005515 // protein binding // inferred from electronic annotation /// 0017081 // chloride channel regulator activity // inferred from electronic annotation
1552552_s_at	NM_130441		Homo sapiens	Oct 6, 2014	Consensus sequence	GenBank	gb:NM_130441.1 /DB_XREF=gi:18466805 /GEN=CLECSF11 /TID=Hs2.351812.1 /CNT=6 /FEA=FLmRNA /TIER=FL /STK=3 /LL=170482 /UG=Hs.351812 /DEF=Homo sapiens C-type (calcium dependent, carbohydrate-recognition domain) lectin, superfamily member 11 (CLECSF11), mRNA. /PROD=dendritic cell lectin b /FL=gb:NM_130441.1 gb:AF325459.1 gb:AF293615.1	NM_130441	C-type lectin domain family 4, member C	CLEC4C	170482	NM_130441 /// NM_203503 /// XR_242887	0002376 // immune system process // inferred from electronic annotation /// 0045087 // innate immune response // inferred from electronic annotation	0016020 // membrane // inferred from electronic annotation /// 0016021 // integral component of membrane // inferred from electronic annotation	0030246 // carbohydrate binding // inferred from electronic annotation
1552553_a_at	NM_021209		Homo sapiens	Oct 6, 2014	Consensus sequence	GenBank	gb:NM_021209.2 /DB_XREF=gi:20127597 /GEN=CARD12 /TID=Hs2.23248.1 /CNT=8 /FEA=FLmRNA /TIER=FL /STK=3 /LL=58484 /UG=Hs.23248 /DEF=Homo sapiens caspase recruitment domain family, member 12 (CARD12), mRNA. /PROD=caspase recruitment domain protein 12 /FL=gb:AY027790.1 gb:NM_021209.2 gb:AY027789.1 gb:AY035391.1 gb:AY027787.1	NM_021209	NLR family, CARD domain containing 4	NLRC4	58484	NM_001199138 /// NM_001199139 /// NM_021209	0002218 // activation of innate immune response // inferred from sequence or structural similarity /// 0002376 // immune system process // inferred from electronic annotation /// 0006915 // apoptotic process // inferred from electronic annotation /// 0006919 // activation of cysteine-type endopeptidase activity involved in apoptotic process // inferred from direct assay /// 0006954 // inflammatory response // inferred from sequence or structural similarity /// 0016045 // detection of bacterium // inferred from direct assay /// 0035872 // nucleotide-binding domain, leucine rich repeat containing receptor signaling pathway // traceable author statement /// 0042742 // defense response to bacterium // inferred from direct assay /// 0042981 // regulation of apoptotic process // inferred from electronic annotation /// 0043065 // positive regulation of apoptotic process // inferred from direct assay /// 0043281 // regulation of cysteine-type endopeptidase activity involved in apoptotic process // inferred from electronic annotation /// 0045087 // innate immune response // traceable author statement /// 0050702 // interleukin-1 beta secretion // inferred from direct assay /// 0051092 // positive regulation of NF-kappaB transcription factor activity // inferred from direct assay /// 0051260 // protein homooligomerization // inferred from sequence or structural similarity /// 0070269 // pyroptosis // inferred from sequence or structural similarity	0005622 // intracellular // non-traceable author statement /// 0005737 // cytoplasm // inferred from electronic annotation /// 0005829 // cytosol // inferred from sequence or structural similarity /// 0005829 // cytosol // traceable author statement /// 0072557 // IPAF inflammasome complex // inferred from sequence or structural similarity	0000166 // nucleotide binding // inferred from electronic annotation /// 0000287 // magnesium ion binding // traceable author statement /// 0005515 // protein binding // inferred from physical interaction /// 0005524 // ATP binding // inferred from direct assay /// 0042802 // identical protein binding // inferred from physical interaction /// 0042803 // protein homodimerization activity // inferred from direct assay
1552554_a_at	AY027790		Homo sapiens	Oct 6, 2014	Consensus sequence	GenBank	gb:AY027790.1 /DB_XREF=gi:14324118 /GEN=CLAN1 /TID=Hs2.23248.1 /CNT=8 /FEA=FLmRNA /TIER=FL /STK=1 /LL=58484 /UG=Hs.23248 /DEF=Homo sapiens CLAND (CLAN1) mRNA, complete cds. /PROD=CLAND /FL=gb:AY027790.1 gb:NM_021209.2 gb:AY027789.1 gb:AY035391.1 gb:AY027787.1	AY027790	NLR family, CARD domain containing 4	NLRC4	58484	NM_001199138 /// NM_001199139 /// NM_021209	0002218 // activation of innate immune response // inferred from sequence or structural similarity /// 0002376 // immune system process // inferred from electronic annotation /// 0006915 // apoptotic process // inferred from electronic annotation /// 0006919 // activation of cysteine-type endopeptidase activity involved in apoptotic process // inferred from direct assay /// 0006954 // inflammatory response // inferred from sequence or structural similarity /// 0016045 // detection of bacterium // inferred from direct assay /// 0035872 // nucleotide-binding domain, leucine rich repeat containing receptor signaling pathway // traceable author statement /// 0042742 // defense response to bacterium // inferred from direct assay /// 0042981 // regulation of apoptotic process // inferred from electronic annotation /// 0043065 // positive regulation of apoptotic process // inferred from direct assay /// 0043281 // regulation of cysteine-type endopeptidase activity involved in apoptotic process // inferred from electronic annotation /// 0045087 // innate immune response // traceable author statement /// 0050702 // interleukin-1 beta secretion // inferred from direct assay /// 0051092 // positive regulation of NF-kappaB transcription factor activity // inferred from direct assay /// 0051260 // protein homooligomerization // inferred from sequence or structural similarity /// 0070269 // pyroptosis // inferred from sequence or structural similarity	0005622 // intracellular // non-traceable author statement /// 0005737 // cytoplasm // inferred from electronic annotation /// 0005829 // cytosol // inferred from sequence or structural similarity /// 0005829 // cytosol // traceable author statement /// 0072557 // IPAF inflammasome complex // inferred from sequence or structural similarity	0000166 // nucleotide binding // inferred from electronic annotation /// 0000287 // magnesium ion binding // traceable author statement /// 0005515 // protein binding // inferred from physical interaction /// 0005524 // ATP binding // inferred from direct assay /// 0042802 // identical protein binding // inferred from physical interaction /// 0042803 // protein homodimerization activity // inferred from direct assay
1552555_at	NM_173502		Homo sapiens	Oct 6, 2014	Consensus sequence	GenBank	gb:NM_173502.1 /DB_XREF=gi:27735116 /TID=Hs2.256632.1 /CNT=8 /FEA=FLmRNA /TIER=FL /STK=3 /LL=146547 /UG_GENE=FLJ90661 /UG=Hs.256632 /UG_TITLE=hypothetical protein FLJ90661 /DEF=Homo sapiens hypothetical protein FLJ90661 (FLJ90661), mRNA. /FL=gb:NM_173502.1	NM_173502	protease, serine, 36	PRSS36	146547	NM_001258290 /// NM_001258291 /// NM_173502	0006508 // proteolysis // inferred from electronic annotation	0005576 // extracellular region // inferred from electronic annotation /// 0005578 // proteinaceous extracellular matrix // inferred from electronic annotation /// 0005737 // cytoplasm // inferred from direct assay	0003824 // catalytic activity // inferred from electronic annotation /// 0004252 // serine-type endopeptidase activity // inferred from direct assay /// 0008233 // peptidase activity // inferred from electronic annotation /// 0008236 // serine-type peptidase activity // inferred from electronic annotation /// 0016787 // hydrolase activity // inferred from electronic annotation
1552557_a_at	NM_144969		Homo sapiens	Oct 6, 2014	Consensus sequence	GenBank	gb:NM_144969.1 /DB_XREF=gi:21450652 /TID=Hs2.157825.1 /CNT=8 /FEA=FLmRNA /TIER=FL /STK=3 /LL=158866 /UG_GENE=ZDHHC15 /UG=Hs.157825 /UG_TITLE=zinc finger, DHHC domain containing 15 /DEF=Homo sapiens hypothetical protein FLJ31812 (ZDHHC15), mRNA. /FL=gb:NM_144969.1	NM_144969	zinc finger, DHHC-type containing 15	ZDHHC15	158866	NM_001146256 /// NM_001146257 /// NM_144969 /// XM_006724624	0007275 // multicellular organismal development // inferred from electronic annotation /// 0008152 // metabolic process // inferred from electronic annotation /// 0016188 // synaptic vesicle maturation // inferred from electronic annotation /// 0018345 // protein palmitoylation // inferred from direct assay /// 0045184 // establishment of protein localization // inferred from electronic annotation	0005794 // Golgi apparatus // inferred from direct assay /// 0016020 // membrane // inferred from electronic annotation /// 0016021 // integral component of membrane // inferred from electronic annotation /// 0070062 // extracellular vesicular exosome // inferred from direct assay	0004872 // receptor activity // inferred from electronic annotation /// 0008270 // zinc ion binding // inferred from electronic annotation /// 0016409 // palmitoyltransferase activity // inferred from direct assay /// 0016740 // transferase activity // inferred from electronic annotation /// 0016746 // transferase activity, transferring acyl groups // inferred from electronic annotation /// 0019706 // protein-cysteine S-palmitoyltransferase activity // inferred from electronic annotation /// 0046872 // metal ion binding // inferred from electronic annotation
1552558_a_at	NM_152256		Homo sapiens	Oct 6, 2014	Consensus sequence	GenBank	gb:NM_152256.1 /DB_XREF=gi:23111012 /GEN=RAI1 /TID=Hs2.110953.2 /CNT=7 /FEA=FLmRNA /TIER=FL /STK=3 /LL=10743 /UG=Hs.110953 /DEF=Homo sapiens retinoic acid induced 1 (RAI1), transcript variant 2, mRNA. /PROD=retinoic acid induced 1 isoform 2 /FL=gb:BC021209.1 gb:NM_152256.1	NM_152256	retinoic acid induced 1	RAI1	10743	NM_030665	0001501 // skeletal system development // inferred from electronic annotation /// 0006357 // regulation of transcription from RNA polymerase II promoter // inferred from electronic annotation /// 0032922 // circadian regulation of gene expression // inferred from mutant phenotype /// 0040015 // negative regulation of multicellular organism growth // inferred from electronic annotation /// 0045893 // positive regulation of transcription, DNA-templated // inferred from direct assay /// 0048511 // rhythmic process // inferred from electronic annotation	0005634 // nucleus // inferred from direct assay /// 0005730 // nucleolus // inferred from direct assay /// 0005737 // cytoplasm // inferred from electronic annotation	0005515 // protein binding // inferred from electronic annotation /// 0008270 // zinc ion binding // inferred from electronic annotation /// 0035326 // enhancer binding // inferred from direct assay /// 0046872 // metal ion binding // inferred from electronic annotation
1552559_a_at	NM_139158		Homo sapiens	Oct 6, 2014	Consensus sequence	GenBank	gb:NM_139158.1 /DB_XREF=gi:21040234 /GEN=ALS2CR7 /TID=Hs2.348711.1 /CNT=7 /FEA=FLmRNA /TIER=FL /STK=3 /LL=65061 /UG=Hs.348711 /DEF=Homo sapiens amyotrophic lateral sclerosis 2 (juvenile) chromosome region, candidate 7 (ALS2CR7), mRNA. /PROD=amyotrophic lateral sclerosis 2 (juvenile)chromosome region, candidate 7 /FL=gb:AB053308.1 gb:NM_139158.1	NM_139158	cyclin-dependent kinase 15	CDK15	65061	NM_001261435 /// NM_001261436 /// NM_139158 /// XM_005246781 /// XM_005246782 /// XM_005246783 /// XM_006712696 /// XM_006712697	0006468 // protein phosphorylation // inferred from electronic annotation /// 0007049 // cell cycle // inferred from electronic annotation /// 0016310 // phosphorylation // inferred from electronic annotation /// 0051726 // regulation of cell cycle // inferred from electronic annotation		0000166 // nucleotide binding // inferred from electronic annotation /// 0004672 // protein kinase activity // inferred from electronic annotation /// 0004674 // protein serine/threonine kinase activity // inferred from electronic annotation /// 0004693 // cyclin-dependent protein serine/threonine kinase activity // inferred from electronic annotation /// 0004713 // protein tyrosine kinase activity // inferred from electronic annotation /// 0005515 // protein binding // inferred from physical interaction /// 0005524 // ATP binding // inferred from electronic annotation /// 0016301 // kinase activity // inferred from electronic annotation /// 0016740 // transferase activity // inferred from electronic annotation /// 0016772 // transferase activity, transferring phosphorus-containing groups // inferred from electronic annotation /// 0046872 // metal ion binding // inferred from electronic annotation
1552562_at	NM_144694		Homo sapiens	Oct 6, 2014	Consensus sequence	GenBank	gb:NM_144694.1 /DB_XREF=gi:21389598 /TID=Hs2.350875.1 /CNT=6 /FEA=FLmRNA /TIER=FL /STK=3 /LL=148268 /UG_GENE=FLJ30791 /UG=Hs.350875 /UG_TITLE=hypothetical protein FLJ30791 /DEF=Homo sapiens hypothetical protein FLJ30791 (FLJ30791), mRNA. /FL=gb:NM_144694.1	NM_144694	zinc finger protein 570	ZNF570	148268	NM_144694 /// XM_005258565 /// XM_005258567	0006351 // transcription, DNA-templated // inferred from electronic annotation /// 0006355 // regulation of transcription, DNA-templated // inferred from electronic annotation	0005622 // intracellular // inferred from electronic annotation /// 0005634 // nucleus // inferred from electronic annotation	0003676 // nucleic acid binding // inferred from electronic annotation /// 0003677 // DNA binding // inferred from electronic annotation /// 0046872 // metal ion binding // inferred from electronic annotation
1552563_a_at	NM_145656		Homo sapiens	Oct 6, 2014	Consensus sequence	GenBank	gb:NM_145656.1 /DB_XREF=gi:21717829 /TID=Hs2.291342.1 /CNT=6 /FEA=FLmRNA /TIER=FL /STK=3 /LL=203081 /UG_GENE=C8orf6 /UG=Hs.291342 /UG_TITLE=chromosome 8 open reading frame 6 /DEF=Homo sapiens chromosome 8 open reading frame 6 (C8orf6), mRNA. /FL=gb:NM_145656.1	NM_145656		AF131215.4					
1552564_at	NM_153205		Homo sapiens	Oct 6, 2014	Consensus sequence	GenBank	gb:NM_153205.1 /DB_XREF=gi:24119284 /TID=Hs2.292857.1 /CNT=6 /FEA=FLmRNA /TIER=FL /STK=3 /LL=119369 /UG_GENE=MGC34007 /UG=Hs.292857 /UG_TITLE=hypothetical protein MGC34007 /DEF=Homo sapiens hypothetical protein MGC34007 (MGC34007), mRNA. /FL=gb:NM_153205.1 gb:BC029544.1	NM_153205	nudix (nucleoside diphosphate linked moiety X)-type motif 9 pseudogene 1	NUDT9P1	119369	NR_002779			
1552566_at	NM_144587		Homo sapiens	Oct 6, 2014	Consensus sequence	GenBank	gb:NM_144587.1 /DB_XREF=gi:21389372 /TID=Hs2.57772.1 /CNT=5 /FEA=FLmRNA /TIER=FL /STK=3 /LL=118663 /UG_GENE=FLJ25359 /UG=Hs.57772 /UG_TITLE=hypothetical protein FLJ25359 /DEF=Homo sapiens hypothetical protein FLJ25359 (FLJ25359), mRNA. /FL=gb:NM_144587.1	NM_144587	BTB (POZ) domain containing 16	BTBD16	118663	NM_144587 /// XM_005269494 /// XM_006717616			
1552568_at	NM_031440		Homo sapiens	Oct 6, 2014	Consensus sequence	GenBank	gb:NM_031440.1 /DB_XREF=gi:13899262 /GEN=TMEM7 /TID=Hs2.196584.1 /CNT=5 /FEA=FLmRNA /TIER=FL /STK=3 /LL=83597 /UG=Hs.196584 /DEF=Homo sapiens transmembrane protein 7 (TMEM7), mRNA. /PROD=transmembrane protein 7 /FL=gb:NM_031440.1	NM_031440	receptor (chemosensory) transporter protein 3	RTP3	83597	NM_031440	0001580 // detection of chemical stimulus involved in sensory perception of bitter taste // inferred from direct assay /// 0006612 // protein targeting to membrane // inferred from direct assay	0005737 // cytoplasm // inferred from direct assay /// 0016020 // membrane // inferred from electronic annotation /// 0016021 // integral component of membrane // inferred from electronic annotation	0005515 // protein binding // inferred from physical interaction
1552569_a_at	NM_031440		Homo sapiens	Oct 6, 2014	Consensus sequence	GenBank	gb:NM_031440.1 /DB_XREF=gi:13899262 /GEN=TMEM7 /TID=Hs2.196584.1 /CNT=5 /FEA=FLmRNA /TIER=FL /STK=3 /LL=83597 /UG=Hs.196584 /DEF=Homo sapiens transmembrane protein 7 (TMEM7), mRNA. /PROD=transmembrane protein 7 /FL=gb:NM_031440.1	NM_031440	receptor (chemosensory) transporter protein 3	RTP3	83597	NM_031440	0001580 // detection of chemical stimulus involved in sensory perception of bitter taste // inferred from direct assay /// 0006612 // protein targeting to membrane // inferred from direct assay	0005737 // cytoplasm // inferred from direct assay /// 0016020 // membrane // inferred from electronic annotation /// 0016021 // integral component of membrane // inferred from electronic annotation	0005515 // protein binding // inferred from physical interaction
1552570_at	NM_144991		Homo sapiens	Oct 6, 2014	Consensus sequence	GenBank	gb:NM_144991.2 /DB_XREF=gi:22001419 /GEN=C21orf29 /TID=Hs2.352217.1 /CNT=8 /FEA=FLmRNA /TIER=FL /STK=3 /LL=54084 /UG=Hs.352217 /DEF=Homo sapiens chromosome 21 open reading frame 29 (C21orf29), mRNA. /PROD=TSP-EAR /FL=gb:NM_144991.2	NM_144991	thrombospondin-type laminin G domain and EAR repeats	TSPEAR	54084	NM_001272037 /// NM_144991 /// XM_005261157	0007605 // sensory perception of sound // inferred from mutant phenotype	0005576 // extracellular region // inferred from electronic annotation /// 0009986 // cell surface // inferred from sequence or structural similarity /// 0032420 // stereocilium // inferred from sequence or structural similarity /// 0042995 // cell projection // inferred from electronic annotation /// 0060170 // ciliary membrane // inferred from electronic annotation	
1552572_a_at	NM_138731		Homo sapiens	Oct 6, 2014	Consensus sequence	GenBank	gb:NM_138731.1 /DB_XREF=gi:23503324 /GEN=MIPOL1 /TID=Hs2.373533.1 /CNT=6 /FEA=FLmRNA /TIER=FL /STK=3 /LL=145282 /UG=Hs.373533 /DEF=Homo sapiens mirror-image polydactyly gene 1 (MIPOL1), mRNA. /PROD=mirror-image polydactyly gene 1 /FL=gb:AY059470.1 gb:NM_138731.1	NM_138731	mirror-image polydactyly 1	MIPOL1	145282	NM_001195296 /// NM_001195297 /// NM_138731 /// XM_005267352 /// XM_005267353 /// XM_006720045		0005634 // nucleus // inferred from direct assay	
1552573_s_at	NM_138731		Homo sapiens	Oct 6, 2014	Consensus sequence	GenBank	gb:NM_138731.1 /DB_XREF=gi:23503324 /GEN=MIPOL1 /TID=Hs2.373533.1 /CNT=6 /FEA=FLmRNA /TIER=FL /STK=3 /LL=145282 /UG=Hs.373533 /DEF=Homo sapiens mirror-image polydactyly gene 1 (MIPOL1), mRNA. /PROD=mirror-image polydactyly gene 1 /FL=gb:AY059470.1 gb:NM_138731.1	NM_138731	mirror-image polydactyly 1	MIPOL1	145282	NM_001195296 /// NM_001195297 /// NM_138731 /// XM_005267352 /// XM_005267353 /// XM_006720045		0005634 // nucleus // inferred from direct assay	
1552575_a_at	NM_153344		Homo sapiens	Oct 6, 2014	Consensus sequence	GenBank	gb:NM_153344.1 /DB_XREF=gi:23503276 /TID=Hs2.98573.1 /CNT=5 /FEA=FLmRNA /TIER=FL /STK=3 /LL=135398 /UG_GENE=MGC46457 /UG=Hs.98573 /UG_TITLE=hypothetical protein MGC46457 /DEF=Homo sapiens hypothetical protein MGC46457 (MGC46457), mRNA. /FL=gb:NM_153344.1	NM_153344	chromosome 6 open reading frame 141	C6orf141	135398	NM_001145652 /// NM_153344 /// XM_005248850 /// XM_005248851 /// XM_005248852 /// XM_005248853 /// XM_005248854 /// XM_006714997			
1552576_at	NM_145300		Homo sapiens	Oct 6, 2014	Consensus sequence	GenBank	gb:NM_145300.1 /DB_XREF=gi:21686980 /TID=Hs2.348518.1 /CNT=5 /FEA=FLmRNA /TIER=FL /STK=3 /LL=200420 /UG_GENE=LOC200420 /UG=Hs.348518 /UG_TITLE=LOC200420 /DEF=Homo sapiens LOC200420 (LOC200420), mRNA. /FL=gb:BC014492.1 gb:NM_145300.1	NM_145300	Alstrom syndrome 1 pseudogene	ALMS1P	200420	NM_145300 /// NR_003683	0016197 // endosomal transport // inferred from electronic annotation /// 0051492 // regulation of stress fiber assembly // inferred from electronic annotation		
1552578_a_at	NM_138995		Homo sapiens	Oct 6, 2014	Consensus sequence	GenBank	gb:NM_138995.1 /DB_XREF=gi:20428778 /GEN=MYO3B /TID=Hs2.352249.1 /CNT=4 /FEA=FLmRNA /TIER=FL /STK=3 /LL=140469 /UG=Hs.352249 /DEF=Homo sapiens myosin IIIB (MYO3B), mRNA. /PROD=myosin IIIB /FL=gb:NM_138995.1 gb:AF369908.1	NM_138995	myosin IIIB	MYO3B	140469	NM_001083615 /// NM_001171642 /// NM_138995 /// NR_045682 /// NR_045683 /// NR_045684 /// XM_006712299	0006468 // protein phosphorylation // inferred from electronic annotation /// 0007601 // visual perception // inferred from electronic annotation /// 0016310 // phosphorylation // inferred from electronic annotation /// 0018105 // peptidyl-serine phosphorylation // inferred from electronic annotation /// 0018107 // peptidyl-threonine phosphorylation // inferred from electronic annotation /// 0046777 // protein autophosphorylation // inferred from electronic annotation /// 0050896 // response to stimulus // inferred from electronic annotation /// 0051491 // positive regulation of filopodium assembly // inferred from electronic annotation	0001750 // photoreceptor outer segment // inferred from electronic annotation /// 0001917 // photoreceptor inner segment // inferred from electronic annotation /// 0005737 // cytoplasm // inferred from electronic annotation /// 0005856 // cytoskeleton // inferred from electronic annotation /// 0016459 // myosin complex // inferred from electronic annotation /// 0032426 // stereocilium bundle tip // inferred from electronic annotation /// 0032433 // filopodium tip // inferred from electronic annotation	0000146 // microfilament motor activity // inferred from electronic annotation /// 0000166 // nucleotide binding // inferred from electronic annotation /// 0003774 // motor activity // inferred from electronic annotation /// 0003779 // actin binding // inferred from electronic annotation /// 0004672 // protein kinase activity // inferred from electronic annotation /// 0004674 // protein serine/threonine kinase activity // inferred from electronic annotation /// 0004713 // protein tyrosine kinase activity // inferred from electronic annotation /// 0005515 // protein binding // inferred from electronic annotation /// 0005524 // ATP binding // inferred from electronic annotation /// 0016301 // kinase activity // inferred from electronic annotation /// 0016740 // transferase activity // inferred from electronic annotation /// 0016772 // transferase activity, transferring phosphorus-containing groups // inferred from electronic annotation
1552579_a_at	NM_003813		Homo sapiens	Oct 6, 2014	Consensus sequence	GenBank	gb:NM_003813.2 /DB_XREF=gi:15812182 /GEN=ADAM21 /TID=Hs2.178748.1 /CNT=4 /FEA=FLmRNA /TIER=FL /STK=3 /LL=8747 /UG=Hs.178748 /DEF=Homo sapiens a disintegrin and metalloproteinase domain 21 (ADAM21), mRNA. /PROD=a disintegrin and metalloproteinase domain 21preproprotein /FL=gb:NM_003813.2	NM_003813	ADAM metallopeptidase domain 21	ADAM21	8747	NM_003813	0006508 // proteolysis // inferred from electronic annotation /// 0007338 // single fertilization // traceable author statement /// 0007339 // binding of sperm to zona pellucida // traceable author statement /// 0032504 // multicellular organism reproduction // traceable author statement	0005886 // plasma membrane // traceable author statement /// 0016020 // membrane // inferred from electronic annotation /// 0016021 // integral component of membrane // inferred from electronic annotation	0004222 // metalloendopeptidase activity // inferred from electronic annotation /// 0008233 // peptidase activity // inferred from electronic annotation /// 0008237 // metallopeptidase activity // traceable author statement /// 0008270 // zinc ion binding // inferred from electronic annotation /// 0016787 // hydrolase activity // inferred from electronic annotation /// 0046872 // metal ion binding // inferred from electronic annotation
1552580_at	NM_173553		Homo sapiens	Oct 6, 2014	Consensus sequence	GenBank	gb:NM_173553.1 /DB_XREF=gi:27734882 /TID=Hs2.276429.1 /CNT=4 /FEA=FLmRNA /TIER=FL /STK=3 /LL=205860 /UG_GENE=FLJ25801 /UG=Hs.276429 /UG_TITLE=hypothetical protein FLJ25801 /DEF=Homo sapiens hypothetical protein FLJ25801 (FLJ25801), mRNA. /FL=gb:NM_173553.1	NM_173553	tripartite motif family-like 2	TRIML2	205860	NM_173553 /// XM_006714136	0010033 // response to organic substance // inferred from electronic annotation /// 0016567 // protein ubiquitination // inferred from electronic annotation /// 0032526 // response to retinoic acid // inferred from electronic annotation /// 0042221 // response to chemical // inferred from electronic annotation	0005622 // intracellular // inferred from electronic annotation	0005515 // protein binding // inferred from electronic annotation /// 0008270 // zinc ion binding // inferred from electronic annotation /// 0016874 // ligase activity // inferred from electronic annotation
1552582_at	NM_172025		Homo sapiens	Oct 6, 2014	Consensus sequence	GenBank	gb:NM_172025.1 /DB_XREF=gi:25952073 /GEN=ABCC13 /TID=Hs2.366575.1 /CNT=4 /FEA=FLmRNA /TIER=FL /STK=3 /LL=150000 /UG=Hs.366575 /DEF=Homo sapiens ATP-binding cassette, sub-family C (CFTRMRP), member 13 (ABCC13), transcript variant 4, mRNA. /PROD=ATP-binding cassette protein C13 isoform d /FL=gb:AF518321.1 gb:NM_172025.1	NM_172025	ATP-binding cassette, sub-family C (CFTR/MRP), member 13, pseudogene	ABCC13	150000	NM_138726 /// NM_172024 /// NM_172025 /// NM_172026 /// NR_003087 /// NR_003088	0006810 // transport // inferred from electronic annotation /// 0055085 // transmembrane transport // inferred from electronic annotation	0016020 // membrane // inferred from electronic annotation /// 0016021 // integral component of membrane // inferred from electronic annotation	0005524 // ATP binding // inferred from electronic annotation /// 0042626 // ATPase activity, coupled to transmembrane movement of substances // inferred from electronic annotation
1552583_s_at	NM_172025		Homo sapiens	Oct 6, 2014	Consensus sequence	GenBank	gb:NM_172025.1 /DB_XREF=gi:25952073 /GEN=ABCC13 /TID=Hs2.366575.1 /CNT=4 /FEA=FLmRNA /TIER=FL /STK=3 /LL=150000 /UG=Hs.366575 /DEF=Homo sapiens ATP-binding cassette, sub-family C (CFTRMRP), member 13 (ABCC13), transcript variant 4, mRNA. /PROD=ATP-binding cassette protein C13 isoform d /FL=gb:AF518321.1 gb:NM_172025.1	NM_172025	ATP-binding cassette, sub-family C (CFTR/MRP), member 13, pseudogene	ABCC13	150000	NM_138726 /// NM_172024 /// NM_172025 /// NM_172026 /// NR_003087 /// NR_003088	0006810 // transport // inferred from electronic annotation /// 0055085 // transmembrane transport // inferred from electronic annotation	0016020 // membrane // inferred from electronic annotation /// 0016021 // integral component of membrane // inferred from electronic annotation	0005524 // ATP binding // inferred from electronic annotation /// 0042626 // ATPase activity, coupled to transmembrane movement of substances // inferred from electronic annotation
1552584_at	NM_153701		Homo sapiens	Oct 6, 2014	Consensus sequence	GenBank	gb:NM_153701.1 /DB_XREF=gi:24497439 /GEN=IL12RB1 /TID=Hs2.121544.1 /CNT=5 /FEA=FLmRNA /TIER=FL /STK=3 /LL=3594 /UG=Hs.121544 /DEF=Homo sapiens interleukin 12 receptor, beta 1 (IL12RB1), transcript variant 2, mRNA. /PROD=interleukin 12 receptor, beta 1 isoform 2precursor /FL=gb:BC029121.1 gb:NM_153701.1	NM_153701	interleukin 12 receptor, beta 1	IL12RB1	3594	NM_001290023 /// NM_001290024 /// NM_005535 /// NM_153701 /// XM_005259893 /// XM_006722741	0001916 // positive regulation of T cell mediated cytotoxicity // inferred from sequence or structural similarity /// 0002230 // positive regulation of defense response to virus by host // inferred from direct assay /// 0002230 // positive regulation of defense response to virus by host // inferred from sequence or structural similarity /// 0002827 // positive regulation of T-helper 1 type immune response // inferred from direct assay /// 0002827 // positive regulation of T-helper 1 type immune response // inferred from sequence or structural similarity /// 0007165 // signal transduction // inferred by curator /// 0018108 // peptidyl-tyrosine phosphorylation // inferred from electronic annotation /// 0019221 // cytokine-mediated signaling pathway // traceable author statement /// 0032729 // positive regulation of interferon-gamma production // inferred from direct assay /// 0032729 // positive regulation of interferon-gamma production // inferred from mutant phenotype /// 0035722 // interleukin-12-mediated signaling pathway // inferred from direct assay /// 0038155 // interleukin-23-mediated signaling pathway // inferred from direct assay /// 0042104 // positive regulation of activated T cell proliferation // inferred from direct assay /// 0043382 // positive regulation of memory T cell differentiation // inferred from sequence or structural similarity /// 0071346 // cellular response to interferon-gamma // inferred from direct assay /// 2000318 // positive regulation of T-helper 17 type immune response // inferred from sequence or structural similarity /// 2000330 // positive regulation of T-helper 17 cell lineage commitment // inferred from sequence or structural similarity	0009897 // external side of plasma membrane // inferred from electronic annotation /// 0016020 // membrane // inferred from electronic annotation /// 0016021 // integral component of membrane // inferred from electronic annotation /// 0042022 // interleukin-12 receptor complex // inferred from direct assay /// 0072536 // interleukin-23 receptor complex // inferred from direct assay	0004896 // cytokine receptor activity // traceable author statement /// 0005143 // interleukin-12 receptor binding // inferred from physical interaction /// 0005515 // protein binding // inferred from electronic annotation /// 0016517 // interleukin-12 receptor activity // inferred from direct assay /// 0019955 // cytokine binding // inferred from electronic annotation /// 0042019 // interleukin-23 binding // inferred from physical interaction /// 0042020 // interleukin-23 receptor activity // inferred from direct assay
1552585_s_at	NM_172196		Homo sapiens	Oct 6, 2014	Consensus sequence	GenBank	gb:NM_172196.1 /DB_XREF=gi:26787965 /GEN=ALF /TID=Hs2.44385.2 /CNT=3 /FEA=FLmRNA /TIER=FL /STK=3 /LL=11036 /UG=Hs.44385 /DEF=Homo sapiens TFIIA-alphabeta-like factor (ALF), transcript variant 2, mRNA. /PROD=TFIIA-alphabeta-like factor isoform 2 /FL=gb:NM_172196.1	NM_172196	general transcription factor IIA, 1-like	GTF2A1L	11036	NM_001193487 /// NM_006872 /// NM_172196	0006351 // transcription, DNA-templated // inferred from electronic annotation /// 0006355 // regulation of transcription, DNA-templated // inferred from electronic annotation /// 0006366 // transcription from RNA polymerase II promoter // traceable author statement /// 0006367 // transcription initiation from RNA polymerase II promoter // inferred from electronic annotation /// 0006810 // transport // inferred from electronic annotation /// 0006886 // intracellular protein transport // inferred from electronic annotation /// 0006897 // endocytosis // inferred from electronic annotation /// 0015031 // protein transport // inferred from electronic annotation /// 0016192 // vesicle-mediated transport // inferred from electronic annotation /// 0030100 // regulation of endocytosis // inferred from direct assay /// 0050890 // cognition // inferred from mutant phenotype	0005634 // nucleus // inferred from electronic annotation /// 0005672 // transcription factor TFIIA complex // inferred from electronic annotation /// 0005737 // cytoplasm // inferred from electronic annotation /// 0016020 // membrane // inferred from electronic annotation /// 0030131 // clathrin adaptor complex // inferred from electronic annotation	0003677 // DNA binding // inferred from electronic annotation /// 0003713 // transcription coactivator activity // traceable author statement
1552586_at	NM_145068		Homo sapiens	Oct 6, 2014	Consensus sequence	GenBank	gb:NM_145068.2 /DB_XREF=gi:22027467 /GEN=TRPV3 /TID=Hs2.375034.1 /CNT=5 /FEA=FLmRNA /TIER=FL /STK=3 /LL=162514 /UG=Hs.375034 /DEF=Homo sapiens transient receptor potential cation channel, subfamily V, member 3 (TRPV3), mRNA. /PROD=transient receptor potential cation channel,subfamily V, member 3 /FL=gb:NM_145068.2 gb:AF514998.1 gb:AY118268.1	NM_145068	transient receptor potential cation channel, subfamily V, member 3	TRPV3	162514	NM_001258205 /// NM_145068	0006810 // transport // inferred from electronic annotation /// 0006811 // ion transport // inferred from electronic annotation /// 0006816 // calcium ion transport // inferred from electronic annotation /// 0009266 // response to temperature stimulus // inferred from electronic annotation /// 0009408 // response to heat // inferred from electronic annotation /// 0034220 // ion transmembrane transport // traceable author statement /// 0042636 // negative regulation of hair cycle // inferred from mutant phenotype /// 0055085 // transmembrane transport // traceable author statement /// 0070588 // calcium ion transmembrane transport // traceable author statement /// 0090280 // positive regulation of calcium ion import // inferred from electronic annotation	0005886 // plasma membrane // traceable author statement /// 0016020 // membrane // inferred from electronic annotation /// 0016021 // integral component of membrane // inferred from electronic annotation /// 0043235 // receptor complex // inferred from direct assay	0005216 // ion channel activity // inferred from electronic annotation /// 0005261 // cation channel activity // inferred from electronic annotation /// 0005262 // calcium channel activity // inferred from electronic annotation /// 0005515 // protein binding // inferred from electronic annotation /// 0042802 // identical protein binding // inferred from physical interaction
1552587_at	NM_173538		Homo sapiens	Oct 6, 2014	Consensus sequence	GenBank	gb:NM_173538.1 /DB_XREF=gi:27734928 /TID=Hs2.246284.1 /CNT=5 /FEA=FLmRNA /TIER=FL /STK=3 /LL=168975 /UG_GENE=FLJ35802 /UG=Hs.246284 /UG_TITLE=hypothetical protein FLJ35802 /DEF=Homo sapiens hypothetical protein FLJ35802 (FLJ35802), mRNA. /FL=gb:NM_173538.1	NM_173538	cyclic nucleotide binding domain containing 1	CNBD1	168975	NM_173538 /// XM_006716512			
1552588_a_at	NM_173538		Homo sapiens	Oct 6, 2014	Consensus sequence	GenBank	gb:NM_173538.1 /DB_XREF=gi:27734928 /TID=Hs2.246284.1 /CNT=5 /FEA=FLmRNA /TIER=FL /STK=3 /LL=168975 /UG_GENE=FLJ35802 /UG=Hs.246284 /UG_TITLE=hypothetical protein FLJ35802 /DEF=Homo sapiens hypothetical protein FLJ35802 (FLJ35802), mRNA. /FL=gb:NM_173538.1	NM_173538	cyclic nucleotide binding domain containing 1	CNBD1	168975	NM_173538 /// XM_006716512			
1552590_a_at	NM_145189		Homo sapiens	Oct 6, 2014	Consensus sequence	GenBank	gb:NM_145189.1 /DB_XREF=gi:21729889 /GEN=ABCC12 /TID=Hs2.343663.1 /CNT=4 /FEA=FLmRNA /TIER=FL /STK=3 /LL=94160 /UG=Hs.343663 /DEF=Homo sapiens ATP-binding cassette, sub-family C (CFTRMRP), member 12 (ABCC12), transcript variant C, mRNA. /PROD=ATP-binding cassette, sub-family C, member 12isoform c-p1 /FL=gb:NM_033226.1 gb:AF411577.1 gb:NM_145189.1 gb:AY040220.1	NM_145189	ATP-binding cassette, sub-family C (CFTR/MRP), member 12	ABCC12	94160	NM_033226 /// NM_145187 /// NM_145188 /// NM_145189 /// NM_145190	0006200 // ATP catabolic process // inferred from electronic annotation /// 0006810 // transport // inferred from electronic annotation /// 0008152 // metabolic process // inferred from electronic annotation /// 0055085 // transmembrane transport // inferred from electronic annotation	0005739 // mitochondrion // inferred from electronic annotation /// 0016020 // membrane // inferred from electronic annotation /// 0016021 // integral component of membrane // inferred from electronic annotation	0000166 // nucleotide binding // inferred from electronic annotation /// 0005524 // ATP binding // inferred from electronic annotation /// 0016887 // ATPase activity // inferred from electronic annotation /// 0017111 // nucleoside-triphosphatase activity // inferred from electronic annotation /// 0042626 // ATPase activity, coupled to transmembrane movement of substances // inferred from electronic annotation
1552592_at	NM_147191		Homo sapiens	Oct 6, 2014	Consensus sequence	GenBank	gb:NM_147191.1 /DB_XREF=gi:22218340 /GEN=MMP21 /TID=Hs2.314141.1 /CNT=4 /FEA=FLmRNA /TIER=FL /STK=3 /LL=118856 /UG=Hs.314141 /DEF=Homo sapiens matrix metalloproteinase 21 (MMP21), mRNA. /PROD=matrix metalloproteinase 21 /FL=gb:AF520613.1 gb:AF331526.1 gb:NM_147191.1	NM_147191	matrix metallopeptidase 21	MMP21	118856	NM_147191	0006508 // proteolysis // inferred from electronic annotation	0005576 // extracellular region // inferred from electronic annotation /// 0031012 // extracellular matrix // inferred from electronic annotation	0004222 // metalloendopeptidase activity // inferred from electronic annotation /// 0005509 // calcium ion binding // inferred from electronic annotation /// 0008233 // peptidase activity // inferred from electronic annotation /// 0008237 // metallopeptidase activity // inferred from electronic annotation /// 0008270 // zinc ion binding // inferred from electronic annotation /// 0016787 // hydrolase activity // inferred from electronic annotation /// 0046872 // metal ion binding // inferred from electronic annotation
1552594_at	NM_139172		Homo sapiens	Oct 6, 2014	Consensus sequence	GenBank	gb:NM_139172.1 /DB_XREF=gi:21040262 /TID=Hs2.160436.1 /CNT=4 /FEA=FLmRNA /TIER=FL /STK=3 /LL=147744 /UG_GENE=MDAC1 /UG=Hs.160436 /UG_TITLE=MDAC1 /DEF=Homo sapiens MDAC1 (MDAC1), mRNA. /FL=gb:AF442729.1 gb:NM_139172.1	NM_139172	transmembrane protein 190	TMEM190	147744	NM_139172		0002079 // inner acrosomal membrane // inferred from electronic annotation /// 0005634 // nucleus // inferred from direct assay /// 0016020 // membrane // inferred from electronic annotation /// 0016021 // integral component of membrane // inferred from electronic annotation	0043621 // protein self-association // inferred from electronic annotation
1552596_at	NM_139285		Homo sapiens	Oct 6, 2014	Consensus sequence	GenBank	gb:NM_139285.1 /DB_XREF=gi:21281674 /GEN=GAR17 /TID=Hs2.374672.1 /CNT=3 /FEA=FLmRNA /TIER=FL /STK=3 /LL=246176 /UG=Hs.374672 /DEF=Homo sapiens GAS2-related protein (GAR17), mRNA. /PROD=GAS2-related protein /FL=gb:AF508784.1 gb:NM_139285.1 gb:AF508785.1	NM_139285	growth arrest-specific 2 like 2	GAS2L2	246176	NM_139285 /// XM_006721796	0001578 // microtubule bundle formation // inferred from mutant phenotype /// 0007026 // negative regulation of microtubule depolymerization // inferred from mutant phenotype /// 0007050 // cell cycle arrest // inferred from electronic annotation	0001725 // stress fiber // inferred from direct assay /// 0005737 // cytoplasm // inferred from direct assay /// 0005737 // cytoplasm // inferred from electronic annotation /// 0005856 // cytoskeleton // inferred from electronic annotation /// 0005874 // microtubule // inferred from direct assay	0005515 // protein binding // inferred from electronic annotation /// 0008017 // microtubule binding // inferred from direct assay /// 0008093 // cytoskeletal adaptor activity // inferred from direct assay /// 0051015 // actin filament binding // inferred from direct assay
1552598_at	NM_133490		Homo sapiens	Oct 6, 2014	Consensus sequence	GenBank	gb:NM_133490.2 /DB_XREF=gi:27436994 /GEN=KCNG4 /TID=Hs2.335877.1 /CNT=3 /FEA=FLmRNA /TIER=FL /STK=3 /LL=93107 /UG=Hs.335877 /DEF=Homo sapiens potassium voltage-gated channel, subfamily G, member 4 (KCNG4), transcript variant 2, mRNA. /PROD=potassium voltage-gated channel, subfamily G,member 4 isoform 2 /FL=gb:BC008969.1 gb:NM_133490.2	NM_133490	potassium voltage-gated channel, subfamily G, member 4	KCNG4	93107	NM_133490 /// NM_172347	0006810 // transport // inferred from electronic annotation /// 0006811 // ion transport // inferred from electronic annotation /// 0006813 // potassium ion transport // inferred from electronic annotation /// 0007268 // synaptic transmission // traceable author statement /// 0034765 // regulation of ion transmembrane transport // inferred from electronic annotation /// 0051260 // protein homooligomerization // inferred from electronic annotation /// 0055085 // transmembrane transport // inferred from electronic annotation /// 0071805 // potassium ion transmembrane transport // inferred from electronic annotation	0005886 // plasma membrane // traceable author statement /// 0008076 // voltage-gated potassium channel complex // inferred from electronic annotation /// 0016020 // membrane // inferred from electronic annotation /// 0016021 // integral component of membrane // inferred from electronic annotation	0005216 // ion channel activity // inferred from electronic annotation /// 0005244 // voltage-gated ion channel activity // inferred from electronic annotation /// 0005249 // voltage-gated potassium channel activity // inferred from electronic annotation /// 0005251 // delayed rectifier potassium channel activity // not recorded /// 0005267 // potassium channel activity // inferred from electronic annotation
1552599_at	NM_152990		Homo sapiens	Oct 6, 2014	Consensus sequence	GenBank	gb:NM_152990.2 /DB_XREF=gi:24475838 /TID=Hs2.147664.1 /CNT=3 /FEA=FLmRNA /TIER=FL /STK=3 /LL=222659 /UG_GENE=STEPP /UG=Hs.147664 /UG_TITLE=small testis-specific peroxisomal protein /DEF=Homo sapiens small testis-specific peroxisomal protein (STEPP), mRNA. /FL=gb:AF486827.1 gb:NM_152990.2	NM_152990	peroxisomal, testis specific 1	PXT1	222659	NM_152990	0007283 // spermatogenesis // inferred from electronic annotation	0005777 // peroxisome // inferred from sequence or structural similarity	
1552602_at	NM_145811		Homo sapiens	Oct 6, 2014	Consensus sequence	GenBank	gb:NM_145811.1 /DB_XREF=gi:22027550 /GEN=CACNG5 /TID=Hs2.278907.1 /CNT=3 /FEA=FLmRNA /TIER=FL /STK=3 /LL=27091 /UG=Hs.278907 /DEF=Homo sapiens calcium channel, voltage-dependent, gamma subunit 5 (CACNG5), transcript variant 1, mRNA. /PROD=voltage-dependent calcium channel gamma-5subunit isoform a /FL=gb:NM_145811.1 gb:AF361351.1 gb:AF458898.1	NM_145811	calcium channel, voltage-dependent, gamma subunit 5	CACNG5	27091	NM_014404 /// NM_145811	0006810 // transport // traceable author statement /// 0006811 // ion transport // inferred from electronic annotation /// 0006816 // calcium ion transport // inferred from electronic annotation /// 0034765 // regulation of ion transmembrane transport // inferred from electronic annotation /// 0070588 // calcium ion transmembrane transport // inferred from electronic annotation /// 2000311 // regulation of alpha-amino-3-hydroxy-5-methyl-4-isoxazole propionate selective glutamate receptor activity // inferred from sequence or structural similarity	0005886 // plasma membrane // inferred from electronic annotation /// 0014069 // postsynaptic density // inferred from sequence or structural similarity /// 0016020 // membrane // inferred from electronic annotation /// 0016021 // integral component of membrane // inferred from electronic annotation /// 0030054 // cell junction // inferred from electronic annotation /// 0032281 // alpha-amino-3-hydroxy-5-methyl-4-isoxazolepropionic acid selective glutamate receptor complex // inferred from sequence or structural similarity /// 0045202 // synapse // inferred from electronic annotation /// 0045211 // postsynaptic membrane // inferred from electronic annotation	0005244 // voltage-gated ion channel activity // inferred from electronic annotation /// 0005245 // voltage-gated calcium channel activity // traceable author statement /// 0005262 // calcium channel activity // inferred from electronic annotation /// 0005515 // protein binding // inferred from electronic annotation /// 0015075 // ion transmembrane transporter activity // traceable author statement
1552604_at	NM_153203		Homo sapiens	Oct 6, 2014	Consensus sequence	GenBank	gb:NM_153203.1 /DB_XREF=gi:23397430 /TID=Hs2.352631.1 /CNT=3 /FEA=FLmRNA /TIER=FL /STK=3 /LL=54143 /UG_GENE=C21orf74 /UG=Hs.352631 /UG_TITLE=chromosome 21 open reading frame 74 /DEF=Homo sapiens chromosome 21 open reading frame 74 (C21orf74), mRNA. /FL=gb:NM_153203.1 gb:AY077696.1	NM_153203	long intergenic non-protein coding RNA 308	LINC00308	54143	NR_038400			
1552605_s_at	NM_153203		Homo sapiens	Oct 6, 2014	Consensus sequence	GenBank	gb:NM_153203.1 /DB_XREF=gi:23397430 /TID=Hs2.352631.1 /CNT=3 /FEA=FLmRNA /TIER=FL /STK=3 /LL=54143 /UG_GENE=C21orf74 /UG=Hs.352631 /UG_TITLE=chromosome 21 open reading frame 74 /DEF=Homo sapiens chromosome 21 open reading frame 74 (C21orf74), mRNA. /FL=gb:NM_153203.1 gb:AY077696.1	NM_153203	long intergenic non-protein coding RNA 308	LINC00308	54143	NR_038400			
1552607_at	NM_173168		Homo sapiens	Oct 6, 2014	Consensus sequence	GenBank	gb:NM_173168.1 /DB_XREF=gi:27477065 /TID=Hs2.270271.1 /CNT=3 /FEA=FLmRNA /TIER=FL /STK=3 /LL=286967 /UG_GENE=SPCX /UG=Hs.270271 /UG_TITLE=SPCX /DEF=Homo sapiens SPCX (SPCX), mRNA. /FL=gb:AY168775.1 gb:NM_173168.1	NM_173168	family with sequence similarity 223, member A (non-protein coding) /// family with sequence similarity 223, member B (non-protein coding)	FAM223A /// FAM223B	286967 /// 100132967	NM_173168 /// NR_027401 /// NR_027402			
1552608_at	NM_147197		Homo sapiens	Oct 6, 2014	Consensus sequence	GenBank	gb:NM_147197.1 /DB_XREF=gi:22218354 /GEN=WFDC11 /TID=Hs2.374924.1 /CNT=3 /FEA=FLmRNA /TIER=FL /STK=3 /LL=259239 /UG=Hs.374924 /DEF=Homo sapiens WAP four-disulfide core domain 11 (WFDC11), mRNA. /PROD=protease inhibitor WAP11 /FL=gb:AY047609.1 gb:NM_147197.1	NM_147197	WAP four-disulfide core domain 11	WFDC11	259239	NM_147197		0005576 // extracellular region // inferred from electronic annotation	
1552609_s_at	NM_172139		Homo sapiens	Oct 6, 2014	Consensus sequence	GenBank	gb:NM_172139.2 /DB_XREF=gi:28144900 /GEN=IL28B /TID=Hs2.406744.1 /CNT=3 /FEA=FLmRNA /TIER=FL /STK=3 /LL=282617 /UG=Hs.406744 /DEF=Homo sapiens interleukin 28B (interferon, lambda 3) (IL28B), mRNA. /PROD=interleukin 28B /FL=gb:NM_172139.2 gb:AY184374.1 gb:AY129149.1	NM_172139	interferon, lambda 2 /// interferon, lambda 3	IFNL2 /// IFNL3	282616 /// 282617	NM_172138 /// NM_172139 /// XM_005258765	0002385 // mucosal immune response // inferred from sequence or structural similarity /// 0007259 // JAK-STAT cascade // inferred from electronic annotation /// 0045071 // negative regulation of viral genome replication // inferred from sequence or structural similarity /// 0050778 // positive regulation of immune response // inferred from electronic annotation /// 0051607 // defense response to virus // inferred from sequence or structural similarity	0005576 // extracellular region // inferred from electronic annotation /// 0005615 // extracellular space // inferred from electronic annotation	0005125 // cytokine activity // inferred from electronic annotation
1552610_a_at	NM_002227		Homo sapiens	Oct 6, 2014	Consensus sequence	GenBank	gb:NM_002227.1 /DB_XREF=gi:4504802 /GEN=JAK1 /TID=Hs2.50651.1 /CNT=135 /FEA=FLmRNA /TIER=FL /STK=2 /LL=3716 /UG=Hs.50651 /DEF=Homo sapiens Janus kinase 1 (a protein tyrosine kinase) (JAK1), mRNA. /PROD=janus kinase 1 /FL=gb:M64174.1 gb:NM_002227.1	NM_002227	Janus kinase 1	JAK1	3716	NM_002227 /// XM_005270841 /// XM_006710624	0006468 // protein phosphorylation // traceable author statement /// 0007167 // enzyme linked receptor protein signaling pathway // inferred from electronic annotation /// 0016310 // phosphorylation // inferred from electronic annotation /// 0018108 // peptidyl-tyrosine phosphorylation // inferred from electronic annotation /// 0019221 // cytokine-mediated signaling pathway // traceable author statement /// 0035556 // intracellular signal transduction // inferred from electronic annotation /// 0038110 // interleukin-2-mediated signaling pathway // inferred from direct assay /// 0046677 // response to antibiotic // inferred from direct assay /// 0046777 // protein autophosphorylation // inferred from electronic annotation /// 0060333 // interferon-gamma-mediated signaling pathway // traceable author statement /// 0060334 // regulation of interferon-gamma-mediated signaling pathway // traceable author statement /// 0060337 // type I interferon signaling pathway // traceable author statement /// 0060338 // regulation of type I interferon-mediated signaling pathway // traceable author statement	0005634 // nucleus // inferred from direct assay /// 0005737 // cytoplasm // inferred from direct assay /// 0005829 // cytosol // traceable author statement /// 0005856 // cytoskeleton // inferred from electronic annotation /// 0012505 // endomembrane system // inferred from electronic annotation /// 0016020 // membrane // inferred from electronic annotation	0000166 // nucleotide binding // inferred from electronic annotation /// 0004672 // protein kinase activity // inferred from electronic annotation /// 0004713 // protein tyrosine kinase activity // not recorded /// 0004713 // protein tyrosine kinase activity // traceable author statement /// 0004715 // non-membrane spanning protein tyrosine kinase activity // inferred from electronic annotation /// 0005131 // growth hormone receptor binding // inferred from sequence or structural similarity /// 0005515 // protein binding // inferred from physical interaction /// 0005524 // ATP binding // inferred from electronic annotation /// 0016301 // kinase activity // inferred from electronic annotation /// 0016740 // transferase activity // inferred from electronic annotation /// 0016772 // transferase activity, transferring phosphorus-containing groups // inferred from electronic annotation /// 0019903 // protein phosphatase binding // inferred from physical interaction /// 0031730 // CCR5 chemokine receptor binding // inferred from electronic annotation
1552611_a_at	AL555086		Homo sapiens	Oct 6, 2014	Consensus sequence	GenBank	gb:AL555086 /DB_XREF=gi:12896484 /DB_XREF=AL555086 /CLONE=CS0DK007YI17 (5 prime) /TID=Hs2.50651.1 /CNT=135 /FEA=FLmRNA /TIER=Stack /STK=12 /LL=3716 /UG_GENE=JAK1 /UG=Hs.50651 /UG_TITLE=Janus kinase 1 (a protein tyrosine kinase) /FL=gb:M64174.1 gb:NM_002227.1	AL555086	Janus kinase 1	JAK1	3716	NM_002227 /// XM_005270841 /// XM_006710624	0006468 // protein phosphorylation // traceable author statement /// 0007167 // enzyme linked receptor protein signaling pathway // inferred from electronic annotation /// 0016310 // phosphorylation // inferred from electronic annotation /// 0018108 // peptidyl-tyrosine phosphorylation // inferred from electronic annotation /// 0019221 // cytokine-mediated signaling pathway // traceable author statement /// 0035556 // intracellular signal transduction // inferred from electronic annotation /// 0038110 // interleukin-2-mediated signaling pathway // inferred from direct assay /// 0046677 // response to antibiotic // inferred from direct assay /// 0046777 // protein autophosphorylation // inferred from electronic annotation /// 0060333 // interferon-gamma-mediated signaling pathway // traceable author statement /// 0060334 // regulation of interferon-gamma-mediated signaling pathway // traceable author statement /// 0060337 // type I interferon signaling pathway // traceable author statement /// 0060338 // regulation of type I interferon-mediated signaling pathway // traceable author statement	0005634 // nucleus // inferred from direct assay /// 0005737 // cytoplasm // inferred from direct assay /// 0005829 // cytosol // traceable author statement /// 0005856 // cytoskeleton // inferred from electronic annotation /// 0012505 // endomembrane system // inferred from electronic annotation /// 0016020 // membrane // inferred from electronic annotation	0000166 // nucleotide binding // inferred from electronic annotation /// 0004672 // protein kinase activity // inferred from electronic annotation /// 0004713 // protein tyrosine kinase activity // not recorded /// 0004713 // protein tyrosine kinase activity // traceable author statement /// 0004715 // non-membrane spanning protein tyrosine kinase activity // inferred from electronic annotation /// 0005131 // growth hormone receptor binding // inferred from sequence or structural similarity /// 0005515 // protein binding // inferred from physical interaction /// 0005524 // ATP binding // inferred from electronic annotation /// 0016301 // kinase activity // inferred from electronic annotation /// 0016740 // transferase activity // inferred from electronic annotation /// 0016772 // transferase activity, transferring phosphorus-containing groups // inferred from electronic annotation /// 0019903 // protein phosphatase binding // inferred from physical interaction /// 0031730 // CCR5 chemokine receptor binding // inferred from electronic annotation
1552612_at	NM_020240		Homo sapiens	Oct 6, 2014	Consensus sequence	GenBank	gb:NM_020240.1 /DB_XREF=gi:9910377 /GEN=SPEC2 /TID=Hs2.406704.1 /CNT=35 /FEA=FLmRNA /TIER=FL /STK=2 /LL=56990 /UG=Hs.406704 /DEF=Homo sapiens non-kinase Cdc42 effector protein SPEC2 (SPEC2), mRNA. /PROD=non-kinase Cdc42 effector protein SPEC2 /FL=gb:AF189692.1 gb:NM_020240.1	NM_020240	CDC42 small effector 2	CDC42SE2	56990	NM_001038702 /// NM_020240	0006909 // phagocytosis // inferred from electronic annotation /// 0008360 // regulation of cell shape // inferred from electronic annotation /// 0009966 // regulation of signal transduction // inferred from direct assay	0001891 // phagocytic cup // inferred from electronic annotation /// 0005634 // nucleus // inferred from direct assay /// 0005737 // cytoplasm // inferred from electronic annotation /// 0005856 // cytoskeleton // inferred from electronic annotation /// 0005886 // plasma membrane // inferred from direct assay /// 0016020 // membrane // inferred from electronic annotation /// 0042995 // cell projection // inferred from electronic annotation /// 0043231 // intracellular membrane-bounded organelle // inferred from direct assay /// 0070062 // extracellular vesicular exosome // inferred from direct assay	0005198 // structural molecule activity // inferred from direct assay /// 0005515 // protein binding // inferred from physical interaction
1552613_s_at	NM_020240		Homo sapiens	Oct 6, 2014	Consensus sequence	GenBank	gb:NM_020240.1 /DB_XREF=gi:9910377 /GEN=SPEC2 /TID=Hs2.406704.1 /CNT=35 /FEA=FLmRNA /TIER=FL /STK=2 /LL=56990 /UG=Hs.406704 /DEF=Homo sapiens non-kinase Cdc42 effector protein SPEC2 (SPEC2), mRNA. /PROD=non-kinase Cdc42 effector protein SPEC2 /FL=gb:AF189692.1 gb:NM_020240.1	NM_020240	CDC42 small effector 2	CDC42SE2	56990	NM_001038702 /// NM_020240	0006909 // phagocytosis // inferred from electronic annotation /// 0008360 // regulation of cell shape // inferred from electronic annotation /// 0009966 // regulation of signal transduction // inferred from direct assay	0001891 // phagocytic cup // inferred from electronic annotation /// 0005634 // nucleus // inferred from direct assay /// 0005737 // cytoplasm // inferred from electronic annotation /// 0005856 // cytoskeleton // inferred from electronic annotation /// 0005886 // plasma membrane // inferred from direct assay /// 0016020 // membrane // inferred from electronic annotation /// 0042995 // cell projection // inferred from electronic annotation /// 0043231 // intracellular membrane-bounded organelle // inferred from direct assay /// 0070062 // extracellular vesicular exosome // inferred from direct assay	0005198 // structural molecule activity // inferred from direct assay /// 0005515 // protein binding // inferred from physical interaction
1552615_at	NM_001093		Homo sapiens	Oct 6, 2014	Consensus sequence	GenBank	gb:NM_001093.1 /DB_XREF=gi:4501854 /GEN=ACACB /TID=Hs2.183857.1 /CNT=45 /FEA=FLmRNA /TIER=FL /STK=2 /LL=32 /UG=Hs.183857 /DEF=Homo sapiens acetyl-Coenzyme A carboxylase beta (ACACB), mRNA. /PROD=acetyl-Coenzyme A carboxylase beta /FL=gb:NM_001093.1 gb:U89344.1	NM_001093	acetyl-CoA carboxylase beta	ACACB	32	NM_001093 /// XM_005253876 /// XM_006719365 /// XM_006719366 /// XM_006719367 /// XR_243001 /// XR_429096 /// XR_429097 /// XR_429098	0006084 // acetyl-CoA metabolic process // inferred from direct assay /// 0006112 // energy reserve metabolic process // traceable author statement /// 0006629 // lipid metabolic process // inferred from electronic annotation /// 0006631 // fatty acid metabolic process // inferred from electronic annotation /// 0006633 // fatty acid biosynthetic process // inferred from electronic annotation /// 0006766 // vitamin metabolic process // traceable author statement /// 0006767 // water-soluble vitamin metabolic process // traceable author statement /// 0006768 // biotin metabolic process // traceable author statement /// 0006853 // carnitine shuttle // traceable author statement /// 0008152 // metabolic process // inferred from electronic annotation /// 0014070 // response to organic cyclic compound // inferred from electronic annotation /// 0031325 // positive regulation of cellular metabolic process // traceable author statement /// 0042493 // response to drug // inferred from electronic annotation /// 0044255 // cellular lipid metabolic process // traceable author statement /// 0044281 // small molecule metabolic process // traceable author statement /// 0051289 // protein homotetramerization // inferred from direct assay /// 2001295 // malonyl-CoA biosynthetic process // inferred from electronic annotation	0005737 // cytoplasm // inferred from direct assay /// 0005739 // mitochondrion // inferred from electronic annotation /// 0005741 // mitochondrial outer membrane // traceable author statement /// 0005829 // cytosol // traceable author statement /// 0012505 // endomembrane system // inferred from electronic annotation /// 0016020 // membrane // inferred from electronic annotation	0000166 // nucleotide binding // inferred from electronic annotation /// 0003824 // catalytic activity // inferred from electronic annotation /// 0003989 // acetyl-CoA carboxylase activity // inferred from direct assay /// 0004075 // biotin carboxylase activity // inferred from electronic annotation /// 0005515 // protein binding // inferred from physical interaction /// 0005524 // ATP binding // inferred from electronic annotation /// 0009374 // biotin binding // inferred from electronic annotation /// 0016874 // ligase activity // inferred from electronic annotation /// 0046872 // metal ion binding // inferred from electronic annotation
1552616_a_at	NM_001093		Homo sapiens	Oct 6, 2014	Consensus sequence	GenBank	gb:NM_001093.1 /DB_XREF=gi:4501854 /GEN=ACACB /TID=Hs2.183857.1 /CNT=45 /FEA=FLmRNA /TIER=FL /STK=2 /LL=32 /UG=Hs.183857 /DEF=Homo sapiens acetyl-Coenzyme A carboxylase beta (ACACB), mRNA. /PROD=acetyl-Coenzyme A carboxylase beta /FL=gb:NM_001093.1 gb:U89344.1	NM_001093	acetyl-CoA carboxylase beta	ACACB	32	NM_001093 /// XM_005253876 /// XM_006719365 /// XM_006719366 /// XM_006719367 /// XR_243001 /// XR_429096 /// XR_429097 /// XR_429098	0006084 // acetyl-CoA metabolic process // inferred from direct assay /// 0006112 // energy reserve metabolic process // traceable author statement /// 0006629 // lipid metabolic process // inferred from electronic annotation /// 0006631 // fatty acid metabolic process // inferred from electronic annotation /// 0006633 // fatty acid biosynthetic process // inferred from electronic annotation /// 0006766 // vitamin metabolic process // traceable author statement /// 0006767 // water-soluble vitamin metabolic process // traceable author statement /// 0006768 // biotin metabolic process // traceable author statement /// 0006853 // carnitine shuttle // traceable author statement /// 0008152 // metabolic process // inferred from electronic annotation /// 0014070 // response to organic cyclic compound // inferred from electronic annotation /// 0031325 // positive regulation of cellular metabolic process // traceable author statement /// 0042493 // response to drug // inferred from electronic annotation /// 0044255 // cellular lipid metabolic process // traceable author statement /// 0044281 // small molecule metabolic process // traceable author statement /// 0051289 // protein homotetramerization // inferred from direct assay /// 2001295 // malonyl-CoA biosynthetic process // inferred from electronic annotation	0005737 // cytoplasm // inferred from direct assay /// 0005739 // mitochondrion // inferred from electronic annotation /// 0005741 // mitochondrial outer membrane // traceable author statement /// 0005829 // cytosol // traceable author statement /// 0012505 // endomembrane system // inferred from electronic annotation /// 0016020 // membrane // inferred from electronic annotation	0000166 // nucleotide binding // inferred from electronic annotation /// 0003824 // catalytic activity // inferred from electronic annotation /// 0003989 // acetyl-CoA carboxylase activity // inferred from direct assay /// 0004075 // biotin carboxylase activity // inferred from electronic annotation /// 0005515 // protein binding // inferred from physical interaction /// 0005524 // ATP binding // inferred from electronic annotation /// 0009374 // biotin binding // inferred from electronic annotation /// 0016874 // ligase activity // inferred from electronic annotation /// 0046872 // metal ion binding // inferred from electronic annotation
1552617_a_at	NM_022457		Homo sapiens	Oct 6, 2014	Consensus sequence	GenBank	gb:NM_022457.4 /DB_XREF=gi:21359962 /TID=Hs2.105737.1 /CNT=61 /FEA=FLmRNA /TIER=FL /STK=2 /LL=64326 /UG_GENE=COP1 /UG=Hs.105737 /UG_TITLE=constitutive photomorphogenic protein /DEF=Homo sapiens constitutive photomorphogenic protein (COP1), mRNA. /FL=gb:AF508940.1 gb:NM_022457.4	NM_022457	ring finger and WD repeat domain 2, E3 ubiquitin protein ligase	RFWD2	64326	NM_001001740 /// NM_001286644 /// NM_022457 /// XM_005245447 /// XM_005245448 /// XM_006711487 /// XM_006711488 /// XM_006711489	0006977 // DNA damage response, signal transduction by p53 class mediator resulting in cell cycle arrest // traceable author statement /// 0016567 // protein ubiquitination // inferred from electronic annotation	0000139 // Golgi membrane // inferred from electronic annotation /// 0005634 // nucleus // inferred from direct assay /// 0005654 // nucleoplasm // traceable author statement /// 0005730 // nucleolus // inferred from direct assay /// 0005737 // cytoplasm // inferred from direct assay /// 0005813 // centrosome // inferred from direct assay /// 0005829 // cytosol // traceable author statement /// 0005925 // focal adhesion // inferred from direct assay /// 0016607 // nuclear speck // inferred from electronic annotation	0005515 // protein binding // inferred from physical interaction /// 0008270 // zinc ion binding // inferred from electronic annotation /// 0016874 // ligase activity // inferred from electronic annotation /// 0046872 // metal ion binding // inferred from electronic annotation
1552618_at	NM_005819		Homo sapiens	Oct 6, 2014	Consensus sequence	GenBank	gb:NM_005819.2 /DB_XREF=gi:19923773 /GEN=STX6 /TID=Hs2.157144.1 /CNT=29 /FEA=FLmRNA /TIER=FL /STK=2 /LL=10228 /UG=Hs.157144 /DEF=Homo sapiens syntaxin 6 (STX6), mRNA. /PROD=syntaxin 6 /FL=gb:AJ002078.1 gb:BC009944.1 gb:NM_005819.2	NM_005819	syntaxin 6	STX6	10228	NM_001286210 /// NM_005819 /// XM_005244824	0006810 // transport // inferred from electronic annotation /// 0006886 // intracellular protein transport // not recorded /// 0006906 // vesicle fusion // inferred from physical interaction /// 0007032 // endosome organization // inferred from electronic annotation /// 0015031 // protein transport // inferred from electronic annotation /// 0016192 // vesicle-mediated transport // inferred from electronic annotation /// 0042147 // retrograde transport, endosome to Golgi // inferred from mutant phenotype /// 0048193 // Golgi vesicle transport // inferred from electronic annotation	0000139 // Golgi membrane // inferred from electronic annotation /// 0005769 // early endosome // inferred from direct assay /// 0005794 // Golgi apparatus // inferred from direct assay /// 0005802 // trans-Golgi network // inferred from electronic annotation /// 0005886 // plasma membrane // traceable author statement /// 0016020 // membrane // inferred from electronic annotation /// 0016021 // integral component of membrane // not recorded /// 0030136 // clathrin-coated vesicle // traceable author statement /// 0031201 // SNARE complex // inferred from direct assay /// 0032588 // trans-Golgi network membrane // inferred from sequence or structural similarity /// 0048471 // perinuclear region of cytoplasm // inferred from direct assay	0005484 // SNAP receptor activity // not recorded /// 0005515 // protein binding // inferred from physical interaction
1552619_a_at	NM_018685		Homo sapiens	Oct 6, 2014	Consensus sequence	GenBank	gb:NM_018685.1 /DB_XREF=gi:8923831 /GEN=ANLN /TID=Hs2.62180.1 /CNT=64 /FEA=FLmRNA /TIER=FL /STK=2 /LL=54443 /UG=Hs.62180 /DEF=Homo sapiens anillin, actin binding protein (scraps homolog, Drosophila) (ANLN), mRNA. /PROD=anillin, actin binding protein (scraps homolog,Drosophila) /FL=gb:NM_018685.1 gb:AF273437.1	NM_018685	anillin, actin binding protein	ANLN	54443	NM_001284301 /// NM_001284302 /// NM_018685 /// XM_006715746 /// XM_006715747	0000281 // mitotic cytokinesis // inferred from direct assay /// 0000921 // septin ring assembly // traceable author statement /// 0007049 // cell cycle // inferred from electronic annotation /// 0007067 // mitotic nuclear division // inferred from electronic annotation /// 0007096 // regulation of exit from mitosis // traceable author statement /// 0051301 // cell division // inferred from electronic annotation	0005634 // nucleus // inferred from direct assay /// 0005730 // nucleolus // inferred from direct assay /// 0005737 // cytoplasm // inferred from electronic annotation /// 0005826 // actomyosin contractile ring // inferred from direct assay /// 0005856 // cytoskeleton // inferred from electronic annotation /// 0005938 // cell cortex // inferred from electronic annotation /// 0015629 // actin cytoskeleton // inferred from direct assay /// 0043231 // intracellular membrane-bounded organelle // inferred from direct assay	0003779 // actin binding // inferred from direct assay /// 0005543 // phospholipid binding // inferred from electronic annotation
1552620_at	NM_173080		Homo sapiens	Oct 6, 2014	Consensus sequence	GenBank	gb:NM_173080.1 /DB_XREF=gi:27436868 /GEN=SPRR4 /TID=Hs2.433629.1 /CNT=27 /FEA=FLmRNA /TIER=FL /STK=2 /LL=163778 /UG=Hs.433629 /DEF=Homo sapiens small proline rich protein 4 (SPRR4), mRNA. /PROD=small proline rich protein 4 /FL=gb:NM_173080.1	NM_173080	small proline-rich protein 4	SPRR4	163778	NM_173080	0018149 // peptide cross-linking // inferred from electronic annotation /// 0031424 // keratinization // inferred from electronic annotation	0005737 // cytoplasm // inferred from electronic annotation /// 0005938 // cell cortex // inferred from electronic annotation
[truncated: 79,048,318 more chars]
