# Supplementary material for: Identification of Key Genes and Pathways in Myeloma side population cells by Bioinformatics Analysis
Source: Int J Med Sci. 2020 Jul 25;17(14):2063–76. doi: 10.7150/ijms.48244 (PMC7484674; doi:10.7150/ijms.48244)
Supplement: Supplementary file 2 — Supplementary raw data and code. [file ijmsv17p2063s2.zip › Raw data and code/1. GEO_Dataset/GSE109651_series_matrix/ann/geneMatrix.txt.txt]

GSM2947875 GSM2947876 GSM2947877 GSM2947878 GSM2947879 GSM2947880 GSM2947881 GSM2947882 GSM2947883 GSM2947884 GSM2947885 GSM2947886 GSM2947887 GSM2947888
PAX8 9.31837514456172 8.89224711354868 9.01330592215211 9.48294707784228 9.52623884586248 9.3529630576831 9.7774128110791 9.21823482374419 8.7747379807844 8.84673744273554 9.41101856576505 9.42837210786789 9.15444903564235 9.97983958015459
THRA 8.82450438706793 9.95479173550213 9.5721662452593 9.10545861082842 9.67579300083119 10.0930041746888 9.28936257104428 9.53236703039362 8.83622870786211 9.11388851144461 10.7768244974818 9.49316615259947 9.45400558325144 9.58193925605808
CCL5 7.33881837434051 12.0390286957705 11.4909556412698 9.40887380702386 9.61537546486044 13.5015535928334 11.6722922931873 7.69710379364345 7.99124178299985 6.15163885714028 6.81565995929867 9.97037915691157 10.4355567158479 8.01198419212249
ESRRA 9.98028955299136 9.52401468739765 9.95292117250223 10.4059285598406 10.1211021984291 9.79958340629214 10.0446495739876 10.2317155971113 9.99781598968642 10.6435676219088 10.8909824053278 10.3007323475698 11.1399215710402 11.1660607468619
CYP2A6 7.98243349503144 7.95815479571612 7.66961855172489 8.30509044932602 8.34994508073733 7.98907995378076 7.69118656977358 8.44486994812901 7.21690200026749 7.65563160989505 8.70120871930796 8.13864759440452 8.08342560754862 8.18265654747147
SCARB1 8.2391225642409 9.32596312012983 8.63103659986685 8.74763243826573 8.75395846816598 8.82091416650612 8.57810960434129 7.56118405974333 6.57032843109016 7.08014811102569 6.04111394533608 8.16889370709423 7.39227276724116 7.79344139323474
TTLL12 9.98682189689014 11.7628371176956 10.588208666789 9.44570891119309 10.0267571872091 11.4012075267282 10.8539901909154 10.2900119330421 8.82754785882587 9.94079940622122 9.16485640633065 9.91712260743206 9.50188971794457 10.3148177268852
CYTOR 7.61538098282019 7.63644046580569 6.89378204577078 7.92415809597577 7.93500883514624 7.93506719648881 6.44045178434697 4.88349276653111 7.29802314803083 6.90799743935542 6.50812372737731 6.65016139571094 7.27840392316565 4.37574218290079
ADAM32 6.28614520042026 6.36387980745824 5.99440254423074 6.15573324671244 5.88582495962347 5.94429320146574 4.11263508491695 7.68925372611037 5.65542024050534 6.02979010836321 8.16917590801109 6.47180102816922 7.14298211197655 7.18439535626705
PRR22 6.89236916673203 6.65826861805767 6.43350532397358 6.35371196888621 6.56794056493481 7.26380345032777 6.73322416676762 7.23903995853521 5.24082032884856 6.45284298957754 4.55985091269515 5.71384782862509 6.83031491119193 7.33067222647359
PXK 11.3036603283361 9.71021012277929 10.6892301345943 9.56155755404104 10.5410094700641 10.1170898107087 10.5696619704758 11.1109308608321 10.4019749136125 10.727140201538 10.2642936313405 10.8991907390542 10.5783198513335 10.8094996579697
MSANTD3 9.49200637453501 9.85173202251054 9.36355373837966 9.93309870402802 9.2364926183813 9.51132017569832 9.33335105148014 9.37842513698938 9.2545883744277 8.60810287351211 9.39003887127455 9.06232466299042 8.65162219655036 8.38419101195312
SLC46A1 7.99269479888237 7.63206386770817 7.92476322552617 8.05924169725538 8.48957183549406 8.32478090692202 7.64225174239987 8.62433050239138 8.18460809732342 7.95216754903095 7.0608223645891 8.41678148584561 7.41149912439174 8.34774891355833
TIMD4 3.49985226362178 6.02863434604191 5.72509027026931 8.15672070519356 7.75996605670014 7.20996601615085 5.98494337326659 5.13026989493676 5.07894280471252 3.77704617090577 5.48597707173961 6.81670721351521 6.48274117382564 5.14333831243747
SLC39A5 7.19714590838009 7.54782304057407 4.81612043511202 8.40936377926957 5.88540768344525 6.79311945796079 5.81633986492028 6.16317465305445 6.81074770348069 6.9669829546818 8.27779742647263 8.06906786256143 5.07000455790888 6.86384803143504
ATP6V1E2 6.34927008092769 6.90558677210593 7.77309831604076 9.10407740225621 9.51520900197562 7.30986920453032 7.87242371405575 5.27860854084449 7.76070531255986 7.23746524857341 7.94446200151159 8.00500916747482 6.52408860042625 8.44820222427361
AFG3L1P 9.30170263878838 9.94004515013295 9.43104769741186 8.14924767770363 9.21854531590557 9.59376440101973 9.15187149787628 8.35661086701181 9.30858021766583 8.70460157209422 9.03715403716898 9.1408083026977 8.76483378168097 9.53807851848264
CILP2 9.00734325120115 4.60306310185198 8.29195941795844 6.14194464921534 8.0698949269177 6.54000091304219 7.26063167141228 7.25380305733074 7.51750247460484 7.61417683178258 7.60531357080847 6.61399111465608 5.17944337259226 7.24377474323813
PIGX 9.71019806659488 9.71310155667426 9.99556224819737 9.79406424782137 10.1963131897649 9.64834697524078 9.6504218998919 9.12066634469 9.08383590152109 9.59521980488748 8.8425587176486 10.2918153351864 10.0503044234919 9.20304915427775
TMEM196 3.2635619450265 4.2143750787959 2.19322041819004 4.08882342467927 4.64557658731234 6.1131887316757 6.90700240014182 5.35379223199339 4.01115836229423 4.59117912571643 7.91038489595382 5.9380563823105 6.60278317903348 4.38051266784167
BEST4 3.19952802885738 3.64382271886151 3.13097731200147 4.10584734328881 4.00413730175333 3.94988412567002 3.0455137407661 6.91027095439445 4.40390915630015 4.02725226893413 5.78870580590016 7.64777067677506 3.63395541443507 7.52957110757389
CORO6 7.1881180077262 7.62233740086724 7.19359139524457 8.82870329326246 8.48760371790026 7.71507997842262 7.23923476672787 7.66209153819845 7.45129767093804 8.11749142214607 8.85119434033408 7.83518384648893 8.17066219053093 8.44069894031186
TMEM106A 7.70316854588294 7.72793542584915 9.08898005538789 9.18775884100492 8.68783265404689 8.89203880989046 8.54519192419074 8.17318691143622 7.64123242847577 7.18145940264699 7.76824917841739 8.63441103247235 7.47321624598884 8.74328202196184
ALG10 8.32287995953356 7.7902279277015 8.52751336620892 7.98568542313459 7.90966571391216 7.79768811010172 7.51627049655996 7.94349063326941 8.58551617896478 8.02682052688124 8.09219897949443 8.14097799400413 7.59305566887035 7.74876310467891
NEXN 6.19507765837262 7.4396048544396 7.65265427375009 6.8268598724378 7.59873664075764 7.97527880066388 8.06696530778585 7.26166244199783 6.99427422789792 5.45667179364125 8.33000168625649 8.36823972378882 6.24100154493692 8.29358797939741
C15orf40 9.87642731251422 9.07723071289602 9.36202511488593 10.3456735785646 9.48549304309882 8.74553786229246 9.06519449599707 10.1035081304668 9.84794133292171 9.08150447585597 9.62319307431824 8.74411264604283 9.33356573308452 9.56579459619804
RAX2 7.49524664880947 7.8805049322218 5.82407841211502 9.14403820955381 9.12957796640372 8.52163851851887 8.60231805460606 8.87529320648314 8.30801586666737 7.05130466415836 9.45807291937698 8.07894173762368 7.79061631950784 9.36608699206143
GIMAP1 6.81425688154989 6.66184221612674 6.84357689843418 7.71319540318647 7.34883259095079 6.75584096874598 7.83776730812369 7.10639543415387 6.49078093591639 7.79442821368726 8.53252580456093 8.23380755039213 7.70270740526108 7.89216027340512
CCDC65 4.41420320002046 5.50051017091405 5.38591001526155 5.27307309191839 6.28286732354969 6.63233191373319 6.28603889874199 6.7922749307978 6.32272983018155 5.35639069564832 7.0066223020665 4.7612049440784 5.84255802626049 2.37107927846983
CFAP53 2.73282445966434 4.3030376602028 2.31853059023863 5.56556945488505 3.94882508318133 4.9875100594304 6.86407221059008 6.88554874117716 1.88213082615413 3.6917876192598 4.6697456654967 6.43849895991339 5.72615792938944 7.64475615072162
CATSPER1 7.67168400231556 7.2244165702979 6.55360441369154 6.42932488534122 7.76176595862917 7.77801600266464 8.63888512498791 7.80823958959408 5.47581123714014 6.92724225839856 7.75169200305964 8.13468043806894 7.96920345655189 7.85065880150243
HOXD4 6.64488302313453 4.32664663907905 6.15990644529345 6.72699056937185 6.19056350377645 5.89974384565277 6.61081062790704 6.54081261853862 6.42665758398158 4.19047342807877 4.09237067941416 6.74888517706378 3.86778974013815 6.9337650005111
GSC 3.05147199053715 3.04340907821007 2.44685885935052 2.64132590882168 3.46645615283306 2.35791537725235 3.49713585909015 2.46158513463968 2.56731252412637 2.56288470035688 4.5724149557831 3.46420820393298 2.70241419273682 3.81343541593224
SP7 4.78220305012436 3.38317203852825 3.01014588023643 6.74817942910805 5.7550547382286 4.1391633073377 4.60861411088824 3.01987161236175 5.79916322175745 6.40992242891435 6.93264114783254 7.84831371364758 3.97951414091977 7.79720303260439
PRSS33 9.9004256319958 6.75880017735825 9.17841462939196 7.20108392490276 9.34887639901885 8.24362767066878 9.65926258875303 10.044985557725 9.72730003036114 8.64928779788402 8.09655387983721 10.4058381719107 8.96302783677645 10.5203151818089
TIRAP 8.74254658117122 6.59475917601034 8.23503148484129 8.49346040486672 9.06836878463513 7.27272495072626 8.1303893458387 8.76690088051107 8.98473145976108 8.95166734272549 9.58508910668365 8.9312155944661 9.588371158333 9.63895750690612
LEAP2 7.33801875577753 8.16063939262617 7.28882640238983 8.04162849061983 8.46416710806606 9.0774064466796 7.80507379023788 7.4814612162358 7.82871535061077 7.11117323721139 8.12115427440325 8.38521703306236 7.13980303468534 7.97783628429586
CTCFL 2.62457375900351 3.01880969373196 5.12088646469481 5.03041553918979 5.80382476293973 3.0367763737621 6.60334252523342 6.09590185134696 4.39716565362155 5.72993528135446 5.91227836620563 7.10812400105971 4.0362228557038 7.89529595564022
C4orf33 9.08219402505513 8.45082895313482 8.80586734222011 8.09062217008411 8.04374038669536 7.90711720115701 8.22757406975615 8.60193194533882 8.38718760483538 8.71778299351443 7.76418954885141 8.55015766081974 7.58740549865199 8.53228188907243
TVP23C 8.82770503958645 7.33772090270661 8.12017928691968 8.35426701600145 7.27781369599528 7.73778679489171 8.96275172861922 8.66329658092066 8.14378573480333 8.38663292609284 8.72637144818203 8.70652468173536 7.73373462503716 6.01538115213971
FAM71A 6.19744691608803 6.72765775126647 6.61818872432487 7.94488186599148 7.74141103032143 7.36415829837492 6.27087462451575 8.45327639654707 6.64580827759467 7.57343663710561 6.65936089555446 5.17926142332589 7.26102676177879 7.63735883070974
GAPT 9.40710032541345 6.90438293710657 9.04890913085358 7.64625483919945 8.05977869129604 6.64427595295904 8.93578649772856 10.1187217975516 9.09691118959119 9.96237593424847 9.7204234936741 9.68816356995114 8.81072521414532 9.17331810413908
ERICH5 5.60084270892989 5.04868826506728 2.68369892428813 3.04182050545346 3.75890648386353 1.78944130953298 5.48941063115263 7.42034596820507 3.12947986955759 3.70949246655317 7.18413744625442 3.57174718362236 4.81841243114836 3.74021628850467
CCDC185 6.08204107474788 6.66357375852983 6.39052100823453 7.90949591304796 6.31608544767893 6.30018670379004 6.04937962458294 6.79021163381372 6.32590085153826 4.32634031592542 7.15630256165963 6.32460757516241 6.30409920165433 7.6481691654196
ENTHD1 3.31032485006971 2.64179015682268 4.46204511839487 5.52952581963132 2.38817906483316 3.21420937465238 6.30826366214594 4.35981771891633 6.87497151455502 5.22836503585678 7.66665363999256 6.02623659018466 5.52341234709683 3.65124001877629
TSSK3 5.82760057185813 5.99349095665583 4.98142982690175 5.92198418809251 6.07994551931228 5.7334384049809 6.69607729999056 5.42840808027247 5.52468243215365 5.61259695763728 5.11814498365446 5.88762445261631 5.44546683330383 6.52301425524952
WFDC6 4.08351464301046 2.72596272348935 2.89490543770717 3.72699574462281 4.42478708110098 2.93493632231048 4.2703824229055 4.29354779353743 4.31968151310949 4.7992132254691 5.40813779329438 3.77215170268791 5.57654662604006 5.83885497913238
CLEC12A 12.7914858711669 8.6559513956974 12.1607935344747 8.63803798663261 10.6068872643648 11.1811671683652 12.4120090131601 13.6916770088735 12.8076137305696 13.9369516542592 13.3209034740002 13.1215006548592 14.195745906222 14.3850959675243
TMEM266 6.88339721054978 6.2324015472023 5.79238530695883 6.27575558666696 7.16741714221745 4.32236372301317 7.07277467164112 8.40528232117378 7.93152528320696 8.27738039923056 8.21047945867227 7.43804744611594 8.43337971465217 8.94191355048969
CALML6 6.28031794332966 6.40025646730155 3.40211365027677 6.7136642005622 6.53797252126785 6.98909244608739 4.53472837096469 6.66131066010549 3.26794772382071 4.36231558156349 6.31681569393703 5.98200170885871 6.46346453901229 2.76086559660027
NLRP5 5.4076522050576 3.43228198308518 4.19502390062344 4.99438330882338 6.15532382422555 3.66680089443811 6.90989068427525 5.18572345774609 3.85583625335013 3.55155416087326 3.28206966844192 4.13637515738998 5.2174032863543 4.69624314626164
ODF4 4.16412333553241 6.41720948644543 6.50261575151608 5.38804967025541 6.58251174603912 6.01453561858707 7.75649761281456 3.44405079527013 5.27393282351828 3.74008673236713 6.82338125291015 6.33169196164149 3.86933350235748 6.89954906804253
CLEC4F 5.08396813862644 6.52220031909909 6.28352308755057 3.75596217676859 4.98019579879795 7.6174072216464 5.8759456490113 7.38049916125923 6.01635903269428 5.44730180481908 7.10088096037675 6.93707951275725 6.14870597151875 7.50268066613918
WFDC9 5.41088174255466 5.84987369351117 7.00685340395443 4.10373764927941 6.47539492527436 6.90615343059153 6.12214569104533 6.85209749449758 5.47469950735709 5.7595292453027 5.27786761653012 7.61447722759107 7.03892996031554 5.74147210998191
TTLL10 4.91089668240059 6.59854535228666 4.28155360247088 7.59736207521172 3.44069977073768 4.74032370331327 4.88842375092492 7.1335172900435 4.43201199368456 6.71297263667715 6.64611368305251 6.13595712623499 6.19069505159886 5.07325341009773
CALR3 3.60901735416227 1.41589438594631 3.29725731232169 4.02228879556695 3.37728897615456 3.53202639598247 3.22352078578155 6.68053675048271 4.02253915063408 3.52047253767316 5.79307912969175 4.14195179964166 3.71222377907803 4.27614450978763
C10orf25 6.69416702441398 4.75166027336837 3.99860080921483 3.70403309881074 3.96908324288487 4.81647375959674 4.33475989768942 6.87283983820853 4.19085976574257 5.78680046789179 6.92392999306959 6.08545057625943 6.83214822762435 5.56722142546788
KLHL10 7.13963115885324 6.34114731062914 5.0185340329587 6.96814260516838 7.32497977181256 7.322807870558 7.45250648245823 7.1697717069503 6.42060888670712 7.34803496305126 6.62201578824704 7.451094042685 6.90554585820794 2.89194095144498
ZNF485 1.55111828345828 4.2642376525988 5.69264479115761 6.33864529495211 3.47050562913786 6.83454183985514 4.61714564688108 2.7618073578854 2.52374284612918 0.451400512892144 6.00217727658348 4.13459635311795 4.30266926232864 5.01928247572538
WDR17 4.97573426712282 5.03882156294598 6.099023095147 6.67635063393106 7.07627582127488 6.2607116389102 5.83645892399627 5.54244379253578 5.70633217523853 6.31210387111069 7.08258763914744 6.09270323702121 5.93741054554645 4.46257850541109
MFSD6L 3.97584750955347 4.30354040073067 4.630567975216 4.41994130685211 4.24758046558185 5.32928077689007 4.49688796236587 5.36371636605888 5.642625912103 4.65000280803823 6.08595401188786 5.83778534389827 5.37861808744496 4.70539296650824
CDH23 5.0162364437948 3.14830288903525 3.99792282788566 6.40331340241372 6.754948948977 6.38695127828975 5.70063890728188 7.23467279518612 5.93567401453901 3.72760901658665 6.80432336769929 6.80028387349503 6.56659797249336 9.31507165009067
ANKAR 6.18951009614382 5.59156513124096 6.30454407885608 5.23470440560136 6.55743934693848 6.60996485737704 6.31619752484567 6.08308973377478 6.01840183595629 6.81350160188803 7.51088123999621 6.46392255119313 7.07019072896775 8.02032828789168
ESX1 5.38672543046499 5.81771073743077 5.87187222620181 5.43184355886323 3.86904818389287 3.16447865916337 6.75159493746021 6.18398644830332 4.10062197451371 3.32273433609179 7.55751041850433 6.26197961313836 6.18567767465573 4.26858111101617
FAM167A-AS1 2.24418075704081 3.55273487215095 2.40180219277208 3.12802179767337 4.33476990709563 5.13692674030769 4.34691931501383 6.32048864939497 1.59612318933055 3.59309198234676 5.35741793331283 3.82749692223486 4.40154855500277 5.73277416293825
DNAJC5G 4.35353713861901 5.94007652047955 4.08738136911233 6.34784119949911 4.78069277197157 4.26449739813899 4.87371527678458 5.14843143210804 6.97973499493899 5.9639593335409 4.93916591554665 4.6046335804149 7.00089351790949 5.7333163744553
WDR88 2.79293341816381 5.32247297003224 6.22548645152845 5.71787105382871 4.06940314929738 3.54898153990065 6.37654131181398 3.8800869716014 3.78518852482307 5.05822946364304 4.90341336063361 5.27531328961313 3.64069264457622 5.46568002022222
MBD3L2 5.6305458431677 4.08768262334124 4.75638499022998 6.17986451502437 4.52366545003249 6.31036920691251 4.10695880613899 4.49424854508777 5.87522346656752 5.91540664701827 4.05734109113066 4.82095908349968 4.25181981268083 7.66141114348024
MBD3L1 5.85611971334399 4.22128240736096 5.97096636048803 5.89867175958084 5.64943525462399 3.58505266634357 4.12664831245836 5.87104644768139 5.71160806016327 5.51008686189203 6.89879242415607 6.39164486709839 4.04727575527591 6.32202511286667
TENT5D 3.92005028949756 4.78897536885168 2.27271480001202 5.32174846817278 5.78383299466253 6.03301348233942 3.35876476607983 6.95352832758096 4.85493319402227 5.75676392224431 6.1815184387124 5.26987023537889 5.97693569662004 7.51257139787315
SERPINB11 5.76165334770527 6.38780090792904 2.66903856108124 6.74966565956136 4.16635151217813 2.91545168032336 5.60513130316924 1.87941053244394 5.69006224502099 5.41053784701197 7.04335653603565 4.88941561940145 6.0173992816701 7.34083728770768
DSCR10 6.44113136139203 7.10704441272522 3.85887618322676 7.8123499692489 6.20729257969425 6.35919679464141 6.9528425671148 6.29112353750641 6.97444327133038 7.30302359117842 6.1769751493823 7.82930794027237 7.37931944498949 6.57207231385583
GAMT 6.59208891619378 9.57957484510373 8.56632808613291 9.37802948834766 9.96237983873322 9.08667471297136 10.0822741404814 9.6872934413518 7.52529136906205 6.1187909831159 7.97711388951688 8.52642177166878 9.85671855115958 11.1129033883245
AFG1L 5.97774975337366 6.63156531219408 6.67061376422175 6.15761937939697 7.10611795907107 7.49435160298646 6.80687179595802 7.54270688719589 6.84459906850059 6.82043428407604 8.095706628322 7.83858688834193 7.15001734552013 7.172845504604
IDI2 3.47305174197997 7.16941796534625 5.32793018782534 4.13034033097546 3.9896858196066 5.12523325796407 4.26866868523379 4.18702816046534 3.36099207048846 6.58415286154903 6.36081197634466 6.24023952098469 5.35104911381313 7.33532960836069
COBL 1.94872193909353 5.77451746783363 4.66594300059163 3.34718373268066 5.45916830276403 2.68738413835804 5.21158347173066 6.90918986102163 1.81768219193487 5.11782675737353 6.90909263090685 2.24239915771757 1.78499052254463 2.55399912932818
SLAMF6 7.52539943751419 6.94121549516014 6.83739456034506 9.14389744120329 8.13641802027375 7.85614661175057 7.38299659363282 8.49172044243715 8.16420551592458 7.24546428796883 8.25862727352251 7.94463300709454 6.62859251802985 9.18975291642281
GPBAR1 7.25838795311167 4.3750011907306 8.28484075328169 5.44686229920018 4.28460814817667 8.14184249639828 9.01109584116898 7.44622644917997 6.79547085743031 2.99596165996885 4.49630510949679 7.38284619531053 6.46458168963536 4.68752545697938
RHBDL2 3.44618078423126 6.20393582732575 5.61871849510882 4.98800157368667 4.80868004699616 2.48572718561931 4.43209486709265 5.58214920923227 6.10874732549232 5.54634289007007 4.13209888105412 5.65158244789059 7.46458414000968 6.98609004783222
BRSK1 5.49486902158825 3.03901658458496 6.33434265816143 7.98355685708838 6.12099363600132 3.51011756909271 6.86135370234298 7.82368631743676 2.3805513167482 4.41242927509902 6.01630554063731 4.62188659578185 5.11913867727334 8.06236460212857
CRB2 4.28710581230881 5.76420043220659 6.05445563199489 4.83856961891508 6.48071023985458 5.96253861216118 6.79902641518152 3.45706628389854 5.52831313586891 4.14541497493362 7.19243189836513 6.13314139020551 5.83889581228561 5.5538958847025
CD300LG 5.87402058316619 2.48841448981799 5.74773916810108 6.11506758647239 6.11795368240586 6.17631978032187 6.6191101184946 8.14538042913811 8.26736959017609 6.36506241017622 7.18316391655598 7.68305495797727 7.04216934292487 8.86960895637531
SLC34A3 9.62168505733776 9.23874172690243 10.165464794933 9.43985144925009 9.40047431502987 10.1916884822983 10.1976602474987 9.47328221283565 9.88376650793278 9.75006797280776 9.91423158535185 10.1159851924596 9.79030988316632 7.97888946229144
CPA6 2.58353472860778 4.82346303436433 5.64119456056363 5.97220255985821 6.00362787037308 3.1020552309584 7.33777530561202 4.43397694985297 4.74596280055731 5.88480327308568 6.87606135135008 6.3660644297024 5.51032712037343 6.19934294093718
WBP2NL 4.93954724548383 2.20639129293181 0.506261715662627 5.22572724381704 5.82659882185215 6.70637030558366 1.04747277849846 6.7559944793908 4.45602283439139 2.73835171867485 6.85609804481841 5.18560255552878 2.14790384441465 3.84545693130415
ACVR1C 5.77902117787449 5.65005394872113 6.95974813447322 9.38764881273966 9.49905856657064 7.98573892433069 5.5390405983488 7.32440469835603 7.27865852930858 5.96349886228352 8.28746075159172 7.52410835172909 6.29529691114756 7.32781219356796
TIGD4 2.90046535694518 5.57034664851993 6.29759092759734 7.01387535635913 6.16874752235944 6.21285061361808 6.51475681171196 6.78001213179926 5.73339962751052 5.08702275214587 4.20698932301137 7.01119146719541 6.20268296186893 6.18934601860618
ART5 5.2236920646782 4.30867831939506 4.57450240289503 8.03506684713667 6.72120584847355 4.87760242703725 7.65988246967164 5.07868070398338 4.16312754479614 4.60324948904463 5.40514759138545 5.06842016576821 3.07589214773016 5.5631642331608
FAM71C 3.11564639123837 3.74523840796458 5.0556763567839 6.40521074488064 5.16577168126309 4.02431701935697 5.77958463166434 3.26152224028389 2.69836763050988 4.21822862290814 4.56202195746762 4.96697811124419 4.70385596718256 3.69755477478059
NLRP11 4.81157737912902 2.14924798260385 6.39165191209046 5.66690965711644 6.43590573954815 4.13566455545273 3.85722064375448 3.40655707785564 4.06465267095277 6.11132266061254 6.64954504692983 4.24996862134737 6.64942433241935 3.71377058673403
IQCD 6.15934420280277 7.56927993410145 6.12734974743479 7.21792571837527 7.17598759437313 7.38531540987138 4.71071277599322 6.45999088243697 4.75414405552887 5.93078227326598 8.47450296834237 6.43143442098017 6.63054263981679 7.5691462354507
SERPINA12 2.63718546614614 5.24910358971967 5.96899779757943 6.2665365768098 5.93189694012539 6.18056442218243 3.79297609234945 3.73736877108878 5.41681204946696 3.76933378733775 6.21337236341033 4.08722689888666 6.58388428449217 5.82028058584943
CLEC4C 6.75172881933732 5.93620235600709 7.65807292023758 7.27843458978918 6.73993313929078 6.52248188279912 7.17020349485344 7.33343357350156 6.39166703293289 7.97665862937467 7.80133781755038 8.21095863672251 6.47005279451952 4.4437034467008
NLRC4 9.58891641141412 5.03978500460458 9.47475745813755 6.32283814836648 7.71988777364767 7.6855876988295 8.48879856501149 11.6048311782256 11.0574556876957 10.9991875508774 12.1919339456892 9.83859460909546 11.5891487839866 11.2632105053202
PRSS36 7.20643224253613 6.23047760509488 6.23146504997565 7.1175693415573 7.75134119721825 7.45581214738641 7.47821386760128 2.88131770439614 4.73239945953864 7.0686407183808 5.32012757041198 7.62896747712119 6.71327652565494 8.87163206974989
ZDHHC15 5.84608181088669 7.36638079521872 5.77138751985075 6.31471428737032 7.1902592781845 6.97693180269919 6.74598484392356 6.43924645855268 5.53065603146723 6.24349276956989 7.66901613239969 7.77315767309803 6.99414069437574 5.23931210974433
NUDT9P1 5.54442788995892 6.45456201911673 3.62104260528577 5.77652199315435 6.75930632866439 4.13639812713199 4.22094668352694 6.4268279668388 3.34376028009796 5.73008885527752 6.61431363743403 3.84364020862495 5.28356994288908 7.1108632803948
BTBD16 3.5179773401484 3.56543266999707 1.06745768032834 6.34538093915307 6.25488840199897 3.3845085219397 4.97523396847976 7.08060437132073 6.15589593105196 2.29809578942914 3.18497449379942 4.19653465574749 2.47051239698544 7.75670842293111
RTP3 6.00897937431587 5.57212477670118 5.24519025193194 6.55570205987091 5.5972927910378 6.80916745675433 6.95697431240357 3.34738360877859 6.55660138818237 4.10097092185814 6.56641835831274 3.81349390600266 6.8515091968502 7.30957548598094
TSPEAR 4.57120109112985 6.4529740792802 6.19433984052026 5.90994971068858 6.97206765709847 6.8825012181321 6.00630543037426 7.83176705925564 6.52869195513664 6.33906378706262 8.19239688205184 5.37674393292561 6.81877644094267 6.77053043538834
C6orf141 5.60240907223936 5.43653266184462 6.00927415771554 4.56161452442597 4.70793554270533 6.83736302058101 4.92042288918964 7.43810900937491 7.2746120407575 6.80596694875179 5.63498205837663 7.48874635632653 4.18948854967612 5.54760375200197
ALMS1P1 5.75541158615883 6.28162833888947 6.96217303110971 5.22282426352616 6.95458369180018 6.40745591850325 4.58494506805076 7.81394340513956 6.56776172617128 4.07229448784893 6.97945720722883 8.16736445148668 6.5726614257102 4.26918279585539
MYO3B 4.02044886274288 4.70920791001211 3.05304962950865 5.85348522597215 8.89528595704283 6.34443617544536 6.3383054927305 6.5576597492883 4.9141219845027 4.71795657340931 6.9713860559353 6.91347228274199 2.89639218141418 2.79285972415902
TRIML2 3.96892478504745 6.87805581880322 4.6635706276809 4.29962272215241 5.45297490267034 6.56611006998801 5.28834970221738 4.10101463943111 4.46044049655859 6.50559928154796 7.60115644459921 5.16943600526053 3.73614374529674 4.55469873788088
ABCC13 6.68568650551886 6.1754144187333 5.37002091082919 6.10801356865186 7.0472493584026 7.83826163376369 7.22630428768873 6.73883942944062 6.08041165092939 5.88560608769573 7.5934478956931 7.83389701812228 6.39145137411267 5.8881524143159
IL12RB1 6.85852936375293 8.93681782302636 9.04460313105566 9.67718192175379 10.5376426031289 10.3001317344336 9.84605870569716 7.52399705117379 9.50967525899954 6.86022040829517 7.37020613762278 9.31521909078142 7.44950359962754 5.61323312324331
GTF2A1L 3.22326792304756 6.04179887002304 3.18581375121915 6.77456569762697 5.90388377334413 6.81788926185975 6.55591138083259 5.16123711398467 3.42570635722193 3.74875747031946 6.27343812082324 6.78363082543712 6.16483152252534 7.46606095833337
TRPV3 6.57218133133118 4.91577423449622 6.37089538398285 5.90380883568883 6.42022165052605 6.8880247661606 7.09105026361759 7.43492841040187 6.22920278096246 4.05831909347871 8.01230440102138 7.79264845755727 7.54942582631871 8.20314045532972
CNBD1 5.50831581871832 5.17792974818255 5.76434031582838 6.41347679774525 6.41536454822248 6.64354900729978 6.00232739790457 3.91726083698519 5.45823696611425 6.60832993997929 7.6903716963007 7.6462814844735 6.35500463180939 6.89764340406123
ABCC12 4.90367364891639 5.64275297198189 3.30485283827086 1.99023896088607 4.9585684907438 3.86614242484846 4.29982416947619 2.67908301518888 2.251192204452 6.01805147756665 7.46287276554721 4.59481365623341 6.20125667256504 6.39900083208372
MMP21 2.62601759789565 5.20845873301907 2.99301345062653 5.8177580562291 2.6004783867655 6.11895020630349 3.89888067942888 6.37418642478043 6.1975328225093 4.54031932590608 6.69484955609272 3.82664203699349 3.90278751255271 6.33779510419303
TMEM190 4.7744702906835 4.49920553910552 4.05839183244042 4.71975459958878 4.06462853003216 3.91058876891868 5.34746050408544 5.68374444978286 4.18443185672899 4.93020367821582 7.6318929496407 5.35219071225256 4.31482701478368 5.96119476198745
GAS2L2 3.9140219758082 5.57088760133747 7.12138535505304 7.71839176760022 5.6596817109312 4.24402696872503 4.812340598439 5.0272597898131 5.30792755306892 5.102471694231 5.48956284449116 5.82621872705731 6.31848333826008 8.69758062824259
KCNG4 5.86496189546258 6.16690360157887 4.55238014536503 6.37599546488394 6.75291848336027 7.00716185607156 4.14311745809866 4.46577338711075 6.54508277914268 7.2190387688991 7.00287800910295 7.21095668916639 6.77105626581879 4.72626557842295
PXT1 6.3852601816115 5.45113031864781 5.79228222004999 5.97412223517837 4.26755227735722 6.73953355873392 3.67947784749192 8.286054983151 5.57433709270356 5.67874096883732 4.66395026472627 6.95286935165378 5.16843906207013 6.75496631390651
CACNG5 7.2353728515735 5.88354188619666 7.44398782797612 5.89787400717202 7.96212443424775 6.79532149055415 7.55045898710839 5.27516390225062 6.02250031293442 6.69881021749211 5.53502896970926 7.48852946925527 6.27394773841706 8.05072261225589
LINC00308 4.06742446488335 4.90667080832307 5.60430651361893 6.91133805431046 6.38591018777543 6.35260494101854 5.26885841113739 3.41975595359652 3.66612257555699 4.94583100026066 7.00433958558682 3.68523824727389 6.73960106321838 8.02959699348749
WFDC11 2.77424033929306 3.17122028055074 1.29043620017881 4.3803235641796 5.24287646241344 3.03791966197466 2.91780751371047 4.55273917506006 3.21480463955847 5.27486657164487 6.28857173896767 5.24966377679448 2.80812696948851 6.8411844011132
ACACB 6.21711029269749 8.53451338577961 6.68429698443586 9.42357480961945 7.43218943052926 8.21812485183745 8.32039577045997 8.02903152285296 7.94164452082542 7.83483507517971 9.58284518290379 7.98159525079392 6.80433369430363 7.05340136722621
SPRR4 8.84461413193115 8.24942353362217 7.29054236266025 8.89288125248232 9.0127714544417 8.28948638038611 8.8193782360067 8.93458136950906 8.45890444681494 8.47782948890102 9.57867082381968 9.55730783999197 8.47097645568588 9.87884486641189
HSH2D 8.94044985747922 7.9806200150715 8.68595906477792 10.6624876935725 9.42397769714034 8.57556723068712 9.21312074916183 9.02529379225653 9.25468521004428 8.75764868781551 9.59870798631777 9.4204099758403 8.96334666872302 9.76288710119936
TMEM163 6.25833650346087 6.9653594927096 6.99365738077682 6.14977353480585 7.49317095720008 6.90042125427449 8.0143430175184 7.28498229650612 6.23901073503737 5.90453612069114 7.35182971007385 6.68125528119488 5.34189255237917 4.54884841219896
HERPUD2 11.3986720897408 10.3979836723939 11.5235359833921 11.0904849574822 11.0858933221582 10.6653714511082 10.3977227576288 12.3422894446281 11.3539396486942 12.3878482432619 11.8641993022207 11.2043272103562 11.8820499553534 11.4620789108771
MAP3K6 3.19883011473592 6.95158429810265 6.87272043024295 4.16999953876056 7.19336371046381 6.12095694575393 6.98409940704964 6.6611367574454 6.03543586328993 6.50531837353447 7.70672669268573 7.84057715947699 6.53294293694665 8.33575790478006
ZNF626 8.4396289548641 8.12751153687851 8.15833803711791 7.44140960995252 8.84281419430199 9.21770184210273 9.22492682535639 8.66484368232713 8.73513152989345 8.49143425322583 9.80445647841891 9.98367057011979 8.49190078462757 7.65585625430905
TXNDC2 6.47704520060822 6.46763782696692 4.93468397281366 7.08213945884576 5.61925218046151 5.57566902682617 6.60140236209425 5.67923545398505 4.37501231537808 6.52782461849619 8.03074382048448 6.92622600828818 6.42270714819307 6.92972354730875
NAV3 4.42125158048433 4.57454175967269 6.6259850835855 5.09027547469643 6.34835512951333 6.9303127443351 6.00289353207774 4.05106926060497 5.99350952465209 6.36939790689377 7.95450401373042 7.94862946284145 6.25316617357559 4.94110349317993
PCDHGB7 5.5789027961798 5.34465631470171 4.91452147160699 7.12248843630493 5.40987051008889 3.18036860971718 2.82485907501271 5.41135810931881 4.24114840864549 2.83412079127322 3.32178122105619 6.48012646929594 2.51605878030223 6.07455317432531
FLCN 9.80471766242797 9.23169591969617 9.48331437376652 8.18061086506339 8.8775908941114 10.5115994828069 9.04666021159681 10.6259900498797 9.63747621170569 9.73261619431571 10.0789900226035 9.69525700588813 9.89605292090715 10.467530153033
JMJD1C-AS1 7.23066704099862 5.63979014442497 6.93623863997958 7.50723330678449 6.68506131653804 6.72660509718239 6.98883576424773 6.28799378151054 7.10589594057413 6.07080576010264 8.09652541773307 7.34765325587282 7.04369883514319 7.5802359515936
LRRC7 3.63141747271569 5.90867962998774 4.92993109515889 5.935576431656 5.78937922758323 6.96412480839326 5.47084105491204 7.26625339448211 1.84456602882541 1.34268558333745 4.88179185275675 3.52302366767216 5.02192561472485 8.26592581944776
SLC9A7 6.87674284878207 2.93202865740956 6.22353897258064 7.33655654559383 4.04884212285363 4.11731603612833 4.45866809980332 4.74151660347083 3.69495817420733 5.25016044323134 4.19530034771088 6.90551216353834 2.75699742288878 6.2461030595417
RFX6 5.33659260569089 1.66066032784103 2.88220459907098 4.56129863882768 6.44299722280155 5.87513252311099 5.76322936694119 6.01942949331304 6.51002148820035 6.07993549561523 8.17497011083341 7.02402595907414 7.04870264906837 6.81700281640985
DIRC1 5.88989572702314 3.65492239118093 4.50123530629438 4.7842668296022 4.1654368563932 6.29037242521003 3.0217751653667 7.71816089534314 6.72211213825354 5.18161941062543 8.20762593227172 6.62361816042386 5.49281617449277 5.33184993728838
DNAJB7 0.932990910951312 3.16903795224279 3.75921976274015 6.7304022040938 6.44323200600685 5.66640695156834 1.72646635647364 5.92937180740882 3.93198650162532 4.85540921461633 4.29984614384631 5.89037032413088 2.14939172572206 6.39619169172806
UCN3 6.79893313053209 7.36264872415827 5.26381002159107 7.05297662069331 3.38271566451803 7.40905738043341 7.3015291182338 3.49244800520932 5.57588590578902 5.9071738169329 5.47232334684767 6.60428975797421 2.77253960689827 5.86336115783537
CNBD2 3.93442780472366 5.86787719499185 3.94764652179794 6.70370151279551 3.70857683249259 7.36342867823427 4.50567184188545 6.10541094173026 6.10395056141507 4.314719724586 4.95963848937328 6.73526491706923 7.33207504956195 8.07842677517251
ARL11 10.1335969172679 6.20471022312816 9.78766459300547 7.90196440803878 8.30408158264243 7.74964085690614 8.64881449790804 10.4581933205916 10.7764758027013 11.6007501431306 11.4135739856058 10.6038701732209 11.9896293710638 11.3966272562263
TUBA3FP 6.62823977509628 6.20909810697781 6.54350593647583 7.82229548970963 6.3641744106696 7.61480552989878 7.3651387190129 4.9371042368917 4.07938067135603 6.65988032953389 7.36268992329179 8.38095753515728 4.02366875916983 8.59768163333313
CARD16 11.4678877446054 10.595852342269 12.4488013454349 10.5555420200275 11.0941601795988 11.5542626736416 12.5344711708467 12.0353823178063 11.6528122655697 13.3794609514169 12.2144414653819 12.4468163132723 12.9179224961518 13.3043798444149
NMNAT2 5.75700830728028 5.85352963929064 7.3925484072427 7.85727377687416 7.36797293674409 7.72164812886469 7.23096478549941 7.9203885873575 6.9336812139722 5.40973408701545 8.01853681475202 8.06918013482083 7.63187476567586 8.04802960752483
SPEF2 7.77446620543871 8.00746015065948 7.85253200622417 6.79849642634302 7.72110534236959 7.72855047528466 8.1032741683217 8.00860845750559 7.55278358647927 6.81396071542974 7.18439039689389 8.26882361121297 5.59158278328761 7.36045558346676
RHOXF1 6.38446880463393 8.06512312271045 7.10796295097306 7.44990962623173 6.61149435317408 7.37966341198424 7.92729619332746 7.76402894345561 7.30604710286446 4.73345738657944 8.2229701887212 7.98506887790293 8.03537427550162 8.62122661092512
ADAMTS17 6.74857259746351 5.63740737832917 6.56000397691629 6.15649005865745 6.02354412858507 5.9247196456774 6.3093004457361 7.59961758005168 6.73370005786781 5.1830378356171 4.62545870554204 7.19720686210524 7.46239511451403 6.83878414851442
DHH 6.26491338153321 5.55231742895728 5.80856061420926 7.48067146917255 6.59555304045457 7.04958611840999 6.8432565364213 5.7006977155301 2.58868753514452 6.7388758997972 7.38582358321232 7.05994034522006 4.99549401621172 4.65268438583415
ABRA 4.35457064064149 3.8482473527045 1.72224610601156 5.85597699396404 1.89830588352456 5.83373285864902 5.00553427969181 5.88980862356636 4.76919835500488 4.63075783094427 6.11193876431083 4.82657187528526 4.70262540927253 6.13950101067225
KLHDC1 7.06120699827499 7.43033880426815 6.91249897754559 8.51596864329995 8.55621097132732 7.80429045115462 7.80358805256497 7.39561553244081 7.82535379718162 6.8318747083681 7.15812694202913 7.88853626514215 6.52658984732074 7.68911112262036
NETO1 6.25699401806298 6.76382583830533 7.1306035088994 5.96597955464725 6.65234307874022 7.1541345652859 7.02177618677002 6.68031169663308 7.6750918620259 6.35096993514662 7.91966722627044 8.41774873835235 7.1261551634426 8.96220629587502
C2orf15 6.52773971684612 3.36353415875043 5.50099352880415 2.96688022419145 3.33826751405771 4.53086979793141 3.49411731164192 5.12796915417315 6.58482438611623 6.31868379603295 3.47307772609156 5.09410302830822 3.14768018795075 3.23818795572016
KCNH8 3.58280526184204 6.00716544494443 1.24081559785001 5.29696024395724 6.57142880648686 5.52474166086718 4.1958137214113 7.37217901847515 4.77639302465694 3.03007329676309 7.45828684509486 7.69129755804767 5.66354216510633 5.80197162471875
SLCO6A1 4.00937315200309 5.89589077778238 4.69137447698674 5.84228773097625 6.93351598681992 5.66787254485389 5.02150859878956 5.17295908257967 4.82836298064501 6.40087055813154 7.62142627189646 6.63573712642085 5.64168676590965 4.60650559634967
PP2D1 6.12852705281694 6.50054235732228 4.42082999759005 5.54784277799468 2.97318621019174 6.2482666967317 5.65154485067751 3.14670034636028 5.51765836613778 6.15405494935615 7.98997174621812 6.8262929741781 6.25101233974492 7.04380161838049
CIB3 6.71406001637838 6.60330468827283 7.14372299179907 8.13009945432861 8.51840570291079 7.79412209853377 7.29459593799924 8.01453383329546 7.24223664146474 7.90442207754112 8.05933851155426 8.28045482707421 7.16378249343838 8.47094636772321
CADM2 6.67532196627291 5.86563776839209 6.04223304942226 6.76240595884438 6.64329963495896 6.97963668935413 7.10540570327177 6.42512239264562 6.97682414307821 6.45237172583278 6.35510861517803 6.58374396091552 5.74195202791669 7.87912126819575
DOCK8-AS1 8.21246963459542 4.32061175666856 8.0486296378824 8.38838932349491 7.69026343082855 5.81228385881054 5.2025771850275 8.54748607498255 8.12468431841069 8.96466922767149 9.59201500404234 7.14657783972076 8.6859895405688 5.84738312968339
SLC16A11 7.14640065912437 6.55331764580817 6.74326720908897 8.32798729573532 8.65227387533504 7.79615709687021 7.59558496496192 6.75125883920917 6.6663532624881 7.38220898943136 7.28307075342659 7.27934406988771 8.0261919857203 8.96188836905887
HS6ST2 4.9967100628481 4.98858289934241 5.90801329674311 5.92194682997879 6.94050858641257 7.16236715774746 2.69544780112021 9.38471123585009 7.51424616246569 6.66372460047369 7.21894290017359 7.83313107595842 6.75142756764037 8.54581164660908
ZNF625 6.37661614777527 5.96921635244231 6.18649639784667 6.89014751889391 5.92178810669704 7.12239110907149 7.3266721630729 7.4346190544021 5.53187298485907 6.21959661784433 7.71858561695356 6.75623338955184 7.42432839915262 3.99135041310849
ZNF563 7.69058261601605 8.6735871629036 7.00328852433538 7.59158442880638 7.85733101411106 7.74143395235146 7.87577576347706 5.36522289907929 6.07923174332761 6.43358577496276 7.84474969572908 6.65935233188893 6.92716639047025 7.11669224556426
CLEC4D 10.6216187628718 5.43677449472913 11.2065956093388 4.58109028499137 9.71491329654924 8.98272696510794 10.9301843956038 12.5945954337649 11.2711852006534 12.9982110201668 11.7095181069732 12.0133132508581 12.9265522987396 12.64011385835
GPRC6A 5.6203667639386 7.15580993726258 6.9829297069389 6.82104559581358 7.40912953006103 6.995132847369 6.60244678422545 6.69474092979982 5.45601067388772 6.37831757465717 8.59478850602992 5.45000764967706 5.20744545313228 7.02976868923419
RAET1E 5.27739453456893 4.53567600912049 5.77123061952708 3.36329445101159 4.68779081191633 3.23837156651203 5.88111983547645 6.41694696069904 5.6939803166538 5.63622292992751 7.27769097278245 6.30613443771373 2.88254738817345 4.37322153364862
ZNF417 5.0949162905238 1.86957138914858 3.70690623423156 4.34428383361756 6.30741194867672 6.60294956600453 5.50463914096178 5.5502567244519 4.73868246130911 6.58141828814379 7.33971196064402 4.24176926710778 6.37113714373471 4.11920758341961
ZNF781 4.91859375005786 5.66962833010497 4.99475846613556 4.33146159426466 0.752289595823006 5.94082168873349 5.93468397281366 6.94193261830024 0.501730584704827 6.10090534301465 7.37774412039236 7.10347141246085 6.20711742891001 5.30823890271886
TRDN 5.67068910324736 5.58301776011838 6.19784770345192 6.19033119184158 4.97488948240954 6.73748126547257 6.49523689348382 6.90676916366558 6.02236048855812 4.60661396731887 7.63303517050718 7.37597340436658 4.35763082287701 7.37430312137498
C8orf31 5.90400761675674 3.35675795198741 4.48265922343304 6.27753513644711 7.58996792419487 6.51865394241894 7.21955286518847 7.10610853445194 4.28140374706949 6.45861987435231 8.35664299636851 7.34209422983317 6.2719076269496 5.51315845794078
SIM1 6.48740161296582 5.53298266496984 5.32742689397487 5.31782971393678 5.6250781561867 5.20231035787333 5.27328686047023 7.24779937365406 5.53928445972052 4.75095534619084 8.30617609767391 3.65155690485254 6.22795204378282 5.08318996150239
SIGLEC10 9.69205766800899 6.48371228637742 10.4657653483288 8.17040982580264 8.22918124229072 9.63018174408088 10.4185083280241 9.83821718921712 8.46756805582636 10.8001516717823 10.5995205096529 10.9717863776001 10.2200154920373 11.1031763231241
RFX4 6.07642826159072 6.36051773910479 6.57993391987922 4.86229565715798 6.61241855686605 6.93810932621924 7.36361878289122 7.73871515315419 7.15541935978559 7.47433382439542 8.76626850431779 8.58455443082355 7.29649411670168 8.40207833830611
WFIKKN1 5.57399611845626 4.9885888068449 3.92240909829802 5.53530835213059 4.25896734171871 4.16247672974713 5.94798378588537 8.06925855906282 5.5773974056445 5.64401545451599 5.57829841282761 5.16554378370457 7.24673774872235 5.98916739765566
KLF14 4.10168200864618 6.31120500568161 5.03956745289435 7.58434245947425 7.07866320044707 4.50142640607357 4.12460771279847 5.52088578520299 3.46203399043085 3.92232631486019 3.59113722743081 4.73291387173689 3.84164611123607 8.2393001743642
NXNL2 6.29647796471137 6.77106947517077 7.09416004761233 5.73248575033685 7.27854331165661 7.38532231325522 6.31249800378235 7.59656547894677 6.75106062505246 5.40224533754053 8.32809863170153 7.71306958558921 6.91612667678928 8.11486515601873
SLC26A7 3.50228731512294 4.44097544569059 6.1431789006392 6.35981157072168 5.90379317298612 6.0100811438605 4.81896301148344 6.65799720519997 4.73554763002506 4.95433545394029 6.55557952017464 7.03377427153192 4.8086826208698 7.83093472384173
FBXO39 5.14333178118616 5.38834936844042 1.39217287123415 6.37962667987397 4.32579006524798 6.00651661110021 5.31208752979925 7.47423322098866 5.4965550237193 5.3454911183389 6.03436342023572 4.91626213508941 4.6195497608068 7.76183243084575
B3GNT6 6.76858266538225 7.06195868264825 5.95260427928284 8.04372070453035 4.95265366376752 6.90885973213496 7.12296565886932 8.55339160880768 6.18548540945393 7.8103814049475 9.11715372272522 7.60316416350152 5.61023172435095 7.49896007144156
ZNF619 6.34386028142251 5.19800963792392 5.00586568926941 7.3066833046336 6.20925936859093 6.58243331452756 6.78385472878644 5.81824189777951 7.13921161399286 5.44776464565534 8.66333892600426 7.77787336322684 6.83103736649225 6.60768628257582
FAM71D 3.90625759453553 4.73320246998461 0.118027422590794 4.52351742000095 6.79392448652892 6.114196048795 6.76337571912193 7.04904695053297 5.37687448432487 5.44353736597379 7.28035320953635 7.02698812849358 5.85649649440316 8.40198578954767
RAB42 7.88226154057307 7.62021029305641 7.66794604083523 8.1037944988456 8.74070869810282 8.47585864821973 8.34928122881745 4.086792256554 7.78203630997271 6.89737597444557 5.52870508075397 8.92862289098957 8.3828747203351 8.96202144977308
PTCHD1 5.44603153580278 6.23520624788768 5.94546022389585 3.71979237682981 4.86389980628925 7.073574979991 6.30547336927329 7.36950661611857 6.07463965521953 6.58224587454703 8.01732455758079 7.36469761217487 6.33446137097747 6.22079523413185
M1AP 7.64040185241221 5.97641267186553 7.69044014382645 5.91813264323998 6.77516645826854 5.68823352131139 6.14259090458988 7.66195477256849 8.43070928672054 9.87742540487655 8.17608087352645 7.8111408889252 9.79739889903349 8.80184801473551
ZSCAN4 5.79306169712325 5.76371537957979 6.48348657956625 5.60448888548388 2.22356773891789 5.7092299706656 6.25049948099689 5.28951137152308 5.93160600412025 6.19445686083859 3.53324437519161 3.0056259862746 5.88921652133097 6.37389803414114
VWA5B1 6.52033298097356 6.24745096572609 2.987810898767 6.37730390119343 5.93721490163409 4.03462775444105 6.71434169412967 4.97746082153628 6.35571421340838 2.8446092112278 4.82194588358875 5.43818038618922 5.58602819853941 7.3439673799496
LINC00311 5.16734106622198 5.79850290659985 5.92937677875854 3.94480504636648 4.49178512776225 6.14123249354601 5.96062569038645 3.10638969671892 4.4049283200541 5.80803025439789 6.23221425800194 6.33636551915512 5.93028127925105 2.62456720874969
MAGEB6 0.288637328323696 4.64056945186935 3.39770166852196 1.43454870209284 1.09095502511619 4.20973719770416 4.4788974040429 7.3090833961482 4.55830498688181 2.20095657643501 6.65589702995805 4.62472089793919 5.33113765628785 6.08937145183799
CACNG6 8.52505797623559 8.9748828877493 8.30044591489326 9.90859917709726 9.61472217321658 8.79033383348669 9.35216572406269 9.66463749797148 10.0972684108728 8.78877313611915 8.79950084269772 9.61370107712953 8.65956819211526 9.66639818106809
LMNTD1 6.73025817536216 6.39760943748729 7.34536532531883 7.51654077107889 7.6778239205907 8.00511586742212 6.87307862449456 8.32397121686387 7.05953482451744 7.69813094688308 8.11570851560657 6.45203939317207 7.69098830531851 8.82453207235985
CIRBP-AS1 5.363021752558 7.51355390948738 6.84827114282755 7.91726226934647 7.35404128380265 8.15560808464479 6.1716505944884 8.40383478570871 4.42675518764712 6.90348904188377 7.81656514901838 7.21790439832222 6.27045979601319 8.3270190289231
LINC00334 6.71278422086724 5.11926278898143 6.05170750237983 7.63328661391087 7.33294776623011 6.00811192275423 5.73692086992671 6.86938902923608 6.42636909468653 5.90620731772785 7.32589275867197 7.14703800030393 6.24320064689728 7.49696559440043
ATOH7 2.28790308892008 5.56146819917416 5.67290502903762 5.73672202865059 6.80172387689731 3.76406478257296 6.30046659851861 3.19598438557727 4.82228248618495 3.90512365529026 5.8939843965815 3.54324840164441 3.98434052552877 7.92383256312846
AMER1 6.80852020044557 6.60653091324743 5.33746420033915 8.35905505502244 7.83283179897979 3.74389406461295 6.31056388823689 7.38812752887334 5.69096819810559 5.35359677029374 6.43190104279836 5.66446662702095 5.96264549240965 3.61581882082329
NKX6-3 4.69182669416121 6.24306789625402 7.76275607763756 7.8750022427661 8.24769163250499 7.99099966037287 7.7931675902256 6.53797438433996 8.24334823908247 6.60518524493465 8.67080529040422 5.42884252593132 6.76834049798864 8.80484960771047
TBATA 5.99109299863873 6.48431894022805 5.48706760345874 7.56909077726114 6.99629834918948 7.00665483806643 6.69294183639896 4.73070190081465 5.86190252720008 7.06676516079178 6.94175894524337 4.93213867253304 4.24971913892538 6.85463279654207
EXOC3L2 8.78576761968759 8.63813756928885 8.5386006283655 9.71929674565139 9.55027889160604 8.79313084073596 9.3736408168947 9.60255041287461 8.4790809734532 9.46651782082247 9.10150799918362 8.10558903800235 9.00160016562347 9.36986884836804
TNFRSF13C 7.52090699433501 5.2446545808287 6.92330965591614 9.60326896481989 9.78035341074435 5.91109065333684 5.27097177431309 8.76502281704865 6.92375057429945 4.60383401878455 8.89295560666892 8.51435861234356 5.67677599726242 6.30941396076315
ANKRD30BP2 6.25264367360686 5.97089827782733 6.70570564330958 5.85667526288881 7.02146640196368 7.05531280770866 7.11705603492239 7.63855972340901 6.75417532969461 7.28016758824999 8.10674455810264 7.69793571896737 6.43221950240799 7.50662653568205
KCNG3 2.85205718315586 5.36387087384085 5.67734812185474 5.02155834504119 6.51814703203103 7.10638705832877 5.07585519061589 6.63817044816193 6.80043531613829 6.16957731011866 5.46428565379628 6.22568252002594 4.84668636442815 7.31588317977166
LINC01312 7.11535062924864 6.35360753196065 6.66826098121115 5.69597321893648 7.5810491475006 6.07701820132736 6.04092989991306 6.97268461348402 4.96117415240399 5.70167796225129 6.61397491297996 7.73628759362846 5.63458426609354 8.18776774704602
B4GALNT2 4.79586355359078 6.78772759752884 6.63058457402941 7.36140430665523 6.45161517473396 7.01501132007074 7.14548793619616 5.61765728980026 5.87290532374173 6.88924232287505 4.68918172709044 7.1593355232581 6.40865089840436 7.57922616709569
FMR1NB 6.00257786542309 4.90614164251215 0.987121458231555 4.96480338030839 3.91826123362755 6.61852792924219 5.58270712884432 6.90789412180479 4.20812937802911 4.4611605048066 4.93370292813391 2.59243096387028 5.66053078523999 3.79629664205592
GCSAML 1.93984640842533 6.65952787687288 7.43259200759477 5.78761033509174 7.01695310694696 6.82373025669873 5.7251952717842 7.03212509364391 8.17947571893798 6.8282304388315 7.89589695615097 7.47698754410143 7.29122872834639 8.28006966339883
SIGLEC11 7.50862197085659 4.22458751137583 8.91151692611611 6.28470104667842 4.63039906415 6.81892084354007 7.78909408583069 4.09383141654156 5.42443506285628 4.66933693428292 7.38550610370261 7.96567521279403 6.76472300207799 7.57697706535588
IL23R 5.46896935244216 2.19390071299184 5.99017568543878 2.60822755376731 2.85887379679698 6.08924219891697 5.71512735307176 6.93154360240484 3.67152096967961 5.81630504514821 6.73616783378764 6.54251142792121 3.89461989441959 6.47009803555752
MAGEB18 1.15334230256398 6.09519592821153 1.38847226114449 4.50638232752991 0.866357295539632 4.65446361079826 2.80214171336083 7.23477720271134 6.34494173559408 2.38591111935004 6.61862292169197 6.20949177199923 2.85983242606041 6.22151558888307
IFNL2 6.28155304610586 5.69388528148465 4.7885849689838 8.6085960007287 7.53898117804149 6.45912960472482 6.61784459213303 8.21965208114028 6.57063172132906 6.36124900800777 7.59361073188445 5.56570318080135 7.35816062315533 8.10068231060159
IFNL1 7.21278623260153 7.20958885562508 5.70320039099515 6.54458507193127 7.15231932458791 6.94276666170328 6.79600585359028 7.22089097985073 4.47445096984439 6.57533895736362 4.75674524482918 7.7149797312827 7.02115766132118 4.67089584051186
C4orf36 2.64612439988119 3.84149012761337 2.88696133972056 5.88608722059538 3.45068867920687 5.3959409031198 6.14818267462733 4.81238783697033 4.38584376840582 5.89841685573852 2.86648034703001 2.17806253268049 2.07900256042789 4.29684280876214
GRK7 5.52322696101398 5.25759602836709 1.23386229753281 6.1786807840475 5.12686633466264 6.17204920791463 4.10560181818347 5.49728981473621 6.23818726770905 3.22557725942555 5.67679517514748 7.00590856936351 5.95655109973604 6.93089933602511
MMEL1 8.55202002691366 7.68565847593993 8.13915071868519 8.41979504826481 8.46835523065612 7.36976047173337 8.89340377502478 9.03396115855828 7.55842147862392 9.41705163907038 10.0598784430982 9.54320547470262 9.2041223718475 10.0372847467363
NLRP6 3.97824048435048 2.76810088429486 3.57478453697613 4.88214364373539 5.92132159237869 4.09465918707633 4.54129985643093 4.60225138388694 4.54792665901995 3.79399261372469 7.21705133774257 6.85751453124221 2.92730370849596 4.16491979525699
AKNAD1 5.44085222881858 2.76792043304401 2.02687546695424 6.28919392424466 6.57539205796078 6.37494591386639 2.43229534758461 7.13773507411552 6.89997073082646 6.44039364339189 7.76265045302404 5.26365906273178 2.51722453647845 6.99184266124497
RTL3 6.58542934741749 7.00143409229573 7.29800481292514 7.84360893072317 7.39078460404699 7.97716541934962 7.20074268258641 6.03894115067329 8.03649728952864 6.6333948809538 9.31368846194136 8.3635289900344 6.42166008183124 6.62057585410808
ZIC5 6.96659312126443 4.26639527371483 1.33845921590509 4.78273565055915 4.40345179739196 6.47606116108438 4.68485687984169 4.2607453180122 5.88113329847266 3.66042097009497 5.32788313495567 5.17443438365882 3.02043339416416 5.37099143037846
TEDDM1 4.14982189387323 2.29001147211484 3.11392948549522 6.24413184347566 5.66283981552982 3.49525640406917 2.94991175869882 7.40436841411409 2.9547308462077 5.85143773544696 7.23298110695461 7.48499363159689 6.03022703334577 3.78387462962478
LOC149373 7.52586920626085 7.75787266055075 7.07527483121876 7.39792015896443 8.31075590808342 8.27694743741121 7.9675369596936 8.93061346150253 7.63418955936811 7.85365576067052 8.92267270097538 8.9563895168198 8.10363296469748 8.40370997421059
ZNF114 7.55038818301158 7.15857838530532 7.67474946109001 6.86290262789666 7.7762869460069 7.59412526307696 7.95003150348675 7.61777011482353 6.56494208746503 7.11035384643356 8.12480474950926 8.07678246811767 8.04556091884083 7.8477470431997
CCDC27 3.44568962921252 4.35295904232667 6.17950348645318 8.188218914516 4.27443089772543 4.05896322527873 6.52756098488846 3.31347167249176 5.11186429504642 5.13125980302675 5.7608226537183 6.72045632827814 7.18049898192405 3.81122439491236
CFAP161 3.72832108706288 5.74521689111561 5.42904848181957 3.68747058847715 5.579038913537 4.94958955829993 5.04836567706906 6.18477261539792 3.35955068746377 6.23166875482362 3.53398562977378 3.95386491785482 2.42499650463894 3.1291428626191
NEUROD2 7.36674621683929 6.40057823158113 7.03217910460471 7.38594607021457 6.94378304993452 7.20713539407167 6.86133881268401 6.75928502061111 6.95469535001164 7.30629323137801 7.59802569370793 7.62524053034368 7.34326656629933 8.52584728712164
C5orf17 2.9882173142002 3.71859726078508 5.99353692333203 6.22721043979168 6.87731481251738 6.10239274512088 6.57001809220111 4.43870004935053 5.12900887884325 6.47080527120324 7.02568552318775 5.02761366920146 6.05161376335419 4.14770314119316
LINC00208 7.0053247518396 4.62141367025947 6.50533600136647 6.42610957276189 5.2575809434582 6.49566078949365 7.06360755978902 7.83390587056768 6.24936398808598 6.68570332300483 6.37847538202167 7.15424597969398 7.21913947261857 7.34843250421949
CBLL2 6.40431902025307 6.61235544784008 5.18319786717774 7.27252434892345 7.10921427641922 6.97608863588298 6.25812880160129 7.24529314040529 6.87331121849337 6.50466122581528 7.68028074898306 7.83990858348989 7.0455270643602 7.29966411271671
SGCZ 4.96515998202071 6.04675645534872 2.45008025534286 6.3730424375937 5.96533986614553 5.43288793866825 5.25485590832279 6.77826903793351 5.2384731462893 6.1026455350191 7.12143301730895 6.1478968455021 3.9174031112598 8.15345627107169
LINC02551 4.59055232002884 3.82435239489754 2.04500149725308 7.520657963753 6.40504221592222 4.05555749759563 2.72790651751737 2.97312356033017 4.00553383057569 0.523180532342761 2.09592340758061 6.15981201355285 0.664014002081746 1.75230287106679
WNT9B 3.91108465956984 4.47890904966854 3.49295169096255 7.03875770562266 3.33497722917932 4.15323381839526 7.08101253802342 5.64153013392239 5.39850360750781 6.13189563769001 4.43049671000315 5.23413147909106 4.46475255243094 5.9103810580688
LINC00471 5.9524200043261 5.31894729507826 2.46340718734423 3.92953537949647 4.06872239597791 4.25781700420265 6.43162329397995 4.45454178585408 6.6426563786166 6.5486500846121 7.46704955707527 6.99859155795215 5.61849709572691 4.41237168755372
SLC30A8 6.99254412500185 6.87032032828381 3.89016065465496 5.92321218407117 7.30290756217451 6.44478863342274 7.6064910870501 7.65472409109583 7.25536193316607 6.42537285998154 7.15480494756363 4.62152092718592 5.29650806600234 5.07798253243489
LOC439933 2.58615367493768 5.09026573426402 5.20133470615667 2.04728570306319 5.30534786883407 5.69290362837296 3.53749114702882 2.14169795823576 4.16692990540415 4.97587822560335 7.47723613084767 5.54154116803323 2.85313036935075 3.86214486665912
C11orf65 1.59934731388879 6.343600583326 5.75759215586772 5.33961915320962 5.92226684106754 4.82991804057891 2.76476439617056 5.50659051797516 6.08193608171943 2.77039670120417 6.10287687034402 3.90880618411184 3.35401341753525 3.52729308004209
OR5P2 3.26898555469278 2.60791804415679 4.83662100643643 3.59281340620105 5.43584958147276 6.39826211477274 3.4653593928082 4.53901732697953 6.62775258848814 6.21862329173762 6.26551340966807 7.31681370318795 5.81595961821486 7.79777239838073
DYDC1 2.3785216111079 2.04429024157586 2.88535042666595 2.16881915272504 2.9647281685885 3.35930047630605 3.55234017934188 3.18315633215586 2.65857665263962 2.54644630618158 3.64254793800035 4.38903947093011 1.89922900534185 2.16740224849932
IL27 4.22153685563731 4.84652791616064 3.11023477162761 4.83641600192057 4.74073331754406 3.88757595913634 6.46070800290184 5.31754430455547 4.56046490642023 4.61489473277478 5.41237575263232 3.96326787782674 3.35470321393719 4.08033105888437
IQCF1 7.56381402915496 4.33653905076658 5.19615337673686 5.1495540699287 7.00117058758552 5.66032883301823 4.54050593836665 7.26012636249958 6.85051191539408 6.4744350697735 6.42199140978451 6.68258312876393 6.07016281557644 6.60141721981454
DEFB125 2.79657844323415 3.19505745514578 3.50719841444756 3.48516016156827 2.57822986786149 5.11840125849206 6.04211176384204 3.03261892104224 3.24718228290901 2.88293038603618 7.46332573359401 4.98993644830122 3.97828076082394 5.66369699473095
WFDC10B 5.39902818472134 4.20262223907478 2.79544737538419 5.45964013857781 5.81994785735504 4.50427334119602 3.51772040313287 2.87735633856473 1.62596945425381 4.53883548708852 3.47699596598209 5.64812917766497 2.4344061856213 4.85243088155859
PKHD1 6.85119933859329 6.23981273387047 6.96386248959287 7.33313835101308 7.00471148906443 6.60608476740689 7.05927198622599 7.39518193350699 6.42253863258982 7.73633833632517 8.29880492346474 8.6965788153054 7.5414025504481 7.7490112629685
PKD1L1 3.69186018609152 4.16647444014237 5.35218046979598 5.58322661602451 4.32309476332166 4.57670593982961 6.01913655540861 6.70097508060957 5.61011062868759 2.48740376761483 7.99108698797242 6.66187356184085 4.72171606533752 7.39172304740001
ADGRG4 5.77021881024196 5.86210791066188 4.96516044388287 4.40650197653685 3.94507296048484 7.02588812953669 2.64385203480702 6.97598664344688 5.9371927693647 6.07897567066226 7.16293506943496 6.69668382625676 3.98156773854232 6.23628232164247
REXO1L1P 3.21010531645764 4.54252241643726 2.86927407389046 3.34370059572026 5.68040959937196 3.4731063080738 3.0976310211815 6.02924857050668 2.37063328947311 2.80355294948747 7.82760946302313 2.77429495738508 3.5526869245812 3.99537687805332
TAF1L 3.5246918336991 5.99590935036218 5.55388882129628 4.9022723583774 6.49113557789761 5.53816999352381 6.23443751530399 2.23485781164626 6.22571413526328 6.08800205382349 6.3822477312837 7.18393604599483 6.15010470099951 2.20096536215381
CNTNAP5 5.49629647997164 5.51216998681449 6.2274041561207 3.93685838951523 6.57162205568235 7.80193270681824 5.25260375000597 8.23801009392781 4.90700456401506 7.06362481555218 7.88118984168485 7.45176005589544 7.09796889785248 7.26579130000205
RECQL4 9.63532651739607 10.1411287571852 9.42537810556507 8.683749782515 9.23122862221384 10.4976133634981 9.54838980570787 8.97430186588871 7.59861904228854 8.92222282888249 8.17363266813459 7.16696946063548 8.00434464231928 8.52893733755057
ADGRF3 7.01223008312524 6.29401616057259 6.13913383129589 5.78158187145524 7.3654887078349 6.25079581320203 7.51610814991435 4.5131237086146 4.03686286375172 6.93049016617461 5.2554319957786 7.42776454545661 6.56036386615348 8.14939859543897
TMC2 7.24013779830724 6.46331952055396 7.22861285131984 6.83046957240867 7.13083513988189 6.34216304981395 6.80502024764965 3.70906119808524 6.3800182098825 6.86329176806816 7.860447634967 8.32178471994361 7.2448880102671 5.23063342082316
SMCR5 5.62513252652642 6.38234786723402 6.30387552464951 6.99271065837548 7.37717928973664 6.62226784137243 6.8819227446784 8.48892827533502 5.56752993274776 5.71402016484125 8.04484762265009 6.75210094568961 7.67164791594997 8.26163094668887
ZIM3 1.8216396089952 1.7381772375994 3.94437028263223 3.60796466414835 2.18755240335716 5.37114899537007 2.31511984741507 3.35250430813818 2.79461590619333 3.21338632341059 3.61319333426812 6.99377511141735 2.44296047643526 5.56769754563139
DAOA-AS1 4.83685223272741 5.71503095432176 5.51264345039685 4.00653321698765 5.95212152680774 5.9849415509773 6.41264774811722 6.4786222487892 5.71342995839327 4.92000168244249 6.35676305700155 7.07410398966738 6.41932213389682 3.01028698293411
KLHL4 2.99945978991718 6.15582875516519 5.90931637039781 4.01714691920968 4.9283418952504 5.57953709614993 7.00172569311347 5.16785726045886 5.23099878209162 6.98848360423795 7.42587970505292 3.7207173367979 7.36887396362951 4.59737384574072
ADGRF4 6.19087319484363 6.3866250806216 5.78154672714198 5.08138437007668 6.29263876075862 6.91122059208364 6.26224352458526 3.11389848947261 4.43170786095473 6.26887188185052 7.63523200164529 5.97320623552677 5.73831496481234 6.91511332246807
ADGRF2 5.87710937353001 5.43964208527079 5.94594965665807 4.50276657806115 6.19131746961733 5.71422985403493 4.06542324378625 4.8605874298794 5.46125711187224 4.03696130133317 6.25954291992454 6.25919940872778 6.44817347506946 7.30749774374832
ASB10 6.46741546045109 5.51433028369146 6.06555055554701 7.28610027736227 6.17299707321669 5.55763616371029 5.96414514477497 7.30476016993568 5.80856859386316 6.29204714949234 8.44566711944994 4.80150479927953 4.60725455177462 8.2338904562299
HTR3C 5.82920415949404 5.41149641269339 4.04294807677879 5.2675211912693 4.6055601141264 3.55331995000868 4.42075051608644 6.09194773638334 3.87392931784331 3.88758278243809 5.61102066477344 4.28499228726785 3.98483175380031 6.08363079571117
CD300LF 10.6743529510561 8.05977436585863 10.3669996846443 8.17228898326857 9.31576908599006 9.70292241483774 11.057852318661 10.5810094027484 10.5232463319942 11.1029493911592 11.6538791310941 10.9992890439438 11.8032928365807 11.2093583200884
GJA10 4.79328882438161 6.3244950693658 5.02604045305858 6.02644465234384 5.28318209042052 4.52238662185635 6.52235225104291 6.58627835967658 6.81121668686988 6.76615916026499 6.86955189575217 4.03077129341383 6.30690527120291 4.6053408348819
GAL3ST2 4.9501258967281 7.0962671248238 3.70634488546555 5.09262692256776 4.31875211522158 4.46097251183894 7.26188053989738 7.03694284479826 4.50312099019746 6.17088067068437 5.41938349005712 3.98379624251716 4.54671916564854 4.49593431298994
WFDC13 4.43055090247936 5.80709804794844 3.28084276391957 5.30046348684171 4.36544058940618 6.25373404995966 7.04916569368995 3.43281245863091 5.92359109862311 2.61960246193334 4.21205955879979 6.85259317696381 2.95075113974253 3.33721012884095
SERPINB12 5.0764316822265 5.60509247570514 6.01778787362078 7.00404176897196 6.81230953312699 3.53470160654933 7.35214497382344 7.34710575931869 6.08864239859085 5.58784650906122 7.71232132865632 4.60633147512332 5.63611066858366 7.50883665060496
GIPC3 7.26186831976633 6.61516436865982 4.8581695281256 7.4302108277253 6.48413265178651 4.31583500794223 4.21879588908693 7.56435835118938 2.7690555024394 6.68838880120959 5.32914907650136 5.36337295617749 4.6864293711488 8.40481841648832
PGLYRP3 3.72923515769475 3.19545642634336 3.97051686351135 5.22376580564164 3.94171669728433 3.43708921649089 3.28365216755173 7.85919868780986 4.07337981853908 3.98703338985381 4.89827705063691 5.53461601933047 4.78016781751661 5.36886261698361
PSKH2 6.53451221856305 6.07105599091953 6.96509277950062 7.52032087913719 4.77787467794043 7.43276152407334 7.2124584478344 5.05522038743282 6.41875851281126 6.73510647610402 8.35553918516569 7.32518670616813 5.96510478842808 4.67643272640901
OR6W1P 2.8822186878993 3.29521990343881 3.08091923468962 6.36410312991614 3.54442356218942 4.10130801732617 3.27025263608531 4.48227263873442 2.63733387514845 3.42558417895768 4.36266835963674 3.0588770114025 3.39055213327449 3.41175162896452
MOGAT1 6.79169557780421 6.48984025534368 4.05506460464782 5.4255496046585 4.61468746744716 6.52255093128023 6.38202201077642 5.54705985886429 4.40389688925013 5.38081047316747 7.66224253518838 6.93260335605923 4.99858275791552 6.86908175369993
GPR78 7.44517463050197 6.81564074827082 6.40583549208799 6.40351809274612 7.59714676188226 6.53260294496553 6.25162006958743 5.72629392012383 6.4800401681937 6.72436787091706 8.17115227287888 6.73871110048635 7.17239750427717 6.36031317726257
H1-8 4.88530834905049 4.78165609133347 2.96196238659556 6.16518779758721 5.13272612180517 3.94711066370053 4.25074333424802 5.21645835740932 5.20938473850289 4.96741118866896 5.78616688711124 4.57214206172951 3.49330275716997 4.76561801716618
TAAR9 6.03835408828694 5.52659501134636 6.96392605138978 7.20361816179268 7.11325146212747 7.4105793969317 7.75906726090026 6.95672346587306 7.3285663284662 6.33203386219305 8.0429512495111 7.19532692637018 5.91884320632836 8.17138699289106
GNRHR2 4.78777826031033 4.90205669147731 5.19193290965006 5.93015683166799 6.27055510500693 6.63397226484312 4.6729638476053 5.73984891259527 4.79131503112459 5.33384982402019 8.28461730875295 5.61358204028392 7.30323826591026 6.36858485817619
BNIPL 6.23651270882222 4.08458051432705 5.62282934702154 6.52056383942472 4.93366469210848 3.68475703465735 3.66149879347498 3.59860222045804 3.57282783730815 6.69666852712363 6.35276682164302 4.75625634419907 6.81560104466927 5.12873757512451
ASB11 3.46600971544544 4.8055122486167 5.75953856603676 6.95634362908336 2.79499054237799 3.3051424477549 5.01071763685072 4.29630028088189 1.92414550373503 3.00502138782682 7.42015392825875 4.70224029820421 3.84529834794552 4.30977282051466
SDR9C7 2.6843811509283 4.33203332495873 3.64648066031162 3.97835307257961 6.37438502944194 3.47895369036265 4.6355913099343 3.13526183506746 2.17451923453278 2.86942037013066 3.88734882224746 6.31217341039958 2.10565461379739 6.93359270177964
OR5P3 6.48623666665574 5.90365533386949 3.98039369813003 7.22971576784917 7.25289435343463 6.89096219623443 8.27505455281734 6.13794507659996 7.09954559204523 7.26701042209856 8.24667457735761 7.31774181820497 4.9492986665226 7.03406711467474
TRIM40 5.05177666091186 6.45918060065236 3.3789526875781 3.250402875669 3.91411097910068 2.93075077111974 6.1311842661784 2.7592932775191 1.63097293175337 3.66726201459599 3.55842071326866 3.97516425223913 3.47020234491846 3.09352755628292
CSN1S2AP 5.74670321952587 5.28358068421472 6.23949084218594 5.16952900746165 6.46250309056729 5.62950204806784 7.7523906826574 7.14607373436099 6.08275814530223 6.23428268480779 7.00033583834704 7.70253980713675 5.48996995230298 8.7631838114631
WFDC12 7.24628076265053 6.30036574016244 5.87187370434292 4.82975723252426 4.73205695899918 5.07304256188448 6.78912800317332 7.34978633248608 7.40171152034306 6.29992158663654 8.09796521196909 7.98899647968294 5.66280108667714 7.86121286483783
CRYGN 2.2121699356218 3.84654947818198 1.39333107510854 3.69707097940309 2.83799711495171 1.92284748586624 3.31320898566861 3.52534352484745 2.04704623903115 2.336469926272 5.58385119763305 2.64035531444144 2.08283983636676 3.11472382295
STARD6 4.78971881970363 6.08100443975483 3.0483926202868 6.54847901094691 3.17652479963622 5.34660379352885 5.968835644865 5.59434580560045 5.48083769112924 5.3406719267721 7.03607468150158 7.70428063150387 6.24040344544161 6.73581052502148
C11orf40 3.69897186178599 5.84556130577455 1.14576091717246 3.67903976401202 3.08342562882418 2.53447601881789 6.41590854518058 1.9141350951764 1.16831212895731 4.02133136382646 6.92406186946027 2.55348092770781 5.47374568189153 6.71717053440891
C18orf12 4.60192407357512 6.13374064612453 6.16967010280171 6.02046264208424 7.41545277788131 7.31785666032113 5.82860391149033 7.00682648136779 4.2370405088412 5.7846319667074 6.93409183950495 6.83420049954518 7.13999125615275 7.87205673577919
BCL2L11 9.96010028111865 10.4959429446817 9.88471863908777 11.6911934631619 10.8326091991506 10.0929381270218 10.1964336895749 9.20639683174636 10.7381420942442 9.58042158000257 9.34741341948481 9.48914168969748 9.5693025325072 9.06786132454635
TIGD1 9.16515522981892 8.84272558390835 8.94315888249007 9.67852478954455 8.53721218703379 8.5059357751321 8.76445895411469 8.1496561862121 8.69107312953822 9.19701268603188 8.30378850949031 8.9477616982853 8.8900642013281 9.50917207326761
CCDC69 8.78108032825266 10.2951203218948 10.5138164048152 11.539136511214 11.8626919805851 10.7426336480993 10.8145063639386 8.87961571754347 10.0978859631984 9.16388813492992 8.30847646646426 10.2399827194487 9.31127513332951 8.63827914588668
NFX1 10.5275542214115 9.64999512241374 10.2341623826886 8.92551438505932 9.44246085851017 9.7487282249574 9.55702479515509 10.177729721451 10.265220038531 10.5410879010579 10.2099224089607 10.1197517122014 9.93396854612728 9.53545852115844
PTK6 3.95151506145784 5.13388323072662 6.30758735862982 8.73975732398117 7.16227852724797 5.65793920193598 7.74668427706226 5.94515655636699 7.71967425122526 7.34258674496315 6.35463322662761 8.47300310171311 8.04253983015221 5.98675336401689
NKD1 4.5882421036841 4.96880408745969 4.24730854043945 3.19054548908682 4.69379246983748 5.56854535014978 3.64835959548919 4.16893320852021 5.0976183808678 5.47232139703626 6.88699878595671 5.37635568103778 6.37642010752141 8.69493728674346
SLC39A12 3.31242673746554 5.62716059583852 5.81278622217965 3.18021725655889 4.45082128418962 5.92840017157311 5.86515347856829 5.94010213321552 5.08409063456297 1.81042994163508 3.85025235920893 3.89659833182851 6.24027807066938 4.18130613612985
LOC652276 6.61191758982165 4.98704066843593 3.75863897084489 5.46442877804509 4.41626687285514 6.23814827987683 5.38407778983276 7.48513536045035 6.68779277110671 5.01317324519641 4.65082084150392 5.66916484704709 5.95000361604449 8.40789484970123
ANKLE1 6.68824051626088 10.4630471423762 8.32713942399472 6.76689061365098 7.69192563266117 10.1651858877692 8.85793870861872 6.89770390162325 6.28720630879495 6.21261505459555 7.81980547310136 5.80713463662289 6.86576048542114 6.45957538914963
TAPT1-AS1 7.58837209537072 8.0119003560644 7.46467970136176 8.1383153235897 7.70008385571877 7.25715208894739 7.71186172855033 8.87271088948943 8.10699888907277 8.48447491412291 8.42781607567342 8.53355750827782 8.18859873561375 8.33091911832257
TEX55 1.77847732166622 5.12207216106183 6.41622109431582 6.20019750800694 6.70934164754752 6.31160955534884 3.68514515805439 2.3267222750655 3.63094475036528 3.64335404452215 6.75738200826277 6.68575377428651 2.09336681232291 6.01246676951095
RANBP3L 5.18267323093591 5.6301407084553 3.40717053309636 2.63018084837338 3.58537240832366 6.28591557898172 3.87137055618145 5.58867596334234 5.49455129671788 3.69234461571919 4.73663139122099 6.28700105943913 5.1204912924015 7.84129197893607
ATP6V0D2 6.87846664336055 6.61642857129638 7.41742301717338 7.90511920152227 6.21734725179877 7.81980291899542 7.62287472645952 7.5863203993077 7.59196509157055 7.32282769538537 8.79567117959155 9.1648461009684 8.35587829961628 8.34151126228032
PROSER3 8.65932842472029 8.42484064886664 7.8942957527326 7.70687654236409 8.72927880640055 8.41339225548322 8.92405919640988 8.58515109071477 7.99785860174978 8.0701563739479 8.85758015627837 8.14466232111599 7.98193482978074 8.23323762353627
LRRN4 8.41462646988928 9.05741615399234 6.20204308943477 8.90995426953874 7.36548433349861 7.6398514860341 9.105064638693 7.91945926911157 8.41265325185517 7.85814515453368 9.31197145576882 6.41540359304741 8.90975270661247 8.4494635684591
ZNF777 7.96182240276305 8.72903199026544 8.03118619239692 7.36225508162846 7.72088652935787 8.89993237548243 8.02407584029114 8.65028025321205 6.94195960615517 6.94380765945481 3.32777788901277 7.69058890122978 6.71685512108751 6.68748206624461
JPH2 5.28179170700753 6.39780450174015 7.10153557527908 6.91640020823855 7.49259348976594 3.95322425807012 6.84950018275592 5.16205491247254 6.71786694218269 5.12172703788525 6.47206221114622 7.6627644926515 6.43588674269906 8.64306718054606
PDE5A 6.65646919820624 6.2695123439237 7.17624896030355 5.64323281085752 6.46611285214199 5.99559848276185 7.06683080345731 7.39187080519077 5.28521650616342 6.51994677230684 8.24477101490295 8.07984581241817 6.76158713316471 8.22361368664263
SH2D1B 5.48525614109784 6.7187876583444 6.71499003096747 6.58414820022357 5.67293387305795 8.68351505347256 7.25428790646231 7.09857009734867 5.40644687311348 6.44808160595611 7.95440979018826 7.91237562139933 7.04109181730674 7.29372728784282
SSTR3 7.57244709324073 7.60930065088159 6.98637338828369 7.90820225053346 7.84008551556895 7.82468385469175 8.4182017566735 7.43262040090597 7.39272441146781 7.79002587048507 8.3896257469916 8.23781034118869 7.29764448081381 8.62428736231937
ADAMTS19 3.97679069824127 2.60521245215883 5.24581811871365 3.54184809276294 4.44477372798972 5.25914214890888 1.92341696242418 1.62153569636757 5.26642788334976 3.98347249275751 6.84224347315628 6.50993078323266 5.36766565570521 1.50483544597874
DDX31 6.97246405602717 7.01856407604268 7.03822984184348 7.92385216846248 8.04582080742636 7.512557966632 7.64313394014871 7.61885237533157 6.40904957108084 7.02588148715672 7.61734991437848 7.9755665648879 7.35117600270281 7.7075951901379
UMODL1 2.05271184582825 5.53388692162932 4.13114001250904 3.21809808912373 5.76975058520813 2.46017402206981 6.00176779585239 6.78664863250333 5.99739245330702 2.80201242920396 4.33916375805625 3.44332285818 2.42396373449567 6.60479767892661
RASEF 11.0770967616013 13.08419102536 13.453560018666 13.5888563218875 14.6271103384194 15.509633684041 13.7174729407408 15.8599266116158 14.9483179483971 13.4544959412482 16.6377809976749 16.373441417783 14.7467410365373 16.0892570135976
PARD3B 8.25537090363658 7.16896689416102 6.57380500439742 8.02008155033687 8.79400444464648 6.49980762725989 8.26715232056371 7.99525780799658 7.66202173236144 6.20691940676243 8.7152845708316 7.32596469366953 7.98739079310042 7.75805128054636
ZNF441 7.81344452309469 5.89144251865268 7.31121245463503 6.81179082331158 6.53319079077327 6.68533609663472 5.07887621685689 7.97891405204823 6.25114379320017 5.88051852339985 7.53578392447598 7.57868365345418 6.88931899455189 7.615636992947
DCAF4L2 2.274723547956 6.100558482247 1.58218408176553 3.0078501282609 6.29571347510127 6.05825977387244 1.7443574609938 6.86321989657642 5.77027828588711 4.9529494693933 7.80006897887321 5.10714759435293 4.30544454891718 6.47952807344331
MIR1-1HG-AS1 7.46371889920414 7.62908481404745 7.54362811410032 8.43157532592338 8.25468426533795 7.00259114146344 8.01998317697861 8.85374214308738 8.19137018114408 7.05070955419308 9.2768299898109 8.90243059009392 8.09954716998122 9.53699702792322
ARL10 5.86009399020505 6.16260643290223 6.43001424033521 6.36194921123822 7.24641663849565 7.00380459554513 3.92132016404201 6.69681038559021 6.78282003081197 5.93168423882131 8.10655665930994 7.69456683214422 7.48532860463306 8.33535685519414
RNFT2 5.94021562271178 5.9343013550873 5.58182393257348 6.27835411174543 5.84266914693413 6.28166505660485 2.92405141483501 4.95042175443567 6.64711875951036 6.89054640349014 5.42988305563478 7.00376525021095 3.17780396624053 5.83346697679626
KRT78 7.65885126896645 6.62776338422526 6.68963043909179 8.90023647213055 8.8489486835952 6.54546370814021 7.74079469569147 7.82098690070924 7.44600307426086 7.34035218707928 5.91953315990211 7.69729496346595 7.63717332028047 7.73227937649039
CCDC7 7.72257941365935 4.87857380640865 5.72075098540342 7.65522873628462 7.02269071862529 6.6952185458751 8.21067475268127 7.45170401712613 7.28513215066794 6.44456354498855 8.25800062219418 6.98144398400185 7.17588782389778 9.53395379168586
ZNF41 5.71095902764396 5.39386885945659 5.41614727124967 6.48718098560079 5.14327953011123 1.74426961660827 5.86686793019243 2.86945551060751 6.43738206253449 4.91004472374484 4.78138069802719 4.37797675590727 4.90110196621521 7.13393130362624
ZNF583 6.72488760937414 7.02925409292175 6.86491783270031 7.42775281474356 7.31171562414113 6.84197814923585 7.42872948886237 7.54841273371496 7.35970212847279 6.81089162692612 8.25691912640662 7.71580141502222 6.67596690954881 7.58847404143964
OXER1 8.46367803458777 7.46742051461619 8.78802756578561 8.53563658845829 7.85054504420547 7.36968719840982 8.53339320170366 9.45435749382821 7.43241161350611 8.80896127987614 8.51325188209262 8.5525661265238 7.24165239985685 9.79452097780149
LINC00052 1.546994688994 2.26909181086995 1.96730991831014 5.45619011307914 4.23040362996159 3.9436297583286 6.49171875913718 6.22447773325888 6.42699480850267 3.70070048944486 4.9828576242187 7.4301037536601 4.22871096524437 7.75630812427141
CCDC89 3.999147656509 1.25727196982602 5.72413617911552 4.93970238171706 5.64611310687667 5.58200946972744 5.15783398379552 5.10554231604887 5.90805101740431 4.78923418539021 2.00481955904554 6.38464286193938 5.99142978275536 5.7324146557769
ZNF572 4.23014997213254 5.94614786362532 2.66862112063595 6.97634988698516 5.92867730723149 4.08679565270478 6.95227531684749 3.48667962438198 5.95569849051917 3.73819064333745 3.38323011213833 6.68036515010132 6.14195568128682 3.23216232699824
ADAMTS18 6.94447430053479 6.07874132434584 7.21679823071172 6.52985841864051 7.47382749089968 6.90882731540769 6.97581243744314 7.12057692916267 6.42920451987463 7.18017372566005 7.9444936273594 7.68906078861124 7.22032028012179 8.46243642448886
PCDHAC1 4.26722415426746 7.13499404505508 6.95312086915029 6.84429902240994 6.5585515831163 7.88603428431401 5.13894918294302 7.67579264805386 7.21393143550245 7.8093726394319 7.83910046475226 7.0245922866272 6.57012954251757 8.00989018596879
HIPK4 8.01522268022281 6.93573435234296 6.26326713434736 8.56657810948245 7.50371047676298 7.08019075828787 5.80544492121523 7.23799575852804 6.8414045810467 7.42290742407395 8.83088466706067 8.39829649403912 6.93882093906698 8.65878666058247
FAM124A 7.46978099295329 7.32471161271499 7.45218110113998 8.23026835133617 7.67996701487376 7.86445855919878 8.25862915777767 6.67062084512475 7.47166302255145 5.04898681265557 8.01592123105546 5.85029862264246 5.26696452455831 8.49793843596301
NKAIN3 5.85354735433399 6.65151528882191 6.62378055268499 7.512557966632 6.99564958269141 6.06444444222807 7.6041966345618 6.88589034635503 6.10438635644783 6.26232509428241 8.14065648361919 7.26059686064611 6.99353397969715 6.41837567116859
ITIH5 5.31872536629501 6.83210264468262 6.04796343086113 6.8469570901838 7.08035920264976 7.05516853402811 5.81076312453662 7.78787905828533 7.90841964290438 6.36209882223201 8.18544239404051 8.21558007767188 7.7031630075308 7.19639262240289
FANCB 8.12327043969536 7.60553878031214 8.02341505139914 6.72266274220076 7.66153442203188 7.91551014503313 6.96704061340434 7.87746206260886 6.47028158895488 7.72154560297968 7.14620410576431 7.74102939243481 5.95170877583403 4.7308687041134
POMK 7.20011195634 6.40962344589548 5.67456460140528 3.32838555157049 7.76210094742425 7.4155600997902 4.42228548583523 6.8502518590556 4.10327353877596 7.37923712334561 8.57471272213498 8.41157877825682 8.16600135110828 8.88958122956386
SMC1B 4.42434301338611 4.94185986591564 4.58641768632762 4.39583673766023 6.05870114855281 3.41790785931829 7.32844874527508 6.82966058688417 3.74277264115988 5.63803733479622 5.96113872175779 6.28440067793398 4.55564746274366 3.25537670136364
BRWD3 7.87303616281226 8.5141183140629 8.32835404344786 8.32414993685165 8.19439982939441 8.41048187992249 8.19542831453675 8.5191994471625 8.61743477240725 8.14034512785631 8.51891983783706 9.01698903101311 8.9454315456173 8.50892972138045
ASB16 6.497793409612 4.97757896547702 5.60397788952949 7.21325686741868 6.36360914685233 6.8752713939203 6.59122551168478 5.58575876882536 6.73446576383612 5.20845053907949 7.8299827138433 7.22101766391452 5.72329151258094 6.59487276121717
MAGEE2 5.73195327006104 4.98929662318478 4.68442996524413 3.35201269507033 6.36102190847776 4.62799197228757 6.89870295439622 6.47521088621938 0.814339592065645 3.95485235475185 5.61456733413811 5.16878241553499 6.58215959880572 7.24401459642775
ERVV-1 6.25266656768524 4.91271548399605 6.09159511859976 5.79131398910677 7.1017897757905 3.26412818512466 6.83539610079475 3.50259411265928 6.42691616895646 4.02052175841014 8.26250691796485 6.90060601275433 6.62745188015862 7.91298092350586
GAL3ST3 6.16036620726949 6.78699618391306 5.81056006742941 6.74729071543491 4.69002088668411 5.42211321972319 5.24711443961205 4.39398448950735 3.97402813670702 4.68567613463813 5.95771405565488 5.13366503358609 5.06674966438251 5.95034592918097
FLJ30679 6.63009512003858 4.47273079961603 5.01299543000797 4.99986338834551 5.79377521951838 3.71928093138562 5.7403118287025 7.45794717450302 2.56016393537454 3.15268754395714 3.83728934100544 4.8300950608961 5.32752569855258 4.91714767595075
C2CD6 3.92827935218772 4.14878933981295 1.65513701135856 6.37617888415466 6.58631934833185 5.87948694420721 4.31121463480925 2.64675413304648 3.33014101932631 5.09717716452596 7.70148529307061 6.93317957306392 0.853887889995635 7.09413259415462
UTS2R 8.80982888940587 8.59443023594291 6.8548073089161 7.22850126266854 9.14839929741355 8.61667822107436 6.99003246569444 8.50455882233113 7.95369477034594 8.32340790147713 8.97901469412641 6.50984909639187 8.54577342844303 9.23393046977067
USH1G 8.37572498312915 8.70222325674233 7.8330469303546 7.10622686131496 7.95444178035242 8.99861722441906 8.68100292223614 7.82226744274547 8.09471375678612 7.64688915117286 8.42593381954333 6.59377997241 7.54512897175611 9.33211914560464
SYN1 6.95388679583221 8.04943800347169 5.52305315953211 7.58325956675254 7.63164344564158 7.64003592917018 8.49451121617889 8.31210514209383 5.13180676114864 6.78843645359694 7.98642117516473 7.72975464118995 6.8906996042329 8.73842468312732
ZNF718 7.49329026631629 6.94025720979511 7.45837544166365 6.2497380980709 6.50387517826791 8.0170505732646 7.56254696102973 7.61948857696164 7.19567142023935 6.37176113936602 7.52178179570102 8.46491980195438 8.21740958768202 7.2588335848454
SNRNP48 9.01497423125693 8.97733030244711 9.15558734129688 8.20074905710508 8.04238989552686 9.42634862988255 8.60286362901057 9.77952271504681 9.5397917904152 8.78115968966474 9.93982953397696 8.99879208270036 9.12893209022417 8.77313689840578
ZNF560 0.949750807540624 2.02430265614465 2.8235887802289 2.75044807836087 1.74125943911711 5.76746650471424 1.70761004255796 3.76229246757456 5.63657416158343 1.61197732567163 2.62121824287854 2.82028232206701 3.12665640629571 6.88563292996378
UMODL1-AS1 4.16106938584547 3.62752279519396 3.99767358289187 6.55796035505399 6.28277875403941 6.88150066738643 6.66945486030447 6.2987107295999 3.92679552855746 6.34547000574888 4.4808777495338 4.03786538242378 3.40040676952719 7.08706922883961
RAD9B 6.15818370843369 5.43311869605963 6.47791268522791 5.45719863239892 5.88228404260898 5.96089114609868 6.79735025919025 6.05783320706871 5.1452429510951 6.39075967369376 7.92517105485134 7.63827081823609 6.56372008614259 7.32621194287096
ZNF555 8.55427418706309 8.0604981554408 7.73155120137985 8.40080815343485 7.71418437358061 7.76196270750661 8.12652638321521 6.9025222407727 7.11135271037713 7.06683941210995 6.20450502328672 7.79251636768298 7.16306996594696 7.36975087662895
NYAP1 5.07048249893751 7.45294954203847 6.57557555010619 7.03052148014074 3.08955713199648 7.72655332982163 6.16638586075202 6.07118237746747 7.30177510430437 6.96343481924766 8.37215463535817 5.54084965129786 7.01268487102634 3.84097475858938
RSKR 7.53342474067266 8.17786199628107 8.8871157991806 8.72013205381212 8.24385803011489 8.55347839336985 8.29832518535865 7.83862974588043 8.55896171812842 9.23582804112794 8.31091764657098 8.6212460287096 9.02798282770819 8.39678970827808
MRGPRX3 4.01056323924388 4.9144013978897 6.01510077548176 2.75231914377963 6.09803798009609 6.76359482122248 3.59892492720532 5.33448675708898 5.64584458389351 6.48634078118817 6.89706370881594 6.20716195085739 5.7244238097685 2.17746945088584
ADGRG7 5.57052668508001 6.03611095700832 5.20443655164057 3.80070942572369 6.09097428496474 5.25316901067651 1.55725812923555 5.56327133236167 5.30611857561837 1.40461706097066 6.41044134482624 7.18732336749043 5.28365513051515 7.15642998945664
CSF3R 12.4524700866428 10.0120029148433 11.5193487662317 10.6888464998791 11.4336203867026 11.0195587607726 12.157084143857 11.3246913637794 11.1093102763011 11.4419072231241 10.4019973051544 11.763161315425 11.2805550455804 11.7493348106783
C17orf77 3.37081571814646 4.96505929254027 5.99057825876793 6.34248096618028 6.35467395013512 4.41585261708527 6.71855479459295 6.41004933373352 7.18722833761649 5.68566183951816 6.62980699122698 6.71402978427859 6.69417538389778 6.33584390601969
DUSP5P1 7.48036611363612 6.17035794536049 6.35819227836647 6.30179101422688 5.691033545523 6.41764191666046 3.95323264063079 5.21722645018064 6.05631950141969 5.6251486033849 6.58456735856485 6.81419534554191 3.02952161756929 2.18600922238091
TMEM182 6.01362259997348 5.31685062208753 6.67032908313705 7.48234008876705 7.87484490742196 6.21372968133884 7.08759543580407 3.77694198206092 7.91915830381127 6.46302469739653 7.06928971271553 7.3812998138723 5.70938080134577 7.05004670225505
LSM14B 8.60765839708341 9.44464760530045 9.41161606153371 9.12383817453662 8.93789283218827 9.38209915754287 9.03927413380396 8.98140516581497 9.14484277364652 9.12159308879582 10.23605366809 8.52553490319759 9.65603544395984 9.65815702355717
C20orf197 6.59659499587838 5.9328577228397 7.11428268480035 5.03784737662006 6.52058096768109 7.34336873397162 7.41025374917293 6.86494258722679 7.60742205144058 7.24010726101934 7.53566574585653 8.01119146719541 8.73307262147917 6.93110978861155
GPR82 4.87218654346346 5.82586218594246 6.19852381659001 5.60620116658028 6.5323461059671 6.64436969781027 6.39644295052547 6.92335125774718 4.19985527089573 5.93911700774464 8.14471431822777 6.94729912514561 6.38287247292939 6.18803648571449
RIBC1 4.52465861463097 7.20652699265099 5.7083842547516 7.35853076983714 6.604243790162 7.76822866380555 5.38620015445216 5.37747431336518 6.01261850551016 7.16080223045777 7.74053297728772 8.08140141452111 7.2372376908323 5.89617083724035
OXGR1 2.46708197686093 2.79338570031953 0.90056891804815 3.24796350443935 6.58299293013593 4.98484769996709 2.68898531227001 3.80765167451538 5.48846905638376 3.67267538744193 7.09536748284762 3.89802739952944 5.98122247797042 5.28590152688577
CDC14C 4.82378501970262 5.086713718337 4.44559495343146 2.43686382274026 4.43248644638432 5.18045502190747 1.04710698148384 6.1554731969539 4.18996131198309 5.01528836844281 6.9658015968987 6.02051264665315 1.16460094234463 1.79477433802732
SULT1C4 7.5362674229923 5.62212710127402 6.51286021830842 6.56754134077575 6.48716409946351 6.98772787410517 6.98844156649394 6.61667910315246 7.26292356953545 6.69341168449005 7.6247866845401 7.4722643638864 6.5581306143848 6.62595835294341
POU5F2 5.78753145833592 6.43255726678327 3.05363599963997 5.06244382947099 4.43605587251107 6.09391590468532 7.59000386620442 5.82439185839037 5.64641527951795 5.17663234433355 6.3197915052307 3.57043499979107 3.21310943132275 6.69890465106623
RXFP2 5.64156568104959 4.23037288593328 6.33706808622942 5.41686371908903 3.28521576622438 6.01863929227933 6.85402931964486 3.63682063975865 5.67222787725477 5.90813029965553 3.90835082554822 3.61782623023434 3.86426638846439 5.08577942246684
SSMEM1 6.25979052118174 4.84123850558236 5.76573416395332 5.92877772615856 6.22899699658385 6.46062741221266 6.25341449334857 8.13917528180766 6.24638110297193 6.42790044719264 7.67434200399731 7.14951545691344 7.0988616573191 7.62883117939408
MAB21L3 1.36292541949885 3.61477226140755 6.07986511450452 2.9269177053646 4.96947654846023 4.94052714425842 4.02760261178439 7.96368507958044 6.35300228403885 7.1111210605907 7.4009997981256 3.18686578075163 5.85480132598416 2.94397457123587
BASP1-AS1 5.90899083235765 3.42018189356043 5.73440858709529 6.68651033187348 7.1354548363815 7.65073943234234 6.49839832129943 7.77724545057672 7.05689128204136 2.97719509969791 8.78262610609863 8.42233351144094 7.59345237766911 8.89642323179834
UROC1 3.88078444393308 4.26370224909313 3.6491222144582 4.6513634518823 3.59194744420103 4.39847692899357 3.88155401498599 5.33614839671612 3.49432983981978 6.47154500020846 4.3437524644271 6.61594032085398 4.04626578521111 7.70632333327543
KCNA6 6.99533300532965 7.79054008305545 7.03364544576033 7.85774094055102 7.60392227109728 5.22761055285054 7.58766277110696 5.08902689293287 6.48564031735816 7.0656864716091 6.5756920169361 7.81246613656387 4.67897161825093 7.78078055196191
AMER3 6.10978866536685 4.8949191121055 6.41388784456361 5.25399682750574 7.201972933063 6.82662729314957 5.30944252002876 4.46800195147706 4.58025464743478 6.33463977939776 8.23135656204665 7.66948178917381 7.66450701781952 8.24802005176944
LINC01600 3.02382646130366 3.1261982897307 5.53246003716076 5.45126749949653 5.54568486649838 5.03349568510551 5.19145921384351 6.89540078524688 4.53095841590794 3.53746754003162 4.02603425415941 7.25519573330714 5.39962331808721 7.59200696582085
PNPLA1 5.86049133785153 6.21459636363133 7.04620618623574 5.45928242314044 2.74327582750623 6.2332185421907 6.00031938634313 7.19165640861959 5.83524980027804 7.94275962537926 8.09714407839718 7.07752928737261 6.80606622608903 7.99463176528769
DEPDC4 6.00692788715971 4.87281201826663 6.68989456874732 6.21172518536714 1.37936977152926 7.00215904489455 3.24109470022321 7.14670103868872 6.04729778865984 4.73721515882156 7.84436242647001 6.48315037216898 6.75068287132975 3.34329837231552
COX6B2 6.99481502542171 5.74099149284457 6.32405450223249 7.51065895314761 7.43241411913404 7.41241233782431 7.71336932966444 7.29429082102921 7.058831651833 6.31183457900583 8.60980370903109 6.43069941957243 6.65036965919905 5.96189461834101
WDR64 6.9624264025147 7.17979665491681 6.65799006206676 7.62772063846848 7.43783528232714 7.03436099896587 6.80000295060328 6.99217927042551 8.43112356241807 7.04430449460996 8.68573030064575 8.00801900661566 7.11983028758726 6.91572763398595
AXDND1 3.77044744765058 5.47049456624171 1.61880293504705 4.63872898482461 6.69600355349493 4.11315955379199 5.38128094954943 2.62016972810645 1.97659716111147 3.59025947791744 7.0779885120966 5.28404359639095 5.81208358345983 7.16145642136296
HEATR9 6.57515437598142 6.70539739034849 6.02017280369224 6.18096992646726 6.55873998423609 6.66839147689582 6.27756656541636 7.34057562065862 3.79357651960614 6.28942099562189 7.4704490122461 6.7489348079371 5.62797855267457 6.86270553917191
LINC01101 5.38106736744122 4.15954765251964 7.02562794679315 4.80567423424105 5.82202672637796 2.85393179204085 3.17537241947507 7.91480726425638 6.29614001626178 2.798834812348 8.51633550890433 8.47913272448471 7.35402981989705 8.36908298779476
CALHM4 5.2369953693085 6.00855478933931 3.28492864123184 3.36624806655893 4.00668400764945 5.00439487156592 3.7953337002531 1.69951121162165 1.67800833496186 4.35019523960212 4.26067156163589 3.28257843348074 2.66781652648343 5.72232092795774
CXorf58 5.89283542411565 5.76611568541786 3.74480262921333 2.20905309870558 6.31686908118305 2.94778489608982 6.1507731000462 7.01123172888931 5.81670695755573 3.60807351714641 6.04392844717593 5.89573594649456 6.44479757660864 5.97750890454014
CD200R1 7.40554655247718 7.30295598486189 7.40356853652738 7.79436127685632 8.06242990563466 7.42816752131688 8.11892239022072 8.72217226404106 8.76405416366804 8.786218323651 9.28028035602875 8.04791458682952 8.81375586368178 9.30714136933613
CCDC13 8.19496561156965 8.23543269015524 7.95590500808428 7.7735328850885 8.38176182624207 8.59530597458498 8.51241930150982 8.8373822599191 7.62137645082849 8.47428068395388 9.25658447166751 8.58046397908018 8.21004884182119 8.81369398568122
MRGPRX1 6.45628902514228 4.8752084735815 6.51049217597166 4.06318796552669 6.93235177933975 7.14687818240094 6.79048795324752 5.19178923835523 5.60933360249592 6.4514537939456 7.99574454235525 3.75959582065346 7.08973329842369 5.41570526743259
RLN3 3.03967114493833 4.78947000196842 2.43625886875564 6.22385112425196 2.73391937590271 4.60028700198612 3.5078111280478 3.48439725154341 3.86319907795832 2.2851909040519 4.13666143269152 2.86303390627497 4.94958255517412 2.57474530790003
AGBL4 5.74770990208917 4.55407430101644 5.87468239149764 5.41826720901173 3.40057481620128 3.05072787897443 5.23079594309632 7.90666876419226 4.32043918691632 5.12281267498706 4.50105501229757 2.96948778418702 3.91968617331238 7.76996277263613
LCAL1 3.99227808487496 3.86455562540623 3.61663646876063 3.75765055439865 3.5704046391397 2.82680736109092 6.00765838151889 3.79519133393714 6.48233266619061 3.44431323986381 3.88858253467654 3.90090254291325 5.6990135197512 5.90139646353274
SLC17A8 6.01500016564053 4.45959227345783 4.17572258881551 4.19297528206265 6.4067825631764 4.27786129491653 3.41589114180625 1.9456470284448 5.28556719455439 4.43443140725812 7.4570163627003 4.13712558651574 6.19491618218214 7.23690680756236
C11orf44 5.94310483388235 6.42491033436243 6.53749766994677 6.81795191920831 6.43817838968298 6.09476325827703 6.12944005605787 6.62249437333951 6.67404816802975 6.64339705115989 7.1393937728455 7.53051714430859 6.55931284184178 7.79625575346933
RBFOX1 6.56279283332085 6.01101676316395 7.15552865118466 7.17658108608418 7.37725999337059 7.55432254243016 6.24030841350858 4.70498868084447 6.886822029238 7.09283112338395 8.4879991635526 8.271158115471 7.42804605395844 5.70841046670043
CFAP57 5.87384321318925 4.31327125112456 6.11050878350105 7.58213445289789 6.68378907572308 6.78122855346812 6.31588553399277 6.72882525775808 6.52410944901577 7.07537431964503 9.04042096879233 7.38625482932315 5.54616042745003 8.43215643427443
C5orf64 6.50545557908098 3.76239878284582 3.7826371133342 5.29023417499131 5.75635910180549 6.63815596416921 6.71902870122349 5.62204947599045 5.29185363590888 5.58162933388345 7.09582317468877 7.26638927646034 6.76042855184801 6.52224097187915
EDARADD 3.38432477705806 6.62263800575853 5.57917894105248 5.62082038957535 2.06842833498479 5.95646537359855 6.89452798285022 3.25640217363321 2.47851006873811 3.12342732755838 3.95295226411786 3.70186284502698 4.37014195626628 7.59907300876799
CYP4Z2P 3.52771219700703 4.28585567172586 4.41641078706691 5.57641148271616 3.12834949739335 1.73108850728152 4.05708716990447 3.87370002207162 4.82151022364314 6.203263421127 6.86702539628196 5.09479639905095 5.43942001573104 2.29820461634033
C18orf15 5.01140573595509 6.14703881461734 3.21861503909121 6.88875420603418 4.34286902079068 7.03276317561194 5.79976859058171 6.5759185709248 3.19157654699587 3.59037326821207 7.56264998524656 6.41011329088891 5.94989766218607 6.79434567947869
MUC19 9.08475604598507 6.31846598442875 7.21015017499715 3.75734120194279 7.04588850180906 7.14150431897029 6.40639193766739 7.28762835454344 5.90180914140419 7.61604960330272 7.20104666673612 8.28282109390836 7.30923440644266 5.25656989508804
KLHDC7A 6.93757156106478 5.7708028870391 6.37273989055198 6.16948771843133 7.51505008504245 7.32707024298 7.04797455136936 8.26214136801063 3.63420989274263 7.49334391216627 7.82413519906659 4.42813099841398 7.71718287526745 8.56898593266718
C11orf72 7.06329799947736 8.26997007013458 7.43236400574868 6.8961567871096 8.15348819199008 7.76802151605862 8.55242971706699 8.50961588350655 8.03220500710321 8.25447547006309 8.60455026399948 9.0181884925187 8.48371704196252 9.16569541796631
FER1L6-AS1 5.29764631479287 2.65799800522868 6.43047864539203 5.41152624109487 6.86441770029615 6.8747170598194 6.65525163797806 6.51059471298891 6.78210185478391 5.51676341402965 7.66654144956578 6.9062364255669 6.87794542808717 4.40422056813385
C1orf127 3.6861004389901 4.74141844631218 4.60037026759565 8.12173501435283 7.32321602683922 4.33059496887503 5.58734278622461 5.72635087435828 4.3560677285979 5.02611970806491 6.14794526751588 4.47061430131381 5.39552693803479 5.8587615804233
AGBL1 6.76877848688071 2.75940535371212 4.67412728360073 3.76410938112012 6.25976378605828 6.46602587183905 6.27086958002069 7.83021855647811 4.06090254108114 6.6294577509146 6.76802019233521 7.229833990461 6.44569078779373 5.33171739653076
FLJ34503 1.97109911243597 2.93220388372325 4.5227456615797 3.28342177851385 3.03379615975902 3.55648704852442 3.07029658022899 4.68316531004374 3.03312711959852 3.02980534445732 4.84323718679033 3.40849720681609 2.99946754728634 4.42280686921438
TERB1 2.47744057146695 2.88669060572397 4.62939509143442 3.71922725743342 4.34200993422083 7.01754114656435 3.80857245497017 6.77181560716523 2.34052979734121 3.39090976510276 6.91445569541 2.87269935432641 3.75192747714634 6.6286292601635
MYO1H 6.59081756331295 5.15860039838973 6.06821893046146 7.02026994160383 7.47360591410325 5.8748943224017 6.60723057938362 5.51186680002637 5.33936047219011 4.66949397786521 5.28366364900111 2.23467666510447 4.18152161903792 7.88510575402488
RPTN 5.80848364689444 2.3076913923392 2.7080638234695 6.10338727224864 2.36529023959605 5.78434431444721 4.71117384374851 4.39174504021583 2.2721298191017 6.59411436199662 6.70046468764687 8.20021448038366 6.85590002424977 6.28986193955305
LINC00269 3.79633817848113 4.39515947878799 3.70874786852977 3.96219084954895 3.80054895239968 3.88892634389041 4.68065404588409 4.52122477976763 5.14380807677527 3.6666407172361 5.30351409888347 4.70984422438441 3.66634985359015 5.31078544034017
VSTM4 4.4928472514984 5.3317070076865 3.38991780650071 7.17872260744302 7.55229867499211 6.75391201746728 7.05263977623224 8.13537120701698 7.33190671115807 6.70927133348168 8.83558779771097 7.95978058597017 7.74143867154772 9.81535975775571
STPG4 5.04946871678944 2.53748990456491 4.19556571858283 4.11501992160089 6.14445900461491 7.10243557974867 6.33694619680951 7.02259418741211 6.23626146251509 5.64885281330998 8.23718748943936 8.18342051183499 7.12070236851025 6.57670548639977
FAM9B 5.99424820114723 6.22741821205885 6.18376160866584 6.24848493144615 5.90820477295322 6.62518791785679 7.13862609383245 4.55101329386555 2.91753792467244 6.20536533707639 5.56818597592684 6.7476639881586 4.07442922360833 7.97582619131351
FLJ40288 7.99198490803943 5.27523319606793 6.54756704643882 7.43799420009767 6.91204262690637 5.4907000826652 7.33915431367759 5.5064829355054 3.44240213490967 7.98117166380162 6.38111167880869 6.94637645815305 7.3440632823309 4.44486647040444
CES5A 4.06017192750619 2.18673602226283 6.39890646150288 3.72838204312605 3.66760151379831 5.0152085161569 4.5673245728168 4.09314518954731 1.76747471493019 3.36398402890723 4.80294022578296 3.85105938078916 3.45716743471459 3.63050565515938
CFAP47 7.06433428009517 6.06013690063893 6.60157886192327 7.37965214988003 6.31954929473237 7.38995479361951 6.53509928708388 7.79716152107196 7.16872827059098 6.01932340194443 8.31576003054155 7.49971277040517 7.78844363175723 7.51119839431311
DNAH17 4.51096255203822 6.93092298391411 3.59698641080417 6.62204434964546 6.84461036608825 6.73159600188456 6.24272596424733 7.47565562059625 6.41287245289988 6.94725470096803 6.27758683580848 5.68509019894832 6.27835875840587 7.39976497219354
SLC35G3 6.05456242696898 6.21809452330831 5.85499575857289 6.51772953525715 6.88699878595671 6.8084210918379 7.29759037738275 5.97855740234826 6.66447146259867 4.98602768270287 9.02640614097315 8.27398017778952 6.72101440224184 5.35390582752814
LINC01931 5.30460522277436 2.3665037900347 6.00703354800156 4.89899286463972 6.57440930470505 6.60529134428042 7.35957300053674 3.12505707433278 7.03687802533466 6.16325819596894 7.70403641982106 7.00301636016253 7.3685562238067 7.64051464797702
LOC100288966 1.38272866626033 5.79359992808594 5.38090014900718 2.55979867447494 2.79415444192104 5.23398083254209 0.954526137921894 1.93180595507229 4.77005200101804 4.59490858124101 6.86726267534996 7.51211861710272 6.22963540938918 2.84582120553573
KIRREL3-AS3 3.9993596619901 6.14947257493271 3.5456162986783 5.11114234887984 5.26823824797843 6.27612384681153 2.94593144926882 5.30446796474609 3.33293130138665 6.65101149613029 3.72944944520942 6.24501926206573 6.79711417052205 7.13767565323025
TMEM145 6.03269442179574 6.43564242759117 6.17858956500756 8.14714741954939 5.78580658384967 6.77651593978888 6.61579557873144 7.3316210281728 6.21934899129175 5.28529974688305 7.51878925627029 7.27855910816931 5.98259116062351 7.29322976160001
C15orf32 3.26489893576672 1.42489790876157 2.6200082782751 4.13671310384278 4.64651752570828 6.68645710561108 4.5472135148025 5.88568051275705 6.32272153926994 2.51257430532536 2.58411635244213 7.403012023575 3.73674448420821 4.06659210810581
TSGA10IP 6.43011345757473 5.36052089948942 6.2870496494585 5.83107892835254 7.32167199378796 4.89606497340394 5.16889230347037 4.21205488822618 5.58545683963193 3.75222193300508 5.88189999235596 6.14825915737261 5.38323080347675 5.5787506675729
LINC00477 5.57163858835968 5.67975904049563 5.72345835566817 5.53085669199396 6.01743825693195 6.05329144482335 6.41423449495125 5.38496260297814 6.10531161731864 6.2045085445978 7.16723346904694 6.78225783945811 6.00817132318112 2.61294620542303
CCDC140 4.94434966558082 5.19525545819665 3.98724354413563 3.82965475242571 2.33725837731989 2.1370296517669 4.22852858344659 8.57572302275413 1.60839292961895 6.11391132124017 2.92741958411983 5.43411677248037 6.05714198774015 6.31349547158671
C17orf78 3.05307639848191 3.57872380192615 5.11854038378658 5.87531022619747 3.75861445521864 5.55177131207148 5.97515255609244 6.99906532683378 5.58036621435332 6.36715244304097 8.35293592071612 6.70377763485569 3.44332020564289 3.99723278344095
TEKT5 3.15402545185552 3.9286289899741 1.83141112677391 4.9892839055443 3.88336470541018 3.60073479543692 5.54474223678047 7.29366752019041 2.1842666450948 5.87901463608754 6.32458813478779 3.18255008653579 2.18448724044884 6.35713321040021
KSR2 6.311547981017 6.86024151829176 6.15528253147454 7.07913593479355 6.30739172871312 6.07116199328926 7.39379714358186 6.4343968775249 2.56835126270277 6.47282468589384 7.74787005240328 7.53977609045905 7.19301176329109 8.49715326776193
TDH 6.92010866345325 7.90094346798172 6.56137364500646 7.36743047773839 7.03940163540771 7.19811299921161 8.12199189518195 7.53068958085446 6.44273818739476 7.37828965309545 8.03656432389918 8.20615625957929 7.14377196218248 7.98270614752646
LINC00615 3.47891357849756 3.14494842475353 5.82270389371461 6.97552930781472 4.13194830268657 4.67094001614045 4.18409855736015 2.78221521406045 2.47183594198576 6.33143579656052 5.52199609610455 6.77845172152589 3.69036010180634 5.48491245334609
SERPINA9 5.39853883607205 7.11920571552531 6.65204042381941 6.31807456393082 8.04837079980696 7.38758656581935 7.42167691088506 7.423429423203 6.73919058716592 7.38935600182125 8.45250236416592 7.556231667452 7.49077227328478 7.46154656685579
MRGPRX4 4.50515606031079 7.0509337012056 5.60969557741011 6.9285610114849 5.72313502845273 6.74243070832825 7.68202895369341 3.99502766849728 6.07996215423029 6.41653644689154 8.27689673843183 7.29527578587325 4.91124288667018 5.13011171024665
A2ML1 4.79100395538112 6.63212321154372 6.85339689429754 6.784113941891 6.84248612008709 7.52081194357016 7.63181439326893 6.76931421391934 6.33525956823715 7.17117980065654 7.8012136358022 7.50644643815489 7.5898129140207 8.20707046457734
CPO 5.55590356059554 6.43054705554971 5.54380919633083 6.27997897256107 5.44958019225192 5.77522836455449 7.51073173410757 6.33470645343449 5.3240919565715 6.37786538698565 7.26944464495927 7.24164572688961 5.62155374738427 3.72582512043862
GPR6 7.6345446260357 6.1395443947038 6.78153938344599 7.25710681981948 7.92370838982567 7.22819338715265 7.74649752598784 7.52005209790637 6.9628335546612 7.73478209181841 7.91155437552901 8.53191437940638 7.29226180688688 8.42057503505835
HOXC12 5.97675404547475 6.04366034421659 5.4794281549802 4.6375493888517 6.87209122093324 6.84722651213871 6.89345079883971 4.92715690669868 5.62707068860013 6.45047622193794 7.36710018540966 7.01282675338774 6.50349185257657 6.98454378125868
FERD3L 3.20532337958913 2.75510933954447 3.79599650584586 5.68494017236318 3.77133416508973 3.43254123228041 3.87521879663776 5.46756968603169 4.8138032482526 2.7237485784335 2.97934127505735 4.92525842337363 4.06601511585553 4.82623016949965
LINC00314 2.31403868075065 4.19807920127837 4.96667963185645 4.74376053059747 5.12148254294148 6.36190571064056 1.63626916629774 3.73431401016607 5.42826937847292 6.29254655604484 4.84382459628746 6.36290624326418 5.89367843311026 3.76259119356529
NLRP14 3.66868079479413 5.78755914404603 4.34911329354348 6.63591803445084 7.16346451617443 6.91626643514462 2.07348436494917 4.35772300662716 5.32007484531938 5.38035369774198 7.11455130664488 6.43711918641162 6.28233489813561 4.40759408662716
DGKB 4.54336224853657 2.79341379416528 5.50608776289643 3.1773549516464 3.58423736425731 4.7293140235526 4.16067417996063 6.62758203430023 5.29835002385449 5.54074366379716 7.94202296696097 3.99873438181041 7.17109971839021 7.2637245928335
NLRP13 6.30895238646188 7.32146996648015 6.57052122055721 6.25635514472071 4.80138684052687 6.47499827972541 7.24739399729868 4.92845512920033 7.12864293667353 6.30430276323361 6.40332499265031 7.33407748567621 7.01413878319991 5.50118561620522
NLRP8 5.35403740372172 4.40381715088245 6.17908940641952 6.44479592046729 5.99960388075101 7.65124690834419 6.7297743509603 4.54096895539673 6.56068943199535 4.6533845296481 7.4022472138266 6.58149797999168 7.00176509410925 5.70178911650543
NLRP9 6.94025720979511 5.25339066558223 5.15837702067891 6.86292369868287 6.77697118726882 7.24524559581199 7.81226396090103 7.17081539043825 6.92761442762671 6.79643812060373 7.43152769056068 8.07905431114572 6.85890104163553 7.65204042381941
TAS1R2 4.10572835681769 5.23947060223062 6.0060369775196 6.35401412301702 4.07000885278303 3.27472816905765 6.08626469481766 7.23748245736288 1.69583528605654 4.11453027681668 6.73750289800231 4.55408596947308 5.92390646790588 5.78328455792294
JPH1 6.44035875769412 7.34754519048727 7.00040570093123 6.64231803426427 6.57378758783226 6.41199392401455 5.96067433775865 7.45605126327708 6.76182113078501 5.42964207306367 5.84665427504509 7.36157713351753 7.14593214582052 8.42720387830305
NLRP10 6.44912288715678 4.57794357438378 2.03905906104955 5.6467211324529 5.48569988288959 5.80606029542699 6.42719918420538 3.93443440999708 5.8789349632763 5.02692794903299 4.03037934091507 6.12344706926258 5.62668209645553 6.18017770477298
COX1 15.9915639181627 16.035287757746 16.1666291522931 15.8525056138382 16.4864758739818 16.2741054744244 16.4377000636341 16.5437387319879 16.5567362472308 16.064173100945 16.0436910013797 17.321867335577 16.213992526839 16.9237476221691
LMX1A 3.92732760504922 6.55558136064757 6.02537502633728 7.12588249614885 7.47255600542537 6.04963882623418 7.47830610325267 6.56497378230879 3.88772021635919 5.52646512266333 4.49344111016218 5.47821144026766 5.70711613139968 6.48743103811819
CCDC125 8.39822893201726 7.75099566381273 9.83199042220604 8.62348976981968 7.01626007082941 8.79040193494611 8.66154332903363 11.5493880888579 10.4029001411133 11.3015642126778 12.6225426275942 9.89733906284528 12.3217051925558 11.6697713313416
GPR101 4.43727901547495 6.7482035858847 6.61709479594333 4.94677717159188 7.39612094771676 3.85044940613092 4.59785650370819 6.69858799646117 5.93878166248557 4.85023135261964 5.0090824209535 6.32429505739965 7.10332453109114 4.11601452125604
VN1R2 3.73873001283888 5.83714247528369 4.97623072568381 6.08807882537585 4.85359251423506 3.91462670728485 6.55029751790972 7.28424945200947 6.17117859945538 3.82731399296731 6.78513201531599 4.82058694484222 6.6786987213594 6.6086506261921
VN1R5 6.36332862231197 2.96303644009374 2.80097670359574 4.36445897317599 5.57929722957008 3.20521967327632 3.66094800657441 2.84849054439573 6.31862143839387 4.17369432363287 5.09521935200274 7.07804617184845 7.13430412236987 5.36149782873594
ND2 15.3768894814633 15.4491992755496 15.3625691988333 14.9752797143488 15.9412039937851 15.0672738469622 16.1090068671107 15.1649642626106 15.646556178911 15.0381825400456 14.1071524929422 15.9804361656084 15.1486866950921 16.4145504722841
TAAR8 3.44696284502809 5.32098354184439 2.274475477421 7.16519644199483 7.18375446402527 5.51227430121598 5.07609214457642 6.85563470881177 3.97497159774114 6.9202063451979 3.86776404617922 4.4021818835202 5.54258463152717 7.40015363789465
TAS2R39 3.80376123074398 5.0321643344612 5.63961739012375 6.76601600643283 6.10630790438047 7.40701702373082 7.33250923614991 4.38058054516197 5.9320136761789 6.25283059975209 6.78928062134827 6.58297487169845 6.39523455502889 6.83924662731365
TAS2R38 5.8922406766265 6.64739654394396 4.09673328358354 7.8049408977499 4.8218117306685 4.39956145752813 7.04726244782164 6.92906899623913 4.719733794309 5.13265909203812 5.25796216615121 7.8387192383999 3.95279761455351 6.48464102066874
TAS2R40 4.98445947462202 3.20034505309049 4.93315478157853 5.04632254385112 6.14419324285709 2.76919560390387 5.96811287627241 5.96410585832501 2.85553629302776 6.03989639943349 7.34075986056573 6.84759109150428 4.99682483363841 8.32908053012518
TAS2R41 2.30161866567628 2.30475604552719 2.6233895513671 4.63745954708425 3.94718361943848 5.95862764663052 4.6253838896333 7.6398001270815 5.14865716833056 6.03879566925179 7.30461416599592 4.09552783527871 5.71346542708053 7.20693522609858
TMEM171 5.85996582224762 6.89500566513085 6.34558656468001 7.26786160361533 7.69955163252309 6.41795425926415 6.73767053911055 4.60788065241497 6.76311408090448 6.12821977119614 7.08082711890082 7.1274589160274 7.02353703185769 8.53814274954865
VN1R4 5.40474749827939 4.34017127844931 6.51446695049701 4.91418897209559 3.01255455039697 7.7693208265904 6.83895428738133 4.76200431379832 5.69310581264041 6.72144238622916 7.8745535458941 7.55105221967906 6.63472074733902 7.70081352193497
TAS2R50 5.87483728605553 2.87036452229176 5.29691510593512 6.84224850252238 4.19154054268266 6.50384036359035 7.23420622154009 6.55404482238983 6.29651852788933 4.80761664441664 6.02421572019331 7.34534137194918 6.67855366226898 6.79948627216115
MACROD2 3.95073901073911 6.97135731356637 6.90638075328329 6.7906560651204 6.22072404935801 7.60525578112329 6.36895251488447 7.23063053905738 6.53560603087254 7.32405540258859 8.1719628710272 7.57799068987417 4.48470078856839 8.06789842248565
PIANP 6.60661796445305 5.34954291405533 4.34540985978603 4.53240673531465 6.90825690197429 6.69134990804361 7.44307863853707 3.41758521188528 5.83541302925783 7.26371051068451 7.33986781382457 4.71038051755948 3.67316630088013 5.39167253138176
ATP6 15.9722214541429 15.9156625755877 15.7274230069271 15.1124810471992 16.0759428699886 15.7819362152519 16.5460938120377 16.7253689208713 15.9831546125989 15.613042950583 14.6980355724886 16.6985608892295 15.8386701600031 17.5837563753742
COX2 16.1435950663649 16.2229001584208 16.1317912615195 15.8510540696229 16.5548837874358 16.008518787693 17.0598968163442 16.9190111040754 16.571469580439 16.1054021427462 15.5345995626605 17.0566377151132 16.0887607076863 17.2264912197245
IFNE 5.2979133172651 5.64970081120534 5.73839036327044 6.43973266520032 6.69142389279842 7.42364371598235 7.0940650141868 7.57066329142368 5.64408094415418 5.90428417805959 6.76381256246335 7.2589324907703 6.82375572812191 7.86891451400931
ND6 10.1754584827054 10.092132101921 10.7385778626916 9.87703729727586 11.2054230608422 11.7986512155215 10.8873577183028 10.9882337741131 10.9266280877885 11.3403018874979 11.7356122921516 11.9462600596315 11.0682899088854 10.9545533041503
SREK1IP1 11.4384633629988 11.643877830038 11.2927598970169 10.8909482168463 10.8404183849955 11.3621213590031 11.0784257077019 11.8793963916578 11.713890382055 11.7814535676207 11.0106931357248 10.9671426636945 11.7334314562976 11.1066506117653
THRSP 6.50385721463508 6.73159464431395 5.95177357459693 6.37266903175874 5.9236609753814 5.81352443277306 6.62821862819522 6.61783680671652 5.48797441119189 7.75093002989891 8.68969752422043 7.86474577700599 5.66490915746984 6.36752797815995
FBXL19-AS1 4.73515224972575 5.85948459400931 5.16257058443848 7.73056048323836 6.66141185610329 6.69676171023737 5.87068232414457 8.5605903943879 4.73476055391221 4.19769086123587 6.32297871558251 7.10725579109476 5.56690067833377 4.54998268566635
PDZK1IP1 6.05113496860347 8.80254964527246 6.59793827142316 8.68175389424823 6.72111833334847 8.59319015865126 8.04583445574304 4.24847563342292 6.77694356073592 6.24578446955043 7.42508663203228 7.35805685953794 6.66168405236336 5.94177302762146
BCRP3 7.5819785987227 4.00712462098876 4.41973101334084 4.79685624489749 6.92598043560185 5.98695377796448 7.89462862450162 3.51517374995343 6.77308776341935 7.01498901112407 7.65033303572975 4.03644882503557 3.38134429116175 7.64155180910415
INSL3 8.81112065405465 8.56374425875219 8.01994927274154 8.69914313775861 9.45560545687511 7.53462193279252 8.26226918006781 8.49923201330439 8.70459050636575 7.85417210712107 8.99977653402852 9.44771369911128 8.31509747028612 9.88001645253591
SYCP3 6.19310818761012 7.03380069590941 7.31555626792175 5.77599341231799 7.31684084952959 7.79451594172424 7.99644863151202 7.29638306811611 6.76172009101396 6.67332179737247 7.91771697216086 7.64764333860694 7.27830076701144 7.54658660066763
TMIE 7.0025258851743 4.62340921808642 5.00090185330206 5.69510075788236 5.29147647681352 4.02204550115053 7.91169038362015 4.39590184195382 5.30955165851048 5.79986648260184 6.64842661398994 5.91926212903424 7.39148161984294 8.18099667102666
MUCL1 5.7203838175305 7.50151478116119 6.7783124109524 6.22338200252914 7.16063788011434 6.28941896671015 6.64162405735822 6.87298754572836 12.1314566922254 7.89526505066075 8.87146081298195 7.78862372663509 6.99487158249061 7.33826662252756
ABCA13 11.6802474267654 6.03405412514859 11.5230326094168 7.40573203861874 8.43818637569136 9.30610089008802 9.65234845710419 12.3919290558293 12.9259026473714 13.4344014857074 12.4112474761422 12.183475038656 13.8089119024128 12.7924716707413
LINC00189 7.16777137469341 5.7656339282377 6.06019830520289 7.22672237500289 3.513150876341 6.55683816201101 6.43354588385045 6.43444875521798 4.14240363470312 6.4238966245441 7.51326570171977 3.24592274928924 2.87423098800568 6.4895066494535
ZNF354B 7.57850855683087 7.41543587606564 7.7767172663627 7.44804277462591 7.85475558066362 8.32872787752726 7.69183143889861 8.50016189036406 7.34734852614809 7.48686638852887 7.69727410980718 8.54466852442562 7.23755893838821 8.44011669416791
FOXC1 6.19469461531416 6.86847935312513 9.6051996562325 8.34913081352119 7.96793979123179 8.43930481200283 5.86354254674663 8.42704460574277 8.01860079451794 7.61091410034648 8.34844091426359 8.71614999153248 7.74637122019122 9.14391503799827
LINC01198 5.99064473836918 2.14586686780481 5.16753937730211 6.17609493969899 6.45086119524338 5.20221160756085 3.69410794934779 5.90107951436337 3.91265848655495 5.41979032999899 7.69295647789257 7.70584661598803 6.20668092390011 6.13393541234678
FSIP1 6.03844869280216 6.17632835828523 5.28761856669703 3.43544724575495 5.77289727533114 5.92266098764483 7.00920830707448 4.92592301064423 6.92046004858746 3.126439839205 7.40040215821447 5.97829700840119 5.90035169200985 7.37253600978479
EFCAB13 6.26835840903773 6.34814281466827 6.94951392274207 7.43317228927474 7.42874623565367 6.28666790584133 6.32628422154208 7.38771062622763 7.40642017100622 6.60507839678634 8.32297862547971 8.01489028989424 5.16225153415057 7.31024467706998
CABCOCO1 2.37397999999852 3.42790111745308 0.740707416531359 5.53426459167218 2.2817495779759 2.64398360297425 5.79380616638714 3.24433666034166 1.98654782549821 2.49862617476167 3.18985017143037 6.44108387447514 2.43564192758605 6.71877396151707
WEE2-AS1 3.84804900293525 3.71985040950493 2.71128013834978 6.46799934392904 5.52677214188234 4.1414466880834 7.27550903442485 2.90390921752773 5.71546840462997 3.48763555046411 7.60986057828451 4.91107123344141 3.53634265385173 4.98844020308714
TCTEX1D1 10.7964582379861 7.48088227218702 9.71662297397324 6.88287166173299 8.38671698203593 8.19677718175124 9.28876181809537 10.3720357617611 10.4554834010572 9.95464868141972 9.47750835302152 9.48126281074331 9.85749042651013 10.2291636938048
TMCO5A 6.66473312851775 6.36603661979765 6.13160183047888 7.12831093136398 6.8868013046181 6.11485089635037 7.23920707501024 7.59232098396317 5.40178779203681 6.47891357849756 7.25141329215535 7.40774277677442 7.11544323045374 6.98498915752957
PPARGC1B 4.47189302458085 7.65376083838642 7.67461671474526 8.005254565557 8.36820828827241 7.94791683016148 8.35637977864083 6.1765772964915 7.20021595196761 4.73474809158065 7.09172944927357 7.09540335270207 4.37759022378802 5.63440682116977
TSGA13 5.78262165076512 2.25153156792975 3.80776500136072 6.58416774761658 3.31760348913835 3.95864040542534 4.4581417974857 3.28274002633159 3.62071659900812 5.85802676265808 5.19658147253921 4.11302449418576 4.59172967584108 6.87425474701678
C9orf163 4.1662631261232 7.26282869441459 6.0429830858524 5.20783859342119 6.89454980934671 7.363616154887 5.74199192401775 6.36535642204126 3.32559508949254 4.86108343111283 7.30981464833119 7.63753417410718 5.26805929800717 8.28054066279671
SYNE3 7.2810064065392 6.26896748288114 7.08333571551656 7.21287764889838 7.66339585861152 8.0951253380002 7.60846848398607 8.20014188037839 6.84177314995106 7.01677820801692 7.69401097182459 8.10455682176399 7.43554775686424 5.13475897453076
HDX 2.59868963229181 4.5251680984953 5.77859075583637 2.98435984972683 1.73652867995567 5.32819523562619 6.14825244495356 6.67231077046314 5.204171633579 5.50383336875926 3.421219259 6.7556500588094 3.21585702008476 6.38598419432831
SYT14 4.79051714617203 5.42957914320877 6.00831970148683 5.68113100519646 4.5314357360223 6.79791956687742 5.94765727432998 6.8989653027023 6.41466325171528 3.07646349375077 7.07166293149334 6.5905294158102 3.82563300708195 7.73673542086256
TECTB 5.33238105279716 4.25813219443088 4.56788855798863 7.57628403731292 7.48542763224537 5.8701979985235 7.30357802615068 4.09856862361071 6.27141166891432 5.37847243413022 5.69199386696793 7.0383000884972 7.15674749865213 8.3036323621007
LINC00896 7.73620166525866 6.33742298812943 5.48099210369791 7.44186023884945 7.88925205918686 3.50507918544497 8.12576370450773 7.6619170172725 7.25010888886758 7.17850252312269 7.83731823293131 6.67622226691383 7.08379522301357 7.77606054860865
HUS1B 6.99350114643946 6.82137092754539 6.70103332050196 7.27045979601319 7.22491332376639 7.17583095163941 4.78092369143183 7.41515274121343 6.36325361962722 6.7041249772765 8.08187857722811 6.59606121262727 7.13382755455466 6.51556218441983
NPB 4.95339795340321 8.51472864865565 4.91608438825989 5.66602455085429 6.82751546793504 5.70249520336394 6.25528978966992 4.36923543851404 4.43098303136182 5.01043299537114 5.9226476688184 5.3730979614891 4.51572317349052 6.20958086304323
LRRIQ3 4.87866306200187 6.88847781729333 6.88724499025788 7.2069772148533 6.64368781743874 7.12626153102679 6.70320869830012 7.42023226342907 6.85893832844561 5.41425699304963 7.55309780815527 7.21760879239292 6.18487554121687 7.21296225243736
METTL6 8.61136495281174 8.78212577789819 8.32038223075725 9.02318270554109 8.86761882965139 8.5041134534393 7.57449740753493 8.23190851755127 8.77933524185237 7.82620970017766 7.47239516306556 7.87190400590196 7.45706480599314 8.91495581819672
ZNF569 6.87908817631593 7.74419406723515 7.1607356859486 6.40745999745661 6.21004825718607 7.21192819314888 6.39336969106703 5.23324193837843 7.43267468068095 4.55064460048373 7.3527452856827 7.94811488390599 5.62205767810454 3.69999796387966
ZNF791 11.7131360193354 11.3168104229704 11.8224835974421 12.567739369767 11.9826171703679 11.0199374616522 11.0308271203252 11.6255513250387 12.4581064050505 12.805978996163 12.7384674551329 11.5110993405082 11.7799400919339 11.1502245522362
HTRA4 11.8226090686334 6.50172924737634 11.3157303735498 8.19334646015248 9.97584796800678 7.69698351746419 10.1127561611834 10.778362189742 11.1226494259851 12.3826580672923 11.7485211930998 11.3400993360364 10.2354434608364 10.6558571485242
LINC00525 5.4201097891495 4.06320177416923 6.07801200338479 9.61539091509457 7.56377132854403 6.96043177955998 7.06675762783584 6.15161267890474 7.67860366001045 5.54591062309246 7.32190374920313 7.49608360200978 6.24700123372682 7.65819934120779
PRPF38A 11.7816469943585 11.6293361271068 10.9606622918955 10.4347397611645 10.4323007351134 10.9420943911995 11.1156874506274 11.7710478447938 11.1625398708607 11.8966419521635 10.8463632443986 10.9719149570048 11.0821576921746 11.2051102202273
FAM218A 6.02600967968992 3.85811431388844 5.75177862022521 6.1323101168369 6.81225818403718 7.07664780720403 7.55953005207064 7.19892725073869 6.75020718962116 5.92038048819478 8.58607264810487 6.68676523043471 7.0211410007746 7.34265607474768
RHEBL1 7.60315674365058 9.14391325282596 7.76658257386862 8.45816911808787 8.47078900558764 8.93212378695685 8.54676600030543 7.71706426153625 8.1349262994003 4.68499317419139 7.62104670921181 6.54799326694832 4.75273842401011 5.77102614804405
MCRIP2 9.80309413520951 11.417036549814 9.58555392201732 9.80533582996724 10.4427434531422 10.6075744414848 10.5767139126144 8.5873593647749 9.54871924039224 9.6057759901339 9.28855051498656 9.24046913403746 9.0874938694681 9.21634402985699
ZNF548 9.84554399418523 9.46465091110782 8.88279067352585 9.85869439309355 9.07889932020306 9.51037985950985 9.51950101841413 9.3803441728334 9.17652124924802 9.5794292742679 9.61057752941786 9.89012501754384 9.18315696749981 10.1117421008032
RNF152 6.07851056914927 2.51780026002778 5.19715416677755 4.88892050079217 1.18469479146444 3.71546730636466 4.46921069427156 2.42227902622723 5.59770338156967 5.52985966769414 6.64945594910076 5.10903829923261 1.69115043740886 6.31585040137086
LRRC43 7.29130149160259 6.90542431302063 6.46777361019078 7.99150710726915 7.61512639896918 6.66011715218277 7.44395717185144 7.33348813831621 8.15501045556807 8.61919362562229 7.72092140490482 6.29739467108073 9.67451802969363 9.03599608144108
LINC00337 3.27362061929457 2.08687681832973 2.29265808435291 2.46249082096822 2.06622940498874 2.45730010230652 3.75811232619054 6.45693687933325 1.99603037843654 2.0878165127744 3.75525614379394 2.4569152012913 2.19309801307814 4.09931877209227
OTOGL 4.28764294385161 4.52421603860022 3.13241973334445 2.47241576488629 6.03469157475909 6.07482330289504 3.99333742187082 5.95218374384384 3.57121687003506 3.48885816092409 7.77652251953276 6.85520113069509 6.73622872986427 7.53167854712038
MGC16025 4.04053127344257 4.40077699276053 5.13262495911955 1.97103949976668 2.70823271276047 2.99073671567405 4.19476552041421 3.3227674991582 3.83195119767945 5.72216461180727 2.68449224318027 4.49143818169733 4.35213561404339 4.52101869061862
SPATA25 3.35839204189869 6.29087370155084 3.39942268883542 4.17061252223236 4.48740917030267 3.04368711301521 3.41635606081883 5.98756212876847 3.17604617638115 3.19002280713015 3.40644007007574 4.10010386327008 3.82297380518731 8.29794476382274
NXNL1 3.7072199639715 4.50411377132518 3.22636132424715 4.29939120612683 5.5982359620744 3.76688557955094 4.62483551087771 5.02134113674751 3.33180265387468 4.37118733822921 5.90959815596221 5.17583194941765 3.84265909111679 5.46152561278882
GLIS3-AS1 6.77299938218469 6.40318692642742 6.30374513691064 6.13074187427873 6.83980342140404 7.63982616846906 4.96662149731033 6.77951713388498 4.59531268889072 4.32135090142462 4.23337885600077 7.12751153687851 5.0219038564906 7.15683141456671
KLHL32 1.17008913874066 1.93649359161484 0.349162561302336 0.318972738802926 5.3341989024587 5.00032862653281 0.875419147614909 5.24862211776276 5.85930691885499 2.64306999533763 2.41386456237264 0.947192598351251 6.24580005852588 3.82715543550453
SLAMF9 4.73040573669335 7.02282940159131 7.18894483963259 4.15179794565885 6.78801744817746 3.14714190298237 5.23097995921865 7.18600228701631 2.88585643345746 7.49196129440036 4.78260880884449 8.33698090868136 6.23173306659145 4.86527202953025
LOC152048 6.06510006703768 5.09536241879632 6.31907125672007 7.19437274113122 7.52288671086901 5.24129411318687 6.86053578431371 7.69778076840097 6.86324468025389 6.60151646546132 6.77115665386061 7.76805593244107 3.17503957603276 4.65763943361697
METTL27 7.61095838015008 6.64495510476242 3.74505550451851 4.33272511700278 5.92367262117875 5.62273799827588 5.17540124419266 7.33702775499915 3.68536497354455 5.81929724466634 7.84904848834631 6.57692628987078 3.88806715439599 5.45809388262775
LINC00638 7.76470177387749 7.61259798964368 6.53031331489863 6.0873262030732 5.29262311765939 7.72467550776249 8.18986803670556 7.48915433697077 5.02213429948777 6.33020610854275 7.02154302160185 7.37142382143008 7.40986355350301 7.59247721990727
C11orf45 7.30071496190391 6.60611512687521 6.24707436270533 7.1586955152877 6.8525270125799 7.09678577235305 6.46233965094509 7.42869097050463 6.87207521007138 5.7296878978299 7.753760290376 7.02487259746077 6.7281150691634 6.44695755331711
STOML3 3.51529614253985 4.44039081934298 1.60896627503181 7.01298537698725 6.96838801799938 6.25635174770939 7.3666220887745 6.76528808807485 5.32100555718494 4.04994262098844 7.12648147018577 7.15664537752139 4.71717190562063 5.15216800209653
SILC1 5.4265230746396 6.37409633063975 6.31414671059265 5.69240850587244 6.67186654303908 7.45279720418636 5.7545262488463 6.80336525364022 9.15801885746822 6.36785625102721 7.83462905831261 7.79554943118819 7.08773650302923 5.96929879130365
FBXL13 5.25575186108152 2.67584821647469 6.36728718559148 4.8520422971464 6.42937192391403 5.39957410327248 7.15483430764233 6.19277649245835 6.55162629191495 6.28855882005983 6.23248309483987 7.66246615263886 5.92314822945351 6.5332898580781
SOX3 6.2982493840578 2.32525543779599 3.87098999852824 4.31252650206275 6.93613261282189 3.13268508186347 6.31315422903471 8.10099498770524 4.24311836960211 5.04534074129152 3.69410572005265 4.88372051127875 6.77979682201226 7.90536052778589
SPATA32 7.81170285525674 7.76694492782363 5.42449956117533 6.03064573013495 5.62428926343446 7.87242494536934 7.93234823569236 7.8302312350976 5.63727781776093 6.89335492931023 7.2753814587557 8.08494122653572 5.21394640072772 7.5562584953199
C3orf49 6.96961100305526 6.82196016529422 5.25389247841122 6.65537902201279 7.37290248700977 7.39863596668668 7.09125976619268 6.39430988517683 6.95428007734443 7.38834368508846 8.08020621760909 7.35959935411542 7.47527137036662 8.40658853908455
NKX2-3 3.78564470570358 5.60833082717641 2.00111657443729 2.87032920665301 5.66229238921462 5.87896634263178 6.53779287876517 3.01182872267674 2.18837212105795 5.93834037422554 7.31029467209384 5.13013189623762 2.97689606975829 3.05800765998522
TMEM252 5.87417579475539 3.61376501118284 6.68425349649083 6.82074443910387 6.20397594646311 6.9262829467094 7.07394230891255 3.20841269027843 6.56300097549287 6.91895742668599 6.94319464021737 5.18378224853982 5.77829532476729 7.77094926561015
FAM222A-AS1 5.04725743022504 6.24678410429502 4.54931985086126 5.60443580727073 5.08699091793 5.54947850308276 6.06078735351029 7.29783428528083 2.34360026355944 4.21578264083 6.19737201409562 4.00540897087179 6.29667471300569 7.05751309087057
RTP1 6.24801938741287 6.63661316593453 4.97819837592594 7.64643918561433 7.09631035257343 6.1984391478776 6.64080686315726 5.48634174666645 5.67090178730988 5.94428312672325 6.65953073108639 5.96321746789416 6.82884480210679 7.56041920224416
PRR35 6.85827696598999 4.94196594236097 6.7520326850944 6.67668489882683 7.58122092265159 7.77757291975309 6.80667721148319 7.50866950418168 7.25084885858016 5.14257967316633 7.39484336153086 7.94884843906129 7.77754070218716 8.57459239210172
NXPE1 7.30704776375934 7.26461993525419 7.11629509073989 7.65163367610387 7.6059735426288 7.39987346744037 7.21399557108921 7.5320527423897 6.78453146506608 7.19692566700756 7.66338874215848 7.18089873778887 7.3661674441127 8.52013776753649
APOBEC3D 6.39354628154561 7.27934406988771 6.61063303950432 7.13568876762902 7.42051861387855 7.67655656154945 7.05591035930414 7.76144751423411 6.57443110384429 7.7009660670828 8.28476164954856 7.89488080406683 7.20325695980938 8.2349735450218
LINC00315 7.51683935373099 7.36209987454044 6.92031235814379 7.70707332590349 7.15024181811925 7.53008791409035 5.00336611545826 8.52678168628489 6.68565006696006 7.77422172860212 7.37449788453195 7.97168436790917 7.49846151115975 7.04208395867125
COL6A5 5.44739339296847 6.54175921209572 6.29620830989186 6.26738728871614 6.54894194185629 7.02374215755492 6.84258543011763 1.81586680743998 5.60597576424624 5.31034702866158 7.09698917464498 5.81246947382917 3.0737499815852 5.53868807445207
C4orf45 1.74162532360508 3.39443456928574 5.12516629253015 2.6300675915111 4.42755455126443 3.47408035528784 4.69238758146134 5.61188705720981 6.17032829855588 2.40577512244518 7.49489797490773 6.50451282181371 6.19713745330515 5.14495633502296
BEND2 6.1063093702338 4.59632991815613 5.58584497979338 6.51639831198705 7.26832584301031 5.95324428299536 6.12316416180884 6.80822027950086 5.56443060707676 6.03156281866665 5.02117720945053 5.60744631656392 6.47125315420196 7.11565026108625
C10orf67 7.25369623630164 6.97851255753177 7.02261748864115 8.24518045717535 7.63740592917015 8.04183160771941 8.06245850871881 7.28706221239117 7.04621601041214 7.1386209746014 8.38102807458235 8.32581902157686 7.52804302574813 8.27287748273056
CBY2 4.87450534877984 6.13361345863025 6.15086345537079 5.82392764846665 6.58391090382345 6.50432848723681 3.88853090752125 6.2983102453932 5.80018859886554 7.20098979715291 7.31310977629589 6.47016703354551 5.64314505442043 8.36507746223879
CCDC26 5.88672011000397 9.85922602592408 8.45803292015713 5.35015315157337 6.58322721787104 9.53292762968105 7.60993590812981 7.41769980048631 4.8781730690242 6.52024999491406 7.82650844718129 8.04115973394276 6.81579827114803 7.84221706869659
SPIC 5.99642874542668 3.05344433461599 6.63638521480019 3.34032156241024 6.8871133615019 5.43471728837347 5.90629993154095 2.43225124426664 5.97972767940523 5.84221153627238 6.42093422623066 7.21387312794932 6.11570622708052 7.10875861436094
P2RY10 7.46685384873152 7.6494803796982 7.46583981756386 9.66323110372283 9.42410307765061 7.67126930848997 8.57890211706988 7.75120058314429 9.17135546555742 7.17114076110701 9.55767755308124 8.93624953677365 7.9945604911706 7.7850482934589
IGSF22 7.51045087428084 7.56589415281655 7.01186570240401 7.59767046116635 7.90107082323014 7.46237220946378 7.60381621934459 7.48231265731606 6.30140656676966 7.65850784757772 6.76626916698375 8.54267284235427 7.22117624507873 8.6999152586658
TPH1 5.38805897216971 5.20976604564047 6.36337716169082 6.12784166312979 6.49836481040195 6.23766753447828 5.35723352092755 6.38596176850106 6.59605987046517 6.21853514483416 7.20900976619135 7.02540537027377 4.28615000691975 8.20260431556798
DCST1 2.67430787689134 2.92535271846125 3.93765606348103 3.45492600487376 3.53100709107189 3.28060880808388 3.85464002675959 3.50537776735191 2.79819508817665 2.64152105914958 5.42779286635642 3.66930234838124 2.69675903999907 7.31200164408633
CSNK1G2-AS1 5.38471330773619 5.47795832786722 6.70564620952314 7.21735384421239 5.52976317511604 6.7508315734292 6.74601172562171 5.70903196422701 3.4985738418558 7.39788508637742 8.52383870741809 7.44719070091999 6.11963547502063 5.84786715835417
ZSCAN10 5.45374703573764 3.70582201586573 5.9527859685838 5.69226621389196 6.66879565492818 3.69084950398635 7.22408369800579 6.9529590180132 7.29846587008318 6.88244986200709 5.37966115957043 6.38878054900819 6.25245691247224 5.18165001882529
GOT1L1 6.60685569999771 6.66169402716703 6.45733720764275 7.36662908218881 6.51388468524548 6.75353099845975 6.17272591812835 7.8839024124527 6.70257443644421 6.913030605674 7.98920487197963 7.95744743423798 6.8811164085119 6.26409312074112
C10orf91 6.33876525846676 2.75061550825352 6.39011030117667 4.6200737521142 3.20161096604494 3.75751402080267 5.51709424242302 4.58975929309795 6.58251641265493 6.16270209157759 6.95707185205442 7.26858223379619 6.21331869975611 3.86205855184676
ZNF99 1.48882860422932 4.50453522639401 5.8031732960772 0.136589089970538 6.12937658298915 6.91615654082312 2.38218941056381 6.82190915855407 5.64094911770673 5.37527267715911 7.38670922323096 7.36359951074908 5.13921284210708 7.66068622355777
CFAP65 5.02410111278282 2.19500011267241 6.15057165836789 3.44479293940806 4.78985286094814 7.17667083668536 3.2922410789296 4.42121319864107 5.3085356237654 5.13085469812882 7.46637996149165 8.32062321846812 7.11299927332129 5.70096287766753
SIGLECL1 4.68278620275097 1.60609963622145 5.47635219821627 5.42400298413719 1.3752724686104 6.12709340609519 5.27814759904308 5.31317110257286 6.56572176132601 5.19896318900942 7.33891729298706 5.68483191919342 3.99477430295919 8.32002112513539
LDHAL6A 3.29545458777171 5.00742740855276 6.17041403224321 7.09922576139412 4.19198421735959 6.32465887489327 2.87122997843999 4.50451552309361 4.52655901926811 5.02089506872658 7.56050327235318 7.74517815997875 6.65021885071058 5.22531041059873
MRGPRX2 2.86812134878723 4.18692598219199 6.7730218077867 3.02587183350996 4.69564645582389 4.69118405673267 3.62568429877803 5.11285731957053 4.51638712267937 3.20599955591694 4.07308670542259 4.77909474144119 4.10481887552358 5.92123731809454
KLF17 4.82016670583888 3.5492724058373 4.30383041986012 5.77732397104535 5.24589035720399 6.97099626064121 7.26993922305434 4.37680990452413 4.74032694182652 5.28595218774684 8.14286523048536 4.91030141965065 4.73335813717473 7.71885682533603
CCDC105 6.84878316143696 6.2495739036063 6.32090612457745 5.89479836559716 6.69692441855772 6.69598685565176 7.49930696773861 4.30931809208783 6.89426240069036 6.51488223713494 5.82796531866865 6.29887052567512 6.56164598699865 7.55927612702287
CCDC122 4.94656197447422 5.43233777904979 6.21549766602484 5.99039695582255 6.44331788466892 5.74529596395825 2.48943683611225 6.53597252371934 6.53322770815846 6.24684489623116 7.54257457205516 6.72225015054029 6.47360201794304 7.71804510276302
C11orf42 5.76380645553501 5.36597557605148 6.16650737984355 6.37688906646045 6.77107872164519 4.36763525595619 6.41389308977279 6.18001733783 3.7033377322953 5.89853512317857 3.57974736146619 4.40839122650408 6.20158426767523 8.47932637007791
DKFZp434L192 0.837315179750769 1.73793677804582 1.98286218652294 4.92510077633071 5.55037617675494 4.05336943411064 3.98447542490412 3.0409648265281 5.64168849974792 2.5959404130369 6.51443223267379 5.9927151896272 3.14668405618343 6.57815210916652
ZNF486 6.11342817644249 6.96862071836636 7.70385721271525 6.79271352201496 7.86498900081913 8.2924288530424 7.44873084314382 7.76318115512262 7.11423895092869 7.576044385278 8.75789665556735 7.88117393148123 7.83657051541715 9.2178964032211
FGD2 10.7668990589767 9.50395271341766 11.8056120892396 12.475134547714 12.0603504134838 11.125673054741 11.3791931443319 10.5118396081082 10.3367207724042 7.9706788273847 10.392557851917 11.64691416514 10.2663438277059 9.86953894113419
EXD1 6.1546261419092 5.32391512033288 5.40898318987717 4.71409491992385 3.03631817159785 5.60049129153767 6.16519925644194 7.47419833268516 6.22432337379764 5.47581739661632 6.29996406724826 5.43138527651756 4.77859496082415 6.38105057723159
NBPF4 6.36090149963558 6.27002017186535 6.92992588907848 8.55771335144073 9.01111681233141 6.81889400875256 7.29443695437697 5.2259778256197 6.75495829934963 6.74279042268366 6.18488387015274 7.71522141117038 7.1242236930057 4.92306406180701
ZNF663P 5.09425676409342 2.6360473110389 5.88207588538395 2.7466530819099 2.58638093422448 5.88266774613336 3.344834176888 4.81624692498013 2.08873422871473 1.15274091539289 3.61132112816527 4.1033356526324 2.11823977326731 3.31390449344924
LINC00955 5.58784080978655 5.57360265637646 3.07868890068836 6.29761055178071 3.78682947421167 4.58744540514103 6.72025246802852 6.87846909569321 5.46994391728542 5.02371133512294 6.49866111549258 6.97116989928161 6.23279581128101 5.25485515264719
LOC162137 4.85909591671914 2.08414558422177 1.68324010878207 4.56486223775261 4.46869017934834 2.84279262665624 2.5384942116656 5.11491750965085 4.19711366085163 3.6637066710308 7.61826215206602 3.89167970393686 2.71478885795026 3.70924320689577
C10orf126 1.98106827142568 5.09537170287678 5.90733151200939 5.16785043794481 5.60856798497281 6.79583706554507 3.25538289565214 6.17873774323022 6.17903027087069 6.04841603170335 6.6122590095568 6.82585048623877 4.67326073165763 1.65108292770056
LINC00479 4.74640037900046 4.40824039494373 5.6853181534093 7.00353927479956 4.48279150325544 7.04514587360628 4.91803601397805 4.95420654883148 6.42048678125423 6.97957152963558 7.67394573517604 7.0161385880882 5.66748968091193 6.66100417822122
C9orf62 6.72145469060034 5.85328559866874 4.95836618247813 7.32507424552664 4.91943257215336 6.93506601749515 7.2191162339226 7.24417542801693 5.78449429862339 2.62087163707914 6.52696176637314 6.70625563519966 6.88895750668136 8.1319598228983
SLC22A24 7.00091491949621 6.03840720805921 6.07200587194703 5.9280267833005 5.97609917851013 6.38252356395278 6.92445386322777 8.50166723536646 6.68120607817705 7.03658025784056 7.75469512999959 7.69548722244653 7.39661419933833 7.65424791642114
FMO9P 4.56500913342846 3.91398847852332 2.21235455272756 3.87377481783043 3.11151864058422 5.13834676204155 2.34153067164234 5.82246554462548 5.60519354348878 5.56483419787386 4.10724260701297 5.51916791025666 2.72948642562093 7.81203800409584
C7orf33 4.74467509868315 4.1525606774832 6.47484809027533 5.02734694066863 4.87946121266705 5.66922438531595 6.5192083339965 4.73528549957568 4.04112993865093 6.26715447469029 5.43496142669322 7.67040840291543 6.64568292739746 7.7873841405285
ACER1 3.09988310481378 3.44095618336955 6.00306854768502 5.53315247046286 3.81259577081081 5.73681157824985 3.23468953921356 4.90586736204535 2.88764906426146 4.00050846039103 6.99698748526095 6.78226046090517 4.96184323455075 5.95718215680886
TAAR1 4.70132947557704 5.34832591372809 4.08660460679924 5.75336412055646 5.03677584636821 1.80934940830028 5.63295391439698 2.6269439332289 4.00469823252182 4.51831166760054 6.6722626760076 3.54004835388309 4.18009055968788 7.62953002451649
OSTCP1 6.01697649946372 6.21739456139356 6.34872337474266 6.45685689888062 6.74214637622153 6.91258879334639 7.67143350187007 6.91421289548214 6.35210735773523 3.81818590116784 7.71053852893563 8.43244293354241 3.95883432521562 5.80056241213843
LINC00305 4.30587424085296 4.97502664450864 5.59238497546738 5.2091023971211 1.7127727225803 6.92544881144442 6.33081095711223 4.05791463260432 5.97793311036514 6.82527174117449 7.47646512944279 6.55852433867619 5.62623994925959 3.89489147223043
BFSP2-AS1 5.59121354125508 5.17362557308649 5.80976607116059 3.61034335964079 3.16692572895094 5.4583531289663 3.69529455997032 3.29930811505068 3.08026777604916 2.63489315986678 6.575376022089 6.66611319956914 5.12600437653581 6.46131261707358
LOC171391 8.59566887530997 7.88736868596667 7.11996512646065 8.22692318723681 8.30411125183908 8.43323447828274 8.27734041035214 6.43067266086503 6.87461747835706 7.96170319285893 6.97250311553371 5.23749106168064 7.40788975254433 8.23355592836112
GPHB5 6.96786142366513 4.63955343395489 7.06513712831307 5.49053387008403 7.46295453925207 6.16345485500867 7.83943119939087 7.16429654259593 6.36062378378548 7.27476297591219 6.1206125923678 6.31345719693559 7.28287899653148 7.45204763238853
DCD 5.23580669685672 3.87285534820871 4.14850220726526 5.42439441399686 4.33140211553028 4.14226393228344 4.48674783390142 5.74992331381499 3.76409557695523 4.21151845010149 5.61338254315156 4.60875543624236 4.06834062097825 4.97410525200573
ZDHHC19 8.69618965179158 8.05442035752783 7.46251699598676 7.35066519812747 8.13454542749254 7.52269294106357 8.53850130428715 8.27581954556558 7.2284233378889 8.25742367388923 9.20498164261812 7.95069702493986 8.53371712470707 8.73774793135611
ALG14 8.37187202238175 10.3155220782627 9.38413617244761 11.5089930852815 10.8242801802758 9.45370337761459 8.87766481366017 9.02790958948409 9.97832435426243 7.86179908025455 7.71831093225958 8.55864991902044 7.84041098873142 8.01253627060185
PPP1R21 10.3433956073096 10.0823340245223 10.0947850003993 10.178017422391 10.5732135564991 10.1704508881504 9.83616573447867 10.4892689603758 10.3249579520039 10.5362753892556 10.3687596202701 10.4194704208633 10.9655664212618 9.61507893545057
TMEM237 8.1526620742174 9.37963612288786 8.64048717294675 8.30489384183582 7.90568544202771 9.21050405451 8.33610795048039 7.43940289368103 7.89179402984059 7.11649056279821 6.48238768916478 8.63767580992771 6.69556517105093 7.25259353241397
ZNF564 9.28126264064229 8.10317763476585 8.28833548922511 8.0984474561468 7.54876489294868 7.4413075142376 7.62112219005532 8.71449212873958 8.80322445280969 7.94526122001219 9.32568187854186 8.95905314955983 8.01115959255752 7.27324078912321
B3GALT6 10.1021961934637 9.80199024287798 9.67871878906567 9.51360503074349 9.59487190301819 9.7822337546903 10.0310063917472 9.78224604288738 9.6293713748398 9.15594499579983 9.03941616713323 9.6784135185193 9.13653183658361 6.67160758306141
SNX21 6.87275613056732 5.62089133815222 7.08151432887966 6.80755070309974 7.60295639324915 6.00904814756268 7.65487586111747 7.34881312027132 6.6148072963459 7.41400949466885 7.85199883711245 8.00127419346946 7.2030748562306 8.2637513485379
CASTOR3 6.17218865658622 5.09188766841829 7.43449312501239 8.10638705832877 7.93560648505884 7.8870085374212 7.86821078410578 6.31497289490409 7.95525060494636 8.70611988407833 8.43697757305694 9.00071159160292 9.33611777196638 9.07904550831959
CBS 6.24081346126493 6.99944761256751 7.47401657531825 8.0106159376758 9.13684606653108 7.31879404497331 7.59981541979971 9.30291601342098 7.17234349484164 6.80230051016385 8.66957532765662 8.13203182213751 7.61464433249586 8.96136547443611
SPINK6 6.25490483747507 6.21886600691515 5.89459346134909 6.82874581083132 6.61465346013579 7.07413182690929 7.77731187101717 7.53490046051924 3.94330061857029 6.74089788603168 8.43664367350143 7.25723224954336 6.39563386754748 7.80940544022663
C22orf39 10.5125627070843 10.393254226276 10.4762419318683 10.7507245697486 10.6064477803648 10.4069128898632 10.7633543050862 10.1486138541182 10.5446766376051 10.8063216404355 11.0437682693028 10.309948080054 11.5870231617954 11.1220974050526
DPCD 8.68490813195392 10.7206025358016 9.49521526361256 9.65044433947127 9.3172176784758 10.1378236886479 9.48000069260737 9.32658004089843 8.03602136584382 6.32239112568302 7.79429758650278 8.78873594830529 7.31731492326972 7.93561709199273
CYP39A1 7.39409050416958 6.80748501636963 4.49996002286102 8.19166035618776 8.29302187172182 7.90179249177538 6.33527064623816 7.60382660237792 7.02911823537447 6.97172402323753 8.4803087512851 8.41643907837191 7.05958024850484 8.08250142049938
BORCS8 10.3648197177455 9.3599403699244 9.50511345403425 10.0450265259991 9.72888782466927 9.55786763794863 10.2992950354639 10.4342706367925 9.48885237814015 10.6193414756845 10.3957440446363 9.67540224707863 10.4981670802611 10.5405165159664
ZNF121 11.1723649988406 11.8812891235111 11.1773186205579 10.5764314375606 10.5286289426979 11.5297150630356 10.999659714899 11.2479880199437 10.9845651419553 9.84327585438165 9.80494057518043 10.1674156367947 9.59630047035276 9.53924180246791
DTYMK 10.7064502586059 12.7234685438036 11.3725875920781 10.6276697576957 11.4485117789033 12.2627244185205 11.2708506863616 10.3761145337422 9.83905242317703 9.31688473503486 9.66038299635473 10.5706460266138 9.01220186367314 8.88330586435673
MAPKAPK5-AS1 10.5083573400523 10.7065935758276 9.88165896084201 10.5011086887492 9.97134093015986 9.90748077759625 10.6440121727433 9.67776526460895 10.0813635968878 10.2563207496116 9.94865544975764 10.4076990209795 9.83454942427816 9.90989458345226
ATP6V1C2 4.09885744748608 4.8193401680881 6.62156898507971 3.99821265649669 5.25109568338285 4.8013785623575 6.6687105742255 2.95318681537113 5.90864600842995 7.25094926056344 7.7392689106919 4.76130708385187 5.99964987855019 5.23635790953156
BRICD5 7.51161509710725 8.08632414803847 7.76846555671845 7.18427235878127 7.18552663961412 7.7950662322295 7.5138815278402 6.70384406537158 6.65504121499484 7.59490082031131 7.59580200304798 6.16179076064161 3.64979707776372 6.30869251538221
NBR2 7.850933157197 7.87114381111766 7.89159052101214 8.4852376220549 7.07772794670467 7.92888251911859 7.44339033045294 7.44948791744647 8.02304904813029 8.47262342390927 8.83676742040034 7.81298588677937 8.03357662386053 7.96523942013775
ASPHD1 7.21581835577329 7.67223650629207 7.34075096062796 7.3289333776894 8.08853279681681 8.30278969638817 8.49095514002218 7.55683938792324 6.4833932233552 8.02134757795473 8.84038045907008 8.25434082359989 8.08184290199347 8.80990636361795
NDST1 8.68446215654003 6.71183213849715 8.96507055117402 9.18938773165278 8.90326307096768 8.24200173425063 9.60594114365234 6.76338368705407 8.06599713496418 9.10308922744646 8.76471205632611 9.28667811593373 8.86673894104157 9.29510746149491
CHD2 10.0394180864068 9.21184231247045 9.91648604939336 10.6110598495743 9.6654833772454 8.61111703828695 9.08730450738951 10.1204621063148 11.1796242539984 10.6273058805148 10.8813931402834 9.05920383514785 10.3463707862528 9.61694686243175
USB1 9.27827660324242 7.61854554809791 8.78794858128198 9.4571425992336 8.18998957004006 8.91215972276034 9.09291910473287 9.44453994096604 9.07646877422489 9.57045572056879 9.7800177110465 9.47300452277922 9.5515656190302 9.51300073666367
CEP57L1 7.21359321888653 8.31601718316708 7.83132308010417 7.57943813716098 7.00280601631167 8.51026096623266 6.92710711587509 7.27528088020253 6.97483098958836 6.58908241972547 8.23257586166543 7.54442588063898 6.79771858412479 7.44592116145749
BICD1 7.64503727342545 6.97334378736872 7.2910979294686 10.1014872511072 8.32351598862754 7.95108534696831 7.54677024389774 6.51518242502761 7.71026092987811 6.09867072903698 6.79568773658076 7.38396516343933 4.83334401200486 6.94858683160558
ZNF12 10.420402396137 9.72778145236606 10.4101513330245 9.67770325929662 9.3068354775143 9.72878564197933 9.46217157022105 10.182566920201 10.917755454207 10.2181999436947 9.9924724644205 9.51298316274468 10.065465951564 10.4033177913746
MYO10 7.64810084034769 6.40667169546195 7.40849873532133 6.84441327325727 6.23621400209235 6.4145873194672 7.47463315916876 8.04380653867095 7.08936679045851 7.78272569231553 8.42048829710941 7.65377086812176 7.1868402339865 6.92919803613515
TMEM239 7.85536373775931 7.55619640720975 6.66715554981343 6.9516740443638 7.80050520738145 7.93920894363607 7.64390956850374 6.35143416416524 7.42162389870075 7.17551162715527 7.79683587355494 8.46761573857132 7.13674098909205 7.34161044120035
MRAP 6.08632266173781 4.65514285169623 5.5968212722932 6.65658503465339 7.1511819888889 7.21199728324165 6.62403522301247 6.99446319065962 4.87823831292848 7.19668768987832 6.69449858013081 6.744973728418 7.07104397396505 8.44783909957468
SMPDL3B 8.01627567337598 8.11539745082555 7.81009537037992 10.5703310498598 8.30917345840692 8.147681673411 7.97947892918323 7.85936332998104 7.91108214218028 7.45196853396808 9.05100849980083 6.08007198252898 7.37120250080598 8.03134225884245
ASH1L-AS1 10.3390393724163 10.3715436166599 10.2498020359522 10.2097006983906 9.81258566360876 9.90506142166433 9.79825096518424 9.82089183509398 10.0120378446431 10.3621794531417 10.2784645588142 9.95316089248553 9.87179606909091 9.80707231292877
XG 5.22745383265868 6.05393673902583 4.76752238622854 7.04152226705617 6.38156890648407 6.11769234176925 7.17525611666938 7.84179641820653 5.9854942824436 6.00609736132028 6.8174070928587 6.63384559143717 3.30855338868439 7.7146425476648
ZHX1-C8orf76 8.6137533736283 6.8224918031932 6.68193130129943 8.39070766243201 6.7794803633379 7.97906100999657 7.79413379839583 7.07935357528007 7.65661148982124 6.94955360856009 8.65835038902755 7.12735470044208 6.96504774513234 7.03559312017874
C12orf66 7.22322945684211 8.19487059142498 8.08015823986461 9.17597761763608 8.95508695777077 9.10130785972513 8.25909873164314 7.81396007431158 9.16376136421176 5.71722757571579 7.63626281396077 8.50207874147594 7.41723565198862 7.67074475530177
SLFNL1 6.89420539723314 7.20161425920169 4.96078598885755 8.03167859907752 7.72249471414402 6.55890816233883 7.55149140854749 8.22225297554555 7.4893807646256 5.69831878539016 8.75151794975465 6.55342808967999 5.75126232110636 8.93497081057711
TLCD5 6.48231572321 6.61174028515353 7.03363663674037 7.93516622851642 7.5645763273513 6.9026886442275 6.99660680652017 7.52731435159704 6.60332234564459 7.24795124178531 7.64757786658629 6.56361881604422 7.4068912120721 4.86456800583043
DNAJA3 9.89485367869331 11.5700833843029 10.385214228362 10.0493094796594 10.4483187022553 10.8108519530348 10.2920454924929 9.93145599316922 9.70326407911086 8.92448296154854 9.2558429549593 10.0925748107947 8.59257700769635 9.16280871835176
GALNT18 7.81206111493923 7.9216273429051 8.08974865582898 7.67375285909864 7.7547545810806 8.58768752084819 8.1476297831396 8.03854427876679 7.17355522029859 8.22278572753993 7.12321714650499 8.26374336881834 8.11966846430217 7.98660320592665
DDX51 8.63197332002009 9.9103844462022 9.00926290284444 8.8926833606293 8.85349358476294 9.61751852348953 8.23276099375467 8.25703749871441 8.9225085867627 7.19436190568352 8.09920156079502 8.57298854722892 8.03470763942886 9.19785654742994
MIR31HG 6.45503010139914 6.22838562463227 5.83398629886863 7.82978107585973 7.83777172249495 6.92897428071387 7.22019837261474 7.94270098801115 6.86311456119712 6.58607820420426 8.20682145972679 8.62977661635891 7.7831429624319 8.43752738133868
TMEM185A 8.0419449247784 7.61854848455295 8.05887168778644 9.36843574370896 8.33266855433034 5.58191248737342 8.38631088185054 7.83338791113228 7.90823768412121 8.4152550142423 8.20373364903725 7.77158784672351 7.29200682863141 8.53233293550205
NBEAL1 7.17605443673179 8.06426313373848 7.47257874936245 7.515366324326 7.2919580370417 8.20146625574673 8.17454024673722 7.5661065680632 7.90826951355125 7.73355229082617 7.63090122534231 8.34544028792429 7.73568937184748 7.6188288884718
C5orf58 6.54551282305045 6.64869264385274 7.03253618742511 7.79944741667752 6.81826260830447 6.87185719834788 7.05319932948263 4.59553290079916 7.60586171679758 6.63937775694698 7.41361608279925 7.33934586209864 7.31489769146671 7.86739056741079
CCDC60 5.29137185662821 5.30374239754604 4.48506353143062 6.68004862044479 5.86497501501382 6.63984772459539 5.68682292649548 6.48959302835062 6.84126366976041 5.90323113089 5.77591679414562 7.05842365458298 5.73582893399883 4.22073468860995
ADIG 6.2878671204914 5.67802991982181 5.17505746592478 5.48914694937063 5.13337240859499 6.81952896488191 4.85271750786147 7.492059066418 6.94228928658362 5.04554038783125 7.53185006533331 6.28395343274718 6.34772021691864 8.37566200241726
SUGT1P3 7.18347063440457 6.7946926812725 6.43776954682245 6.60949406462353 7.87709697752984 7.04976688515584 6.69951831867539 6.48091489947943 7.49343518559531 5.50714766045099 8.14688581741682 7.90126153328931 6.96302552404799 7.99812835487993
CLDND1 10.7363799440048 10.4638257547052 10.7590867407451 11.9911994002983 11.3708982384484 10.3526691570167 11.0529307166818 11.1772500923519 10.8935404432214 10.6109380854088 9.72980374520377 9.91003014828458 10.6501147118388 11.4597164408194
OGDH 9.53233878039783 9.03672035905881 8.12663478821554 8.21304928193555 7.84932690397542 7.97394240995214 8.66718323141271 7.78975141842862 8.10902878916522 8.70521524133169 9.97098878566101 8.15447333967614 8.20754833584122 9.48414820360173
GDAP2 9.12233597131571 7.48535839414184 8.88593517603038 8.82648556661971 7.976777182642 8.29802360640548 8.71304070787115 9.06546675939125 8.78406125208934 9.515869719419 8.41871323485697 9.19681577955437 9.60813614826733 8.89266757667464
ZNF446 6.60620708995122 8.63562163517365 7.75100838840963 7.48143538268117 7.37503074038677 7.55903822295069 7.48649476680681 8.10591060322668 6.93796813814476 7.44411707366336 8.38302252279346 7.22663664807838 7.70407170508367 7.33571101720965
SH3KBP1 12.7629338450021 11.1196933613737 12.8361553175638 12.4673946322129 13.0233068197607 12.2357764147283 13.1214883514719 12.9710419721775 12.739211434468 13.2372828705924 12.9536622907811 13.0981842753106 13.5828946594068 13.487755890903
MBLAC1 8.43363592937766 8.26682729157019 8.03546445672654 8.03822380486207 8.25883264285161 8.51714181245795 8.85452496227373 8.43776746653607 7.77466847705326 7.87054596988203 8.91845749676426 8.13127667992916 8.5323341044831 8.81237179144701
CD300LB 8.45993852212143 6.74652506993225 5.79454167426987 7.88659709023799 8.09454750800559 7.00354939385855 8.94865690968286 8.41884560774806 5.14710925098768 7.92320861790319 8.00448285281039 6.45492748497178 7.56913863856444 9.40844353827211
C3orf33 6.046639259725 6.46173595816942 5.24497532257581 5.72866937273872 6.0124459855762 6.52859913486314 5.68749018461036 7.8106628847265 3.60952568212765 5.0474952014911 6.55280679051786 5.22601675827015 5.75369865922056 6.1904341169655
LOC554206 2.83426199733419 6.31804436680583 5.45648485759399 6.24188841238925 5.89321366183692 6.03335207646536 4.96750710303679 7.34894763960203 5.98482286943094 5.77815836511018 7.50689624323384 7.06510373011311 6.63593877866928 6.08151347672892
C11orf53 7.08327933067355 7.00389227557264 7.4724812728218 5.82045496315245 6.55345850250214 7.64555756630812 8.21241467271834 5.84031518008026 6.00120347199816 5.62619117043124 9.21291824949171 8.81882308583986 8.04793802780999 8.56228288018144
TRMT44 8.73302651058179 7.77051457822776 6.89262052732369 5.53594935828147 8.82476021712252 7.82514260482797 7.97835753473695 8.44981473187202 7.58034299708389 7.78609642849323 6.93398329469378 7.2776826049105 7.55769420804348 5.56392778961376
C5orf46 6.19436367876235 3.27723018410529 5.59055052363268 4.57115375337873 4.76456006763749 3.98792747078659 3.99164972724522 3.62090423751862 3.04322987571738 4.16706643663919 5.2531830069594 5.76140575890069 3.71718506918681 6.46005987387911
IZUMO1 1.06112848082917 7.19114115827007 5.8428033853823 3.81268920292579 1.95315048943595 1.67771344103361 6.54324422502509 4.93121169338243 3.49416340474884 5.48541426794 4.17114997053185 6.29834489121144 3.48947871167732 2.34109452957222
CABP4 7.07916580896121 7.37459960305 7.94288627396133 7.90426189612038 7.93166414874401 8.26971626318156 7.60976604114859 8.05909348848094 7.27474527445834 7.71198696345063 8.93662351198003 8.19531708247938 8.32081995012312 9.45515971820816
GRIK1-AS1 6.87098235677008 5.49551513425814 4.42079564595205 4.05676992223469 5.07986020902639 6.25597670621999 6.68246093354512 6.86301913309628 5.33951903561718 6.12105105332932 7.08208302722916 5.39153953177297 5.30646130390826 6.04340400344573
ICA1L 7.28664000096682 7.53541458414288 6.71383600895958 7.64026084555362 7.70144578577912 6.91486704635331 6.66301294357066 6.8812608235326 7.29729506527106 7.48229167997218 8.57198618574168 8.29666434401257 6.97775959709998 7.73808347503378
ZCCHC13 2.78431845172517 2.63749803482318 2.71791852878596 2.8832524715089 3.58330846484768 3.30449775376812 3.58581223825547 5.85944856375377 2.22364527002829 3.18391743241365 4.51180324602145 2.68282383711373 3.91309812279376 4.3157669126876
KCNS2 2.83581677739802 5.24330158253993 4.25579150886477 5.26049957421335 4.60884176207428 7.04599003742779 6.47952273816629 8.07095169758644 6.25136272942768 6.70714788949552 5.87462337967235 3.31521333838564 6.94937267906269 5.03383879020181
LINC01869 5.38686232260357 6.07934226731833 6.41068742112303 5.89681312123556 5.53242949014483 6.46191468671787 4.54428753996029 4.91909929533161 4.03190065093192 4.03207791506853 7.46404087188989 7.50389886448609 7.16016085561208 5.75271006194496
LINC02712 5.15952262652266 6.1221477622582 5.62202867756352 5.84811837836716 6.27456377544391 7.08265575887989 6.23376135108361 6.85349919884897 5.69470276939155 5.3570445089657 8.08934242391157 7.7811236168368 6.32157314824708 8.15675609267495
BAALC-AS2 4.55237522652962 3.68080817498169 4.25504745931917 4.72206157599261 4.3559282351929 2.68480617281386 4.86154502078729 3.17878904440141 4.44385989648354 5.34353751688427 5.41552207325541 4.21449786790052 3.39572091328595 7.51251530186008
SDCCAG8 9.16685074148737 8.21237576038895 8.53769792470703 8.68182169793444 8.79265594011923 7.72359951551915 7.7754832060735 9.013922799066 8.52228727384329 8.80093354084742 8.29718912336871 9.46424615325155 8.90128748239313 8.16473248575398
ITGAL 9.52718648293076 9.78410134233088 10.6518141083344 9.43157553484695 10.5739349404824 11.2688992672354 10.5870508299921 10.3622167198481 10.4501441535564 10.6844619812081 10.9974991817419 10.985935125833 11.4176515992843 11.1981405085727
COCH 7.86657668387818 8.08210911381684 8.79029082038226 7.8640709721269 8.89769633956673 9.54451996790675 7.95627508518908 10.1277609439222 8.41882916718968 8.14314491364366 8.99147734575846 9.21334728173344 8.26660057093937 10.1805432389587
C1orf210 3.61403839305259 3.50194606944518 1.39302732884776 3.77045590521811 4.30254132439421 6.0076953786065 3.59222977621263 5.98564956483946 3.84801393827087 3.70062836592743 3.62767570299689 5.32046734824345 6.00979727234388 5.0646871572815
CERS3 6.85829188728283 5.88559120222273 6.78776676993857 7.85931176483127 7.48357074009156 6.89121501744117 7.03824520859125 8.44544076095438 7.08731962544317 7.45040627574294 8.09503511678268 7.86608269164092 7.19330062260874 8.2687861910028
MORN1 7.39382716860439 7.36868978780708 6.76039661450299 7.8049331560626 7.18906051874701 6.99888711774738 8.33129004878237 7.74384883673383 6.03483328978396 5.6978908336545 7.54626246734307 7.52474933848535 6.10935157387701 7.55811989721377
C9orf43 8.37210456159366 7.41148895549666 7.98567005540295 8.63977951064964 8.4217547427055 7.17669875795591 8.62096462847277 7.24774241898301 7.69841852992174 6.79632390046985 6.41988839935138 7.2714060660048 6.18252823723784 7.68627990403423
NOCT 9.91318428034491 8.10605407989141 8.66819466502202 8.07540320209668 7.21549125926849 6.99021631095519 7.68778367484314 9.28382873103004 8.8494801660539 8.61424715062419 8.40128359037854 8.63159724993395 8.41411480931984 8.98172624072963
FLJ25758 7.42640650091405 7.22718944908477 6.4197711197574 7.51787327987309 7.08161445308784 7.85663779305649 7.37714370928132 7.94183933030444 7.62586077459252 7.54594829722387 8.74397603653011 8.55431908852911 7.21098200719086 8.46464131422883
NPAS4 3.28407877164388 5.48614541945793 1.7260564866708 4.92486997278211 6.43628629038542 6.75089587229305 3.30092262456344 6.39702768141862 4.05681153246132 3.78254066612861 3.95428566163533 2.77229889473563 3.6492751498205 4.84810009563484
SVOPL 5.11869195279181 6.68195799829386 6.03678639420938 6.36707326936936 6.81449915407035 6.50200592060604 7.71717396243576 6.56650055740785 5.84910004621523 7.04319793543591 7.75969115120638 7.45795209783637 6.39504017151866 6.9627930759272
LHFPL3-AS1 5.98974530245827 5.31532493982849 5.34840063413375 6.13101753597502 4.50398152475123 5.73574744542058 6.12121023454882 7.49343278373695 6.33760352813959 6.86520372160591 8.66449670689568 6.76351913516787 6.65123686104666 7.02952908245649
LOC91370 5.11271681120834 6.78089797722983 5.31786479839195 4.52522448786339 6.59279517133728 7.04829504682832 7.22967155202551 7.0677570150834 5.54661329983313 6.26591260241328 4.73054757700559 6.6845620922614 7.18537697643733 5.30328649481715
LRRC18 5.72799830355365 6.56686430828936 6.44127464286011 7.16669636688526 6.78453277372619 6.67568469414037 6.833392338924 7.07437056273447 6.23216493702678 7.6432696150112 8.17920747115664 6.65517291188375 7.81111776333569 3.29942622897391
SLCO4A1-AS1 6.95587886089937 7.21542816090577 6.89065583425213 6.56378291883482 2.39984701927242 6.3429246517654 7.16371508006258 6.89033724605243 6.69482309659537 6.69202679688983 8.04161425492597 7.25814859299476 7.18747084937781 7.2329763118179
HELQ 9.66590755178398 7.27526318510212 9.07914660421016 7.58914101074097 8.23055080792133 7.84464927932416 8.74988015122256 10.4435206656811 9.10961312385839 9.38866183223134 9.05437070047026 9.59906407965715 8.89834441516691 8.76900371489108
TIPRL 11.0501329773202 10.4691645704873 10.2738725098239 9.71532318611021 9.82336262214081 9.66853188841622 10.0675351979855 10.7702674482856 11.0851942504796 10.4992110811843 9.32477820721003 10.2321042910262 10.2551548886497 9.73217692485872
DENND4A 9.82079772034469 9.92586445619026 9.35823646260401 9.73474721108576 9.78230125656122 9.49603844930524 9.44182103225706 9.54713051794465 10.102764408643 9.20956400049969 8.8216375172896 9.05642664625871 8.50096852051963 8.40140903863354
BTG4 5.43086999466592 6.63705939346007 5.5317716372626 4.7465180832254 6.4744110570894 5.92344253984671 5.42188406045679 6.35051846303168 3.10069328435055 5.00624460638692 7.70574987151516 7.4613967713291 5.90215849799115 3.31448931366936
CALHM1 7.77399237034961 8.08799420677724 7.04968630518753 8.43271685048112 7.96013692492676 7.33350781692334 7.88336360559941 7.31012922739536 6.45436625450431 7.49533380411957 8.38795785369843 7.90398665568138 7.0772483406548 6.06446039455984
NR1H4 4.19505855786332 6.1199358778677 1.07967643353293 5.03154517512153 6.2120173284803 3.41297387185445 6.25289946117454 7.136560545586 1.72599499615584 6.13376365784966 7.24634442635308 4.06162241710526 4.46164773142864 6.95295436015773
LINC00656 6.57748290920268 6.84996799406488 7.0935189786533 6.74037039117622 5.01779232679009 6.3098062828649 8.03009656581611 4.32286482114749 3.81763348935487 4.04829722682574 6.98934113404363 7.53911149613996 7.27664647333016 3.41878228949196
CST9 4.53812776902401 2.71721293167238 2.89902903283944 4.3634073008443 5.76925099525406 5.90242673099024 7.35522510289839 7.13622522982241 2.66609893658593 3.79509676168423 3.89412995515241 4.06327254138794 3.11600703310937 6.72590880690052
LYG2 8.25858864574929 4.82289428977379 2.80920821260174 5.47137185078704 5.12691299043782 6.23580688828657 6.37269392848809 4.01109125543418 4.75567115359632 5.63994927999833 4.81157481041467 4.66120061921838 5.64473452362911 3.91883271381695
LINC00161 5.86896795876359 4.51308959028003 6.1786620627062 6.20018848215302 5.6143558987746 6.56743105939294 5.56133682983369 5.44549431222246 4.04222932781421 6.101400683761 7.67803456925982 5.53542376047968 6.42034815798687 5.15266734665266
OSGIN2 8.72339200303602 7.34597023783424 8.65073691964082 7.55784658244956 7.91836416924929 7.43996465684419 7.73235400554913 8.92919063737046 8.8344053134223 9.26795544630535 8.41666707759217 8.28671022412441 7.4758947120147 6.69682846458871
NLGN2 8.88631784886904 8.10877011219188 8.21976096884352 9.11823278471907 8.6276002724516 8.33673951449295 9.05028374217722 8.48122102706486 8.5973911288751 8.69964809953466 9.40670438701962 9.23326926541239 8.47293082850508 9.43161105141326
SMIM11A 8.31405206252955 8.11112940897682 7.0848051995245 8.60497865482716 9.00511586742212 8.63946335513012 8.62748901614171 9.07542539840271 7.74109345531459 8.7028202806285 8.55059365922353 8.3702322976827 8.30934447025237 8.49026766545117
SLC35F6 8.08799738801735 8.69863591576565 8.5755373560141 8.73416630599792 8.6481975733129 9.31250340397744 7.88589095629194 9.52935695334719 8.49449921580091 7.98737260099183 9.54451262661581 8.53459586669225 7.17522217827855 8.81844157576417
JPX 9.37663160065727 9.46543416870874 9.40421596899517 8.68820833921242 9.44309211065718 10.0697867373368 9.61095930263153 8.50750091881057 9.69029503820128 8.97180821535711 9.01564530765449 9.53368870648869 9.64376547747223 9.55733847750949
DNAJC14 7.95465755002222 7.26352085768746 7.06983747738125 6.36633148243873 7.70170013834744 6.99161934515711 7.32928418586857 7.43304289415677 7.40954962386453 7.47049293933807 6.89640264464481 7.96957416742615 7.48573674789186 5.2667393244482
MOXD1 6.4841228210189 7.61337104986188 6.39103697812552 10.0216795943438 10.3034428623059 6.46547057565917 7.95095067053632 8.075719266696 10.7198140367039 7.19798723545169 7.58243707813319 8.10309106385538 6.67003301187667 9.02282579600299
C19orf47 6.78145151846986 6.54278456832652 3.26980816234739 7.67424524251119 8.34864008518933 5.38311914802795 7.42584027151012 8.11358330459999 7.54724621857262 4.20442011796192 6.49062917191767 8.4763699405079 7.64362389717308 8.86958058056373
ZNF808 6.92936139119194 5.89055734693987 6.8965903401738 6.29549014712651 6.90368545717861 6.83622334181627 6.35197843130618 7.81347594877716 5.8212693808885 7.03322916078511 7.74378556916685 7.71816158047868 6.85442210705099 7.58806846329848
CARD8 10.0701330228033 9.52491071569752 9.64163742288864 10.1792348456644 10.0910862409709 10.3531843262579 10.0049577802111 10.2396164285803 10.2976946851489 10.4838641349468 10.7307885309121 10.2906997028368 11.2007852197067 10.2877516203209
TMEM37 8.85542821479639 8.07614378596474 8.53183954093929 7.92241254750485 8.448172896775 8.26594644152922 9.28777585673476 7.95392694338513 8.12976469362065 8.17266952106643 8.82049874565092 9.13020965085946 7.71167867336935 8.15999391020583
SERPINC1 1.73738780921652 2.96407678566327 5.28905353161557 5.72610287538695 6.73319704573788 5.51879979763048 6.55221274182083 6.78429326915557 4.72946956702149 6.08686442303809 4.51690331643612 6.80952763270181 5.06960765635576 4.78050486022707
TSC22D4 10.2728385349599 10.2975640126874 10.5814774172047 10.3161129245913 10.7191124062679 10.6486604712269 10.3618670325963 10.0122515965941 10.5297067676872 11.1214163097952 11.9072850286098 11.2127243531238 11.8025995640599 11.2944863514536
OSCAR 9.39981516293806 7.13732829943603 9.81163061470438 6.79954325831092 8.57603002001129 8.76533450549008 9.90627987574226 10.5797665915204 10.4227659642498 11.4009333229234 11.8720618932096 10.4000030957476 12.1416859970234 11.4594008790689
CNNM2 8.46890135580463 10.1982792754779 9.34650730639922 8.92479795784171 8.90529433257928 9.87536862625391 8.42912466130464 8.6393483065246 8.23954172723436 9.28613008757232 8.54131581088305 8.37265484217183 9.19680545412859 7.83142949554553
OLFM3 3.28627837150469 4.77647830307712 6.12137229946474 6.02517146182386 6.11163564830036 7.41219044115948 6.15819966726974 5.93269003947042 6.01616823527873 6.02835233384702 7.75971112189288 4.86991482452696 6.83045816354108 7.29775176466779
MAATS1 6.29878623178612 5.71819227421698 6.68850070428722 6.96977905367961 6.77695540074337 7.61400746343573 6.95307080203318 8.39654527413543 6.55254768318227 6.58285357333519 8.59152758252509 8.38666654905776 6.15499608108352 8.03433348425028
TTC12 6.07255539324606 4.24479955123247 5.61968444415748 7.01452825424494 7.88381262528359 5.32280823101184 5.89269774816061 7.60143876323718 4.69962936184295 5.34145388660821 8.28434200341692 5.63969639088872 7.66986228288544 8.11395100317575
SLC25A48 3.41252953969251 6.39025805223065 6.4711477824755 3.80690864807474 6.91711066988911 7.19343665235735 6.29806550123415 7.00445532413441 5.55986039366814 4.60768717016884 7.90178706250706 3.16357907656633 7.16239837855838 8.22220128378554
APOBEC4 5.404001837307 7.0207588660954 5.72361234754802 6.92714742286476 6.3047364453009 6.80809025147692 6.82737827492264 7.35723000137799 5.99524729136542 6.50987933372675 8.631190154515 7.70416510308392 7.5640191269748 8.34145700007532
FAM13C 5.87787869893607 5.75125964272465 6.28655739198228 6.20081446784624 6.09291165426802 5.65788748277333 6.39456335819957 7.70121773131884 5.94100792067379 4.4424406207031 8.03315591303906 7.46738546117125 5.71171845199668 6.79601364333103
GPR62 5.24336480655291 6.43583641650378 6.52997629331247 5.29762540729341 4.52573314565027 5.83624455336334 4.51525071969885 4.7345714399991 4.85047941091525 5.36552247726465 6.13607405588446 6.49476376097828 4.62328746742135 8.59156797353425
KCTD17 7.42355296057326 6.86696977835483 6.12507720715048 7.14551544856338 7.63350386641492 6.26293371422864 7.55446836626293 7.51638948662484 7.51356496288544 7.6885132928403 8.39463246388893 7.89988918674855 7.90652025635245 8.93741060440043
SUV39H2 9.55404102236679 9.99119018650278 9.72986151249213 8.96946595732617 9.0262354280511 10.1116430026945 9.5326136585844 8.9000607259768 9.19853466993456 8.51494715431345 7.11511857989696 9.03401620166794 7.99900667817227 7.13500944135116
ETV4 5.38358472524781 6.7028085087634 6.47290394844446 5.15606729633024 7.49484598648811 7.73810036842229 4.80899454035485 6.56702530345676 3.89375632528944 6.58240817339013 5.59237391171867 6.03888388145729 4.63903878747154 7.4134333001431
MYO18B 2.23366170123108 2.51172255053433 4.24451796808808 5.70671591948242 6.49189317063534 4.85238243908432 2.98288299044739 7.10099446225435 5.25335095176376 3.20830093297247 5.00121721115404 3.49441177003292 2.34492249630882 7.91324008997572
ETFBKMT 6.3093935869288 4.93873744565338 5.39565237377399 5.79449150837733 5.15149192818132 6.89372138352358 6.27743563785811 8.28390464575688 6.49245890103676 6.59137229100312 7.82939547571146 7.19158238971634 6.16932475552869 5.33298212703727
RHOBTB2 6.01997361717603 3.17097458094917 5.00002299276899 7.27792153504976 6.91280432845759 6.85866859879162 3.78479186504406 5.56629611655295 6.88741316508222 3.97947115504766 5.39389871142539 3.82770726222189 3.2213453662191 7.83411388739903
TTC30B 5.5861678496609 7.05164399539909 6.36499992493507 6.09210952673589 6.68442323233324 6.74089114179043 6.8265268784809 5.78545926883528 5.29905412270833 6.26746145166568 6.99137671896094 6.92612042901899 4.4118092412653 1.43952580222117
LENG9 7.82750467080982 7.47711872550721 7.57793708078209 6.13781190783882 6.78251602912375 7.48846921705964 6.42232114773379 7.57603909282796 7.59397144569475 7.09947510914411 7.9295578662495 8.06538435868222 6.91804269472788 6.25080774858216
PCAT4 6.53744564109017 7.01455280190583 7.62707346179675 7.49432359885112 7.98990705162771 8.19891399459315 7.27360819983639 8.27640081777824 7.66728046769273 7.3900485474166 8.7258335029333 7.94374965062837 7.0111612701876 9.35230125551841
SLC1A6 2.05286136354336 4.44938375042242 4.14459462010708 2.78646902275237 2.0790001702468 6.57681173623069 3.7986706055228 6.7563067897568 2.60804796109333 6.09106550119438 7.0246343921256 7.49622983912236 6.22611736154122 6.51842293549557
ARHGAP27 8.92472285186918 7.32473141139948 8.3906672556948 8.88960951889182 8.79455460535059 8.12094906863 9.15144611129141 9.4014406123264 9.00546820197962 9.66911997908528 11.6459362280214 9.02981368007838 10.5168907525571 10.9861805179996
SYMPK 9.46751792611309 9.76445265087173 9.70118202956088 9.47529711184502 9.78182966046214 10.2439153762835 9.62353165348046 8.79333929225014 9.75238834090593 9.52055896804861 10.4074557910358 9.75319418077178 8.79199830249233 9.7550150681683
LIG3 8.96667444136721 9.23392831338059 9.38574874888747 8.20438284803275 8.12163815426285 9.26202740837441 9.38344791056077 9.03441052413159 8.24847506415425 10.6681723225178 9.51348324469138 9.95323918947242 10.6802408325678 10.2751851843752
NKAIN2 6.00302850742685 4.73046008328852 6.47866317761376 5.40602502409943 2.42517863407047 6.0721666977373 1.28815654121091 6.87303185503553 3.21416273778412 6.39324920585801 7.58560255464409 7.19282737573915 3.65058880610207 7.09057506674677
LOC100287896 6.0202250411395 5.56640207015831 5.99269072069882 6.58368003621905 6.80870295431013 6.00703489394963 3.80907585481465 6.67486736914249 7.28902290538983 4.64882952226761 7.87819318212131 7.19086272805502 5.84659385481642 5.60547951806167
SIRPB1 9.16063762802888 6.77004539169751 8.90248123987297 6.85081942153194 7.7658463242357 8.3780477014072 8.5091332680232 9.59634576008017 8.75421341910901 10.5513439375282 8.91636169002551 9.19715991813356 10.2950720948042 10.7701823636767
BCL6B 6.57054095345864 6.50175694892765 7.02274397446097 7.92431014454619 7.55415214011967 7.04444548713102 8.07479815439088 7.8972912578938 6.66825956271495 6.18485233892767 7.99029914715083 7.49213840113633 7.44274366045472 8.72769620693974
ZNF57 8.15809108309578 8.59707634968634 8.04676878543346 7.60096919229431 7.72530421982288 8.02892547242993 8.88880564258773 8.25431436527372 7.37343767245642 7.14067437558685 2.64498405173063 7.91884714100046 6.31846417672598 7.42032743914906
MYT1L 6.06906560628293 3.98362206505571 6.20824782180465 5.87092984940173 3.37233227434637 7.25727562871443 7.51338730873088 6.17749887157667 4.96434964813191 3.47329857214688 6.19287589068441 7.44597908008293 6.2029224981577 7.90359930284155
RNF32 4.67011121459282 6.20100901540078 5.90564693749527 7.0393577651597 7.45157544937111 7.16886864217678 7.07207577975997 7.84573089818538 6.47936574284967 7.15996919459162 8.33795589071327 7.49620826408708 7.18190757899043 8.84563117725209
DUOXA1 5.51647127675272 6.78826808286684 6.22090277837835 7.45363609790141 7.36640789904309 6.13918213893801 6.4877575687859 4.54722647298877 5.75478971618569 6.82888033577974 7.66077249172745 7.83178795647635 6.86863491506835 6.74113256599005
RPRML 4.68276710434063 3.75750122011555 4.65712662538693 4.34930724022525 4.36209601607244 6.2930102805195 5.65992370237263 7.74639943840291 4.36722776760024 4.57340664253553 4.51989787975123 5.18661029274121 5.586411681146 7.1488873422325
LOC100130950 3.82253233732544 4.76395115623403 6.80722223953754 5.64724340929653 5.33710805943362 4.66980858054446 7.32472061215071 8.61345614224 7.03904295699994 6.90160064523368 7.73627135558857 4.59666982902887 6.71697169491352 7.8714087542879
METTL8 8.8266530312273 10.2798833093631 9.12869989574432 10.1220436801317 9.79827770060439 9.93822491366846 8.7947228937709 9.11480999009626 9.50665787194223 7.47696405975147 8.27016775621787 8.26706053305162 7.84813465731739 8.66057998541813
FAM151A 1.67234839618408 2.9546292400892 4.32414597554022 6.24226637141574 3.08870302578256 3.56438914422523 5.46155704377514 4.35197595863192 6.59141253674979 4.19365821538574 5.32474869002936 6.82230696331055 3.56444280180631 7.72158251313764
CCDC187 6.06277040743071 7.42097497269872 6.50102060734952 7.19530231651725 7.49118770019381 4.36923194812253 7.26887973970843 4.59508886185828 4.84864497187302 6.4001532962565 7.79650366330161 4.24635183776574 6.15273284491496 4.86576889709327
TBC1D16 6.54800051345874 7.15201098316198 7.16220097109413 7.41903824340901 7.21452118110698 7.55217338610151 6.3720111149469 7.43955748346634 5.46281045087235 6.4988520779606 7.58628286398137 7.97055056913947 7.23906383350259 8.69101832598293
ATP8B3 9.47120839655005 8.87339243296144 9.74186788530945 8.45276179362478 8.87589645428201 9.4075798540523 8.82962887758646 8.43674776519432 9.3431421784972 8.46110695878211 8.40562611023384 9.12267220120958 8.39856371786485 8.21106818252113
SCARA5 4.42918744357085 4.61293689010146 3.50612458676487 4.86594157293645 4.50134869521723 5.85751378477913 4.81077571827669 6.13580120529212 5.87659233308514 3.56261854456188 8.75628877368867 6.54533597065464 4.66962776324417 4.74209570262647
OR2L13 4.05306440465271 5.02001808083621 1.79670987624886 5.82485744610134 3.9104669283048 2.71086504931139 2.42160518409301 4.80489818892404 1.29476188718401 2.20544256225305 7.26928660600744 4.94431686511907 4.42110410782685 6.35848505614729
CALHM3 3.54256884586284 2.87214122294248 3.56188453039623 3.64506985128398 3.40179700579395 3.18400474350884 2.98791583219386 4.52320249203564 3.92228730032885 3.92415310661051 4.33868041160492 3.46928559648115 4.34575402404183 7.37212241417862
GLYATL2 6.00590385486055 5.68201195281657 6.99722126484644 6.41951647563398 6.67667361688651 6.92422699496973 7.07577113532041 7.42225318750601 5.91897769448951 6.63855378659171 8.13367243063973 6.07238989422644 6.40183710201478 6.5365722080721
LINC00593 4.58711711895688 6.05692400409895 6.01641519721958 4.69918069495159 6.22367758629769 6.9703153035265 4.95780783153589 3.04988304306001 6.74020441300974 4.34557166269329 6.66694685604628 3.79148486997144 6.5625939715109 8.22719618925331
PDE4D 9.61204207358961 5.63745201171397 8.92576241032739 6.80428335140927 7.56902619997042 6.6979183486559 8.56612141312085 9.70617808936766 8.63437146026487 10.5678353705834 9.44460039961987 8.61758023170238 9.89753283821183 9.46703304520925
LINC02363 5.94717426634491 3.1757573935269 7.04521469199473 7.14736165366773 7.2887461329018 6.55206161615406 3.77608187360013 2.77114080358156 6.42187547889614 2.8375614320693 3.95562991596613 5.47709896808314 6.23848613942433 6.94895470354127
CLCNKB 7.61535891085454 6.69666157291858 6.05863924734705 7.58299548839629 6.89177519888564 7.29513065606156 7.51857762610318 8.13359537613749 6.98377116590625 7.21463968408192 8.24635962920978 8.08398717296575 4.35213349483947 8.66246935709563
UBE2DNL 5.70944614721984 3.95794337797674 3.94669156440948 5.96808752556712 3.22780698738615 3.53433556890388 3.17967282686981 2.93189840529228 2.03140825387704 3.96351389002091 5.67220326299594 4.57864350386489 3.5769658828132 5.04406182405296
ZNF785 9.58235145367602 8.74725009270199 9.60224789435465 9.30952683023137 9.18301003676225 9.2773934186262 9.03767625537307 9.20913627905453 9.23154065067791 9.39076440189731 9.32439592198529 10.0217462105022 9.58683340932206 8.45431903670989
MGC32805 6.1486494410077 5.68501672993447 5.43757265522634 6.01585969634793 6.80705089356986 6.35852953910293 5.97696684760849 4.88127159288713 5.61254004871309 6.38105750105305 7.79916050129856 4.47475660653342 6.46595504347857 5.39576374882746
KLHL30-AS1 7.78240004608158 7.35042564095767 4.99530586689455 8.05726396620065 7.66443732876226 7.76768326523199 8.23720422343111 4.16104196689142 7.2828938192294 7.08148876413845 6.81061918827057 6.57198527591022 5.67351458974998 6.40529568282328
CASS4 5.79847387482237 5.61801013246034 6.74197251524153 6.61195298914243 6.97268691078009 6.693991464064 7.64718281299741 7.80569615764951 6.72559938812118 6.84305171872096 7.40492525546705 7.14826302208457 6.26073628682177 8.5735051829614
ZSCAN20 6.98328094460964 7.16519644199483 3.85637522796039 7.18857005469841 7.58679100941152 7.78543154279826 7.96562442519518 7.62719460149914 7.51686771193048 7.28805304618597 5.69394910344701 8.21550970288406 7.07988047067607 6.01070600166473
SYT16 5.46844875042139 1.94034719356143 5.57695137560165 5.30895311432634 1.56706252152186 6.23627256190481 4.85744013185619 5.20065814399826 6.02519162020063 1.86649577718373 5.69976815378439 6.42399189487752 6.43418701238585 7.1396669680069
SNED1 4.86468338627491 5.39044276276495 4.79533110245347 4.94201287635227 7.18476428581972 7.06848272358961 5.89375729588197 8.00019553955228 6.28738345375266 5.06352494496346 5.95126069899509 6.41244197792455 7.50908693794606 7.9413270188905
RAB39A 7.52193879545152 6.97836611576995 6.14442657736814 6.23789999440355 7.2202912554592 7.3138462450224 6.12839466164652 7.57962745063976 5.62918406926339 6.89069230932832 7.95080956745523 5.02815139968108 6.87139520023686 6.40922068807804
FNDC9 5.41436998571139 5.87034770308 4.89825769938246 6.58461741488905 5.1526069152779 6.03871162126228 3.42130410135201 6.83399692113922 5.37689357994873 4.19863873021136 7.72896602949271 6.90593810252423 6.96821634862237 4.05613781934946
TRIM72 4.69540537187898 6.51285863848519 6.3528068917956 7.28136442599512 5.41978055639927 7.00304447867429 7.40974562578476 8.40337638059239 7.11613391034456 3.90902228503471 7.6355875373719 4.65341262005733 6.60831633622182 7.32071211201067
CLDN19 5.28893545102179 7.86569554071317 7.08611605104576 8.13128439795899 8.3886519315512 6.81719729263975 9.37118899392063 8.58331448296023 7.43464574001359 6.70622800241905 6.66328626134219 8.28709269552301 7.39343507839982 7.83987395011656
FBXO8 7.78197010669061 8.12450287747387 7.69000286190282 8.22897689737718 7.63409660314924 8.0359251728173 7.95392170681115 8.49808608127758 8.65324492939956 6.5442100943027 6.86581367605177 7.77673437124726 7.09811737846701 6.24071826555792
LOC389199 4.8601454032206 6.37686892918683 6.35845973717269 7.72598649194216 7.63782757303413 7.75011672535035 7.05675041702781 5.2064713155024 5.32739886817185 7.43087818845195 7.55582305569106 7.976049100345 5.87093749143802 8.86900276467525
CLDN20 3.50689005639036 5.9691624652775 3.69031428168796 6.02864429060677 3.62102501689907 6.47741829263492 6.02848052804225 7.48248449868773 2.18288517358519 5.34066765454844 6.9248718725505 7.48960956498459 6.55692136843954 5.12578333162732
ASTN2 4.82113363399288 6.11442699717138 7.30164800149733 4.19465128270409 6.41518722747467 8.0439617925512 6.67477558526198 7.57335786215547 7.29529966659532 6.54919692190152 8.56674324574135 8.03951788511366 6.47979093265886 7.54520003442736
ITGA11 5.33250279144878 4.72251247413184 5.22375190710956 6.00983466240159 7.06176863853598 5.65498051585964 6.72481532100931 8.10476384818234 7.27292272612601 7.75825653293416 5.4937417900088 5.22175105237224 6.91631540709149 5.4623926604189
CIDECP1 7.8588401377732 7.92269083563966 7.85541980491149 7.41970152261734 8.47020128721708 7.51606795447673 7.76250429300644 6.24968728700001 7.52048118094372 7.75507450606693 8.53224136237649 8.42781356204701 7.89946750012721 8.72058116135739
SLC12A1 4.97667890439212 6.16726338026099 6.98591933395112 7.49349443016918 6.84096041218898 3.76733910795706 6.37289935363237 7.82430325497494 6.18668912255058 7.46399021090105 6.33532460560749 5.90965647437928 5.793600968454 8.49725028930955
ATP6V1B1 5.16105164422882 4.22677746871941 3.17778037094117 7.65618957932551 5.30679666128646 7.12976623884851 5.7209320725508 5.33890642117928 4.65748109422906 4.28969284398952 7.35623626513584 5.34786086042425 3.28472910010973 8.35519646647141
VWA5B2 7.2532669818054 3.33749559932781 7.2060238667164 7.91683966109021 7.29266857419571 7.30475195760626 6.67463719237179 6.95669326844208 6.31017922642009 6.58513381058594 7.89421146153777 7.40875770866027 6.63816885492985 4.52449501523077
KIAA1257 7.54385774910229 7.3270396944631 7.2462370516162 6.69516563992855 7.18289387146582 7.27022056139097 7.4628964803988 6.24854603125089 6.56318040534463 7.43544941273498 7.61505354734611 7.2718140876706 6.85344804748009 7.94150367831297
SDC3 5.78774744501603 6.55711825588339 7.18721150875724 7.40503336335191 7.85750582248225 7.30231722290023 7.61482908234912 7.43017569492362 5.62976984202054 7.11772412897011 7.88558290533505 6.96538604587132 7.34994463856591 8.61926663536307
HMGCLL1 3.03568531093253 3.15381700727261 3.27478749672523 6.59878471939632 3.88699586050451 5.81883343696874 6.54585225712654 4.57659590334185 3.07132952123356 5.89017597955835 4.24783487426146 4.31401126403549 5.19099128655523 8.51750365566463
S100Z 6.93603482531376 6.79602662613882 8.25024440466711 5.33343339459714 7.4094384594269 5.81114705568647 7.67764142748205 6.58013553268832 3.72912963387275 3.36570793258051 7.49600128716966 7.07948585051407 3.9246168062654 8.33417583584444
MYRF-AS1 6.45903187115726 6.84559918983227 4.5835906873089 5.81297125933416 7.99125765847387 6.99737370938675 8.22577090600835 5.65024901366945 5.48967811774647 6.55388513602712 5.69085257619254 8.01380781757918 4.84059717420709 7.87579357598668
EMSLR 5.95535651517736 5.48758249580081 4.00372365540518 6.16791464856461 5.82989901847879 6.86521362150549 1.02187765736495 7.15732874364693 6.22079523413185 5.7558134685923 6.57245512749328 6.54133579242373 5.19164476323055 7.85367509581239
LINC01580 5.62244722482059 4.34462613630663 6.22204213883247 6.49481095323493 5.33313817207204 4.22838928055234 4.43410709545578 7.54115316014099 6.88146518279888 6.42896961925801 8.09763133718792 3.41556398689062 7.17003820848641 6.27175303181609
PCBD2 9.14927054504198 10.1905235037496 8.75732599929319 9.20070443488288 9.13120592939837 9.84236150146956 8.8068856478256 7.13323059564055 8.88531841703711 8.27707859531128 8.3319658109203 8.73911968720422 8.54920477857694 8.01718590128976
HYDIN 1.73776203049195 1.83876342801073 2.46844334142941 2.49740798531083 2.18871740920268 2.41993874576937 2.40742807933862 3.74902360269908 2.79221796923018 3.27657721014294 3.81148644385606 5.35218223574196 3.43893021162351 4.1560575855008
ABCC11 6.17452047290312 4.01308165970823 5.8460850712907 6.15543737319713 6.17205761122914 6.37749895378538 5.41640403085231 6.55097328995894 4.94692124215709 6.96461580569285 7.20108686629599 5.86127925251136 6.65405167240551 8.01594854181477
PLA2G4D 5.68905114105894 6.93846223596681 6.40006258846485 6.74254792847512 6.79412339852313 5.08651034816605 6.77567743488131 4.02672305454722 6.66531459641127 6.22780209802316 7.76259929870222 4.99602260256364 6.70958703057469 2.74143699960567
CFAP69 6.97241465572499 5.44787008647755 7.6322362198918 5.08928415441315 8.015444045387 7.8206372325608 4.71100034091748 8.65825504862741 7.07007155648961 6.86540789328733 7.15925074356423 9.14292290681512 6.3027933512859 8.62230628256046
ZSWIM2 1.96719628044576 1.46967867162432 3.00160842938332 2.23932807435443 3.73052149247739 5.28650009885719 4.11483757332118 2.68397306596458 4.25985773335297 1.97296131945158 7.33651727119539 3.02731119618299 2.79359545449471 4.27243980790254
FAM230I 5.29907464308072 5.30753599468354 2.50786845356435 6.08225806452012 6.40252914072051 4.576145996554 7.01039830644627 4.50064847177989 2.58594151794757 6.63811120771282 6.01138337118374 5.90786000136054 4.76030558919067 8.1251882013167
VIL1 6.69883660396598 5.99582728782318 6.49778734324995 6.77286218267668 7.39960862217251 6.9230409980637 7.33290839346578 7.74744849536609 6.08084374365675 7.35269762298812 7.73049119579275 6.9858009604676 7.0789929569977 8.55777652284946
LINC01234 2.87244858638647 4.89182986872097 5.491478908894 6.24920771677433 5.96389045712852 6.47412076403844 4.2466209032727 4.00190850464737 6.09620955610228 5.1541781192152 6.96090319005118 6.44668153060664 3.92415500732312 7.31408651369271
TSPEAR-AS2 6.14557760420216 4.18480157022415 4.17952777015026 6.76872688784877 6.41582034339117 6.58802137586134 4.56466838571219 6.86517402149956 2.79619092645886 6.17982113268434 5.35644070152998 3.71358035063509 6.25416014137268 7.88031758131534
CCDC190 4.81528235166573 2.72732517923544 4.79076786821713 2.86706914754454 2.97979799843802 3.1318482375493 2.43373691722054 6.55748223537127 5.0778176548565 3.93273491439469 7.15949699460801 4.98216261680364 1.94626036380064 2.76486755781742
FGFR4 6.52403279369653 4.29917650775147 6.15295669268784 7.51975103491242 4.80716220634906 6.85688736611756 7.91516113819909 7.83331579946861 3.73044867067335 6.00695907025126 7.47121510418852 5.23970659010104 5.45328742762405 8.03343236250544
PDILT 2.69091117029109 2.84443888429368 2.76408580777411 2.10439034049197 3.13773827047999 5.27282421497629 4.93519758724138 3.93469482239168 3.37033030648945 3.71782335801443 2.66250882117747 5.78088433277326 6.19195895840755 4.54725362309689
LINC00051 2.45076837560315 2.98789582814323 1.41984681336791 3.15965695452746 2.79630017269857 2.39663080939172 6.91860209776253 4.62649111950923 3.77107423050787 4.37839439951938 6.00246040089637 6.72003078862314 3.77853766681143 7.79433528113326
LKAAEAR1 6.17239130329657 7.86872441731467 6.38619515254663 6.85573934607899 6.91846733605461 5.72024973145339 8.07503517501432 6.60475320962896 6.65897262495994 5.16051122683141 8.12228808000559 8.02714022531504 5.47662146870239 7.71824790495328
LINC00317 5.08113976011848 5.56600927205788 3.89002734545379 3.50717684421718 5.55464993470645 7.15856020911089 6.5912819209979 6.52152459319074 6.06381396832399 2.95065485130698 6.95568593813284 7.01686176110633 4.4139061181131 3.76100436733537
ZNF396 6.19035213305681 6.64227600644223 6.73024322816082 6.52091437818187 6.94899907540317 7.97998872955873 6.65827861650357 6.83531271889878 8.03892282915992 6.9388421056435 8.69607243005521 7.46957588721498 7.485640961323 7.1708554400192
RASGEF1B 6.88290466694363 6.55530909851203 8.40192223880549 7.73586399162224 8.22370972810566 8.01149675699762 7.32807079851547 6.93334365834482 7.14301273438256 6.70475579185019 6.06724180929627 7.38075714975528 3.79083770817918 6.84154673652286
LOC403312 1.93086182967824 4.36145185803923 2.4679662276592 5.93987912267107 1.68439865694186 2.42613913411144 4.69490247363163 6.95817684078773 5.78678478855714 5.84622601401984 5.19356163070455 6.22176226396082 2.62003831682108 6.62326288190559
WDR66 6.34630611197264 5.43454149654174 6.21841986767966 7.32855825053827 6.62514626494389 4.65182379292535 5.95016626574684 7.89614104111082 6.56933128324452 7.08680499207821 7.7265465181885 7.41465817841573 6.73824631906164 6.54845373347809
OR2C3 5.35505221834888 4.63818218008944 5.56217524955477 5.99296302741822 4.41848682376782 5.98233309117396 4.76206598992716 2.94583970674229 5.92485501201859 2.9765212786743 7.32798280620163 5.8793862209894 3.93194585698987 7.0221591620428
CDHR1 1.1581650828347 1.6445914306165 5.0404317640062 2.56971224287956 5.51587957269936 5.9209932758045 1.81694165333463 4.91062858074706 2.77310258983048 2.8156389552285 2.75394335013152 6.38640263082626 2.37179162651203 3.15340489211025
ARHGAP20 5.02939855179077 4.6499079918637 5.53756569290513 8.45934554619517 7.98788473486832 7.22366870615242 7.5625851190049 5.99237394655405 4.02467162122687 5.18443741106615 5.99675389371572 7.98750733085431 5.17960658982592 8.49454521670776
TMEM26 4.9942248898328 3.47407905699596 4.2284724021298 5.0740009872017 2.46044901559012 5.47699920515386 3.26590566576517 6.21824121832845 5.90910079368697 5.72591752963999 6.60547122115234 6.58346898940398 5.90503818869415 2.19107303669338
LINC00612 4.37964937765628 3.2136325260617 6.36392517536729 6.84460157908327 6.1191065061082 6.66306134736567 5.2035805775091 4.77380384747306 3.84464375621911 3.43580058718235 7.18319469054526 6.16979174637145 5.71388823465723 6.72109918870718
TRPV5 6.67290333231259 7.42729775704911 7.28633412076816 8.15270871432217 7.31437297045129 6.53299201258102 7.60633043862453 7.45087224480278 6.16019656227266 7.09519550615775 7.65480140989435 8.08156971759826 5.44152896147355 6.60732572671193
LHFPL5 4.99066810760368 2.9431378026015 1.17874459411328 6.10097764772482 3.09631144906536 4.18674933136291 6.33363429029186 6.25444721896974 4.49778031900938 4.87792531153571 5.79446889416624 4.39369831395145 6.47492578201853 7.81930414315954
KLHL40 3.79761691508817 3.88195332519169 2.56850522142789 3.36413535555783 4.01013800099877 2.91237432790036 3.76511991190341 3.231127923426 3.23684448590849 4.05586026557196 3.39770303739829 5.30947053302668 3.59345058488037 3.85206377690963
C10orf53 5.81829763654039 3.38268246804875 6.82898312469161 3.69462393849068 6.95619608140669 6.33243905896535 5.88583105925734 6.36947416125267 5.73435872495976 6.44767919657753 6.96876354554641 4.60183376800573 5.34104640921859 4.98003581413767
SYT9 4.51383369230478 5.18190837385804 5.33820260922282 4.75676125405695 5.80938563120842 6.97274549059395 5.79855526600726 4.29960807034064 5.09801734001617 6.25993736725085 8.1055748958667 7.45040875031242 7.11737505465667 7.37089486102672
TLL1 4.90496138481391 5.27544850722918 6.20443068249111 5.82133291217168 6.67994590923342 7.42345211453346 7.01640605948939 7.31314334277634 5.89125293680117 7.22785849793585 6.68527862145336 7.61465537398846 5.54362981523472 7.99177181597599
RPL13AP17 7.83816013428155 6.16624343940088 6.3684757302482 7.1151477181875 8.60580209749749 7.02552275321521 7.2434634457143 7.55352792735047 8.32748033910936 7.15398768769144 7.87444964959886 6.20786103861584 7.78625655673951 8.44701005615296
LINC01657 5.82343857684524 5.86463262992003 6.16789177385901 6.17103985399266 6.57540173991028 5.24540743119707 6.78635458567025 6.38257889707138 6.23279523579154 4.25317090207402 6.66543114612863 6.35204554513166 5.99905089046139 3.53248279115025
STPG2 6.51239646591813 6.71455188608065 6.57801228395971 6.58359760678244 7.44766680025614 6.97829403350637 5.11385049431724 6.82623322080227 6.38190905078153 6.14464009432782 8.49545893074863 6.84103340116373 6.17672528266242 8.00426654191869
PTGFR 5.78334952215608 5.9269522791433 0.607815569540301 4.85682787082336 2.73349101051239 3.32677461399706 7.19238356576598 3.85115735267767 4.34292589588408 5.8671470066794 7.008696406238 5.87880404516404 6.58313227347683 7.07198678609655
CACNB2 5.30298430681252 7.30981282975569 6.84897715524689 7.94618986502897 4.69169216040706 6.80478024922534 6.63569534171035 6.47937059363016 7.32060471709299 7.18516880978146 7.92128814512346 7.3731566160732 6.85954099818862 8.70364476464659
MPP4 2.98637962342367 5.36027436869566 5.00619118689555 5.91507076513454 5.20216536501149 5.91675393052763 4.09307925400429 8.02568496957951 3.68165840158028 6.03259767610156 6.71909306381592 6.24478185877466 1.87255969397812 7.50116761905203
APLF 6.23751553590391 6.63717491461234 6.24749995677455 7.02560358685754 7.07870695888968 7.65800220537216 7.44872341078354 8.3208222060645 6.19169292321303 6.66488953656625 7.98012872167523 8.31835164276929 7.60586097620027 5.79701375626851
CCDC181 5.32419134991089 6.50254606050786 7.16870220007836 7.13804443297613 8.44268395322377 7.54482382593897 6.49464153385579 6.6501470316035 7.09150626309236 6.497914412242 6.60351329853967 7.45595512866219 2.07661381936789 6.92854798388255
ENTPD3 3.79185677846954 6.13004744276169 5.67566013878924 6.15684435538178 5.97890558864436 4.44147883171742 5.90183640777258 3.15513994094747 5.86571595222213 2.52853681379337 7.8325938516281 6.6608915475885 5.85620439181715 2.97626885837109
ST6GAL2 5.13879808943781 6.13410735181002 5.33785663858865 6.11327209380622 5.37893604608931 5.75888969914662 5.82142935190522 4.10654933128462 5.70222782886161 6.25169902348024 7.5798725407522 6.41835779149875 6.95548136533262 7.46862974445384
PER3 6.62108965316625 7.31579896856689 7.18254432629845 7.13440578349054 7.17534594973269 7.53732247276617 7.59647081198581 8.62602474042896 6.96954884238555 7.16388411063388 8.73631905431066 7.50871228283528 7.97578321003321 8.97696902357152
FAM9A 5.35537224111321 4.4774772271686 3.2974711225879 5.1835813941448 5.1556436006114 6.37868848127608 5.80030950336758 6.20951263188355 5.45828028216962 5.22594313227365 6.81067316605321 7.17416769411465 3.02212737341399 5.31525935690967
TMEM74 6.14334688465994 5.80816106026996 5.77822908102883 6.93922422652838 6.96719397438994 5.55297642989886 6.53980989360935 6.88461501443194 6.12895198350701 6.929074915753 8.38909954656917 7.49845991549027 6.55397895390692 7.74257285337039
CALN1 6.40011793627024 5.58310052364032 6.48397373969329 7.87762279346837 6.50051144563694 7.06535904510115 7.48804738121769 7.13288833740179 7.12329682685704 6.49760885307636 7.91009102834525 7.45309774721344 7.51198820884981 7.395013086023
STX19 2.6096398539624 4.03016566430231 4.59950585554633 4.05426937306279 2.05060687017369 6.10435070924745 2.80374387512104 7.09612056256927 5.0981651838666 2.99420968069451 7.34931219472594 1.57809917046096 1.96976312424108 5.45996695589319
IGHV7-81 5.39008535916839 3.57473973825337 6.00342683603501 5.42253005492189 5.86148472471599 6.25725186463444 7.04484871525696 7.6061631083419 5.51722340244169 5.55987599126234 4.75668227347628 7.09548458407566 6.76105384906998 7.53300650125865
LOC100132686 5.96456105333127 6.79532668618335 7.53563775476554 6.75809926423935 6.91977149149989 7.29242379132185 6.38687439055699 5.47677665713864 7.19725503338873 8.02054887110272 8.69922088908981 7.24054808042583 7.48135787924163 6.27319751429128
ST3GAL3 8.45349741360874 7.7406206717326 9.22663327669073 9.09943223912834 9.54629314736717 9.23989539078582 9.44321190336158 9.53124420299953 9.51160264521049 9.44811899045142 10.7744428138949 10.0847525918896 10.3926329778064 10.4273065578684
LINC00508 6.41905274273296 6.61402292832705 4.99246844225865 4.71710608598807 6.67770977702581 6.95355044346015 6.18350001236856 6.27747822781377 3.95366194888708 6.81961326399616 7.45082029464534 7.38533007952254 7.19260746030588 8.61890668723037
MTUS2-AS1 6.30914089108756 6.98267420763938 6.66129640657775 7.24877200214463 7.36405496525106 6.97250196673979 5.92929415743733 4.09733605166837 7.06464792901811 4.51774055670947 8.59772557634976 4.76152144746521 7.02218690992416 3.5457769028636
FHL5 3.86798144215669 1.55300949496249 5.9251010137639 2.63514306047865 2.9006266849111 6.04487362646899 5.93429852399845 4.91860710636215 6.36581027271182 5.69957717261871 7.63244926818328 7.10097554589485 6.35323135524486 7.81645763145078
LINC00421 5.41324507750432 4.00209939640103 5.46276563498032 7.3257965400055 6.24966718959002 5.06285910817428 7.38730135873553 4.78055630218791 4.27651006522247 6.5497771224117 7.71077062411788 7.19367418080211 4.87185695198832 7.6802012667491
RMND1 8.48616006445872 8.62654791881114 8.42316256318725 7.89461346807545 8.60001434782909 7.73079277568717 8.84194922472149 7.66769559998157 8.98187861928406 9.01591593605249 8.82213867468468 9.2203696207081 8.9939533871263 9.46201140694591
OR8B8 4.15554686561292 6.77544830795722 3.05435794674246 6.838008817448 6.76478668480539 6.91157295007716 7.52044660755079 7.41722467939925 6.30594371636594 7.59423202957828 6.95456508125806 8.11284554157603 7.58895518960838 7.75211633733837
CCDC148-AS1 2.03681452140885 4.56041354644277 4.21045432665048 2.7476030895332 1.37244288710472 2.72740730829324 2.93202204111236 2.56715649058133 2.152041576822 1.97561257891125 2.70180408425447 3.23940430484147 3.4484001486469 2.57888076267265
B3GALT5-AS1 4.15206981654773 6.42408211865212 5.73057175911566 7.30809780228489 6.45305690997372 4.25623926437301 6.76803078208851 7.55738558142353 5.07684722912865 2.76206769130024 7.28896294252314 7.71331296053342 6.25284592359471 8.07800185946636
IQCF3 6.09678977744179 5.450740799037 4.92627511780973 5.91460255159213 6.7301725665671 3.72211733103406 4.28427573721285 4.94150403043639 5.81289837651956 5.63353292781413 6.11995641417582 7.27969785972137 4.31993724541956 4.99938988151107
PTH2 7.88525343152299 7.7009050509592 7.81396584436472 8.02481886620418 8.42744191608727 8.54574717699496 8.40631131653794 8.10564508139892 8.00216579739879 8.02382364534529 7.94171317656523 8.25642289455355 8.13895471045415 7.59905440639137
RP1L1 2.81582521480216 1.8916509327183 6.08566769114233 4.45101192372698 4.43526987573822 4.30898768746496 4.573277567876 3.34575260497636 4.37785810086873 5.52186265270627 7.92889376762801 4.98702929563523 5.09740684985187 3.28974447832462
SCN1A 5.25563630989813 5.8331461330751 6.44512909782387 1.55260823793648 6.02942196425142 6.20466640788154 3.37660850808707 7.28746583075513 6.70120802607402 6.24741393650416 7.84184609782032 7.22581957863755 5.68735048636044 7.29535201910283
WNK3 6.37706004836322 5.79755336830173 6.20076582685815 7.15182533795735 6.32925583727603 6.95562666149955 7.22936873333664 6.6920281922089 7.20867917154449 6.75489284546854 7.81951555320502 7.95442898437188 5.71509467159617 7.58930433374681
CPEB3 6.67908171992508 6.25753625348985 6.78673879485909 6.6378114919719 7.86975113546143 6.7092796059026 6.1401491795682 7.53287173535994 7.89219245952253 6.7706176466562 7.40858280061573 7.62663406258492 5.54379280553588 8.12317523494329
OTOF 4.56335035487963 4.41231477525057 2.9374472228839 5.06229098372275 4.27189101063444 5.14056395304546 6.02415010468555 5.47538811543687 6.08315442507936 4.44727436030641 6.20408866548306 5.01610983196044 4.60633502882781 7.37422486091592
PPIP5K1 8.06703847287451 7.76083036969588 6.52168067881652 7.89876582561785 7.93777104001757 6.69984170810004 7.63457729649196 7.49195167712266 6.98530345801909 5.72080897953192 7.59928803483023 8.20354671166498 6.90931348985233 8.07299863129447
LINC00598 4.88907776926612 6.71005011178436 6.02927419433408 6.16511100080828 6.68099237702915 7.52589034225827 6.82471821828578 7.79552995049016 4.4128587379364 4.10719238083572 8.40279677531881 8.04005075915185 6.26571386360856 8.17849853938672
GRID1 4.9456259614727 5.24442891549318 7.41871534280072 8.0212193036707 8.18371824412253 7.53239021445965 4.98813067639554 7.81823448282793 6.01253850530806 7.02282385452862 8.28976301091208 7.82827233554851 7.50280237318543 8.53082416067042
ANO1 4.30414740178944 5.99683228890543 4.82246809402194 4.041994628197 5.2004988606236 4.30686809691696 4.02533006298049 4.70712054995923 3.13715231591625 3.89033967828991 4.24899850671223 4.63719462620631 4.13916248856689 4.34827775065719
GALNTL6 6.77101663703719 6.60752798641959 5.99699471379636 3.79091067169252 5.19531019171586 5.54403246370909 6.78559762948951 8.07541496885566 6.25733522579638 4.7872271416975 8.27508203066925 7.57229625321312 6.44091167978226 8.27664879941388
SLC4A5 5.71686965904344 6.55303035997977 7.08801753570849 5.17551262515438 7.69596389580185 5.987798577227 8.12201571648971 5.55102067908085 6.85492820868241 6.30858076370505 3.73275435846031 7.45075927143625 5.70647170529358 7.32710618158351
FBF1 8.16748739353177 8.99198462469323 8.65235634533508 8.33442659843075 8.40679217017691 9.25373735860758 8.043640332903 5.95334882721945 7.31072637522211 7.93654430800043 8.45327063401062 8.88523237924984 8.40952459139873 8.31465755786447
STRIP2 6.18224913300469 8.22496057877861 7.03624286025352 6.90963631519308 7.50184514457712 8.56781883228436 6.84984792862731 6.5336968037915 6.35891980504402 5.07791547310257 5.35990203437078 7.95670778651663 6.65903401292741 4.61907019773821
ERVW-1 6.19497407938246 6.33168873746857 6.06421246676974 6.91919823747359 6.76789708074859 6.50781857922549 6.97296141132587 7.88171294487978 6.08578749397644 6.45587558680474 8.37286288410033 6.60771350184697 5.70347007706506 8.09207579547318
KCNH5 6.59649377115795 6.15969335978321 6.31391334294217 4.84698766897402 6.76083170003267 7.47164026417335 6.73024322816082 6.7883281242961 6.94451881040906 6.01151330566112 7.94216610520375 7.2879219590615 5.98561222573097 5.24756337682383
ECE2 9.15450852916616 8.3168336105551 7.61311758481556 8.04259728272218 7.12694705232964 8.07410827235494 8.54456304894022 8.34563543856807 7.70513677537033 8.24403743750908 8.11669224556426 9.24860290677155 8.71873869158815 8.48144628126844
CARD14 4.33949445051951 7.32044857408644 6.08404406181257 6.21518408987227 3.9228219930152 6.36794813308515 7.50554799490683 7.41542742508355 4.22377468518926 5.87132644227106 7.16029298601384 7.58348373209468 6.83731886375294 5.7797253950827
PAK6 5.72644542977278 7.83307603390058 7.31394961078872 7.68736868429355 8.79852396723351 7.44746183230233 7.44000536786226 7.38334832619326 8.12873675041537 6.1703962048633 6.98956820888775 8.19108290958496 6.00884921141238 5.79758916234613
PP2672 5.06052690492909 4.1929263760497 3.60105821447628 6.88992492253579 4.23432886742496 3.85572165793112 4.9147563279553 7.35354119647385 5.84299793354743 5.62146788582275 7.44846408001711 5.66643336927121 6.55692902993201 4.77646988074145
TPH2 1.25255614297893 4.59726835453543 4.92751013510524 3.99932448025781 1.33248223982067 3.78172689825899 3.47875053169541 6.53420419601472 5.08756212919828 3.63181672092663 4.64033691865802 5.3264305657724 1.88362550796923 6.76789708074859
AQP10 4.71227826456401 4.77455252024789 6.55524436158738 6.56339001706028 4.01442046275387 4.8627424798637 4.91058732991636 4.35575490641432 5.04051417759599 5.3658142961926 6.55634066214283 7.33333696188278 3.56355841663758 2.80693730445476
TFAP2E 8.07509509279781 5.82718974027901 7.9836674352942 6.96554997196074 7.41927931788754 7.73382883331368 7.77579264300469 6.40267050981353 8.19449291064034 8.17316242081031 9.10698057455451 7.40187958573074 8.49843558131201 8.18947619490499
DDX53 3.80071667248482 4.95186517363836 4.3719268074662 5.61722500603493 4.68403154727073 4.08602112336694 5.93242879245954 3.55204993131298 4.1337903674275 5.38372986336912 4.58213686210565 6.68856924063618 5.819371593355 6.44628849163125
TTL 8.68264632912651 9.0969965513913 9.0342476349648 8.80200543460072 9.51539490862562 9.34153750310634 9.04098993635747 9.15209187844885 8.28211449472025 8.89486049796928 10.0817164341671 9.8408872622056 9.27598897173785 9.89925358902274
OR4D2 5.70676039295615 6.66012856434064 6.24566868761991 6.18965597110276 4.75285079652299 6.97157804027263 6.56235905643889 5.67444398499167 7.08079941054854 7.37312876849677 8.19946083220211 6.13080693436416 6.71257652237554 7.97784544070355
ADAMTS4 6.61356745464843 5.93050838024848 7.26455988773863 7.5379956542427 7.58088413368802 6.07480960504075 5.8511938405072 8.14006029863277 6.53127976642774 6.72337971517665 8.47794279010957 8.36916632719041 7.93493750141013 7.57231671987027
LINC01547 8.01270442257434 7.99725344892412 7.15485050605067 8.82788061723693 8.76063080528323 8.25344711405716 8.32736581139671 8.17590229104441 6.99421764740599 7.3865143773364 7.68593804661601 8.44206310038705 7.96834308637764 8.22322318088296
EZHIP 3.00393067325045 3.11894389583622 4.15814391157985 2.5368185691002 3.32090399509275 2.57692356970507 5.14098228713975 5.47734186844571 2.47173945556232 4.61959084202856 4.01163875624689 4.32290374810502 3.73358103202354 3.38727567871466
LOC645261 5.83896184864307 5.65368088457422 6.00300983658948 6.37995134546684 6.00241809332189 6.77491485432356 6.50858885504784 6.39321710909794 5.82412501323082 6.81011915519107 7.94192909810803 6.40753290680248 6.97406118662548 7.73812064022739
SOHLH2 4.16893401056842 3.40989188865506 6.11829347907885 5.68110879184276 5.80930896517202 3.63700967448332 6.46591897516616 8.45537407630567 6.59186324233875 6.33375842734222 7.83973792736926 8.00290781756638 5.42237968516559 8.40544997112292
FBXL21P 2.73646806713752 2.14637010854628 4.54620241750834 3.77717876400875 2.50315534509326 5.88769292555848 6.33890410422605 6.29240648930662 4.87797781023935 2.88703759639451 5.45592883431852 6.33980298094663 1.40663408012378 6.82745195427337
ALOX15B 6.62993926377162 6.75929966993154 4.77293236713201 7.81836999144439 3.38903671668611 3.06997088565248 7.52616664736933 7.0524224154797 1.96230432701637 2.81292450183914 3.7758986263533 3.62587129233691 6.42104972768896 6.0908887777399
TSTD2 3.0038835527727 4.15776730223146 4.37261993345296 3.24299464009511 5.66671029994298 2.53031250326915 3.55596458798673 2.39074333978047 4.10037724060396 2.44945784019694 4.79599598652495 2.80833459148888 5.11082758412172 6.33788446197543
CCDC172 7.0923343111862 6.47281331590854 6.38316616190175 6.61072530553417 5.66372346210299 4.90581731226444 7.16330248181704 5.43372496794534 3.22322744853815 6.47232302187929 7.89878093848382 4.91520154125649 6.23219295615338 4.25053794699054
TRAPPC10 11.5800418171495 10.7198037714013 11.6492988468829 10.7189489287066 10.6322927571041 10.6306302561811 10.6329279667144 9.82940039149347 10.7845301564048 12.4067739444523 11.8418387088721 10.9785467346707 11.7496448789873 10.9493306534806
ADGRG5 7.33196491548742 7.22340903425963 6.22253835801588 7.6323336588507 7.65776789296859 7.73073232891315 8.22006242392053 8.14683033538138 6.35580775276076 7.14256762481476 8.00777183624782 8.12925519327231 7.70397276579215 8.44899384146511
RALGPS1 6.44690000470683 7.5606851527331 6.9169351766084 9.29962611036269 8.98009243930833 7.97948464543266 8.21753997051754 7.42803097453827 7.69814831463504 7.15100638796795 8.71970847168866 8.72693472995702 7.51753711862348 8.66827552071684
C17orf82 8.25860183583692 7.54771278360886 7.98995301913503 7.45091264918753 7.66246828894417 7.1557158440676 7.88640321222849 8.46207072875067 7.60090379687466 8.08138863120666 8.88266505640648 8.17540483726113 7.43305291225779 9.46265236233192
PRR5L 7.21151942350078 7.24979516359533 7.19544307920936 8.26766547374582 7.8555157369848 8.28474036944142 7.56432100231833 5.0003241191306 6.0526076089055 7.70511810883044 5.77677910614041 7.49282338313618 7.25257650293315 5.67364121940415
ACTR3B 8.50755998499979 6.10876739453102 7.32897196179203 7.13676559327617 6.8094774707274 5.45379641185306 7.33118388639982 8.65605082247368 7.52879555051088 7.61028665708102 8.13295463700499 8.50425371378238 7.68940889624678 6.37677153719836
PDZD3 4.51626734437183 3.18329864221259 6.1691371149232 4.54534384838426 3.77180214059146 3.28217674495049 5.04515679737918 8.32857306003826 2.42478560334133 4.14907966787731 6.24703504446852 5.08357378419879 4.37806140441472 5.12101705923058
CWC27 11.2638466323672 12.3791032323238 11.8599159864282 11.0786171726041 11.4153725981349 12.2672513602318 11.4032474811722 11.731346611696 11.4928916632221 11.3802673218386 11.2376103218 11.4061693894421 11.2476035825518 11.4991552607127
CYP4B1 6.69366954792535 6.75054755249648 6.35201145876309 7.48980140819318 7.58310985304866 7.08871086897439 6.82931682092131 4.57322484391855 4.26635928981396 7.10033539620065 7.57662719204326 4.98228767895261 5.9464286297187 5.26416219751328
NPSA 2.70207347718632 4.85581433145233 5.88789515762333 6.54249687961627 3.41742453625111 6.2815528606508 4.22563586700781 7.10919860236248 4.62172721317334 6.51805321598039 7.44191915045584 7.36713426668825 3.7763524893194 7.06706859859727
SLC25A41 4.07593731625086 3.2577067467708 4.39572228404298 5.99637789907571 3.81143609304741 4.30766749730491 5.77802270702853 2.74486891911186 5.97728221349023 4.10847092970832 6.06420621412685 4.34449689462726 5.53966754287825 6.38138738263633
SEPTIN6 10.6306839445105 10.2715972529949 10.3554325898735 10.6658590657819 10.6126390850128 10.1701341269721 10.7459078922935 9.81628833904012 10.0326794365547 10.8073170830196 10.4531214174633 10.3439063276591 10.8546035013244 9.64413658637314
COL9A1 5.47200354254796 2.39351834427754 0.0787696698948489 5.15466299834196 2.51422403445416 1.45176394556453 3.49479831545992 3.86696631761295 3.83115875417708 0.978055747391406 3.95574428255817 3.46460684661367 4.52270110031707 3.40073874531422
QRFPR 3.84652240024295 5.62425416552129 5.56950688957735 2.48263147539479 3.43246105709285 5.50117606022263 6.03846910549174 7.27002054575232 5.73358781052438 3.11915810415855 5.5917018541634 6.32505121250568 2.61630334787213 4.54146465896831
BPIFB6 3.51103658314128 3.99831376679793 2.31513434253603 5.89925056745229 2.9579626876662 2.83087612555292 4.54908261013696 3.47699078329212 2.64502764407685 3.53845373494359 4.35362746729546 4.40241794564563 3.61549987133357 4.18570720590632
AFAP1L1 6.51934548314771 6.27038447876637 6.62559722163143 7.4918963765317 6.09831132799567 6.15349792012955 7.12172828097401 7.93691173065133 3.9875318878533 5.82912879322278 8.10667337926664 7.48584138141324 6.60960856397791 8.71051821022089
KLK2 7.17044187456439 6.83397289446317 6.25603069404174 7.58628286398137 6.55544884059516 6.59557765520718 7.64635709676067 7.65746851779265 6.62586194323457 5.96403560224142 7.95380940681696 7.25592932363487 6.70536559369504 4.89490117049251
ZACN 5.64876137224316 4.52672739187426 6.43012332873125 4.73116205726509 5.54161023953392 7.14770660042676 5.61499452747534 5.06378248052955 2.67183863985958 3.09927820164725 4.58702408095082 4.88534886464183 6.58951857350758 6.15112169826537
SERPINB5 5.98350464298971 2.05044562540921 2.24574450777327 4.99989134293806 1.95202598231499 5.03534897975545 3.74534598739605 5.50938833399109 2.58438819380022 5.76094424208358 7.178263479492 6.92000382690592 2.29929683070829 5.36637047814532
BPIFA4P 4.415657274159 4.69401487334505 4.09564429060874 6.10907048668784 6.86750238644448 6.50423202001453 5.01940791980921 3.23115803681629 3.2774695983348 5.20815786786496 5.9164076131725 7.52333455685288 6.37457925992012 7.02252317182138
CFI 5.37559936645833 3.47277368268779 6.63801980752943 3.82155716288811 5.82880850609445 3.88103220053975 3.77494410059606 6.66956540719594 6.03021555444259 5.46910061353258 8.51452036697066 4.33221812176313 7.32617328488146 7.71190989710621
GUSBP2 7.86864911234692 7.39866161628569 8.16993602198734 7.2443429022129 7.7362070782204 7.77912114459233 7.83064576457429 7.03893873707406 6.81607229435395 7.68826359935355 8.26440225111813 8.46955228190581 6.92403929687912 7.52958828538712
CFAP46 5.39128862057582 4.71326415133594 5.31460118863802 4.52832626493317 5.93930157899213 6.49739217656506 5.49828533859043 5.94906586415903 6.17803037381107 5.20063382107381 7.80199347517281 7.02000652041639 2.89449805576157 2.67199778828104
KDELR1 11.3551902985512 11.5391432981747 11.4058620986786 12.818471734389 12.7920398814864 11.4181171956161 12.4880884151905 11.575556736806 11.9407980851128 11.3657351802562 11.9459975435692 12.0672259414795 12.1374993611384 12.5717860563888
FAM71B 5.45367593116249 5.68792598981149 6.49468537042837 6.59325919186933 5.92716093730921 6.76821873727574 3.85130729676593 6.03115497708178 6.79254955396134 6.14572228400607 7.37783086434388 7.32772418547949 5.54206701934322 8.42442918395985
PDZRN3 6.58125075519857 7.14023979361899 4.16767906186135 6.59191394351589 6.72431329433752 6.16496362800066 6.58103664026538 7.02290927692924 5.96861127284469 7.00582999230274 6.43730981383258 5.72516445395009 6.37061906241427 5.39577437184494
GATA1 8.82197451061497 11.2780701491579 9.48656435261658 8.72147348874258 9.97958810563256 10.5474122327641 9.54962200670233 8.36408211280549 4.93655031469996 4.80552463032549 9.41833628499854 6.24857714941154 7.25532227357541 9.20391909438023
DUSP19 6.61458794595598 6.07225718116746 5.94646068037281 6.65217526371173 6.96725047169643 6.80170706574386 5.83514745690079 5.2154448579718 6.61976249019253 6.36145764832212 7.33508212995103 7.03537097608162 6.47056175575983 7.4562467993934
GDPD1 7.05743077617324 7.25065371775812 6.28566502436679 7.14933762047691 7.18208541970496 6.84410188703744 7.52699680975495 8.40859426368545 6.7830126194232 6.25807734270758 7.52332906746352 8.00870648918959 6.42768812652696 3.72370817462296
G6PC 7.44355029509986 6.29793843789392 5.43936216565812 6.36732231095888 6.23935278477816 6.13900261466345 7.68558419492195 2.2262865596504 5.97637051005743 7.27399229575876 7.84205297300646 6.83919748810484 6.79386337733769 6.99202627598853
OR10A5 3.86153261439417 4.24807329420839 3.23267902057997 5.1999243528157 3.88222925443024 5.94161623605756 7.44549000833002 4.84815068564276 6.86022413361113 3.17135240286544 6.94588974458841 5.57743426645707 5.65392875562361 4.60114916301932
OR10A4 2.46895782174102 3.98092281981651 3.080642315444 2.6243398029294 2.7488323786713 2.0362469490614 2.78052176278796 3.70062392743935 3.58965683864233 3.84507248712213 4.37262898716691 5.19207775056549 3.63144890442404 7.88100869976329
TREML1 3.52121158591759 7.22685143739377 3.55208560053135 5.05023220087398 5.44554993060055 6.40013945984335 6.53875743785307 5.68759012074956 2.57526730628057 6.65129283795615 4.76258428423228 7.24119379985817 6.3101308637545 3.67126506186156
OR8D1 6.89477654286077 5.73942176436096 6.42338067765666 6.93965560754883 6.31048082014741 7.30091076729589 7.75794930989946 7.1851152763576 5.20728262185857 6.45570334064537 5.38417693523955 7.13334363607929 6.82496255801862 8.2554266137309
DAOA 2.45653203741235 5.92821017261183 5.84994173060423 4.9111302115745 6.70773459809998 7.15405150531094 6.76065076296678 7.82148126851033 3.26702184942237 3.98962860477881 7.88380896038248 6.93883622607007 5.28821162722262 7.61703321393996
PRKN 6.38780797171698 5.50297910853616 7.11552542204986 6.4024031076179 6.33177596671841 7.27848662862836 6.19059175004086 7.2646049236096 4.13303080069551 6.94609334187361 4.79085907644733 6.81335665581918 5.40675603732071 7.37436311818537
BLID 3.23944661942543 4.42713883016053 5.98978503200455 4.46499492726543 4.26564842380328 4.91602991307317 6.50828887675548 2.88524108089332 3.85502193018958 2.30163651597261 6.07666875528282 6.81352340667363 5.77159590147418 6.3775617676006
GSX1 6.75790998595969 3.81496666347172 2.43443340895644 3.8615167340553 2.39612797088508 3.20560833803748 6.57812462839241 6.63151162027718 1.98124549791266 5.10632402868513 6.45266494541722 4.05087603564127 5.16031154381864 6.94802842130835
CLRN1 6.05967693194474 6.15685284772859 5.41650976198392 4.7207441463195 6.45001260017944 4.93381102203243 4.46113758014644 7.33052702896009 6.2957094349351 7.23706460818289 8.10924092192485 8.40268722080523 7.18838608768399 9.15846250814229
KLK4 7.14891783955257 6.82603105805322 8.40431859443657 8.90469512779698 7.72848449249264 6.5197983602026 7.57171624390536 8.32250235354474 6.35053720352582 7.43386665060619 9.15215045496302 8.44918166805995 9.07402716679982 8.72894902880475
HRH3 8.11610115212698 8.16852571037277 7.63007487424143 8.46696556882971 8.81583828946439 8.39555812662802 8.57374980073536 8.44890466687276 7.80033759214939 7.36922217498138 8.92232690958574 9.37175639202388 8.11375258258228 9.5173125082383
AP1S3 5.7673446702125 5.88984803974852 5.4004665444693 7.05820824610355 7.4874871532752 6.34052559590749 6.56677041150887 6.55316264147006 6.81910867307807 5.94647658846227 7.5764208554805 6.9543533694427 6.48610421953744 3.23988924417589
ERVH-6 9.45631005540442 8.15693554439704 9.63693704980825 9.1990895059095 10.3814791424216 8.38303073359718 9.99229967130517 8.76675879392385 8.97372577513734 9.91656277959799 10.8259080300628 10.1058482859241 10.3250580504722 8.67911198937312
STH 7.30432576479874 7.47555591992605 6.78615459958514 6.81936929396844 7.69638198611212 8.14671325619479 6.95620421434875 7.57863837188196 6.76797386125054 6.39861595968287 8.25846192054832 6.51216398060416 7.17098158893278 8.63159397616626
CLEC7A 10.9992827008363 8.65638696298458 12.2587912533924 8.39488065119899 10.6049432692283 11.4138558441445 12.4929780098763 10.8688426134971 9.34731840401695 10.091724954158 8.8933952802367 12.2216260880041 10.5031280680091 9.12761032476303
CDKN3 11.0857838033905 12.5263241489107 11.4935037369504 10.4070574001471 10.4657174003487 11.3787007261577 11.0852208120994 9.92343950908845 9.91108169264596 9.45835226762364 7.03694833783928 9.421752639198 8.73677972249613 8.68492986622602
TIMM10 11.7855501430715 12.9351670758594 12.3950598531836 11.9906223614052 12.326771581015 12.3075585918577 11.9656829317754 11.0622721737255 11.6071027938998 11.3269597261648 10.059996027829 11.2945489569461 10.3481815082339 10.04797863977
CDC25A 8.76405615471867 9.80094130402689 9.32668047624805 7.20000108482061 7.98297076510624 9.82373566941378 9.02483576129952 8.91363144485353 8.07268304176139 7.82504208676501 7.51909130652216 8.43953296629918 6.64015396040351 8.66419481304852
BPIFC 2.70963362106404 5.87446747848903 3.87842814119134 5.71447935271101 5.53276609502171 7.10897914768593 4.24726751934894 5.60451883378148 5.70773294184683 5.7049593643459 7.47154760135588 7.84009370051366 5.02509702845415 4.85792875867181
ZAR1 6.66058212451825 9.43200940381385 7.16682589205717 7.47029769757983 6.73348585850898 7.944605483592 7.81913039328391 7.00614539718571 6.11153216121894 6.25749080784078 7.36373703812687 5.95563107827385 5.87876922973373 7.01572725405223
CD79A 9.08085083043357 8.35222973887762 8.3119303714046 10.0837824608925 9.70707401632479 8.59001509789877 9.55987339167502 7.76905828026303 8.71068212932059 7.67615596299213 9.15949901288552 9.56183780220969 8.59921475100075 9.47720536347539
SLC66A1 8.85643766775603 7.12536903944157 8.33110638740715 8.07212456311348 8.23198961321862 8.20275611964732 8.70906485227587 8.66749088727739 8.61257476932114 8.57713043878179 9.00077326888096 8.89214812751382 7.99933147156778 8.88699726228443
LINC00520 7.85495126573488 7.53613684772474 6.54431319968041 7.96161059584513 7.38513763635995 7.46417323575468 7.69642441446302 8.20520921228976 5.91211881516108 7.84818537133098 8.15076731305169 7.9055013329417 8.02495457531607 8.94136927826228
JHY 4.36627814579697 3.46397942478341 6.61966214451482 7.55081988008027 7.3719247171355 6.97543644753718 7.08533010801835 6.79827348778319 4.05376561540437 6.19063500723396 8.53063613553186 4.78634752780976 6.66048657495305 7.86979739461579
CCDC116 4.78287505875289 3.7720482157873 4.15589087273565 4.50550734537595 5.23433269994086 4.411748239934 3.67139188910884 4.05034845193493 3.59806858379473 5.11240697735591 5.32166730418905 5.16513452276911 5.23570217236818 5.78854190370561
PACS2 10.3569294881715 10.5481553025631 10.0615764093656 10.364438924302 10.7816539605156 10.9362676488304 11.3204993449817 10.7609843480331 10.1432505462771 10.4857568703123 11.111267411235 10.9367108079832 10.3277659450888 11.2705102545001
KLF6 12.10050203065 11.1644311861602 13.237505312469 12.2076595438954 13.2151334428724 12.1132837641201 11.6458853553543 13.3164682213777 13.2755176768028 13.6681791937613 12.3747656409486 12.7077663425846 13.1086698297284 12.3214411031266
IRGQ 10.448844181894 10.1218196968573 11.0112936570099 10.46243274345 10.4667504795485 10.1682571739662 9.41700542112913 9.70313202698142 10.4626924381484 11.570279337767 10.4315665511063 10.4076777798239 10.4352681252675 9.67631625102853
POLR2B 12.4815055661229 13.0370842839404 12.569431517051 12.5231370237141 12.247694658385 12.7010731424083 12.3286522097505 12.0881962678721 12.8193877767811 12.1065635947282 12.412557938965 12.381244431673 12.6330381230413 12.0519678218785
C3orf79 2.07587144501889 5.10671137664106 6.28111660437518 6.07256718325488 5.14614686602081 4.31127059148664 4.96695135672441 5.37042621613544 5.61082022266794 5.68693159048055 7.16609578041991 3.95688001780548 6.10516701892644 7.38941967827506
HNRNPM 13.1762334679611 14.0133165662129 13.5880223974801 12.273204649132 12.8499314517685 13.7311524749984 13.5441880752486 13.0700315281644 12.9680770682714 13.2368242841148 13.1190294545483 13.3217266107103 13.4095792167702 13.2184893741254
SELENOW 11.603353727751 11.7055269890235 10.8617553549449 11.5178115840137 10.9011286122472 10.5253906278891 11.7649839341653 10.6166287870854 9.94707333676212 10.7727813739765 10.0917976675434 10.7465831792119 9.81022071835078 10.6059896492778
PSMB8-AS1 10.1873001055478 8.10250959246852 9.83372201309536 11.1455717453833 9.96501945359227 9.17232124036564 10.4735657344458 10.8232541767331 10.5317615800743 10.5466224823799 11.160537672673 9.73543620332432 11.0888074480271 11.4576214791988
THUMPD3-AS1 10.5561333582154 9.27014509145784 9.9105298585878 9.25048815891424 9.55595243638164 8.98563875025806 9.51248251233532 10.1760297453257 9.72246346286541 10.4513275532329 9.61522794357882 9.87832378778928 9.98473601614346 10.2395507966136
PDHA1 12.7210474798125 12.890315773778 12.7598012361775 11.2722786903529 12.1039752199591 12.5983968443319 12.6712130838863 12.5092415637246 12.390561290099 13.2421591572831 12.7090228371434 12.5531108672326 12.8884234388806 12.5133086404309
TOLLIP-AS1 7.48851179553869 7.45742438500953 7.00081804662252 7.8821851044063 7.27873843292171 4.57554832273809 5.17171323531736 5.16226039761138 6.96508123236072 7.4501414722809 8.39221136361996 7.87410962894077 6.98150905920725 8.32650004711685
HEXD 9.39909758971187 9.14197197386773 8.67386696289688 9.86930589236399 9.97351656972099 9.22008226064925 9.78036899607619 9.49114680439745 9.3289697185585 8.83421567194067 9.85010743252661 9.59043715902527 8.91998297782074 10.3307835794801
LOC100507477 7.39879156724592 7.09041628012248 5.62038084108655 7.66531459641127 6.44526370482215 6.7108078109732 6.0153943108828 6.72262722570606 6.95941314600977 5.51057366817696 7.12563043963454 7.60706838533566 6.51110254355204 3.26174637598878
RNF207 7.02035218140473 6.95130336787318 7.46465928280119 9.43434946034892 9.51779259257217 7.89700742119338 7.85406985027754 6.2632676978091 7.24200411686874 7.61513081410083 8.45127788645745 9.00806412044602 6.82806157003138 7.90942870718583
ERVFRD-1 2.88550603484205 3.07724180238394 3.34781728720202 2.02295400518689 2.15685252421153 2.71538098009567 2.86237164166092 4.48923656161857 3.2582182942358 2.35742335270958 3.98803203205716 3.15802027171102 3.35365639950378 3.74478971524225
LZTS2 9.70441361608999 10.3358146143767 9.72514178333106 9.44055921436131 10.4305257299928 10.0400773428766 9.96825782765882 9.41626340995369 9.79301050399748 9.69859806659203 9.30799082985605 10.2985059650088 8.87743506788384 9.9606247927112
SPIN3 7.86792363778717 7.41130675064582 6.71605256327186 9.10464330476693 7.54793945661523 7.49161423037734 7.79770496815148 7.08805889061405 8.47397559560569 6.9179353217873 7.04518847585288 6.55493567070983 6.46672124124061 4.9231943531431
UBR5-AS1 9.26162060479567 7.88823608593842 9.53776566648714 8.45997498607884 8.73107426129178 8.46512720363084 9.23763063566737 9.81302053013697 9.97763196683374 10.6244281111827 10.8671590250366 9.05483844016082 11.3061853274257 10.4132640362923
CRTAP 13.2338955478349 12.2840097162576 12.6233323751502 13.0682504357987 12.9642780463703 12.2688270608397 13.3891271413636 12.023496557667 12.5441868675241 12.0640529080945 11.5135968396216 12.7036006016234 11.7865767599228 11.9940104024059
ADAM15 8.48313779310557 7.02351928988649 8.8646520042028 7.23691924096492 8.94821302435937 8.79045830357892 9.53991738391413 9.73889008246467 9.14962595851317 10.1872741210195 10.2134226226676 9.45290548923179 9.58721307687274 10.4456729124371
ANKRD36C 4.32476884816935 3.29166587898864 5.23701832178976 6.11048289221109 5.96015604306586 7.16380965913218 6.14162754324919 6.37748732772406 6.82053895289747 6.82226999249202 7.91538107015222 7.01037704508005 5.94623818268003 7.11824031324288
TCAIM 9.90812597528144 9.40164347815278 10.0543614743806 8.93810814970904 9.55043820800545 9.55582516421013 10.0998671923261 8.61300815372936 9.74388332985032 9.79750411761693 9.78045922363583 9.97144727527238 9.55537463785392 9.46001882354918
AGAP2-AS1 2.94533127250994 2.89252644830391 4.09695503035644 3.81947097444971 2.65875646141736 3.42576408620877 4.74841829501267 4.94192557790723 3.50252028352867 2.88371054208945 3.8918439610538 3.97037513020501 3.64272120806124 4.34325785950226
PTCD2 7.8221864859497 8.90053899525618 8.2998385444145 8.57284306801198 8.09555315245447 8.84688440029404 7.18765790202983 8.52190464945966 8.05112300213788 6.57626937205433 7.59382956075367 8.24027377681983 7.44137806895819 7.48190192999393
ST7-AS1 8.52701871143633 8.13558155384908 7.90624604786387 6.42078049055761 6.27901155836572 7.57891984927967 7.5961584414936 7.64053995346306 7.8544888079403 7.97667065696177 7.14623160447762 7.48444510636581 6.57761568648561 5.49265757522422
GON4L 9.87524190035317 9.0500676591333 9.53792210096523 10.129254678014 9.46112619955484 9.43897436066566 8.93243062324288 9.29011540747462 9.85271863128458 10.01865086366 10.5591734353024 9.05016209739208 10.2451058056321 10.4138352222161
RPUSD3 9.26405149475761 10.2106068167416 9.59882576359174 9.72104106948986 9.63904074162288 10.171570888607 9.37143863301559 9.7421015652212 8.95857127460462 9.33354873862188 9.88760538439465 9.8527548300058 8.59843369359629 10.2451509774096
MIR1915HG 7.42079648791374 7.72928696489066 7.36482103065245 8.15407176428235 6.23635255153313 8.48543125507791 6.95665145557106 6.81186530301869 7.33787162047898 7.35316447303591 7.79349731809967 6.1302750438865 7.96593662521497 8.7256951514643
TSGA10 6.79383997313213 7.03630331187743 7.51379548588638 8.09221959725153 7.57650626576914 7.23908961802358 6.70917206073071 6.48157600849938 7.31184184310728 7.01432069823505 7.21427637364774 7.76117887599877 6.23262507266843 4.98142845685243
PRKCA-AS1 2.75452966942023 1.94642657096621 6.06657531830774 7.14114255506228 3.59458557187852 4.25567898183778 6.87325584237104 6.3725405369122 3.18365324448266 3.49886483979757 6.77669358234159 6.50104848179181 4.77078835406004 7.64231312386026
PGAM5 7.80613648968605 8.27724601360325 7.41140421191684 6.99918261700472 6.36102120641451 7.38751333070977 8.0582537118775 6.49833496909044 7.0674591001425 6.74661240091319 6.1389543010096 7.48126018668317 7.20512855260321 8.35446185797404
HINT1 14.6910913678394 14.8796469021498 14.3709223432043 14.3671396464319 14.4338814084165 14.6164747544322 15.2767856101531 14.1406804140758 14.3824673208503 13.9516371485451 13.6642417103038 14.6680611589828 13.8764047112687 13.4774306889207
B3GNT7 9.59877980741074 9.36723322891479 9.05895797771891 8.92872739915019 9.49238579326533 9.49566938285303 9.45032770595512 7.76602926201403 8.19324443266506 9.12858210911942 8.20954694281292 9.53884483564519 8.83117801307974 5.04447980415572
FBXO28 10.5140995699034 9.59855819248201 9.93566202327836 9.54542343421065 8.44675207109204 9.34033260161006 9.1577273928514 10.6366354950884 10.5420848617888 10.151413637753 9.67867249209438 9.76826108999362 9.76142457554608 9.99787807306839
LINC02593 4.64945681136418 4.69016060603214 4.59415856312734 3.98938155598069 5.47059770818772 4.8940460181691 5.57412634015808 5.41260642707558 4.76294565110136 3.99816751568137 6.90553262111016 3.97746127947721 5.12403360985208 6.30490159716321
ASB16-AS1 7.87493279607719 7.67874378529186 7.54854528513424 8.29985136271003 8.81257683980306 7.49486678208077 8.45903400300034 7.31042828665484 8.08049458354536 8.36088482414946 8.41566149898308 8.44685750325369 8.47345249484492 8.30363464507901
C17orf64 6.43226644669897 6.0038153872207 6.05548830315712 7.74423107534902 6.77084622087122 5.18815876700467 6.83865180441131 2.73946210854675 6.20519503606544 6.43892306118071 7.4826595460815 7.28524591843306 2.56401250940371 8.07506673915687
C22orf42 6.93671095518955 5.83019167743628 6.14378624489787 5.08382606434011 7.33497490590724 7.43374482771979 7.20125157474635 6.30934956391134 3.1207124031869 6.41375366224484 7.52770609878982 7.80483057478373 5.78778296089059 6.16085163272934
CACNA1D 6.59458512403345 5.76966067707193 7.0172504978464 6.8087750198921 6.55865290342946 6.47240198704507 6.73847602627076 6.53907798689607 6.48655831929775 7.07030130363367 8.43021375542015 6.65349717462078 7.50966813406941 8.65294819817155
DIAPH3-AS1 5.91327073198628 6.12339512772115 5.89304227756945 6.64506177896281 4.76155548739132 6.89383542643845 6.35297881012734 6.80777607600676 6.80953920829438 6.39325315353854 7.10474864978486 7.05161898332086 7.467567240723 8.12867334948887
LOC101928817 6.61061827639194 6.53842098645781 6.47536298361554 4.69333194657439 6.97514521728532 7.45216132877074 3.42935752793005 7.49914190335105 7.13645698542667 5.78014156477904 5.94394827723251 7.16379657941754 5.7118858130293 5.30662498262834
MESP2 8.3189137730088 7.08040290968186 7.36863130051827 8.22251961763561 8.28926780476056 8.67586778767647 8.62049257357644 7.12748471080208 7.92537878384076 8.20308660554225 9.97582504516266 9.2630684534107 8.30346249838038 9.15601504927453
LINC00893 6.38377582073042 5.89037421561966 6.47895983643699 9.52555017165327 8.89681372657201 6.88162791528219 6.60340068835138 6.32310197094788 6.93002172527571 5.34033153330409 6.63842968703733 6.86383069015939 6.83654400692464 6.74084932679099
LINC01138 10.6604389760732 8.22548606592009 9.42038281505246 8.83823547153679 9.8731703128499 9.18250559307079 9.63934776382076 9.31005331647263 9.82213469034107 10.0194725837532 10.1632156702104 9.86055813117962 10.0611956552097 9.88938394931201
HHIP 2.82586193160209 3.55126006266971 5.58461380728412 5.54491993452101 7.47711467687677 6.67899724368748 5.48496077428373 6.67102439915835 5.1658617049469 5.34486861074577 7.24711292012878 7.15123375155545 6.23475727965685 7.15834308686137
LINC01089 9.06645977552016 9.29335530889788 9.50484301580163 9.13611190213557 9.78984497267893 8.89096645080394 9.02051136878019 8.39797191085869 8.06961947047864 9.76867594853267 10.297515867218 9.07133605417181 9.83692990988167 10.8262791484841
TTN-AS1 9.5070701382052 7.19112832401604 8.70835107525974 7.95893660972395 8.42102716690632 7.89538987847521 9.23968683046163 10.4686454235612 9.86683396890632 9.71381058260672 10.3523270801008 9.44669025532018 10.298578133067 11.0766733242749
MAGEE1 4.80829030954125 6.44381879691249 6.10487274787773 7.52714776816369 7.01146321182706 6.8432892040405 7.82431980487674 8.15488239613561 7.20880400674384 6.40844319859143 7.4681148863781 6.56169653950132 5.56770089160686 6.33076650740394
LOC100507564 5.63569258503759 6.37701717460183 6.61202024545904 7.00370341966063 7.08233216150076 5.06099978421589 7.57777246576827 4.11538787853784 5.10313503203364 5.33099608975467 3.2135070192842 7.02117654304139 5.75558116482502 5.78919609635379
NEUROD1 6.21387098996091 5.15663162600502 6.60247781421489 4.90203111809606 6.08982628765859 6.61698309394923 6.37547947312752 7.13677071909505 3.70571144833887 6.62260930970067 8.07061419474919 8.22452558133859 7.08339209815596 7.02578738348803
ZNF451 12.1021368000913 12.3069753348388 12.5959322754786 11.8831220851782 11.8939396798593 12.3744244166973 11.1298586919704 11.5000615777796 11.3660156089717 12.6631279889042 11.0226063928647 11.4994507856218 11.9168860018306 11.3710360522997
HIF3A 3.54219984544526 4.31951027715807 5.67236480408594 6.17523076277049 6.40771134070648 6.17283830569858 4.36584578391549 2.50266310129411 2.31271744417092 6.20724747600678 5.10440166350473 7.34201864855248 7.0939319568733 8.80794765777064
LINC00528 8.60351062804407 7.69130593417468 9.08954899680778 9.44652670985303 8.18974056391543 6.27596933049245 7.75997138122889 9.12792830875475 9.01785121866123 9.38113842075279 10.0403993233232 8.40159463083988 8.08719178006497 9.08986541971898
LINC00290 1.85140205339339 2.81533379819518 5.28313281420853 5.43980529123761 4.77649830592729 5.81098028690184 2.20429568546321 2.7643028379035 5.06365393418451 1.89332026908708 6.6721098947482 3.60272766296467 5.3866174937517 5.79825015501226
LOC101928841 5.41791190882755 6.84265205200295 4.35628539590598 7.611158360333 7.72049737048235 6.78365570530313 7.82859096470183 4.07297012926936 6.81360292721678 6.72190167826183 7.41932820220477 7.99108358569738 7.24300923067199 7.81159946988366
RAB11B-AS1 8.69613191171115 8.99829932290303 8.93642829134839 8.78267590006636 8.61563515395579 8.4949559597811 8.67661932131475 9.52740037306904 9.19678381966352 9.32779849878445 8.96623058546856 9.23721952291084 8.777458182487 7.3688407962599
RASGRF2 7.21078237224545 4.31407291464764 6.35284501918942 6.16782655889157 7.12441602587315 7.89547349495093 7.88163770311701 5.91180541129265 4.1089718319551 6.73808009633234 8.75279742067073 7.93108909940897 2.5143662033809 8.53557943824831
TEX36-AS1 1.49190131359817 2.66435859029953 1.81821208432895 5.53373277395271 2.49897611823205 5.26339691255574 3.34140229103202 2.03026650241592 1.76977893155284 2.12049726433084 6.26893493059963 4.22680597792848 2.0912397906936 2.45562917642357
ITFG1 10.2396796711052 10.8457315253393 9.11749116240766 12.6499975466221 10.5068956483462 9.68053147618486 10.4005379295837 9.78592337196736 9.91339897849548 10.1126962237076 8.95321575903527 9.44042840365885 10.1984548640235 9.35409661791208
SNAI3-AS1 5.09356186629143 7.23420717975148 7.21763205538302 7.64236078295781 7.12352963384004 7.30497732346313 6.85466520757914 7.62036133833449 7.81057291999228 7.42624965665174 8.08923329910941 8.4599446677968 7.33026258854096 7.67428479543571
GPR37L1 8.3353559618635 7.74301334667564 7.47963315821157 8.0421589438309 8.12678912223336 8.54517377254358 7.72428395857289 8.14812469963216 7.4977799997249 8.33683009782309 8.87937004580276 9.07577220475696 8.69947008163674 9.08876200765952
SAXO2 1.96338570995428 3.33461260839721 2.21469057909293 5.85586240972417 4.45641585925978 5.36244148343938 1.09935513301541 3.75301505868534 1.50884035770896 5.83315524318704 6.96695412445636 6.33232322333881 1.2906337740931 4.46097513211832
LOC105379178 3.52558783315308 4.54305904941674 3.70348834965682 5.88109266431964 3.57080413419888 6.76239266993001 4.28520096736381 4.0051349602645 3.36028841716623 6.69251368131563 6.55522763996652 4.36386001329029 5.33568833200955 4.74320903342571
IGSF3 7.5066709615709 7.612335541383 6.96898927580245 5.29700317881407 6.77968390281602 6.20747532306168 9.09770533345296 3.93227287206359 7.46737241781152 7.48902344236567 8.0392804405998 8.05027639479669 8.15441814867528 7.90433416061733
MROH2A 3.64746993918737 2.62267457776418 0.849249903967066 2.36611095325016 3.90303730574425 4.22049248111006 1.9070721713974 5.44562143679331 2.88985490097388 5.17199018325482 7.22404123920519 3.94017332953315 4.07865423513891 6.48512376497622
LOC101927516 5.48430121485478 4.76519100453825 5.146664996443 6.11428039401141 4.45775515139586 5.36925184324102 5.53111691617795 6.08128976974977 2.15516763424798 5.45482601251316 6.71785597773601 2.65109693797953 5.88031574442131 6.73134075615151
LOC105374809 4.37584086045586 6.82852242094452 3.97415574193265 5.5503521639419 7.79923822667502 6.45185597603114 7.17223546990442 4.60578173009124 6.69897686080533 3.93802790944951 5.00597299935995 6.26856688906028 6.5983062432498 3.36780157318509
MTSS2 6.07729897920014 5.69496457963566 5.79790530450827 6.20587572863906 7.3248861917493 6.1512323306443 6.90927148124381 7.59011917410718 6.71568474659211 6.83948348002208 8.03517629694448 6.69389670833169 7.33480511820495 8.34367696997194
LINC00847 8.56556709400866 8.071622712685 8.46761533103317 9.46811468267953 8.56336255874365 8.52934543457997 8.52633882209172 8.6647043333697 8.22160500380607 8.38128293983366 8.88032952106953 7.98806487637044 7.31489859755555 8.64038232920763
ANKRD65 4.97771907714459 6.12591245075759 7.13673483798045 7.36619979856403 7.77312008057866 4.7338966052475 5.08975787019368 6.19516094939041 6.91738878898138 7.02504319478477 8.82533662305469 5.35617797520623 7.70564413620732 7.70919067489185
EMC1 9.04396971879753 9.67216312246325 9.7133524878987 8.77127981780335 9.41497120986366 9.69890083218133 9.05878863899638 7.24210704221451 9.62165300928844 8.31870232205856 9.30236292342034 9.09626738841156 9.69616234728252 8.51927730340464
LOC100507516 6.1953225950665 5.26797842630301 2.93231993344951 5.9136096658121 5.59207904650491 6.04852501839944 6.02201553047807 7.54487558939526 6.95884151552007 4.27636042949057 6.93114761952899 7.14019172592611 5.06409215254021 2.62540423059252
RGS9BP 3.09611946593225 6.24133721144831 5.28605757142995 2.81007842506986 4.19179397499962 6.56083828128977 3.63870060705072 7.20681120566456 2.81568075814975 2.56548970081849 6.88321512344883 4.3185424481816 2.66345802645249 5.04793879099831
SRGAP2 7.20899123929167 7.57060865043841 9.28223104950175 7.77011346624871 9.07141007061769 8.9261308093458 8.24970558298358 7.32353130031901 8.23429724878027 7.723917552379 7.28488423535779 8.62973145350224 9.00820589758655 7.95320178791027
LINC00408 2.35799642698221 3.8414045810467 4.13672376591349 4.10900193072429 6.41739347923294 7.67315923245952 5.97143848054149 6.28909744037123 7.62694574326421 4.44708322620965 8.29007461777154 8.4739743783687 6.67972076318917 8.34776131316431
SEPTIN7P9 6.84812589175163 7.78685050996171 8.00143859623139 7.37908459925493 8.23037884263994 8.63004100923341 8.08326177645184 6.79141167500593 7.95749851050594 7.23194786631421 9.37094105475417 8.64251566415251 8.01488638552595 5.77413684393594
KIF6 6.06656218768848 6.89031049116947 6.54132913194092 6.97302342513687 6.84966280816542 7.03667695660655 7.87523698470003 6.78720519707236 7.26834455920786 7.10063080434272 6.94356154535932 8.38165152774503 7.30771266441478 8.21622493912832
LOC100310756 9.23690680756236 8.18452379809327 9.17437495711159 9.22140296652685 8.33518487884892 8.51706935416385 9.75234886509469 8.73312551157613 8.92981555125153 9.4891232204643 9.26083863700302 9.0686428678505 8.32406710716668 8.63107444423616
LOC375196 4.6798324963054 5.24028417745561 1.12822608247027 5.99948234029332 4.18174740423205 4.14538481109899 6.80669911965567 6.83998477398478 5.82306223545186 6.06889562315599 4.64063943587132 5.62042512455209 6.4341709959863 7.17237750101828
LOC100506271 3.27473383361367 4.64857818512438 5.39119752557713 6.84195802789594 5.19699449604828 3.04687063008565 3.34168977942762 2.97772081700787 4.69350591452701 3.09501869696946 3.55373034622147 3.11110995716231 3.15799570409612 3.86478835960656
EIF1B-AS1 4.34395921019282 8.18757229628619 7.84708366211265 7.77165320774636 6.92373275002439 7.49284340695667 5.41395010904222 7.47638735852716 7.64051970910974 8.15522453745368 8.88104756151746 7.7839319739264 7.55720788056689 8.03993619687849
LINC01771 5.90022970841354 5.30342094265132 5.46130688654693 5.85824737163594 6.69832128603372 3.14819077059917 3.89081339996852 5.10331215040663 3.03590591145432 6.41903183668456 3.93025478180588 4.63614025769261 3.40962582171419 2.85249969703986
C20orf202 7.21340755479549 7.93263288096672 6.6381170015071 7.55452592424498 6.95640636131885 6.78443069467269 7.71032775140593 8.19316852347647 4.57897312005436 5.21485374183234 7.56136432673203 6.02413392202386 5.36249128003486 8.18399359179513
MYRFL 5.00634919512561 3.69238479151693 5.58894484885849 5.66570087997065 2.47666967934016 5.11162605102043 3.33910459602333 6.52958469367945 3.67295140541596 6.34315266302583 6.75332774716925 2.76305074935473 5.37227794003663 6.22718136084097
LOC101928896 5.72680479280656 6.24390343133592 7.03045857863937 7.38559497049759 7.85514630119308 7.3344887236001 6.50969204202924 7.63652312083974 7.19450768488901 6.08865342190612 6.97593736361894 8.23699957729074 6.91602752376351 8.35915567137507
TSEN2 7.04856643118529 7.40793732530839 7.21635882455633 7.59312814547663 8.04482139983707 7.36973604770568 7.14633548377568 8.11814892988441 6.9580155559021 6.88695124662343 7.59997902616315 8.18947767748312 7.78780006565058 9.1295635423304
LOC100506016 2.49643652758986 5.50784917621122 2.39404075715903 3.59382224209932 3.59144365536789 5.14167311108792 5.37069856476801 4.56138113013413 1.84147805075852 0.739936216711544 5.92699330182513 6.42138540392437 2.73196130486292 3.51823423141283
POM121L12 8.57886967033451 6.94544149528872 5.40373808968821 6.91882031347781 7.75221805193235 6.41162148447554 6.61619667293928 8.34087199507764 7.06451967532817 8.06931066048307 9.19663630329955 7.16336085653983 7.60193343057243 9.08730158985214
LOC100287015 7.33881213600031 7.71708003155392 7.24129582951393 8.05935690012823 7.74779018083096 7.79538383686971 7.42768745616756 8.03914662093095 6.80400837075391 6.87294200418896 6.79236213907809 7.52705390987057 6.57550339645729 7.46808881272699
PRRT3 6.7209624338807 6.90961591572981 4.64203955907135 7.18134907625121 6.96774616950982 7.21390519739516 6.99668927661033 4.62988813342187 3.95936862957712 6.07567509668589 4.0067046503826 5.76853449980586 4.2352935735982 4.27296078545059
PCARE 2.86934120221227 3.36680198357735 2.44168637750349 4.97725473336659 3.58018649691015 4.2232904770525 4.46867649619771 4.68734852656934 3.25646693967424 4.04474906610716 5.0009933141761 3.13346587420771 3.28789555556573 5.53427953453746
MIF-AS1 6.77991760950819 7.34417693615785 8.20203319328174 7.00820225526522 7.7286355002059 9.35936457069294 7.25750853369992 9.11710539926652 8.62266135748643 4.74708389688256 7.18066705198937 8.73556076237427 6.49193757166606 8.11642246250752
LOC150051 4.39229475167856 5.62109448977728 2.52572036875896 6.94647237751448 6.2527706270993 5.19992042779524 4.87819612547786 6.87452157860017 3.71667269843386 7.45979634485607 3.45897513017601 4.71361389119074 4.49803508549601 5.51137600190992
EIF4A2 5.01272643171421 7.18981764183242 6.65256249971246 6.77890767244148 6.7201402641916 7.06122320249932 6.27191154762527 6.99813230486488 5.93338733257694 6.72965065070208 8.12365223041627 7.90524378146709 6.83457091326017 7.11175018482233
LOC101927531 5.81562409850642 5.46571201375265 5.06612321182028 6.31985688245226 7.0526147814121 2.88702511475956 6.90860157874104 7.79902447181285 5.97350451580974 6.94706062141379 8.08259721867917 7.5441437752557 4.50392175549523 4.85790836106609
LY86-AS1 6.93377798108883 3.20010803182991 5.77957649007634 6.11538538140887 7.36719980534581 7.14346791084111 5.80844091410412 7.84838820956011 4.98861334544248 6.91817868898173 8.97947292709695 8.01567429602791 7.79527148166626 8.79861533442245
OLIG3 6.12992219533416 3.43295272811694 3.58338790191206 3.28894113387173 4.10042770460153 2.06939936822169 6.53755590897846 4.00889200292253 5.10147695574834 1.59309843798021 6.85645291933932 5.57254926134558 4.50386198376295 2.07160205586922
FAM185A 7.07094955155392 7.03219122923637 8.03912358514554 8.33904070899526 8.644162369305 8.65621747213315 8.28890020947198 8.27902781420224 8.25937654190251 7.81091411366755 9.2784915071733 8.67235426627385 7.53187423216975 7.75602584694745
LOC105370622 4.77046489132929 4.70204354712234 6.76088890335423 6.64131191895125 4.24676377641988 4.50050634673861 5.20739937804156 4.98939654360212 6.1655445876393 4.38187998766781 7.71803962122706 7.95368487743163 6.76083436070257 8.27104930263082
LOC100507389 6.35965311392327 8.18613108120519 6.84137061262062 7.33473362266768 6.4267914100079 6.96790060798058 7.77137655851387 6.86425053818896 5.99482837308985 7.50870673752582 7.90668018723907 6.53682021613089 7.17281050958775 6.98514859387135
ZNRF2P1 7.71716025027949 4.82353640443399 6.31217141323438 6.87774302316698 5.68743391499841 5.48044932538701 6.56074475560026 7.81492143138047 6.95257236482512 6.4584433620153 7.6103132366834 5.33110719377648 2.75917629136925 7.71383807053612
LINC01785 6.62020779994343 5.21966727751763 3.27712065633398 5.91295494443792 3.79893079833857 6.54980314664525 4.69320201451528 7.37238016346761 3.0744222015564 3.75014768487261 7.65205978989812 4.9769899813632 5.90210252942243 5.47837228274446
LINC00879 2.8458832133096 1.87117299421964 3.44602326215662 3.69528453636283 3.89394072614631 2.2716085413393 6.27042783805868 3.76992932709476 2.257933285743 2.06705629016369 4.45732177456572 3.37082129664148 4.16201018535797 3.69087743289296
KRTAP19-1 5.3043208359228 5.08738688560022 6.98890618593544 3.32924704551075 6.14296475899128 7.10678066955164 5.79284728532221 7.98131782107547 6.99048295843318 6.64391389642224 6.3948483335423 7.98206664479208 6.3102466769042 8.03174144740963
LINC00515 5.38736047275103 5.83068201439401 6.36218510897442 4.72102315462373 6.39953514035345 6.64501276747183 6.23315794046487 7.03747886703297 5.57957752256444 6.29706959688734 7.80984271291048 7.74086821113436 3.77537297782473 2.41464620535803
C8orf34-AS1 5.33966760620426 2.68118139168793 7.06570047174386 5.55797000157821 6.33499027517612 7.05857301444444 6.88296456336034 6.28683809541109 6.02988108091398 5.13764696640967 7.91852279261793 7.35404304747234 6.3487547066562 4.10452621078011
LRRN4CL 7.8554559359217 8.31139321622564 6.08175142027082 6.75816057441358 7.26158534778442 7.1096468131888 7.76705487464554 8.1917481867858 6.81111647856985 6.85055817050521 8.32598492474136 7.60502163512016 7.27183462575646 6.80381339966301
LOC400622 5.90824801374906 2.39358121952984 0.606060301653408 5.83673107073381 2.15063863272445 6.03979531118015 5.56579029397898 7.4733128610213 5.73762646760984 3.64693565161153 7.52528667025006 5.15798188462888 3.34552269793886 7.51976282707346
EXTL3-AS1 4.02986982005981 6.68631142369265 6.84462542940086 8.05828835150549 7.36229453839559 4.18542970722205 7.07274144978413 6.46997158492481 6.87489284735219 6.57267870431013 7.65898690146455 5.10168074816412 6.21268022134436 7.6343732755275
LINC00606 1.55891461974229 5.4304498753592 1.35417284764353 4.43587724418071 6.34264203129118 4.02027460939369 6.02984486922666 7.53322225628339 5.42864256989278 3.27308286701794 4.43080912508415 4.07914254984115 3.10869455931279 7.49073778266163
LINC00928 4.93443252277919 4.38981458161837 5.85599193906354 7.58666267642516 4.69205163336758 6.27200918768254 4.56473727322574 6.59364090684817 6.2415667928781 5.20262145553816 7.12107965749915 7.56503884598405 4.9517808001779 5.50995167912344
LOC100506274 5.0865965398599 2.94977470861583 6.31068112061862 4.68128283415191 6.40459458233193 6.58367778000154 6.28044656801644 5.27756526363833 5.68592865840475 5.40128777216279 7.95485758794894 7.51657858971377 6.74228383286251 7.29519036313147
ARHGAP22-IT1 4.47794149528888 6.75491421849093 6.7016751902153 6.85642801871191 6.0153158027053 6.97977157205137 4.33790372400579 4.64905609076658 6.94219074232115 2.65242683551993 7.56709438283113 7.01372241277685 6.58237083723989 8.03475440200414
C2orf72 8.13620215477085 7.80371525854872 8.46229122083432 9.46735631725174 8.62719131772567 8.83147351630496 9.26427439329202 8.93496992627288 8.34975935681294 8.75020953491571 9.20714491356394 8.96751419260776 8.07355516513118 8.78092618411072
ZNF80 3.78803833606471 5.97092886942033 6.41179144947678 6.93686875174459 7.19599123376409 8.00185458665896 7.89283421009939 7.60674719915738 7.01906025278125 5.04564784477169 7.65673589410604 6.33843814278524 7.22298612274275 8.17603697820558
LOC105376166 2.83612914867926 5.94271224657069 6.06979430818682 7.20264398204642 5.83443110273825 6.52231348480495 6.47427427451644 6.26250588440661 4.41589790042315 5.27304436318902 8.11744934391409 7.34755670603663 6.22220292635593 7.17845870142203
SCML4 4.59833244891345 7.92023255137003 6.35776874446954 4.98672128610127 7.57540385782807 8.45640575565529 7.55163213606317 3.11915212668327 5.92216477832561 5.73276412508615 8.02612446765436 6.52722785574559 7.32284481660796 7.63270299455296
LOC285097 4.2363984765883 5.8330709724565 6.00341649122847 6.68131151116057 5.30942505710548 6.72169938907506 6.46051077706435 1.89923364654082 4.67651396797377 6.66621832079306 4.78289078063622 6.47451018795444 5.57440854778457 2.49877499406511
LRRC52 6.68189476776961 6.86198637084057 7.38085756233429 7.30550273625913 8.00402659553628 7.74714164790346 7.83682484595851 8.14708736722352 3.6065511960555 7.01908138656608 7.58649680226142 6.63638724505831 7.77542328614668 8.87363389594679
LINC01365 7.1822056236369 6.68829087889602 5.15855152484827 4.95994538194934 4.3842266781033 6.39300975025308 4.26731256007003 7.674265019109 4.21932188338052 5.89900519480967 7.80305521527915 4.89225549364961 5.22377815977997 4.99709319898292
COL1A1 6.79363972162994 7.33822471998901 10.1574303111258 10.249454822489 8.994039687294 8.02709874595394 6.08050183192792 8.33794073135168 8.67571962129047 7.37673750921406 8.76431928106478 7.6197592628086 7.13739798182899 7.89651647581512
LOC105374989 5.81769206526169 3.55451272448402 2.51314885457433 3.89289223893403 5.18166035391495 1.65577541496612 2.99729873127029 2.55581345613982 1.16051171087786 2.10600787567937 5.21510466565165 4.14050301254235 2.05319233369051 5.3276417403794
LINC00605 7.84595665596295 7.52781476828472 6.81334382803203 8.32203358810518 8.47840642305565 6.89156257427457 8.27905335871814 8.31425241172191 7.27373872933896 7.02845975251509 6.54415645185932 7.32849183030485 7.80289952505733 8.44651843904614
LINC01210 10.0513340325167 8.85353350667782 9.1587154567296 10.5685233478922 10.7892108364084 9.06689751917167 9.04471896240612 9.10224134391647 8.57967911155738 9.55619487413619 8.52957813488585 9.52410678417525 8.49831589905206 10.4636459550529
C12orf74 4.3723496887562 3.45177554858288 5.65380898048013 7.27683254817732 4.06588762972779 3.70828768030423 4.48068520057493 4.22085616396088 1.06972965936555 2.35062199237964 5.19020909455303 4.57886204901874 3.62027320606959 3.54127073522846
DLG1-AS1 6.0171520426289 4.77991524637157 5.65837117025596 5.63115056663382 6.32647784580913 5.92746794189771 6.6805072141664 6.51247642841382 6.60981951447711 5.95721025414592 7.06324729860149 5.97692264049102 6.74040682285214 7.29452701661483
LINC00692 5.17056525565066 3.82366886872093 6.3002549891993 5.84550585777736 4.93856715115045 7.20865088706868 3.90910871634116 6.98357167733976 6.93902671206171 5.9120883882589 8.67801730990695 7.14475102094309 6.72988988557788 7.815804033854
LINC00868 7.75915583380027 7.33250655086127 7.69640563485506 8.83863163662486 7.66287768906408 7.62244356415684 8.17023504737097 7.32125708567161 7.19140769004644 8.32185776178974 7.97591616131459 7.93751742042511 6.72845524142352 6.05603591127541
KIAA2012-AS1 4.3577511531633 3.92784337067453 3.7665315587825 4.85630500330647 3.14940619680358 3.38496847229165 3.78722348428316 5.43832778726761 3.39332146386489 3.91781553187639 3.81487645415554 3.73508778704803 4.38231933179048 4.37692517397136
LYRM4-AS1 7.35699857215079 7.06244771516878 6.87858680275884 8.27922240556775 6.77693698291202 7.48458688911341 7.91790489800122 7.77270517877032 5.48114779168886 7.16026777122263 7.40345946667616 8.09026753413149 7.500151132248 7.99603616510545
ENTPD3-AS1 3.01713747425005 3.58401361675197 6.04868107301295 4.29245637008521 2.78804376686586 4.72865413699907 4.21423284797236 1.87066259918961 1.39991207952809 4.7542231751832 6.38593934232521 2.39765786379355 6.36925027258375 2.25778216316152
LOC286178 3.47276718533461 6.37585996976566 3.64054805112484 6.31935817079818 3.79991205968886 4.79990377305286 6.38758225797464 4.44257332246224 2.8245941491269 5.13399786345825 7.0874755708563 5.08649718543444 6.24157175021365 5.5193711185267
ZNF778 7.87443981287549 6.37058000702175 6.9056012120282 6.80271668064843 6.85708276226961 6.6456742821548 7.28446786380357 5.74314843128184 4.71825201551371 6.78346451215497 7.84080498370627 6.94452115299599 7.14805451625763 7.42213122114849
PVR 8.42504549783623 7.97444613945151 8.41071548573917 8.40080900714248 8.86389107405773 9.09135551355308 9.10443809574373 8.83688384676117 8.85532635844731 8.90657527217288 9.4356477609684 9.55545535951666 9.40788423060404 9.734683204441
ST20-AS1 9.93392061224485 7.95533082306942 9.48900677854996 8.5746430984336 8.21661006874244 7.06612902551715 8.81333228292607 10.1341747251275 9.28029613353357 10.7914795628101 10.2339838992954 8.87397987118154 9.78014848898496 10.049742384966
ARPP21 5.3118903300476 3.85083042053733 5.44674057645333 4.68053253104598 6.66971987520228 0.984991754205425 6.36540261845863 5.0625085897344 5.62292215376598 6.25092520261154 6.0241385773287 6.29375781436536 4.17649831113612 1.50807820495443
LINC00901 2.31856211479898 1.58148430162828 1.7427801848634 2.55956229429453 3.78727468724023 5.70345512659056 2.14194215677269 6.11201114391768 2.64638365373602 1.93253783222614 7.35463639992923 2.64038377537999 2.62192948544769 7.05120023848676
SHISA9 4.42931199550017 6.00216579739879 5.47263268355134 6.79065867135183 6.28883083092124 3.93762970114142 6.59644621246735 6.51611130245033 5.02626448110925 6.99557157543433 7.16230269974237 5.88527637509984 6.03769585546718 8.19575310243447
SNHG28 7.54291655476007 6.75920910811356 6.46383609250397 7.20546289427034 3.34285053590255 4.90965407449093 5.88951759175782 7.77558592015843 6.71067145448399 7.22734542777444 7.36430365278342 6.68505851238974 7.21814762203933 6.84756227930599
LINC02724 5.50289225480472 6.29668297144246 5.57920519469864 5.86180726697376 5.07268550673491 6.27507541740357 5.4328054447986 4.68520123661678 3.93079788218269 5.10655896239593 7.23142952827771 3.85335696860212 2.75740094413683 3.79511442949908
SLC7A14 6.15054403917108 6.04402312416341 5.59164471333638 3.16975443274589 4.24141692076929 5.90576702011066 7.01062880430417 2.47540893398184 7.11717346732858 3.96416016578194 7.83764243888468 7.97551096551756 8.08712864891563 8.52634390875965
BISPR 8.81945519911607 8.15161430237502 8.98912026947248 10.276952553723 10.0375538173856 8.99240221660134 9.24359006718447 9.55746408452944 9.54008075539089 9.31233526236991 9.20982057251205 9.32983512344015 9.17963221524489 9.29182408183523
DCTN5 9.0183746272418 9.96486542818054 9.59205893306632 9.16893807093062 8.80636305036288 9.91051951530435 9.33291711820509 9.38350277623413 9.91986636631052 10.1869140015135 11.0087486407658 9.87511070811858 10.8230925285792 10.4489948735462
LINC01553 6.38333190815375 3.83863214082296 6.73308448801579 3.46832785787065 4.17969257001572 7.24796073301272 3.60441534643246 7.84761301344361 6.85667078149831 4.01219141395381 8.01005808698081 7.40944779417477 3.29269915993351 7.96804523499008
GTSE1-DT 6.57996136621148 4.39912117981041 3.92640938941685 4.14030994912171 4.16848880525047 6.19472120513506 4.41567755320177 7.29376590562449 3.59381865743874 6.7112443405245 8.01389042656451 7.07234915969102 4.62785485297218 6.98918897390046
LOC100506142 3.65357026016562 4.00212730770123 4.38434895535324 5.12718092226888 4.93160647685021 4.75186108243155 4.88495391114976 5.43208016409343 3.13091407122475 3.95984803638914 5.55416242623533 3.42544856239445 3.80688596996047 5.41076745894909
TTC6 6.14958292740216 6.16702708484388 4.66327515881671 7.00539998774259 6.64877603771014 6.64955798002833 6.89095976504623 7.64482968041118 6.90579132419335 6.75593574681245 7.68436992901301 7.08987097966851 6.95405901513254 7.48136837474281
FTCDNL1 6.41707105438488 7.38280124564236 7.09410408424174 8.40655877848015 8.23601036384846 6.59462990785203 8.2326804210501 3.95155795593243 7.5261611687454 6.67756039032234 6.91998595627993 8.98216735247483 6.05554122960912 5.49321916247386
GTF3C2-AS1 7.05732895939247 5.86134377592074 4.44491946339336 4.5857773932338 7.12657852187495 4.70453669805128 6.11997529072645 7.17320240529097 5.80166335582808 6.86947416629936 7.94663320359595 7.8282450393407 6.78628923378986 5.22292431707053
RPPH1 7.52038767372119 6.81526031723242 7.80189650317753 7.2417744143873 6.89259624318736 7.52465375706162 5.1671507583006 5.86899856826234 7.03986657803892 8.01236418782821 7.68284223265772 8.06522439092827 5.09438303480559 8.53848112824815
WNT4 3.96426923671084 4.44132477971162 3.30003496313858 6.18036729678487 8.17407529017028 3.98957411235701 5.68413845754185 3.60473675564141 6.37036274210144 4.48618404331486 4.71398498463848 3.94436372269328 5.1532528726328 4.26860506346707
GPRIN3 5.08007603428688 6.71308677443267 6.4483178762034 6.64370570883424 6.89529171381949 7.32289888229277 4.73890021285607 4.76318474118111 7.10128973548981 6.43933307350922 7.86790572784374 8.09565758110855 6.20488644869392 7.04465858920695
FAM216B 4.07198056705703 4.77528499989355 1.12486871345904 4.18489913974362 5.4294495927912 2.15491853737973 3.91229441615974 6.8587431834637 1.84959020444008 4.92480727902169 7.00008565747512 6.07090555718375 4.27455762569338 5.94283725758818
C20orf203 8.28500311051498 7.84861230012299 7.24313589201192 8.0767819337738 8.23086394343725 6.83796594145959 8.33582086569189 8.51192141945277 7.70215120931314 8.40082906912641 8.82762502243004 8.38409730854382 7.96401041090446 8.88632120252491
PRCD 8.364927372149 6.94193496509028 7.02882328105358 7.48307086419317 8.04189729985239 8.01289266249408 7.07052457421191 7.85795985202808 6.39728358714148 7.20676335241049 8.14954949738874 5.78408461910841 6.3541344026144 8.09032364652028
SCOC-AS1 3.58700247126499 4.28794134593605 6.33784718564923 7.04492519568136 5.5698018479562 7.03235435073647 6.62383921422378 7.67588013418846 3.20027520650093 6.0193589890173 2.45749395894735 7.5817685077562 6.31527856105645 7.50824957228376
LINC00671 7.29172418274305 7.40675263653471 7.39023775670765 7.1353635108196 6.82029258613417 6.56511502922796 7.37092013702309 7.73491347962827 7.70908657038769 8.68560556862564 8.3977199771354 5.64563883611826 8.23213403859188 6.73485049624351
LOC101928343 6.32402154881282 6.98594437325115 7.83761405800484 9.27853657485593 5.1692555959659 7.02988792570396 8.45418658830785 7.07421426482117 7.48929164308759 7.72391686997153 5.1529617613023 7.77837746803591 7.88741377437565 10.3234792849408
LINC00856 6.90695190884486 6.99298477349238 4.53151371449684 6.16568928859352 6.85531576746617 6.70642142076965 8.26129855875257 5.82155435678051 7.60713054214406 7.50804510836358 6.90433476280626 7.31076726671525 6.22632066666096 8.69560657953408
LINC00930 7.09600456749673 5.59101781064072 6.19128390696756 7.22114240300064 7.04255788692074 6.80830910378969 7.40315010653635 8.17567129823221 7.80251054909366 7.56398024449791 8.5303126905683 7.67661791101293 7.44272624610094 8.41169104884327
LOC105371967 3.51282482985358 5.04213781701969 5.83718083340952 5.29909662887011 5.54348536631381 7.11770127549777 6.90918626002312 6.34136225871029 6.71343325784282 5.24316979346147 5.65417171388608 7.0476005499917 6.69825737933818 7.57106089404743
CNTFR-AS1 6.68116530869101 4.20059537432459 4.33408410217061 6.89464438701593 6.37316444810723 4.94449210464928 7.87403337460998 6.1727805131839 6.42490126704263 7.36719805768691 6.857459789592 7.6379528832793 6.55777981534401 7.87065138050116
ZNF426-DT 5.6614258234441 4.34859927951932 3.86514778589702 6.61600430283454 6.11973215845362 3.26224145709061 7.0475732866248 6.19844720242374 5.95031513132409 4.312130016824 3.629912606294 4.09066800174288 6.09728842950718 7.23605821376369
KRBOX1-AS1 6.15150532287758 3.34901985006888 6.15128043785781 6.43343672010491 7.46920874024883 7.33787607934487 6.67661720586151 6.90845867397733 7.35607952855762 7.1916633168568 8.76655938541674 8.18487435136496 5.9776684828343 8.51371417547103
RNF144A-AS1 7.4342629210278 7.25883075886219 3.97295543948485 5.80410468449654 8.0540121963569 7.97018413635691 7.98555906136933 8.3552546198513 6.83946080431831 4.50024500406784 6.51515892334226 7.91540138826041 4.00567484616756 7.39096941909261
LRRC52-AS1 6.46667980909498 7.00513046785373 6.78329163078377 7.23413627038984 5.78695228730212 7.11390465540114 5.40125568305901 6.270340744367 3.60286778497608 7.53764784421145 7.50612506292942 7.00140369036224 6.26130815065148 6.12621691955795
DLEU2 9.65253077178284 8.73663125593699 9.51403564062255 8.03390748950432 8.8045798973857 9.67687703082732 8.24322635758976 8.94714977264382 8.85317541752093 9.28389862827186 9.76125684608441 9.03618213129905 9.15604969540375 8.59272312642463
LPP-AS2 4.79739799110477 4.453368758633 5.64391793580112 5.40543354739479 5.89755386301348 5.23922731866297 5.83377636652282 6.49276539258414 6.27134499287973 6.22215094292697 6.81911761673184 4.97325905331098 7.22071302314138 4.39975147378899
TIPARP-AS1 6.67671310329164 5.98112107623333 5.62656617004012 6.94347363729204 7.40275201669777 6.33710841633224 6.16972341080154 7.05805126991844 6.28617847585768 7.19373528138093 7.837952700088 7.26614280521914 6.77233964970673 7.61543836835058
LOC101927314 2.30607992242581 1.91328351525767 2.07039138888284 3.82801915927242 3.4651608423524 4.43608986271098 4.58588973537248 2.38576067950737 6.08854042893152 3.88814802964292 6.79739306233888 5.91129730319273 6.83543147347657 6.30599276661609
DSG2-AS1 7.00144873003522 6.90255962293047 6.87400262575567 8.0810828631813 7.84888078738897 7.4990470027136 7.69540161332303 7.67063996338925 6.40924105779729 6.93061671375463 8.50972315344995 8.03226507706517 7.17843280615506 8.542752923829
LOC100132078 5.8626695892684 3.97236272614185 3.88628967785197 6.17428716114464 4.971434571755 6.63868772104053 4.31268622722733 6.78319208362611 6.3328308975681 6.39119082213304 6.54758108102912 8.21375990738657 6.15535438819675 5.28071101997973
ATP11A-AS1 4.83809254805717 4.76865438147508 5.15561526885672 7.80811085075698 6.84201210336059 4.80101738097514 5.39759626114385 4.64091297712796 7.24037825686425 5.26091426611149 6.07106714943049 7.87415390379947 7.6326862747043 6.40942233562925
TPTE2P2 5.44996375447953 6.09811464066489 5.10538600649763 6.16361687225433 6.82846910688173 7.31410373896579 6.80066568557109 6.80573871390315 6.19591920810335 4.73154712853771 6.68293139857364 8.55737294393901 7.06263443219977 4.70216825162608
ARHGEF33 6.77725268463446 5.79572773228845 6.41274444150342 2.06796115346825 7.4308623024979 6.44213038272023 6.03935184257402 7.35835669842858 1.64189926116512 5.64248208992044 6.50906888069255 7.52192309624528 5.89316729784713 4.51336377778441
LINC00558 3.27425554749767 1.62555385642084 2.02837112163973 1.46107325815503 2.64869505946675 4.47931400017626 2.0765443876392 5.54625922564204 5.47286594194517 4.07375512206997 6.55731557602655 6.31110489528306 1.60919848131623 2.29874540245372
NPHP3-AS1 5.84767000892698 6.73521752202334 5.65746966110959 7.11801080541331 6.48356961153461 5.77936190327415 6.41757592964135 5.04910142108437 6.35344803936447 6.08513780541386 7.78298445330621 8.16371457696585 7.30206858670923 6.21077126978397
SORCS1 6.4418575836218 6.01261515363543 6.43410926444969 6.85469886442389 6.95399734436754 6.16302265293488 7.38480187808469 6.58565122318378 7.10565608031465 5.95294783913481 8.38528822747644 7.36656439181289 7.53420170541787 7.12896971200461
LINC01270 5.82698847395641 3.26792525817579 6.07061709256586 6.10207396514811 6.69935451440087 6.55154600937735 6.36205690465526 1.74838007912551 6.2026947143726 5.75065527267727 2.98091569304172 6.68722029445138 6.98707296670108 8.24477957586107
PRMT5-AS1 4.28436458505927 6.91946880361979 5.34259421140772 6.25434913897361 6.43445692870369 6.9331099197125 6.05865245027461 7.94824632049644 5.62490509286262 5.20373521490247 7.86236397891436 7.44876717857623 6.8887042895188 7.91708201938301
APCDD1L-DT 6.53926770720445 5.04141472141914 8.15451738969384 7.08709787811036 8.27376250308411 7.47462261455465 6.68080536255441 5.8660355711546 6.8475359720137 7.60898439532384 6.64421826079198 8.63224603680144 5.0958316120693 8.16455148728653
LOC101928335 1.98575360835454 3.52820372235342 4.93469859613882 5.81536510589236 6.07194239443404 7.34307287206938 7.44098872990009 7.43455150424189 5.95238552295899 6.53375784353473 7.49284340695667 7.97536077918785 6.85562598869692 7.27388229815277
ZNF577 6.71293275509161 8.10991368845449 3.56112691957275 7.62396267360985 7.52435678748578 7.05034714579527 6.97505347904629 7.38166666725372 6.96750295302786 6.60217594871234 7.58781051326433 8.16051485717583 5.98406818176633 8.58837509388734
ZNF474 6.58933654665208 2.22381607088154 6.72488351767661 7.56735149945065 7.66994942095311 6.64946026041272 6.69023549003293 6.79588121201774 5.29811867016208 5.85132678835279 6.56288119059421 6.62356226985009 3.81124803265251 4.96272853891103
LINC01898 3.85469387827422 3.52400724101832 3.1396065216394 4.03595991298163 4.21085482831681 5.95807798341394 3.98817385958231 6.91078062304189 5.91814862819769 4.90851895989796 5.41448127821499 4.03607160353781 6.10609429268844 5.00310476291647
ALMS1-IT1 8.25783001281721 7.52422277855921 8.78645783560789 7.98380137177025 7.67994098453958 8.41136522819851 8.16595061791515 8.45260202353986 8.25509562642587 8.85379889695014 9.61483073836631 9.00722297784382 8.9944600791978 9.30705937937995
LINC01838 4.00131135463658 4.19680845342655 2.516059032514 5.43036088534678 3.66174276021623 4.5511505296072 4.08228787410781 6.02788543387334 2.36822161352217 3.43568592737381 4.12954679992159 3.93094734083455 3.44327776438583 7.36561293344879
LOC101928651 5.47537254997333 3.43736225276657 5.75388501522266 6.69606616868561 2.77069100574933 6.52189939012012 6.5089323351964 5.97414426710442 7.03230365278612 6.82975317404493 4.89016989826696 4.80825838450327 6.24849005482109 4.83247334416944
LEPR 7.08005321634399 7.127112189495 7.22767562330912 6.61297447528703 7.12098119873386 7.7571286170198 7.51465804137766 7.63193877221561 7.08846177381326 7.12860375989875 7.27786017933478 8.37183979488964 7.45736035694875 7.14549812602297
LRRC77P 4.3656799408529 5.9317731045134 3.97785047670301 6.63431968801319 5.85978895163994 6.24031585599432 2.89148237628275 3.00435307016732 2.93198461120255 4.43558725931368 5.81129119622215 6.63950437967789 5.20602582094294 4.91974146388639
LOC101927138 2.72608635877652 3.68232833300117 4.39857543182491 4.40216482551188 3.20662744051327 1.42701341979356 2.46490556036737 2.22122161155631 5.83182633058427 3.05377690845164 6.87726940737426 2.99455945031613 2.23297044254887 3.47408814501457
CFLAR-AS1 6.27059042379974 6.26127504892669 6.16218042305085 7.16263200963244 7.36511421661537 6.61166150886718 2.76628560100229 7.10598181970509 6.66535297357744 6.59871252640982 8.25988870261336 7.48566430485443 6.98345083084955 7.26863556484064
CDC42-IT1 9.49284200529828 9.58792749632064 10.0267253780279 10.1838487307419 10.4105531103868 9.64753145879422 9.71108943585055 9.2744487428149 9.74465458243445 10.4480925528976 10.7154318182168 10.3618176968513 10.4702938331534 10.3047813849037
GAS1RR 3.23373209714651 1.55630874640663 5.93942571044804 5.6770159844869 5.95852278826067 7.37735717885191 4.09469887434269 6.33342927978922 6.20870179872588 5.55186296098365 6.63566095546793 7.54142655779911 6.26168387721788 7.09379783113009
CASC22 3.09720810042366 3.95146657051602 3.30728789200325 5.14960324922019 5.44542644165407 5.51386905602177 6.89900035946147 6.48725367414468 5.24961637602165 4.81466320971009 5.89360781693954 6.90950311349036 6.18190300849319 3.8670493731269
KCP 6.74989087496857 7.18967435267311 5.71116668372699 7.32564725348495 7.39696262791196 7.68420229126221 6.75009863181546 6.06964825357305 5.92034046813513 7.01631022127148 7.95661138376582 7.24847696171562 5.39190516529892 7.99789585099934
ANHX 6.95920910107932 8.05680893185732 5.21839099851305 8.66034252558765 6.52536372883421 7.86861207567489 7.0664573537046 7.13259843358303 7.4131870146662 5.96445824265015 9.04105155875916 8.6691968846114 9.29397207950215 6.72828380462992
OR2H1 4.87952051705053 6.2745343309461 5.97746677475701 3.90980861915128 4.70448579270846 5.96161406834041 7.71203306367092 6.25702816133142 6.95256071703697 7.11529444135045 7.46838129949277 7.45348218633114 7.72391277551991 2.50206602395395
ESPNL 5.58257466881412 8.14167699348298 5.89092986109616 7.52745276545227 7.3774300636668 8.07845719775228 6.69586857372956 5.69819902727417 5.67829223741229 7.11898362641008 6.67238432358821 5.98495681257902 5.91665338763914 6.85328085718446
TTC23L 2.74324286178202 6.4779369634073 4.66456020679398 6.03597200588052 4.23599887963265 6.48687861341804 6.60047062600591 5.72955277045397 7.10262034199988 6.51885344724033 8.56769944675477 6.96100857034685 6.51481865806317 5.97554810842729
LINC02239 7.93204935677198 7.53991486439893 7.75003965871923 7.79272002829935 8.19201361980144 7.69459399276162 8.33485873753284 5.29018550776172 7.15729134884383 8.16650557219653 7.56680982759532 8.71246681524354 8.07640356863563 8.4965298584864
FAM201A 8.5748621747113 6.56679993562851 8.47221114716195 7.55703322219041 7.92158866648469 7.41292460243478 8.57346125339545 7.93380748196752 8.42539552076561 8.44339240264725 8.62114490681762 9.56960691183036 8.17076432561005 8.16141207880992
LEXM 5.23026873566842 4.08500817262082 4.28353808883246 7.13007319129651 6.91708321316546 6.7956903337383 7.04016914888056 6.11096222334174 6.47643353551394 5.60791171366106 5.02470353112047 7.11192541436134 5.01846771341779 8.21422731001324
LINC01990 2.13018462565704 4.95214249914216 2.02234650537512 4.14308561309459 5.95789579891296 5.96635824768465 4.92920916380579 3.90797509455875 6.14851583311822 5.73606362787181 7.16520548841245 6.15544546903917 5.18648986099728 5.76582246107609
LOC100507250 5.84903447229643 6.47740372053834 6.72666912266442 7.44501898559 6.34082910020638 6.34371356307179 6.76240861661256 6.5979195054721 6.52492967241823 6.36501847825834 7.37146128573458 7.30044042361547 5.45115340287651 3.83845263516474
MIR4300HG 2.7747508007277 5.7301228296008 1.73081209095382 5.11512107748779 4.98188643752487 3.83301858546722 6.97174126434466 7.52357763743962 6.3199027530988 6.86897807971811 6.44803517347725 4.4485428752501 6.83722297570094 8.07197713585133
LOC101927787 6.03929634457123 5.09358764051481 5.67593473978012 5.32817117503055 6.71501749643402 6.02648404796967 8.68876713855289 7.22225297554555 6.72966424465579 5.92829475129946 7.38251336167731 7.95210404962949 7.28599767007009 8.03572067261645
HMMR-AS1 5.08691196604333 6.27886236767753 6.3768597284424 5.1780596635168 6.03146776151703 7.76239134103185 6.02648581853434 7.65098493807304 6.83661469515565 6.3237953563945 8.454440368518 7.61265769732842 5.76659436670974 6.07349079173539
RNF212 4.63507524786348 5.57349753325386 2.86492619977778 6.31368955015963 6.77742103064289 6.4025096992551 7.02455904457619 5.48578262660084 2.22446758463154 4.28296904207376 5.61867298474757 7.41270617134087 6.09373319285481 7.90549712102105
UBAC2-AS1 6.88065614217085 7.16398572067241 7.05556769210701 6.48748843955694 6.54716399494698 6.06089713849257 7.83118814924103 3.12815480059268 6.36454354308892 7.53718034240162 6.77172186664183 8.03363388391061 5.30916236012927 3.92699093060361
BTBD19 6.96096340830553 5.87825719877116 7.36748289813887 5.59311858176185 6.92849705667186 7.18737978851654 7.07126176573218 4.44543008357051 6.98598648382119 6.49075815629219 3.99905743196053 7.44697078255818 5.85031162615128 6.33010372170251
UBE2G2 10.4335113746449 12.061892278034 11.1358189267612 11.136118953326 11.3214873293131 11.9609065918705 11.0082297125379 10.6526657450943 10.531364888924 10.1914590164378 10.4212822178895 11.4455125622391 10.8265604037756 10.0813888975269
LINC01128 9.20071669387263 9.11431522402328 8.26513492770092 8.63522365638707 8.26928099483884 9.18794288801575 8.76468751100485 8.4157121959071 8.57297112080444 7.8136298606006 8.64513457236907 8.4885049669993 7.55870463220497 7.77125637453867
C5orf47 6.67580746462723 2.89433778733559 6.34706163161699 6.20121647773648 5.77806687617654 4.93071841684812 7.4571740027042 7.27707254928727 6.20282183116912 6.44098690332854 6.96184670648612 6.68825590503036 6.18044587169035 6.65830718311003
OVAAL 3.79759409044211 3.44557972527825 6.01773064917202 8.50680740396213 5.94506593540016 5.08583677168717 4.81131329135927 7.50230195632183 3.72607044160009 5.50685388662057 5.08604278526651 5.50487999059865 3.0801927200316 6.35065441448998
LOC100505782 2.9494096138691 1.33421184821086 0.576153496150293 4.78333616281481 5.08391411801642 3.09177937055656 3.96813868744194 6.16031295581575 1.63366137218696 5.29541373751377 7.0292308986364 5.43028393467007 3.64738013743776 6.7274303994409
ITGBL1 6.57655267242535 7.24333681312993 7.99120492854739 7.04934651311853 7.55901986216334 8.32155294540519 7.37083646306577 7.48214644384083 6.99788738534526 6.96420222376945 8.96829383279996 8.43040906107255 7.87801043697576 7.96364231299166
OOSP2 5.74186171847763 2.4359962877577 6.84331307606368 3.30924081038529 6.34674968647768 6.64675597598931 6.26263667062238 7.85852812052241 7.12176660901837 7.13219637833554 4.27837139724655 6.92925959238626 6.2148908393566 6.26016701959592
MAMSTR 3.43593256800543 7.73845913728051 6.77882490243308 7.34198663646345 5.54197970041846 7.07686582333721 4.47133445428654 5.03857884618437 6.29452205414809 5.19119664042387 7.68211746741858 7.4528367312285 6.32376870081199 7.38620049941052
HAR1A 3.15032765695997 5.43175632595869 5.13047830973949 3.37158395274233 5.17248151493598 3.93619882180515 3.49344879605051 5.02356941039268 2.38901247911218 3.15935938178792 4.61402661041959 4.55610380664417 3.31846667135521 3.91544154556199
LMTK3 5.21836929781958 4.97261454419651 6.89992603316195 5.0520328230683 4.74100794759323 4.6788003948622 4.90782467864209 4.88176787500565 4.89728205979737 6.51418460724157 5.74351739156889 7.34730688656531 6.76187829488955 8.27557700809424
SLC26A4-AS1 4.41861769961337 5.21296497522747 6.06775056270398 3.19044608820187 4.7385349335213 6.37733375080797 3.54813572358391 3.52222778731924 5.75011525107081 6.19646128015615 7.28585160385903 7.44897774090481 5.82485108314866 7.47820658558817
ZNF561-AS1 7.54236408086003 7.08838120617356 7.40817006943431 8.13238919374733 7.74296351167302 8.19443873710072 7.99922716221537 7.30434767071031 7.82954579592126 7.59157395729129 8.46308700281827 7.82766344392014 7.68043688716979 9.17904047541034
INTS6-AS1 8.80774130648367 7.69999296839726 8.42990798833908 8.86411648495021 7.85053191778629 7.78416892050203 7.70648427615071 8.77672483200973 8.7411645954949 9.08856115203936 8.78077399160918 7.86914222674899 9.30895648069466 8.42138069085687
ZNF575 7.9620810428091 7.23742031354425 8.12339357565429 6.97571271796134 7.90756609961782 7.46702020251614 7.67146676290795 7.44954981980119 7.99441623515857 7.83674280874708 7.36395074892663 5.6751082387559 7.69786206741013 7.49467641123716
GABRB2 6.23194997768091 5.4231845022035 6.34795313920455 2.00404864754356 6.76787457534431 6.4576082446697 4.55053871451876 6.88496172339181 6.54846421443355 6.51945462693985 7.23702348604771 7.95419049305643 7.63111228761276 6.46655583178851
CHADL 6.61997665498939 6.89521414689838 6.66383416445002 7.92456787778225 6.67552945213091 7.44574325399662 8.05131934841225 7.40267102137737 6.45459886595556 5.690927982839 8.05933202141337 7.71171583682649 6.51541127041812 7.85807302618612
FAM111B 6.51644243798831 6.99870888664495 6.9634486916266 6.25668688095876 4.77311177052112 7.67598525163968 7.5297616136944 6.63568300918602 5.88390106874033 4.96965474414331 8.11022019462576 7.01236530531503 6.83233307701382 5.84388940270248
ZNRD2-AS1 5.02848737948028 6.65045726451057 6.48831206749341 6.53951680326379 6.74756060934043 5.22982937707731 2.18191449432395 4.10583980218403 6.90672106898133 6.25477656022399 6.40554110665212 7.47935345413276 5.45554389600578 3.77146939708213
LINC00632 4.75121250239266 4.49274088206437 5.44268312393927 6.10050949458193 6.63536609969622 6.08752988257982 5.60861056279326 7.20884984195739 5.04513888234821 5.20760670436281 5.00964188052465 3.86375017436327 5.56514534903989 7.21640733070312
TMEM17 7.62626536033115 8.00869304523848 7.40716237354112 7.78394179292757 8.48562445963325 7.76764023351125 7.81282164028156 8.17226697801333 7.71108874734821 6.62014033760369 8.15276802619048 7.45617778967261 7.02971900446313 8.17524563578095
DDX11-AS1 4.93630154574338 3.02780180922121 3.1776590403688 2.96450029194904 4.70752037357796 6.51602428992841 6.10767217866523 4.6664748412483 5.04660761309173 4.57716655094105 6.80022691659247 5.14495429629788 2.9055087940281 5.58761882052004
CSMD2 5.81637109958899 6.5780832552507 6.87582060144338 5.94572708013331 7.59847984690277 7.3061327968154 7.01182769420645 6.67606002851993 5.54297117163934 6.74410860850875 7.52383949134087 7.11930118258158 6.95123574994072 7.86411617534401
SSTR5-AS1 6.50254065056276 4.21568014956193 5.21101219348551 4.56537356516435 4.98175631822104 3.74075166381338 3.89084743968381 5.51245920366575 3.84548302562968 7.21536505978322 5.61880921793252 6.40788958263879 3.1790719646713 6.058622581184
LOC101928837 5.97102570018658 3.98536562674322 6.06584025025496 6.38815233250626 7.19532495759739 6.86858923591985 3.40241794564563 6.66612030259583 4.67633116801918 5.93734462757695 5.18503477421037 4.65861366720583 5.54917843543764 6.50820186662752
FILNC1 6.25914196055046 5.14060935000221 5.64525579046502 3.14814829675345 4.16748960137477 3.61630240674371 6.00597165242083 5.27763704564505 5.83346242273162 5.27691757639314 7.87858618972609 6.89143255407311 5.90439209004177 6.68782775620134
C16orf92 6.12537875239082 3.93561720984711 5.08486280002768 4.83277003769383 4.24537244130067 4.29123443901313 6.71311152600748 7.17209442517294 3.85864249324542 4.01447045401202 4.2420490999602 7.95531280344471 4.34251136726333 4.90118259686696
KLHL18 10.1361529267606 10.8467307055163 10.3649170884372 9.15095943901398 9.29557357776085 10.042439145845 9.9646065649337 10.4696143467621 10.1573583050688 11.3712778756184 10.6838192465672 9.4398209128365 10.7515130960442 9.77988872646175
PDCD4 7.50601712827687 7.34345223956482 7.94128182347029 8.01124179413723 8.26322928799682 7.7896457958866 7.73974281235543 7.28703357613513 8.42582013481722 8.12313901409435 8.06926070761219 8.09890375497365 7.52413343235889 7.1742286275316
HCG11 6.92681900665851 7.29148752779852 6.69451390229244 9.6167056019973 7.93777339358689 6.10380750470454 7.49116845525758 6.52403498838398 4.99532079309703 6.75514796525475 7.01987868267522 7.3447095691531 6.92634344131983 7.63925170202452
NEK8 9.51972548489949 9.06678829748194 9.06244690564927 10.2950709465205 10.3303006888781 9.44180485144802 9.5842172915533 8.66214994456878 8.90915655144244 8.08016037224269 10.1005966410138 9.44574718474729 8.79002815193418 9.19730049970631
ARMH4 3.32359776918976 5.44286091163102 3.2895538646839 5.94472447504786 3.79914534436224 6.19979384015991 6.11989314481479 3.20334009322038 6.67901836321061 5.89292040271537 4.72369234038859 3.45917191015547 1.86341200850282 3.51666950795855
COX10-AS1 7.52139942984055 6.63205354046781 7.69411129328405 7.8147349781866 7.9086159885198 8.37408702522937 7.94599973749465 7.99033829410883 7.63254087654689 7.49478199816895 9.28717975364847 8.81720816718129 7.53682767435952 9.08644384329666
LOC283177 6.91027095439445 5.5858413752568 7.23144296902303 8.04804159967607 7.96190399221347 8.0402497141128 7.84238366016948 7.65658503465339 6.64677037389913 8.4820742237662 9.12409002724269 6.41534375768976 7.79389913302972 8.04522943836518
PROSER2-AS1 5.46187557128171 6.17057446874996 5.54116477865929 6.1595123334463 5.40524325678809 6.32776369997923 7.18443800617244 5.98809817451297 6.87634504074426 6.16864143390097 7.68487833443582 5.59334390994072 6.40939517935217 7.63193222622258
FAM181A-AS1 3.4493883728904 4.55631107649388 5.60634035936812 5.4234084123936 4.87345051080755 6.49397614234042 5.60018796912953 6.71557630512062 6.60211402358372 6.42701844983096 8.1400899603132 5.89979966416452 5.48513761511505 7.58950359274069
LINC02382 2.77064999276798 2.13600266838312 5.08239986748315 5.33586123067498 3.42565668159349 4.31784671372779 6.46976601796553 3.33869395891762 3.22149617786282 6.42439189440176 6.58971345910932 4.13562105458973 3.73134835986848 6.69371135927489
LINC00648 4.99147422785039 6.05977144618104 4.94707184600294 3.01975243456805 4.70782734524185 4.738840239903 3.71643784674142 5.85448893261197 3.77939946483529 5.00965128511633 6.91242113266172 7.07497418471475 5.63569954925336 4.31459357590487
LINC02475 2.10815441031796 5.869858577779 2.81657103665377 5.19835977872556 5.19515819279064 4.29728460901374 2.80652265920558 5.67489222038864 6.10708543510801 3.39315257013548 7.75388528257409 6.76331595822814 5.89165345994292 4.85249180689729
ASPG 4.701784681587 4.81878973169715 4.46481853991029 5.3101612269708 6.45337303908541 3.89880620684208 5.88482939783192 6.22548645152845 4.45782605521172 5.364621104924 8.02383085152701 4.44427811747069 6.46744317662263 6.20370996511861
F11-AS1 5.0796993854193 6.04664013272573 5.18098921441496 3.06331241114579 5.69526421050053 6.35851740752377 4.76440826199144 5.80358766511844 4.56686080819488 1.99588606587366 4.11743656435622 7.00294099984843 6.82664762944659 3.72423988558196
LOC102724814 7.26315086870129 7.38986103372941 8.4088218079979 8.62292303203473 9.30334216614341 8.30104754081095 8.17879081680834 6.72580658336689 7.95128121752021 7.12713076624329 7.88431218633229 8.47925037031336 8.04785407463092 9.08095419750689
GEN1 7.88144866381384 9.56561164537931 9.9230325273953 10.1485248830539 10.1050324141378 10.1900839242277 7.89454677790861 7.82680776776891 8.77591738656978 7.38114837312969 4.97259524582782 8.85521016490171 8.6878057156906 8.16538740988156
LINC01016 6.11546029339808 8.31135870068642 7.6524305643046 8.38548798455802 9.0960786472442 8.31997056313488 6.81765778969221 8.82482798539459 7.27654505243349 6.38615772394453 9.11382810019802 9.61836200779692 7.77213111149824 9.34399424213895
CT69 2.87557681351062 4.55842744838099 3.27736038633042 4.59689460327933 3.56120758739108 3.09238302748773 4.15690946209651 4.41829183721547 2.07516943018881 3.49795208381237 7.32282679426276 3.23072409744616 4.19838806922116 3.20503711328418
ZNF585B 7.04100198716751 7.35186062133078 6.77001102274271 8.1144222078149 7.59473365169127 7.52253680799612 6.19474996098238 7.79967082141879 7.42896476346046 6.32766365435156 7.10514899550235 7.66610538619939 6.12103011803399 8.13690910932114
NT5C 7.39330464403444 8.1603988833248 6.64042643681253 7.947971166196 7.70483600726837 7.57445199437698 5.86009399020505 7.5733707391241 7.09211650551936 7.41001031338672 5.54861325154559 7.54146218087408 7.70589844071569 5.05399623664619
LINC01465 6.62455334784668 7.024461530141 6.93413667084818 6.25040094273845 4.47826386976523 5.93494528344366 3.41150759841622 3.90682519195084 6.75744201546021 7.06991693968525 7.71475930040291 8.05156950162776 7.16916037085305 5.87280512474676
DPY19L2P3 3.88965362480189 6.62444938682912 6.42317845009441 6.04085496040758 3.7724251680537 6.16703933220134 2.61452022030571 7.03541276817742 3.69455262484836 3.52943617654618 6.89173389141383 4.44169460967015 3.9734312717838 3.37813286609144
CAPN14 2.95046654779052 4.99089542739597 5.00152034022015 6.3625275743578 7.77827626686054 3.19727646417749 6.09283281436736 4.559480188389 5.89498142110948 5.558172716786 3.49697741454954 2.71682939128945 4.83096767166119 2.72415626600272
LOC283665 2.52238724962615 4.41647226716582 5.21194395765857 5.31458052541172 5.45687611430162 6.89322507054839 5.83862256102898 7.28241941734248 6.65128853211714 6.44580151076235 7.53927903068569 7.79706616974824 5.40989969344949 7.7493720223942
CASC23 5.29792468577904 7.03691208338202 5.61555254405287 3.91846447372252 6.07891911515455 6.98169855975175 6.99190160185754 5.79457520386795 3.690715437708 3.52807741757767 5.0265548688614 5.20733065313806 4.15275373073243 5.05212805682158
MCM8-AS1 5.68178825319836 2.89899808684221 4.54472709283048 5.09694997187459 3.94801299770577 5.97569598275219 4.47550582381788 6.5859941096002 6.15045610100064 3.28643467102196 3.33548468510614 4.58597143325179 3.39338187633272 4.45509834386021
SUCLG2-AS1 7.07130682199319 7.11036219926046 6.65753568612534 7.29926664099471 7.71970641848374 6.97461420139305 7.29697308785178 6.84453128111665 5.93095585383597 6.79201197243084 7.28744736098429 5.7740097712194 7.66270611115588 8.66614871435289
PIK3CD-AS2 2.61023491405055 1.73890010479894 5.46492372163256 6.39296803456668 7.24623230033702 3.93521079071112 6.19856055065744 6.60518761595499 1.85967303001012 5.50277262352225 7.14159627838382 6.95100372638913 6.4377901831009 7.18180523612783
LINC02693 6.65711118686145 5.24876820779543 7.13509257851086 5.96468233741153 4.62118271844166 6.844516216821 7.0898063770283 6.22431063840459 5.10161184013554 6.62587742765239 8.01039830644627 5.60150190589855 7.11816762240592 7.11302011704256
MROCKI 10.1611218029837 7.23038941092993 9.77380582511361 8.57203850008606 9.41444148959391 8.0249346351854 9.26282047474163 9.08805517932479 10.1182442072915 11.2200433126678 9.24072193805389 10.4315425245484 8.94616851349329 9.71632150417319
LINC00698 6.81082352208526 6.36675758014261 6.73718648993244 6.60876386210754 7.22613470622376 6.53429556681457 7.12991148287836 7.11245306049243 6.46051175998421 5.65591162306819 8.21972709354985 7.33255757049073 6.25872016437224 8.54346997716623
SPAAR 3.35115621018447 5.55085142506866 4.26494846350678 3.30672011918556 5.33433693681513 4.8218107104464 4.91290801332287 2.85350269204704 4.31146751266344 1.89632726893587 4.42841779559927 5.30149582916443 6.13795388579223 7.93249942357785
LINC01141 4.72664160567776 6.33947253736193 4.47398622609838 7.13244831864422 4.82216672415226 5.39982870346112 7.55188356580992 7.91461833654604 6.56598612712808 4.63690182334976 6.00971801117291 7.69922262456279 4.71637748148561 7.22076525184274
ABCC9 4.92478163078898 6.3121439973235 6.43634626297183 7.26361756505362 6.65788005334905 7.07806218803722 7.34750267073953 7.34093517814601 6.33947129026165 7.55320458184916 8.5212384446994 8.19232931296054 6.98879260086904 8.04523763072808
AGAP11 5.97926741203052 4.12765886505179 6.59807617878137 6.23002850804831 4.12388384226385 6.5397819828083 4.51251324759848 7.00613080702188 4.53900243310619 5.37750381241011 4.96967914648981 7.6175798643994 5.91276170295667 8.50143635849357
FAM161A 8.3185861915795 9.26198417184767 8.71798137862125 8.62984035185596 8.91469755766452 8.64439241199205 7.73436549980761 6.21937609869365 9.23687811468596 7.37616273168936 8.06136309140146 8.29676298407092 6.19951589717744 5.88557192408682
LCT-AS1 5.81499357140849 5.16121413315693 6.43329382663477 5.69295466514428 5.49670936087933 6.97295337230335 7.19800000883375 4.26253689083171 4.72195388613612 3.10873988315284 7.14100150387598 7.29940769188252 6.75360854732602 4.28128578063111
SH3PXD2A-AS1 2.41685622204295 3.29089190639897 5.00789604324965 4.58549860275856 3.55175347368687 6.6944470407565 3.78134397494746 5.90651833226393 5.78897432514261 6.77145777608064 7.84183352086463 4.9343891160863 6.45646300847852 7.60970178190262
LOC100130111 4.36116196326311 4.9723213649596 4.75216197595763 6.8816878647282 6.97707266432547 7.25210811342067 7.53700246555228 4.55825783643306 6.79644201431254 6.63705692929458 8.54750998131386 8.17972401519429 7.19101478525774 7.61122255473552
LOC100506606 7.15194606077942 7.15853597382877 6.90125670549756 6.91929836478133 6.86642337272507 7.08316868231231 7.48030390365796 6.25437767545988 4.32867133741358 6.7894240937978 5.38800660505575 4.13403771571506 7.7797462720694 8.09622600454284
SLC25A43 7.72449270708022 7.00191593369033 8.16799159721469 8.68873672138073 8.03915868714794 7.48254500134086 8.00906494834619 7.95361562513196 7.27602574017511 7.04850431156073 6.75897468641859 8.47627190959352 6.30817845880321 5.77822040602831
LETM2 7.61794197973679 6.34366204824734 7.61783695361156 7.26775488231546 7.21963804612728 6.88636236039381 7.02709874595394 7.55761150564828 7.16071451205199 6.90211941671931 7.1328739463878 7.71059913899486 6.7698325553905 6.95573823902207
LINC02059 3.05359916300821 1.85092260890376 4.62078051611642 5.09796679163455 1.07343706292174 1.08950221858254 3.65541594696731 6.66394087461003 5.61141172714417 5.33035259336545 2.31166644115709 4.64764607253878 6.24564549209297 4.50693828133952
FAM227B 3.32178569385922 5.42528372411065 2.46742478618707 4.81600059237456 6.08098312830449 7.08065446587927 4.01649810276094 3.48491921837479 5.72445437056627 6.04939901186395 7.39141201934387 2.58327283710714 5.0539462935536 4.08313420935829
SMIM17 5.11736507986368 6.1638686169893 5.5216478614099 5.77918485169875 5.97158286829191 7.0119629541152 5.30010541614014 7.64424999176936 6.86570358164511 4.57376471880568 6.56298068142636 7.87112963836784 6.78143446942176 2.4190245532159
XKR6 5.76955145759279 4.91703832626573 3.33955502174383 6.67984178355525 7.80912757460221 6.76179720095243 3.95555831600534 6.42053562467555 6.3349248652928 5.11516561713132 3.38930936133813 7.31464305795232 4.09760489774445 7.4298920916982
ARHGEF7-AS2 6.17775757241374 5.03903220624006 2.16395111370054 3.04994784700514 3.77289278985146 5.08259828306765 4.87778252502399 2.22262838572729 3.07263714961566 2.83029001172199 3.49282866945179 6.82470676384538 4.0719153727533 4.69534412011722
LINC02148 1.13881381372727 3.10952655172891 2.91270312675883 6.18867092987663 4.36211565907481 7.23646774411444 4.56647178825729 7.01587998525529 5.18383702215841 1.22599856413259 7.20808800822477 6.33006588514698 5.20647053405345 3.52262578237784
TREML3P 3.4458313002449 5.27047138293295 3.51012010161616 5.51527595478708 6.52595186973248 5.99815600454745 7.33708129178546 7.30085495631728 4.78921018419678 5.48685979347986 7.65606012103042 6.30525136470524 4.53091348352971 7.25461671723217
WHAMMP2 8.2334485562696 8.057465977112 7.93334011713291 9.72864094163025 9.39707646962367 8.73797940739796 9.24834436360832 8.26363587299995 8.52467647780984 8.82259154315437 9.02805412776594 10.0795781159768 9.02334158091909 9.34429368838328
DGCR10 3.33423931284737 1.73367191551361 2.75464382642337 3.92836179474722 1.87677977551989 4.6798122330073 5.10358366171212 4.60230246373394 5.50090082075898 4.71027470776599 4.45405741883808 6.22687146992377 5.82891155392732 6.76284043891236
SHB 4.32119574130367 6.65249940167491 6.86367832570513 7.1339775260576 5.31594475044491 7.15799663347074 6.8543610138111 7.95879686546923 4.72495634815753 6.95708346347836 7.27384873789141 5.65387087509731 7.59148569435817 7.94546841758502
TMEM272 3.77881307775852 5.45412982098443 6.74099769711611 4.64962293116977 5.91051154043228 6.32409609809736 6.85040314753244 7.66943714366894 6.4676106035822 6.1195734365298 6.41045304754419 7.2742532734708 6.515106240321 3.77004036859367
FLJ31104 4.00617592382042 6.9206184416955 6.68162635847407 6.24617357323433 6.68720909459857 7.12960346575195 7.1402888823758 6.63956833802136 5.9763088691096 5.84463848414456 7.16556528880432 7.77526195089595 6.8866513470274 7.93604012721607
LINC01122 3.1684849542268 2.64825765236676 6.04209994123648 2.76054884283438 5.53097152092133 6.00030563863434 6.21862581014144 6.14130771051789 5.5952213716552 5.77542776376571 5.96041463445746 5.93137080175163 6.27948336757873 6.16911024984791
MFSD4A-AS1 2.80719436177528 2.9540959697844 5.74005407158798 5.6838118091619 4.00916440497721 6.13237037609792 4.74213020399095 3.45865104064437 5.58031736719673 3.46326409251256 6.84243709109577 5.79907979201776 3.64134371391513 5.91587818405678
LINC00507 2.72289680135232 5.1498438377893 4.74532985099272 4.78012056224501 5.85474448689324 2.50084589400711 4.59639969586778 5.20775115141978 5.48436889238106 3.78626073944326 5.8249332903364 6.64116088330291 5.54818906411565 2.97838657274676
STIM1 8.82794061988922 7.45328874476194 8.31965089804694 7.50989928052221 8.19311134248918 7.611484467809 8.11204222223105 8.65139904458372 8.46175936435833 9.63923198233345 9.59839368046231 8.48764431233442 9.08259615428989 9.64145390694682
LOC101928718 3.49382919635434 5.64401833958467 3.37207590991015 5.264823140024 7.3296474650375 6.56776583241196 3.92381759160308 6.35005358550821 3.14893540571632 4.10367387440626 7.04278220974567 5.63286901940417 5.89853729978906 5.39461737409533
PPP1R27 8.1410566994608 7.33449944997722 7.94595527328704 6.55976084034402 8.61971708610496 7.78861328696615 8.30916527116118 8.59921251894752 7.42420912803481 7.67968980286015 8.7076828392903 8.60942587778769 5.17991983556557 8.39865776887491
LOC284788 2.25535298152516 3.38280833395228 2.30816542297618 3.63697604434975 3.00496010531375 2.71085381116429 3.63022022984915 8.02407140647502 5.6004454998887 5.01011695964185 4.28634595057352 3.39133055671717 2.73667240874525 7.8712436326291
ANKRD44-IT1 6.62541939844872 5.98225070915407 7.04014941793377 6.62450685143994 6.96199830618285 4.29230027983704 7.01987979435658 7.52349844471433 5.85275570375681 6.32779279632807 8.32286328927814 6.46440721228601 7.89238191796142 7.68284925379586
CBX3P2 4.25353778629724 4.54175642480855 5.00009963268586 6.81446710977544 6.40967418574466 6.34018018196382 0.94034869715894 5.9758539278866 4.49205698282115 6.22777957594029 6.59638970653058 7.54656113568525 3.44060144499826 6.8700749183976
LOC100240728 6.85422385629802 3.78169752691908 4.92320576496246 4.80039053219155 3.69853299147138 5.26494433626005 7.11464187715426 3.7061669320965 4.59002707827637 5.88609283123946 6.76825447246341 7.67513986226016 2.64672971383171 7.92619338630514
LINC01487 2.0175998482705 1.20113635923996 1.60351407001526 4.33671113352087 1.91983011503935 3.27629163651371 3.39856380336855 2.49100646687009 1.59514079282353 2.98191401217905 3.69778493769238 3.37304678907333 1.33311569690104 5.60772622372152
LINC02189 5.78690708284853 5.89551348372623 6.2259818731224 6.56670268637455 7.34840329000112 6.26337343689958 7.27579673667666 7.59617186214146 6.57531429744737 6.28034801246531 8.10738239400049 7.79317734657003 4.22100702674919 8.41277136547847
ATP6AP1L 4.84428119343963 6.01502693612815 6.17147686703211 7.90596637368426 7.71333564593634 7.65298260492019 8.17324188887817 7.91096525854243 6.54114742830417 6.7200075239946 8.17036275289302 8.38962789786683 7.46952949020634 7.85332764746588
C10orf55 6.55963099780631 5.92397490368056 5.95887561099201 3.2221487398704 4.97750982039133 5.56038725431817 6.78417153847887 7.07359425905286 6.45026521826596 6.51955385569992 6.8750182211772 6.32388918733091 6.01230384225449 6.1057107593939
LOC339862 2.23381414469559 5.28432793598563 5.06523279371632 1.38035542953678 1.51142603807227 5.96829054916832 6.5835425509223 2.28754055703432 4.49475544218317 3.2779880193879 4.38324255617922 3.60724152978448 2.05623113481234 4.20490757084645
WNK2 6.95616238730113 7.0273011539466 6.61393102025232 7.66660322638648 8.0215624534719 7.98628179233713 5.66872475469105 6.5410554059684 7.87441706519581 6.11357299102253 8.30335837847193 7.83460567417106 7.35488319089666 8.81909653517355
LOC100507403 7.51398256138199 6.40900933526827 6.55045252253065 5.79769524237758 5.75416089554851 7.03042326431375 8.35549866226354 6.81705399690681 5.79295059207322 7.29319112946407 8.09469845214348 7.34877771836267 7.25632098552054 6.96041903659782
LINC00906 6.06934492822651 3.82669084312597 4.99094578681474 5.86202184168322 4.3740587607644 5.05112539543894 3.90037995208438 7.25609543900983 3.85869520110038 5.47311053036408 5.00080948545109 4.68257610633052 5.99062658724624 5.78009168326148
MATN1-AS1 7.03065168856915 5.92117256162766 3.78018199379627 7.19599123376409 8.07845719775228 6.97300045736953 6.36309518992507 6.47954133071291 6.76512362578449 7.52296907476604 6.46123975582529 6.21056069639896 5.02693856912021 6.15394108891624
ALKBH3-AS1 4.31911787510624 2.96512081557169 5.40364573254791 4.66946393113765 5.42937627615998 5.14356035739096 4.71143929023491 3.04162446083767 4.702771115143 3.40074967325949 6.49325135180963 6.55177238851867 4.30511325588521 6.91091250795341
LOC100507634 6.62330927208179 7.32070308753534 7.06566600962929 7.28530141164846 7.35060597551754 7.47294422774401 3.19527215410894 8.28047617048767 7.24065301757756 7.262957384902 7.28223313488923 7.90665493617246 6.13327046909731 7.5900742500461
LINC01305 5.1089726680405 5.44623108177517 3.36577231149302 6.45464887087447 6.06256428123602 6.36800839475542 5.51340926007317 7.24799395181696 4.88733273609037 5.68986298753492 7.82844498796798 6.82929525353619 6.53717350736455 3.24727450820975
STBD1 7.3063971396998 5.88398022347946 7.0400211602016 6.33943975608206 6.19828472763958 7.06137767363374 5.76151825618096 7.541301095618 8.04814788938657 7.98413131540009 8.14162131076474 7.88094443787311 8.60112598060183 8.17297547866151
LERFS 7.2465753024812 8.39436365330457 7.55458885167764 8.19921100123722 7.87159048948972 7.64191301419895 8.70784604576615 8.61844680631789 7.26160603200216 8.32276776950616 8.38395911729531 9.09658813903267 7.15174011576511 8.7360517858142
LINC01310 6.59211807624372 4.67035032993388 6.397384054103 9.0510541930345 7.96111220609709 7.35327123603628 7.83203743324813 7.64793828559114 6.26563473544571 5.33674933168037 8.03576135507364 8.36108052955364 7.13668050202232 6.09288016109794
PARD6G-AS1 6.79783010059369 6.87015631524793 6.35969720952507 8.09241042968444 7.1378764450043 7.09383585229217 8.2561619741786 8.14277692508817 7.02398051024154 5.42707042585726 8.26661181412431 7.90179671452551 6.45589267881346 7.25859053005491
LOC283038 3.50325331567338 4.87880527104417 2.85267866184835 3.85461110567209 3.70531444108638 6.23199796245454 6.70330561332383 3.81630581324048 5.38591657077458 4.93935870900015 7.53890205059531 7.20418670038639 6.28440623060379 6.64230388070148
LINC00624 5.16011990281728 4.27562989498059 5.08058731745712 3.38705505299174 4.58885732418073 5.64963298971337 6.15265051534959 3.813862236342 4.5188901040376 2.87034143898328 7.15558127001667 3.60064917237723 5.54982840048226 7.23677672861881
LOC101927870 2.65392537454782 5.57840348865546 3.01527132771141 6.22127177214745 5.94354607392788 5.72322378680425 4.85230352930327 6.79676515551553 4.66677419947274 6.24847563342292 4.84015703782356 5.25343151294073 6.40326192700259 4.93241887075456
LINC00870 3.55500379704054 0.794808433942207 1.81890372044758 4.65132613601049 3.7759818277008 3.09109606051614 3.78884020224441 2.50690427022713 4.32230963726892 2.95525495311548 3.37899429046029 3.76351993188386 2.63353769382772 2.53689215535354
LOC401312 6.70786295193557 5.17601592793017 5.15293662079969 7.62244209988874 6.74487553717314 8.06934181301074 6.44037603452607 8.22078411174246 7.19702497643151 7.12479647988404 8.78705954422533 8.43648752187891 8.09849693496781 8.04918639103817
LOC101928002 5.64462378783575 3.44348332760296 2.18600827124717 4.62706806135631 5.122294189472 3.99160982228138 3.57087576447348 3.18069418004393 2.60466228047156 3.44041008921398 7.07126176573218 4.59414422777387 3.37561917396265 6.53188810842836
PICART1 4.17644405606347 4.27220538127792 2.01974104990545 6.8403939929172 6.02761389034894 5.98878442239913 4.32799842971859 6.2226560111303 4.68546926203673 6.7422501437209 6.83577252269786 8.00405581830714 3.07402205940632 7.55769727100411
PITRM1-AS1 6.3979408599449 5.37004149275845 6.31282252415096 7.59703946573598 7.02523038551815 7.10113212384459 5.28898231541413 7.79836033422534 6.39870573252929 7.29704923144959 7.46028960306768 7.40416316301899 6.28535967722741 5.6928525897961
TTLL4 7.93048720932274 8.13476718724717 6.98435579348974 7.45986682064093 7.46472380446637 7.73390609306418 8.04399951016151 7.96982854431016 7.55487045668145 7.45519322018328 9.0167247315001 8.58102541379926 7.3775202969078 7.11939456815466
KIF9-AS1 5.39637153376447 7.05871370162027 4.11415460328927 7.9569017339796 8.23680159755892 7.6696603573786 8.11048748586096 6.92173503639715 7.38434688294382 6.87033389243694 7.61964116493106 7.94291089878346 7.72421095768577 7.83890639847002
DCTN1-AS1 2.69852143460087 2.34861060962586 6.06621924247711 4.94845974800867 6.80355641075602 7.16827497764666 5.76878272056551 6.28130432945235 6.42605001201709 6.0511723903644 7.77997668666584 7.51397466839132 5.76156904995063 7.41210319762763
LINC01622 5.23623352229395 2.71199238546342 5.53374149385674 5.70214552849742 6.66363068187091 6.46052388260743 4.78052218272484 4.32531229185123 6.60683852987615 3.44672205252628 7.10989123314257 7.56594592715696 6.16027442797033 3.93991578430635
CCDC38 6.71123470249669 6.04674990835824 3.42456472842327 5.80669241836764 6.72023468019741 6.7507954040589 7.13022664303341 6.90468399004343 5.49310609374179 6.60048935880264 6.58240245259108 7.25686819031333 3.61134591802782 8.69963907771348
LINC02436 5.44315010151639 5.02421682853775 5.29474792098938 5.78025208557639 5.88305428109562 5.88955190541688 6.1038150564398 7.45456004515238 5.20714203331393 2.30344235085112 6.43860740865011 3.03034243539752 5.00757317249619 7.60110220337641
POM121L8P 6.64125410813072 6.29915983614833 7.15676367559375 6.76751311693279 7.52049218139499 8.06917368880313 6.95068769459631 7.91730523952332 7.21707945800513 7.02838349934594 9.04546727103848 8.85103188748212 7.46975250778885 8.9976946371798
C7orf57 0.604355089060762 5.20438451101599 4.92271782911118 -0.570167252846327 3.9326404392459 4.9780747897572 5.2455314103035 6.35278694511867 5.04826670656213 4.21770843289625 2.5190642818933 0.686811555512671 -0.415608727228211 3.15478668326839
RUNDC3A-AS1 0.90684135077734 5.78850066423431 5.95916017238024 6.63058879650411 5.69111983309072 7.10816373792621 6.29436453290757 7.05532907827107 7.05678292555943 6.62197477601941 8.03143489807565 6.70947399414018 6.73693358401487 3.79511339022184
VWA8-AS1 1.60361329020593 2.83484569120279 3.46025896369946 4.42165823062333 5.53993300481012 5.28129728092837 6.22954658693609 3.53071501545135 3.21255097433103 1.86969614064888 2.58469100806056 7.28322265867018 5.9897160154065 7.60994181618663
GALE 6.83129584155689 6.68645010200931 5.40276548705741 5.49840757655298 8.04156442889123 5.4833440436471 5.63834323098068 8.80932408002344 7.33501243522906 5.18537420107948 7.40425684971385 6.12336449995972 8.29777560444083 8.67066155964256
CCDC13-AS1 4.64306364400527 6.17357800538394 6.39208090445512 5.07007327436103 7.27889358194958 7.53875076545611 6.69289163586418 5.84886026145523 6.56883488227692 4.03781004679889 6.90869764121425 7.53811597078111 7.20751417256746 8.46949326694309
LINC00642 7.60045709661256 5.92862070008593 5.30189268728945 6.58841917136247 7.33188790618055 5.02316662293954 7.69074602267463 7.35792846371489 3.05304806507277 4.04808182716445 8.09693121318291 5.77446185661702 6.99358492637632 5.72259334761942
LOC101929114 3.09241804131339 5.33000581085209 5.55578916561625 6.27200769419414 6.42422004763169 7.33895739320899 7.07762328014356 7.57618273815542 6.94426930312488 4.60312958667071 8.33024421037153 7.43780865564817 6.89476926854195 7.81118906604614
AK8 7.3154276562541 7.73804428161059 7.45392412356651 7.75889542728624 7.61908061833631 7.58123146958213 7.38502802721068 7.65555719766363 7.26745808070523 7.61636137313519 9.2252790275527 8.87581323091449 8.01591287051558 9.26311541426727
RSU1P2 5.25465752989243 2.87182551616262 4.69985641851317 2.82660380436976 3.8567357602982 3.76578401404423 3.42673975932839 7.04042233874781 6.1403846006477 5.12283544763455 7.16353596653768 6.5920059189794 5.32854137649845 3.75073619150277
TRIML1 2.42673331963351 3.76591764621547 2.26713304567057 4.67258091834204 3.16427703017983 5.52669860092548 3.51106568834657 2.84042133719579 4.66232799817865 5.31040883605297 6.36219984034152 5.11168154745201 3.91610589105685 3.58094140089387
SAMD15 7.14151147157935 5.55543089423555 3.56151921613499 4.78958372273586 6.83287103121037 7.28205795183188 7.68047345763587 8.49539536937633 4.53136399210304 3.9788362783607 7.07257211359364 7.84211836203176 6.33339296162779 5.03255315768008
LINC01142 5.61166962272833 3.72156515181059 5.46757294643683 5.39153850072036 3.28367720440115 4.73699877577056 6.8220800240356 7.39796378465105 6.28794023812166 6.00138612450864 7.63821867880936 7.03991262552158 6.43036573644756 5.93266382242135
ZNF286A 7.32122641381369 7.56883093104842 7.43705624885899 7.68909015032998 7.63466223621596 7.44481612526192 6.83980468087557 8.19421266373814 7.31080361373616 6.48014279158306 7.07355784283085 8.16440466073762 7.2704812878067 8.15555445489016
ASAP1-IT2 5.60656985006521 6.46544706634335 7.12460316388924 5.15069695352481 6.58013115993453 8.21571499352773 6.71556120502871 6.92655574546733 5.41812989063463 8.03602411412177 7.76580588920523 8.32656790729558 6.69015585579651 8.00887676839426
SMC5-AS1 4.36620469539074 6.10863568636876 6.83659954796915 7.38585118682477 7.21791215110524 4.11960020262729 6.90270552466512 3.58906114055793 5.69300681560841 6.5746242540497 8.23829008350763 7.20547657912064 7.27553976264465 7.70181655726005
LOC101927604 4.23842843372455 6.32287239036038 3.54943876464947 4.5410179137043 4.4928004755447 5.71460161329136 4.5328661263329 5.91332698710831 5.79968649082982 5.16397928222887 6.87582305827797 6.88929100377704 5.6847348770644 7.71945316747095
LINC00550 4.27553827280666 6.33835202861436 5.57597694289054 6.08467596198311 7.06920162133852 6.58367913373247 6.94455394881352 8.18480989958709 6.50764735095584 6.87810119920319 8.64420636149553 8.29955926041919 6.76821873727574 8.04911122556522
PPP2R5C 10.3483497290643 10.6411052346043 11.5506602210838 10.8158011525039 11.1933171341498 11.6140122502055 10.5561362328496 9.87152750081289 10.4356796358197 10.9710477219537 10.8083705695706 11.2604891301154 11.1745325070112 10.5737569947479
MYO16 4.30770392250387 6.31612093670603 5.96246897379978 6.91552807118663 7.02079663972866 3.10670291890987 6.5573515748497 2.53389346086354 3.17726707768262 6.28308983508556 7.49598450395595 4.86610285032906 3.76641176561893 4.80434169737116
LINC02092 6.12301430393047 4.28318987072119 4.72700282651509 6.45474509256893 4.38872958549721 7.20595839859754 5.17312503431839 7.58488209828837 5.7193113274831 4.55183466730987 7.2763440505079 7.78557016765522 6.22065286107163 3.27953161716264
CHRM3-AS2 6.80888311151583 6.71165596189649 6.23585799914637 6.06236546566529 4.884473376943 6.79294903081718 5.933265749675 5.78084838426021 4.99394784110292 6.07354156234014 3.74201807153954 3.77128767616456 4.66652653752307 6.606373526732
LOC100130548 5.56031510137501 5.83541959845867 5.79004842408068 6.51650893962616 6.85544036232136 5.90940878484655 3.11837982785124 5.95433335990601 4.88564903508489 6.4023896338743 6.87138287826178 7.14296373822094 5.88853042046382 8.11946149076381
LOC105372547 3.15227380780249 5.64219873560214 2.80075973820003 6.25565500262881 3.89842024185321 7.0133438914258 7.11127341103373 2.90980228410552 6.26568236286938 3.44186455358395 8.4508528667882 6.54422137905846 5.85339389990871 7.49609319178279
UST-AS1 5.33348956949669 5.03073510406425 1.84027025735478 5.11218258774889 5.92931357032202 5.09572993834857 4.18770916407817 2.13263112777907 2.92858938756428 6.14007083371324 7.13493245822764 2.68016679964048 6.38233506958975 4.13920342653803
LINC02466 2.43194221593014 3.05103392500016 5.70323002016393 6.23760539863147 1.79938161900547 2.2404425631937 5.92038715809679 6.84064072731434 5.97386746659446 3.95933338642709 3.55208068069159 6.62277240112669 3.65115734139498 7.40892071065995
LOC101928535 5.36630402743006 6.49909533104517 5.47874438472934 5.3936766940673 2.580223889632 5.80909463883251 3.08772759392834 6.99656613460296 6.14748193650488 0.749397821953808 7.3461165495395 3.48699233209423 6.28094815041009 6.73720947918123
LOC105377458 5.52275789999541 6.914582461401 6.73044296433191 5.80881671333498 7.18513609514737 9.34184368492573 5.72787091210927 7.88660928295268 6.16482508785534 4.43337545793209 8.85859338867619 8.34282005309374 6.40121932592474 7.86654021213718
PURPL 4.15803077747127 1.16895454285071 5.81914776921315 5.7974363830205 5.72719021165037 5.29301101647163 3.54659817551103 6.00776892151467 6.23611410045538 2.36491471660897 5.8856475709904 2.20612743707546 5.14171193456836 4.79883076960134
NANOS2 3.07323584059022 5.35784860630251 3.46043459873806 6.70227659723246 5.56415833289785 4.72302277545605 5.13519007895206 4.85471731302786 4.44285195643175 4.7000440325132 5.3540963092815 3.84749889044422 3.63623830354002 6.40001014275173
LOC101928760 7.61967637524763 7.23981521555582 7.2743362172138 7.31780059680807 7.73310550849822 6.82456166639475 7.55772636880577 4.46824443284486 6.93575792111225 7.17578804652226 8.05498952782832 7.33291376254237 6.84435803221908 8.14938335194006
IPO11 3.65741821095067 3.47538843971557 6.29532832294004 6.82985463260315 7.41171773830108 7.8483725594775 6.82726774884073 7.59187909599563 5.65367142737865 6.89154920825219 6.92731338095806 7.77033947715849 5.06611416824524 6.765581155843
LOC105373958 4.92412697155819 3.70548918197277 2.50255770773257 4.6414957419657 3.88375960547397 7.27773095194523 4.34170401003829 7.5192454536316 6.83256600416009 4.91453964922708 5.23248386232515 3.91501505616591 6.54396459037067 4.7237485784335
ZPLD2P 3.94291981052028 6.53150825614081 3.04526367120999 6.73460937314395 4.5880093788164 2.71580882658024 3.09321568652524 3.32491426640563 3.15128782633416 3.78855939097359 5.72713792057254 6.80289241846368 5.48992982453896 7.58128194311083
PDE6B 8.54642724421682 7.1015103628696 8.1440754394657 8.12413630750616 8.14120643240324 7.92345585133702 6.08014448595027 8.3108531350784 8.24181397157072 8.13956260742259 8.75421007797254 8.06094446448078 8.10924562402182 9.87157354904015
LOC101927967 3.60816224992707 3.18617486861032 4.9143679094134 5.64161827763104 6.34232432822484 4.75696935785342 2.45576303744442 7.4711045258041 6.14142379858177 5.12818037667149 6.33281818999131 6.60435218288375 7.18718082033206 3.03327022195497
LNCAROD 5.78999810170099 2.84929795125323 5.51051828562596 5.576587438649 3.13125264057434 5.7717567229844 5.34374464871389 7.50937756527492 5.76469487464508 3.04949973439851 7.95034359603301 6.23773463818712 6.40222828028246 4.34396915597756
C21orf62-AS1 7.32475750925026 5.7356118014005 6.77730134917104 7.79409674850714 7.84466622508271 6.75428358118741 7.44239367453295 4.76666459174497 5.9971828688672 6.62996970804793 7.72662008212436 8.07482811851604 6.51575786026208 7.76652559586248
MAP3K14-AS1 4.52283101452135 4.03149753647189 6.35872503686081 6.50863005163234 5.58507370417798 6.96555574366669 5.56524255097506 5.86973546869158 4.84832648464864 3.86416335856125 5.85009405202114 7.29324447833207 7.90762618252065 7.5785047829628
LINC02114 3.26072966391286 4.28000756353263 4.50311908156815 4.18463100602771 3.97290674508932 4.73744935689911 2.96257715473938 6.81746337553189 6.28544475924267 4.37350414342116 5.24307989573828 3.0061886729884 2.71883811633438 6.53123375217633
ESYT3 5.58314235503232 4.94480832533649 4.77468903205989 5.59915827899265 6.55382125653269 5.92098994225817 5.37314251830482 3.98570898667183 5.35791755833768 3.89629413338069 7.10647290823087 7.5103923219649 6.6396732409295 6.89949710679261
LOC101926944 4.11669328509311 4.90383317278182 4.96487036533262 1.8081914426138 4.78784981192975 6.63798620093474 3.87171652018953 7.27296097201344 6.24719326061182 5.44238521410661 7.20355943591929 6.83144533050576 5.08589156992336 2.9378968799834
AFG3L2 11.9234155153608 13.1781394600043 12.230969707372 10.9429564829105 11.833375576498 12.6936450703021 12.341191052401 11.7141746692951 11.6604550208149 10.9430876574908 11.6994514283926 11.7134135813262 10.7443705201229 11.0879706123608
LINC00639 2.44360744707928 3.871304508037 3.87672811710696 3.5900558307767 4.81032073179164 5.22725203515267 2.40429524246733 5.84717213055056 5.81713434662422 6.48002222855244 7.68296299147357 4.6119307171711 6.23881952617332 5.64939099044106
LINC02232 6.62125892490506 5.22873289567979 5.84598123634383 4.86376256170131 3.95959027070819 5.65870934088998 3.8344695330204 7.38949453753862 2.50411237262677 5.81965081383404 7.71107222319338 7.21183379711044 6.57474427872781 7.81647811160524
LINC01252 5.4869469743758 6.56186238814357 6.68231484751734 7.49171603379022 8.4622000009237 6.99152524731736 7.7675018612793 6.79128403077242 7.48186884077845 6.9394005558833 7.65533035977661 7.7006484776554 5.67868717350013 6.68709289099479
DNAJC9-AS1 5.7573406685192 6.53714818637687 7.13521573586776 7.78693347405999 7.53501947971259 6.5569363849265 7.5820373283598 8.18951770651652 7.19838806922116 7.62918756712001 8.92953774653961 8.28713102945635 7.64960827430926 8.14491770069258
TMEM267 10.4555049773319 10.4803923702894 10.6629050969227 10.3369171060114 10.5705853135536 10.306232614734 9.88840612412022 9.29418741585012 10.4548040971431 10.3145583211764 10.0425061782987 10.5862102303517 10.4452021563786 9.76412733297352
LOC101926960 4.37250919496958 5.92876517417492 5.78603276440787 5.21911971975086 7.19980188714639 5.39369488224544 5.93614250901964 2.90017414810945 6.34449405402076 5.47138160623644 8.40468134453855 7.88075591981393 5.9413500269242 2.72241006430542
EFHB 5.46152626760802 5.75702217942493 6.13281946482012 4.43803862737995 6.83937639717739 6.49822597124815 4.77507477939932 4.85399015973669 6.8702167432726 6.51126592889641 7.74620861878999 4.77896127334211 7.21315575222594 7.99265571581587
LOC101926915 6.28201401369674 5.41208100474189 0.245356923770647 4.28269407057358 5.40876857603323 1.89698478447653 5.01836889609745 5.46366364996738 6.06498305920555 6.25022109306547 6.96511702819359 7.18022843750097 5.74194097542327 5.8922965432959
LINC01087 6.35962412604046 3.94802701916947 5.84811812792034 6.12332124748646 4.70582201586573 5.41352977165295 6.24886647822193 5.82685072248582 5.51738593861823 5.53605569856839 3.73422728661577 7.18828123577229 5.95313693683355 4.62887505846353
LINC02401 5.81552931926434 5.47278440325656 7.27426166125705 6.32942556167202 5.81100983901633 7.26388981311422 6.83347456687205 7.8404921881915 6.73149553820867 6.57471158699288 7.22980131200868 5.75794544420373 6.61649797180089 7.50587029243938
INHBA-AS1 3.21072393727908 4.04681581337328 4.26929577086922 7.08286329136223 3.67867816047258 4.83366987108839 4.43088337225174 3.98369137378974 3.55215201672605 6.84433041090676 4.66318007215048 5.14521237599123 4.55100283141247 7.59828852437793
MFF-DT 4.06437157663192 3.44419660371621 3.99086684424115 5.11225766622368 7.20459853074258 6.31832696547519 3.99187281193609 7.02648471193168 5.28994952215709 6.60204853152688 7.80900920817532 7.02277171109681 6.68181186132784 4.6615985512171
PLA2G4E-AS1 4.10157276277884 6.58532598402213 5.23669044920306 3.42397206841296 6.29629403952309 4.97305374202989 3.51218516028711 7.04232477308048 3.1882548435435 6.16540831430465 7.79882817809111 7.39628110171411 3.84199022190509 7.04562098128693
DIAPH1-AS1 2.03473409072823 3.24549292467827 4.9710128204594 5.3118057038409 4.48699876569768 6.26289952257036 3.42663511072474 7.61875035150752 5.1694159608974 3.44105049986748 8.45260696514785 6.46748458685155 2.56702527302459 6.68586728322003
CFAP157 5.14639658575133 5.37252068709427 6.93519687990923 4.54536238404896 6.650346679876 7.40079577461741 6.5375152195558 6.65917819299715 7.28268536105121 4.4082981476294 5.96791582042802 8.3108313277243 7.62360865040056 8.03645827628899
LINC02052 3.48282763612228 0.965933486238617 2.84559863788625 1.71294832279342 1.15387860367456 4.98961770645911 5.08097268557889 5.84837731712057 6.03395020472892 5.64774449063476 6.30135388473197 6.36396756417068 5.74133187910014 3.72584910923672
LOC102546294 6.22910989314374 5.42749789955129 6.8847224542865 5.76166690934464 5.54619500758686 7.50509300416292 7.33535730185925 7.15545073131214 6.68902653251744 8.02137867303334 8.5361213022628 6.72388752614481 6.43611585467647 7.12119261770007
GRID1-AS1 5.91292525350172 5.29865611633259 2.72934023869683 4.62339868237726 2.73738478044027 5.30673870835486 6.85528087897838 6.80494412344069 5.65907027342987 6.14764148405005 6.92994008743535 6.0778650697691 4.97997958674387 5.39707801027695
CASC17 6.8282304388315 7.53394406107871 6.48975934935507 7.33243136075009 6.60360201552792 7.34608906180566 6.99661584456828 7.99334659365535 7.43039567908787 6.77196610737828 8.57593021526198 8.12843518453328 7.12492465374847 8.03370545577746
LINC01020 3.34220199299977 4.62775623570566 4.70559810782888 5.25623133736415 4.36353906463326 5.84305171872096 4.43068001955904 4.58993422774767 5.78885742494856 6.11195795464681 4.77962323792391 6.30449972507876 4.13935816157515 4.84436154762089
LOC101930370 7.44630089980133 6.9913177569002 6.82399386417139 7.47608433601406 6.76114296511771 7.65189911530248 7.65868278136908 6.87937862357584 4.03073422138584 7.11789344114771 7.58153955659968 7.43873281312937 6.91253131187803 8.29215135252529
LOC100129175 2.93269542453503 6.21543476209451 6.52144041928524 4.84334976282404 4.71867232699596 6.70121218547265 4.18981191053928 7.02640392764475 6.01203024399064 3.75848440884383 5.99901728022224 5.56127541820182 7.29537130638988 5.35285490390482
CARNMT1-AS1 2.93603652192462 3.03127290786594 5.41880926964792 3.28520540703792 4.91949454647721 6.60370496786915 4.3462037974575 7.80543756918225 4.06772217189173 6.46541425061611 6.56677299869815 7.0588370621619 6.39831701858373 5.51499929102579
CEP112 6.37930939333527 4.90020990020274 6.95085329922473 6.74846123300404 7.72992386458701 5.59509542794562 5.94717730610697 7.05865851059434 7.29475949823925 5.88952148554742 8.68524778016816 5.36297057203927 7.28411894443631 8.04855226378707
STXBP5-AS1 6.27845391871999 3.27125339702261 6.37148254411658 4.01765204535353 5.7606060573722 6.4802108260581 5.18058590344383 6.19751237842436 6.84984167494533 6.63433943865658 8.23878112853081 7.28850252918262 7.679304150357 8.0518897431928
LINC01056 5.76489891876953 4.41477215424393 5.61654502109152 6.47650935978086 4.89368110238225 7.21898066740171 6.93939232765945 3.08021677249875 4.38252200767813 6.15697517241631 5.22066891743214 6.07444078422912 3.53510986550737 5.05492876916036
LINC02076 7.22881869049588 7.19484154256693 7.02973225390272 8.01588444431756 7.30528110107008 7.32427507268222 7.33983219172479 7.66677505144735 7.49200136570072 5.7612528229976 7.57138102110069 7.76456245606023 6.79085151941306 6.64252353412828
LOC105374690 6.16636517135809 5.56497713460731 6.03302934538694 8.66070868229696 5.4715188259015 6.04954124990185 7.84218060460064 8.45739688612644 7.22124392685346 6.83655663007706 8.8351254079017 7.06759784796727 6.52419487805923 8.59481499955539
LOC101928663 4.61721501290024 2.51819771534563 6.04746488238112 6.91482280783989 5.34034007972968 6.51135386146125 3.71281585443737 7.43057799795411 3.83713490448046 4.37601596175523 7.53636923241176 7.93691349688038 5.95453995664538 8.03312507077021
HSP90AB1 14.0111145404702 14.1837803569771 13.7392764220997 13.7927801287139 12.9699685187916 13.6138562117418 13.4574937455355 13.875368280653 13.347867701832 13.7542037715564 11.272943481642 12.5893065811822 14.4515298864535 11.487957574522
ERVFH21-1 5.84809533707747 5.48470691020808 5.18876408480615 2.79470489629428 6.88592816195541 5.59441806812579 3.15958284963882 2.72974286957108 6.64195563043553 5.68337279399926 4.16163055347671 3.26045930286099 3.94549908498 7.3693364816875
ERVH-3 4.90623546333367 5.14411980810595 3.7783515769824 5.49292510126424 4.72374366451698 7.53147347813028 5.32730939754205 5.94246054988163 3.28187981797676 6.7702885947496 5.39655238086141 6.64728140662752 4.75715129068081 7.22941199704102
LINC02274 1.94552230748965 5.7552654921758 5.71050780968329 2.72692579545008 5.37901474477077 5.76594309855905 3.85962174923234 6.55072308651806 5.41819096012622 5.34904391942134 8.39030956373801 6.24157842352307 5.7956433244633 7.83371110422008
TCTE3 7.86150693282142 7.18455305544302 6.71712116991909 6.96165921001841 6.55670713663601 7.81573231854048 6.30525610797016 7.62040239645314 7.45478456627947 7.05471283818871 7.5611175997046 7.56234470691029 6.37855965448859 7.32221480203616
PHLDB3 4.54008246071325 7.25074655503303 6.83404876681367 7.23238255073773 7.1305736515337 6.65392273844933 7.07677498728554 6.7584790788243 7.04505738799725 6.46718327584258 7.19849120695503 7.24185734024829 6.18531869280129 7.46586593189211
NAALADL2 2.17476145552033 2.77702238704436 3.09178106277317 5.02237003255758 1.73422229985313 5.44109267461619 6.31109780916582 3.16562224562248 5.67802343876202 4.06343736376841 7.48834147408223 4.56915504778864 4.92133254291297 6.89601022155299
LOC441081 5.96867669909122 7.1049446444227 7.62933840411813 6.82377101075996 7.18134211844794 7.77168489687337 7.87899134756704 7.82263965805024 7.61529342870283 6.88429264685259 7.71198833959794 8.7558406350094 7.57671485725425 7.29731616099812
KIAA0895L 7.29617196045892 7.11709552653282 7.31687704385722 7.68204792137741 5.52219262790373 7.87525418941275 7.62956062313602 6.28336750950413 7.51603563968541 7.97798621315678 4.26719268648805 7.59430370055937 6.81076312453662 5.42574361282081
MDH1B 2.4779044629252 6.92573244781664 6.41799053454605 6.19252678337042 5.30645620004161 5.5367004130497 6.77917697055972 7.01819461392288 7.26055169948157 5.4124363886951 7.61099232707914 6.56606621918598 6.82838151521551 6.82367421798471
CCDC171 5.68994319687301 5.38888866833378 6.36558441499324 6.47326739592964 6.87934676301875 6.23068817327933 6.67190474631423 5.9232419017949 5.36846106282539 5.91720927103231 8.33456335965438 7.60982069618574 6.80745925605121 7.35218647400349
CCDC174 10.0976068464849 9.04507705193494 9.46846316887021 8.79634369494765 8.8640883105146 8.98679829464987 8.89232726904196 9.78802723941226 9.69520462344569 9.890508860747 9.41589870300681 9.30049670822194 9.46959074208222 9.08858208684605
FAM78B 3.97657901567437 2.55564120541284 5.7882101274651 6.15781296933217 6.04405264112226 4.46645354248964 7.0180577108608 3.46706162488744 4.86057501524875 3.23645144166997 5.24877162271016 6.98730835827301 5.62198327150516 7.70916447711472
LOC730202 4.98684822857238 6.48323406852899 6.25183155027719 5.79259952715199 6.14811351120701 6.67881137855138 7.24228333245947 5.23554671168595 7.06507356333245 5.79569682661169 7.71554267288171 7.70892522803567 6.17122644652792 5.63530108401602
TNRC6B 8.88790082214953 10.5172195829363 10.699441450977 10.8113096623847 11.2007502829708 11.3367246770261 9.67796975756053 9.82764613849959 10.5373018919137 10.261416807367 9.59713297775465 10.4236138849731 10.6117266028769 9.61696119346529
BAIAP2-DT 10.0797700945583 9.47987664253729 9.3689483692307 10.6100023723741 10.3538679927417 9.62159880068167 10.4325700859061 8.7107744117118 9.4268861540122 10.2311263582039 10.3817192217437 10.0408938001548 9.34770396409328 10.976831874223
MGC16275 5.19943678355886 6.53301834136028 6.69264897531807 4.47886505458955 5.95614821230432 7.6251915715637 4.92617167744947 7.97005123114051 2.85855159253371 6.85586141329956 6.92276039928662 7.9502135170651 7.07095062457058 4.55257749980021
H1FX-AS1 3.54305162333275 3.28417044543067 4.51771725411109 6.19970178729187 5.10071069081561 3.96014283419681 4.60425995320486 4.30682144547735 3.90209770444416 4.17238510228933 5.03890845703151 4.1636565184242 4.15269776417215 7.19178963307619
LUZP1 10.6684542382795 9.2351454423251 10.2913526078981 8.52573298907141 8.52654031868168 9.2331776938387 9.20028781249084 10.68420772752 10.0113740337891 10.1961582466474 8.60523762875724 9.51016362866827 9.27985917208581 9.16948411059584
ATP5MF 4.43983586952799 4.64134833857878 4.70265588129889 4.54833365945265 5.27740978569975 4.83866793843749 5.82929322364805 4.7906391245014 4.30834995271036 5.03565117992803 4.60264512710605 4.99644298208383 4.46230889146852 4.11429288917965
ZNF17 6.28176018452051 6.63086017378291 6.63888056480546 6.42558401112328 6.3947680934715 7.30671884344947 6.81158405776494 2.43183981564384 7.2292418189854 5.82584743412655 6.92130659477295 6.11163397921279 3.84076030278466 7.13831890781262
LINC00592 5.54418520569371 5.09474151582709 7.03217249112631 6.961069942137 6.61799324146041 7.71141024219544 7.23947346639249 7.84679917300031 5.54425198658178 6.70256474032191 8.99947805574898 8.67642997596348 4.68712509293091 7.62026088765364
SRC 7.51019053564366 6.30761886823084 7.4097676849398 7.64396655172406 8.56913635949077 7.78587091163989 7.30275862938359 7.38126520024691 7.58337992831331 7.30535680745319 8.62993394688234 5.70423040890831 7.96556901850273 9.01326739348527
SLFN13 9.40418935332134 9.64368792565349 9.54465789995493 8.50718651913981 8.78816169898128 9.30538553835383 8.07345822905689 8.41936233596143 8.41271506162402 8.96046798054298 8.1018485926684 8.40649883025606 7.67581169790596 8.49015853784472
KCNJ2-AS1 4.35320964974908 1.7102865015335 4.76527747817025 4.30471180776722 2.08707444941578 4.07648983179383 5.79315744355741 6.35671992786542 5.36267922916168 5.11898549459194 6.44567473308541 5.42897681920359 6.24133225330678 5.9562258245149
NTN5 6.57426139490136 6.54141974284975 6.03336837632467 4.38130552504067 6.63999730655948 6.8019941216309 6.76358287105677 7.60760402991845 6.23778434262591 5.5471656919172 7.68800896541339 7.52412951353922 6.85116435041513 6.06946007906884
LINC00662 7.45295365905447 7.34820231555754 8.2496795135067 7.56547836795013 8.23511288396251 8.34660946643438 8.90869073693734 6.82703396463422 7.66143465985518 8.89122899424433 9.23366233388941 8.83553853371956 8.61238899328521 8.72110465863062
SPTY2D1OS 5.35848593527037 3.91383438099456 5.35013511347089 4.41749474965391 4.23241363573134 6.23188932264331 6.16400081066187 5.05058266719552 4.42924771197614 4.63452879874864 7.97611384638497 5.92721831301458 3.6859222127318 4.83059151489083
PIGW 9.43661619204138 11.1228713397026 10.271151344096 10.1883959789804 10.3228294976289 11.1464954890897 11.0385980499474 9.65515090359359 9.5968425490963 8.63966955137043 8.32063765840094 9.76673759565763 8.9017137653848 9.10933835669166
EFCAB5 5.28747598902831 5.92044861502853 2.60743945135092 0.77496707563035 5.01426735374899 6.50229543145807 5.81158585585394 6.46672124124061 6.27482763095606 4.12485167873461 7.87817478600685 6.5891841657728 6.25366579558686 2.9984796806694
TSEN54 9.22707582436115 10.2613556860329 8.89548046277182 9.40340407648532 9.41407759056252 9.94410806684068 9.91546368538194 9.3446898208567 9.19303444034654 7.85805996808251 8.05881596176444 8.85620420503187 8.44529507820332 8.44647501653206
GIGYF2 10.0536530601552 7.74061392619532 8.86707915824013 9.43415051642472 8.16081634556512 8.47340622234246 8.66447608482694 9.73510072044228 8.90278238844624 9.81495682913626 9.77942586241024 8.80843138915304 9.77403010492442 9.07957598273793
LINC00942 6.39475026173858 6.11312224692393 6.12820079595729 5.90912216074568 7.03377206947861 6.36641052196681 6.90092837775235 5.9467675819689 5.51292119816266 5.56284288784656 7.23913641097724 6.49769634475794 7.2573350372019 6.39655272335334
LOC100132356 7.18559006832907 6.78164035598919 7.43912026738039 6.52985888703575 7.17192035096248 8.66509106466369 7.74977693109117 7.28866678166196 7.08988262901708 7.51008132186355 7.71732821521408 6.60366387682142 8.02996630727396 7.42168532533835
LOC100996549 5.17238110162535 1.99887534163744 2.79352533174031 3.88319459138091 4.70548475841398 6.33074876298469 7.07894067053405 3.79395100971276 5.05314305801985 5.97656435252817 6.52235303577381 3.94920620388244 6.57655811415045 7.44400936972808
PAQR9 5.54491375409743 9.7359159335425 8.04180806731044 6.37751370313133 6.664689046823 9.1958212494019 7.98676075776154 6.27567831085274 5.19669713104113 2.94296014716684 6.84328543473758 5.58175284383497 6.43115992604795 4.20354260072806
TMEM72 5.95757523759173 6.86361266776791 6.05171119961793 6.58293950660361 7.77064671590732 6.70120248019052 2.97043624289659 7.08847449460825 6.45885163703209 7.5339495102268 8.09756497431997 7.8039541430294 7.26415919424413 7.59250263468092
TONSL 6.80698131872128 8.31726471863646 7.59950972364982 6.31869861687247 7.37588654865752 7.9660150974041 7.43200982153525 4.34297494885128 6.5433409029286 7.02655442624163 3.34059360066141 3.66630212817309 7.48101067731803 6.49333526491038
C22orf15 6.22759880905277 5.08286435555444 4.40210273265834 5.04486969314832 3.75279568157466 4.88291200133235 4.78829523234434 3.60435129323655 3.69685182788198 6.2231790552917 5.85869172045236 8.07998390729519 5.08310314043474 8.82718611925799
LOC100130268 3.70895749794959 4.2514827893424 5.78566588949875 5.30881736125299 2.47364276476484 6.2382329432899 4.14793753637901 7.36125690495258 6.08453842181752 5.45940604336215 4.34219061245144 6.08124907265582 5.39605431156496 6.64365318830098
SEMA6A 4.52637059390835 3.47021796626393 6.4354249090019 6.07314906122581 7.67813741663243 7.63604307549942 5.98236549500071 6.36339853952739 6.12881839433354 6.8521174749186 8.42900453028678 8.4604018326294 7.48546869048145 7.88959461383117
DIXDC1 6.58768902081886 7.15266308814875 6.59241412953398 8.12309192563118 7.30042669532957 7.84889392883955 6.80950062262462 3.34402598771792 6.26258142616724 4.59127488865746 8.24879903659381 4.43582925071068 4.80289939584685 6.84902471103839
COX17 6.6333681419296 5.17001476634109 5.83468214522699 6.02535132661451 7.22217374629743 5.92225090167452 6.02447859564296 4.45222179841376 6.87991402074539 5.47518899454915 7.75913052781229 6.40864563410143 5.4912608286103 5.62836154604656
PLCG1-AS1 4.39629583156331 4.4500043493327 6.21223138647633 5.06870649070314 5.17453305628345 6.51891370234132 4.00888752219562 6.89020711536865 5.07094397185443 5.44421350328765 7.45034688480203 6.42563939541621 6.0000962515989 6.29766722198935
DRAXIN 6.47297297478218 6.99941829630411 6.00752854786848 4.016341202229 7.08136093363678 6.4046138254306 7.73235807611403 5.3466732850845 4.02337601547409 4.89835929057271 3.82728045341879 5.31120627745686 4.18304498380748 6.13851346655292
MPHOSPH9 10.5494362232008 10.4786634607142 10.6931889788399 9.72560773784711 9.91933278193847 11.1355297395495 10.1353039921734 9.36627084464421 9.45419563796457 9.75362225164915 8.35558190916683 10.200198538128 9.0545978064874 9.7334028138105
LRRC38 5.98409576033607 5.43965305488601 5.14003912595683 5.50747626093423 6.17869691607227 6.40731722722677 5.31908209833965 1.52887182820166 5.87201141118021 3.89474211076094 4.5077921035898 5.44593026310976 6.47643110518306 7.60460215201199
NKAIN3-IT1 0.717223462235465 4.52650017811066 5.47752871196126 4.11084428424247 3.81666114007605 2.57002252608387 6.03382998236233 6.51466845518227 1.38308381747628 4.68679743968518 7.13642724895771 7.49940025664786 6.75791265202337 5.72191233866192
KRT7 7.3159854942986 6.65727985808943 7.181252657988 7.82116744432958 6.56152502034557 7.04171280684971 8.28003995976046 2.55538009102251 7.00688929995509 6.77432716843721 7.02487259746077 5.40406861845939 7.31912925843683 8.29059765252551
CTD-3080P12.3 6.50662399701851 6.18150452470582 2.98707669687668 4.30680832448815 6.02996608648678 4.56832766883968 4.16205289776747 6.82310606631158 4.07419028336903 4.2747790001989 6.46777703313212 3.92899180355483 3.34936527759421 5.93279868162287
LINC00622 2.64741905221556 5.47760221222353 5.96413220347432 8.33186999645026 5.94853613967463 7.93950340472201 4.1259965269228 6.77849771734611 6.1758509070731 5.62802435388317 7.65966558623827 8.56101484798692 5.92477094389078 7.02120764180658
PLEKHG2 8.23372943243993 8.31976603982056 9.29388841829245 7.33746580598583 8.60506980116837 9.2433039630123 8.19013677963606 9.13897697382618 8.77460918212401 8.73347263946872 9.26727945535366 9.31191902192647 8.80706506581286 9.26756599434869
EGFEM1P 4.67873561755854 6.19217561848281 5.01094181961144 4.94947937184686 5.76240755350587 6.99517242882949 5.99375586764258 6.55178223028428 6.06225536056481 6.19840830444367 7.44335800383632 6.92609077053084 5.78976497928127 4.32966755484562
C14orf180 6.54747836317826 7.09538963786303 3.67893275683028 5.06917798615146 3.94388851635166 7.15440700895113 7.83421630412035 4.61352045548649 3.87409856001378 5.87389389255071 5.92592372253786 4.34465951002423 3.88541329673268 5.43824327472154
ORAI2 12.2331828478905 10.9872469554786 12.1797993290834 12.0749204816914 12.4958238047903 12.0725332599238 11.8950927887199 12.4093259603574 13.0392228900657 13.1207773288643 13.2859871836098 12.8188254020711 13.238415189272 12.7445427048877
PDXDC1 6.6342216569213 7.76664617456641 7.56760780975814 7.22662797877992 6.50318126977395 8.07282664623755 6.98568257727071 7.33023390056422 6.78118526803257 7.27365948069228 7.42266190990904 6.9377363244241 7.05918219921169 8.00748089441792
NHLRC4 8.02954233364039 8.71090765982392 7.16328839101283 8.9977561613542 8.01772986983506 8.89281326815808 8.7462805150581 8.09027759217304 7.31527366945842 7.36656526602649 6.32255535051426 7.88087894900207 7.84170522965347 8.69319629835125
LOC285500 3.32152408371171 2.40393764271397 5.83220621717418 3.4350271235304 5.67408998680068 3.06784226981366 6.36856635066087 4.86571496257987 2.63741618918464 5.59980039683086 7.10341685826917 7.11959480794992 5.74759900805193 4.11888627002929
GARS-DT 9.77077322639451 8.23144200897395 9.26544041238893 9.58734548681592 9.97506552002274 9.49159819768908 9.77691313804896 9.66515770135967 9.32373754197298 10.3032647554716 10.2856045056671 10.2807730895741 10.4416494649529 10.1584354940454
LOC100131496 6.54367079650252 5.00268407032527 2.45083408223456 4.28881330123814 2.48313343878883 5.34743888876814 3.37935063933255 6.23942515676809 6.3732773987141 6.71752289295483 7.82517314057406 7.14088088395225 3.69496263016048 6.12846085875036
TMCC1-AS1 4.5680181156706 5.01578344317775 6.09829363986839 5.84273325112204 4.37775678533444 5.94938808813607 5.9726648565868 3.43421720948885 5.62147521209396 6.26200254752986 7.50906713831402 6.82203284678322 6.07698123030639 7.39795694149332
ZNF493 10.5077936493364 9.58667918774165 10.5721459659945 10.2729341533571 9.34044454678823 9.69456857322478 10.0883019592704 10.8436635723983 10.3981109046916 11.7628101325261 11.5202478926957 10.3995374901207 11.0386824063071 11.7473517313162
CST13P 3.61472279886966 3.30813716614227 2.70280025455129 4.41022168924732 2.33537234545952 3.99939574492689 3.58492883744413 2.26985602612546 3.60253764527691 3.2635508282751 4.91611258075055 3.2386055943529 3.39842835914971 3.60019718869144
LINC02053 2.78294674915026 5.23906077752881 6.67626740826589 5.52983687229514 6.42142007816191 7.00605785398932 6.27995260895531 6.46039790064635 2.85714418835657 6.86057427036751 8.51233988898508 7.52351020628503 6.38049639066258 8.54842121120515
GTF2IP12 8.04095433110341 8.04362228967736 9.2683969632693 8.17408877652021 6.79707914308784 8.78457301444509 7.05321888275894 8.09961396768851 8.6168031767654 8.74159203702349 10.0000338127688 8.95687589517935 9.51201863849653 8.74055490139868
C1orf53 7.42274515398205 9.52652486508529 8.01760294362801 9.07211679005225 7.74479886265037 8.83727123594477 8.30404597880103 7.86283941369153 8.00607244489096 6.39898749748484 7.662785851145 7.4216230572218 5.81762683866489 3.59208742079072
PAXIP1-AS2 6.44335899851225 7.08481263883321 7.56547227497335 7.59843592685479 8.12940976244161 7.71228280492829 7.79735674459743 7.92557520859869 7.87699510537533 7.06539243739119 9.02902876122205 8.18272755016502 7.86996946564927 8.68302406911844
LRTM2 6.70406962950388 6.9669564308956 6.52984030724133 4.23440704873486 6.4141558334285 4.92716354534532 4.54913868873815 6.85482725184337 4.98171933480343 7.29764448081381 7.24134064399785 7.11041544739509 6.21371063180016 4.88136900294182
KRBA2 6.90514989613061 6.12331027894981 4.52319621787179 8.42660483835897 6.64830868235839 7.43140065523685 6.77178920200021 8.42639601720371 6.37650484741005 6.97108825722592 7.21814859097612 8.04635845345274 6.41853185584309 9.05870693812767
DNASE1 8.74211740084651 8.93598858011746 8.94504082044268 9.26560285794522 9.20715711794932 9.0749241600444 9.59468663202663 9.51396085555375 8.93256969692764 9.41757554991192 10.0550275006964 9.38089716278756 10.0926342688022 9.94995274049331
SLC66A1L 6.42194530776029 5.51969128648174 5.74444018699824 6.66966602584855 4.71837861503976 6.80340658705471 7.24553464274505 6.83827487230014 6.00429643408223 6.42944356690725 7.0981668686095 3.49513229945391 6.53661867398029 7.80639946433629
CAMK1 6.67856352111571 8.04058014891208 7.72292635654207 8.01625449845045 7.81154360016991 7.96284801107667 6.3130324797008 7.14943924398201 7.78270603768563 8.01833762479232 8.64481418181774 8.24118664797616 7.91939192985329 8.24085046952347
LOC101927377 1.04441860124839 2.31423681993248 2.54808046934668 2.88611698115405 2.12541504104394 4.78844819965882 3.90109472372053 4.98765557601171 3.34235704402696 4.99429640684535 5.40299088378229 3.11085964818282 3.96280070914679 1.99858799281558
LINC02616 5.7131244516611 3.2289754933073 3.13416178476488 3.60264097049908 6.27081745253884 6.90594411771106 6.45079918420556 2.77704974897488 6.36342429764738 6.76138767341305 6.12163442476039 7.21202647524424 3.51707660015703 7.85364016762542
LOC148709 6.58649515092953 6.57501668104718 7.10980349741066 6.60030677800353 7.14177711479922 6.71219130695122 7.48639500788376 7.22193796523415 7.47725637218212 7.31038374984279 7.79462575671125 6.75805261344827 7.45892166697835 7.56276978934261
TEX22 5.95024863370903 7.22129613633883 6.93793519227247 6.25384653973236 4.34757141037373 6.27584105075913 7.73384916522811 3.68631002283357 6.74410726266155 7.20808410535181 6.91398919633044 4.87473500833953 7.86185117676578 7.99235207796111
UBL4B 4.19955613941303 4.47218620368566 3.12459381790345 3.42702817452022 4.17497440383577 3.6513077647652 2.87602730487377 4.68722365439027 5.83955251274827 3.31369803823401 4.84822130833051 5.27361920206451 4.15528941368178 6.12983690550087
LOC100996385 4.63011070473926 2.54448588081778 5.04161315986678 5.71043397059841 5.47986625740588 6.87818950291719 6.57081688221976 3.49010027958113 5.36085340349924 5.66522277134427 8.13747227184984 6.64894568619667 6.01750195137914 2.76056268097714
TMEM253 4.3502878996742 3.98250993419245 6.67820996893001 7.66244834997161 3.4962501353425 5.94844573075002 4.85705986370739 5.44854188414182 2.63096967112506 3.99151821807575 8.16498634811897 4.73801170971431 2.88717527726453 4.56718156419226
KANSL1L-AS1 4.52306884644603 2.15109214072954 4.39548992212611 6.11436348484724 5.79473582322743 3.6058723813567 6.22387447982445 7.36204024251869 1.33901534942681 3.75409433622875 6.49586749555497 4.17650868319711 6.0513296816865 7.5052264194592
TUSC7 7.08684213671503 5.94064200966351 5.65088631008953 5.95386142665752 6.52125195243579 6.27977492053983 6.32837190711183 7.09314392158452 5.87014052955107 6.19310680734836 7.62528948746226 7.55212572734792 6.59054797873428 7.95260788999819
PLGLB2 5.05535923256157 5.98955708305309 4.79453439642473 5.10485786505493 5.72586246646278 6.67007976401005 6.38076338246362 7.12619750487682 5.6243056421684 6.37947246411152 7.47849783744658 5.23701067100325 6.25043846386877 6.5598918945181
ATP1A4 6.34728261101994 4.72043991106954 2.38951339801862 3.79319881029552 5.73887833112153 6.99857914762856 4.68495840072484 7.23262334599499 5.05510322646079 5.20128804336046 7.80920219192403 6.92647509729228 4.50173848128587 7.05245176109345
SNORA17B 5.82994467109771 7.00479349717129 3.10015786991398 5.57850855683087 5.82303675178171 5.91447052521444 5.36493341106051 5.37978451736436 3.98940153944133 5.08395920622421 7.21528642221386 4.86431790065689 3.64315660162503 4.78943765772753
ZNF621 9.94499325303713 10.2923549961772 9.53424295537419 8.83321932866823 9.42648785191705 9.59963859251563 9.55903133768282 8.33412889682777 9.34356283261815 8.94742975937349 8.95227473434039 9.00186893872115 9.35723066129419 8.2462489297457
RGPD4-AS1 2.7694929040849 3.50200592060604 4.49530821778551 4.12563705151537 3.02597598320531 2.73267817650956 3.30979682619242 2.60526058220069 2.35879964251014 5.40547473400719 6.48670069889381 6.71738168566104 2.9684435930233 5.44926818390903
DLGAP4-AS1 6.97263062597323 4.30076583726207 6.33058098677934 6.86320502616557 7.25501818048806 6.2368352655948 5.80862496499962 5.41068877773335 6.99018907609851 6.48184511292256 3.83913423465944 7.15234569283519 6.66902251227506 8.19626375733981
GUSBP1 6.2694008820597 5.93347632948748 6.27478533533293 6.06871637778646 7.6483841884766 7.41478754198187 6.61654296271715 7.2873171423897 6.61232566178009 6.70406686205951 8.41741710963367 8.02433353244135 7.58312490035434 7.39144810891068
SPATA24 9.9776190887134 8.04282433477633 8.88052176812163 9.77232430733735 9.44084197410993 9.60906752996161 10.0556620421448 9.2811601524621 9.57709153031826 9.68883723545599 10.2238701851298 9.6052596708863 9.86430223668719 10.1511662567301
SH3D19 4.38977673064422 5.70292539220114 4.42232249344855 7.23546189048203 5.89825697370537 6.46609734947016 7.9390026087428 7.49542335271547 6.41643679819773 4.08166600369365 7.99707332178037 6.75892539973902 4.21868663794445 4.88174487556382
GVQW2 5.48463087115682 6.13587014083978 6.83818030866028 6.28514269537461 5.64069177705873 5.93797613917163 7.26409443473232 3.81638159633404 5.62707565115873 5.98229817637703 6.94669460518877 6.44066306546006 6.26992763185977 2.63819133382341
MAP3K20-AS1 2.53208725701412 6.27264620618136 1.94324772415311 2.61348922008683 3.10511231923479 2.47869100208049 3.17679205096777 5.14749231577208 2.39715237051946 2.65258928686301 5.35511390226773 2.47125874779454 3.50580456863921 3.29579339460831
LINC00703 6.20916713773459 6.30647333437966 4.51807997621405 5.87449797152842 7.2537123072274 6.31773168995763 5.76352763344908 2.82886267057744 4.88103758608043 5.73982380560968 7.06810862612458 7.43427459892592 5.36693273851037 6.75799396459918
BANK1 8.88614863156639 8.39080437608978 9.04561497515484 8.39677943517236 10.0913758788848 8.84234405714721 8.70067066958159 8.39145541264174 9.08991757649842 7.50885407707935 6.27737240154355 9.49849063181776 7.87617986907188 6.28585770565497
PHEX-AS1 5.70453005832582 5.03405104287098 5.53339109908121 5.15677681922526 6.60521028864017 4.89562447706416 6.36026541272428 6.54134864861754 4.56637923598736 4.12102037576327 6.77557999454461 6.82935995472434 6.1135754912905 6.4117543401832
CH17-340M24.3 10.7007734761608 8.99233026569235 9.89032766907747 10.9303507440152 10.4622292491914 9.97065668495939 9.90340513548149 9.8285398745251 10.0423146487387 10.4371663461512 10.4296525750528 10.4516129494832 10.0388833328906 9.81026314135109
FOXN1 6.02636829259 3.26403477832567 4.79196145810828 6.07484855797294 2.92850998998497 3.92437927383131 3.69703538345095 3.97830822141117 1.86417108605921 5.02706379175307 6.49315638319556 3.92195039926712 4.77085758257525 5.63026625121752
STX17-AS1 10.4465881191111 8.43185400306241 9.64169142559529 10.3808170951744 10.8882051815921 12.1629205975115 9.72865607548381 9.75284909093419 8.64374798358888 10.1041308828568 11.4136517269499 8.60975089985987 9.91149700263229 10.0901468321631
ATOH8 7.78648789432753 7.74245496155386 7.23531540419995 7.37971972118658 9.00225442108754 7.06098444184568 8.01423867190242 8.64309027610945 8.15668784461216 8.02953736446069 9.32074053873898 9.15825875382846 8.05553244482013 9.15063430730655
FAM13A-AS1 7.82758088408347 7.05023720813519 8.28579150903553 6.46933493211663 8.22957782922325 8.55373257297828 7.68919710582366 9.12843802006163 8.22518526000718 9.79953305925063 9.72251298643594 9.17319041006313 10.4796802417881 9.05814572832474
VPS9D1-AS1 4.94035800063366 7.96215104701778 6.53028506368058 6.70470323450264 7.05317868962568 7.15724586737157 7.79877764271115 6.16269665430712 5.72601238602648 7.0458786754022 7.4940635344892 5.23354758813669 5.5948739552323 6.71056401302077
BORCS5 6.76557452600869 7.36320875634462 8.5095707564975 9.34399402013944 8.95095825006333 8.04289381103573 6.88949301196844 8.0601895487259 8.15304528950378 8.80764632990457 9.15675103737361 7.94590320161759 8.577999750369 8.17630182627999
ZNF620 5.22995431767513 6.18723843483781 6.28173644948751 3.75200029364285 2.65332605398068 6.18834019118118 5.89448287371102 3.30256662045138 2.26021479022008 2.14031960290637 2.3164490240093 6.52183345050482 6.26406834239731 1.90688290121445
ZNF763 6.97959439302987 5.83783327003578 6.93235886660842 6.49137324028503 8.30379170531302 6.70037451794961 5.55761870400808 7.18499134877325 7.4805010273584 6.40878793333855 7.67428973947503 8.15557671653976 7.3795473214618 8.59941264599347
PIK3R6 7.40556101785017 5.58796228945076 6.50889574134214 6.29185897583269 7.32837603636952 7.05198215962871 7.39028935493516 7.80508669176928 6.01813940904793 7.53333051108837 8.55999457333894 7.86109249061055 7.30134162856543 8.30561217317768
NFYC-AS1 4.38137751843646 7.33535819518907 7.31066458143342 7.53152650256438 7.47512056066736 7.3743439890385 4.4036085835437 8.00473508091527 7.96645353990585 6.96669693335236 8.14565351196485 7.97686079406391 6.25244593690165 8.26823646981908
RGS5 6.86608825695107 7.11898051276825 6.62393488154157 7.3797413779869 7.71521660543078 7.5563075507025 6.58495528722792 4.50197726876437 6.13151910925137 7.59854609664893 4.25627248184125 7.15923257583878 7.13851244262823 7.40259002150951
ZNF252P-AS1 5.60987904184578 5.24063641893629 6.09403798131327 6.94095132561553 4.09838586843513 6.71044140978189 5.35938236198151 7.26601627320677 6.4466855001511 6.38992434382791 4.75009997208508 5.68759319990442 6.23078268841932 7.27650410986801
FIRRE 6.66334888937271 8.22967635815895 7.91441682624758 8.38412926338567 8.35501626421955 9.09122458669881 7.13110996040618 7.0732343407443 7.29580841574933 6.35792705657407 7.71844108863406 7.35202134919131 6.49487733972848 7.85756491660718
AP2A1 8.64881377903524 9.21870005264819 9.09320837494844 7.34523135877352 8.33389507307005 9.58906084084911 8.2895915062345 9.59141145207431 8.6083535244505 8.63281166884635 10.6839113339046 9.93777677683606 8.59132149597667 9.86099211936877
FRY-AS1 4.80426837728634 4.15896548387068 6.00843736225484 5.96342603333868 3.53001828871639 5.91961395872507 5.55497525802329 7.27912766746549 6.33878718236977 4.11378299842846 7.3166263795076 7.33269898389175 5.45184443958244 6.96914933861198
NUTM2A-AS1 6.47818473932831 6.35451422277788 6.5983535917724 7.37478824148861 7.21920628178448 7.37122428583846 6.60240536037642 6.37525234351796 6.85236720683617 7.15781074663064 7.3156395876709 8.25541811571997 6.5204610656159 7.82442037327467
LOC101928307 8.10426326503152 0.724296648069864 4.74920332159454 1.4379025790676 2.53093170627401 6.30775528047191 8.03564095366444 8.16756968357802 6.32326269165827 4.39602313369668 2.55570402287521 6.93467453833167 2.13624520739119 2.97684604215413
NNT-AS1 7.75596177631833 8.012105466332 7.82120571922621 8.72407893268193 8.84837506350212 8.09387070414386 7.78400332381333 8.05189463597605 7.98230741861139 6.92481012879717 7.78878226982154 7.89509051599743 6.73439124393927 4.86058395379358
ZNF790-AS1 7.84081631104399 8.07544919888156 7.27079802102428 6.34404161605405 8.32251181743208 8.24815196794103 7.59348375111131 8.39425517169158 6.4269518842497 6.71059569530972 8.12063705847541 8.37809540118779 7.55344421777158 8.16164536582891
LOC101929759 7.00623854629199 5.72583466148564 6.32991990923094 8.13678302098605 7.74743641070498 6.90774153468029 7.0641035806671 6.80880333038586 6.40199525794213 6.41313047309706 7.83188357323115 6.31144716780905 7.14649027042149 7.98823420023885
CCDC178 4.07572087090821 4.78609342183372 6.07884313520897 3.45989451832094 3.64314043551271 6.28566909275974 7.33811505439358 5.96127650271666 2.67578003268002 3.78589156914294 7.15344765736953 7.43438386610669 6.96499693543937 8.53093532583281
ZNF831 3.5137193857904 6.75718063253669 5.62832858869602 4.48391571468829 4.024497877201 7.16669335453359 6.62123914092162 5.94032299482352 2.05180919472243 3.55075540305588 7.19105427801323 6.56502269461949 3.79072721354806 4.66919234836234
SLC2A1-AS1 6.84004647903989 6.84702977641128 4.43840198120931 7.20660806255143 6.86998364980092 4.03550690593725 7.62219974303924 7.55526936695236 7.04565046557269 5.57071975160111 7.14361688359896 6.1922251418547 7.32188751851873 8.88272679660081
GVQW3 6.45369881010031 6.58674207911645 6.99844488366662 6.71121404936315 7.15566323014371 6.75809259993298 7.18003246003993 3.93025951352821 7.08341018268677 7.19895572649133 8.06230523273964 6.76070132119615 5.65917048472435 6.76815785306543
PNLIPRP3 3.32306016621458 4.41275036820773 3.18548251536958 6.73823821108013 6.03671365648688 6.63295318757749 5.6293773131328 3.72116263854403 5.69723698954874 5.72685954762371 5.95620723514413 6.88835238995833 5.53363872020932 6.92382781028009
LINC00565 5.92176383263172 6.86303648412958 5.78824041075824 6.31300580597094 7.79606557386119 7.3895392791519 6.81105095399474 7.2249113949575 6.51245999379631 5.95760820228763 8.57183036873787 7.43026185241364 6.47522904794553 7.61946950233066
DMRTA2 5.21704493788211 5.13858309172701 6.32653573028426 7.94910883151436 5.53291972281102 6.49938383185865 6.58271886903299 5.88286065982831 5.50927652546388 5.50271121318646 8.54860346519616 5.30163958854232 7.3185175030055 6.87074075774079
LOC100506885 1.90894891039531 4.80555867947677 4.34139446257648 5.37648244739066 3.19633792993473 1.74029552794126 6.51912953024925 6.48950199319505 1.55808685720544 3.76324264815086 3.6585885339619 3.39964553255781 2.3022585047471 6.4320049759596
LOC105377276 7.58665216912537 9.05540446281559 7.59466573390599 5.62503840023281 7.10270221770389 8.34756689279214 9.02864429060677 4.40490448420552 4.62979897873395 6.4066259515448 6.25557588729377 7.09561327896636 3.26969208609066 5.81486082071762
LINC00924 5.68178347531563 4.5645049933237 6.35208828441436 5.44694432395473 3.53937101128809 6.40108959347115 6.90057461755721 3.80770112732445 6.1266142435125 6.23358938463883 3.12525913389791 3.66466942292562 4.41837347839081 2.27586317005236
HTATSF1P2 9.21013263707218 4.90842624823711 9.37467132333487 7.24998568163911 8.7078294844285 7.76528477248805 8.13459368367417 9.08751826725614 7.08640058429388 9.68528580597625 7.92159521179796 9.33262044746432 9.63774209506195 9.55454933050089
DEUP1 5.4332315567115 4.2875690724191 6.70922031917121 6.00550620966556 5.77589125385058 6.01780590887157 6.66203028019642 6.90588396471415 6.52493515572075 6.42833169542388 5.39312476256489 8.10181130724725 5.60774930032392 7.1992924832804
PLK5 5.22595623874688 4.48174002772668 6.64260555260496 6.5093343312376 5.893723324755 6.81005101387377 6.263716706847 7.32094492396012 5.84157063739552 5.88699878595671 8.03969662817882 6.98503129599005 4.39665067270964 7.89446917092439
RGMB-AS1 3.86875490853606 4.47660656455018 3.44475186640937 4.27651080964005 4.87537854880603 5.92443414729729 4.40903446156128 6.75846708620836 5.43399063237886 5.95159269019745 7.77501168093085 3.27985323982393 3.68531563012533 7.66145817584681
LINC00907 6.22952274621262 5.35857806439942 6.3205700602201 6.37152349175647 5.7770306482973 6.81054078837042 6.11482820549261 7.23320837815486 5.02617682210194 6.270898538919 7.83686396975493 7.94043576217946 6.97065582226062 8.04632570917107
SLC8A1-AS1 1.81384807942051 2.58227418029795 5.98129875295852 8.36944074593704 3.00735052895951 3.18844222978261 6.0792187273969 3.57507630002755 6.57229701124264 5.41036247620795 6.95292059025585 6.36958286473196 1.48522535104507 4.57267446046265
LINC00460 3.48456095035668 2.75343338792688 3.40945475276569 3.24499799628057 4.9835149035513 6.18753458856103 6.30877841632446 7.53981950720469 4.23206053220194 5.17850670603361 6.65978616032942 5.8763101659214 6.17956359780939 7.20206797648989
ZNF765 10.2032219605027 10.3383876427069 10.0792647627233 9.24221448653556 8.67424347673034 10.2032464356316 9.9451701958517 9.7952006869 10.6019211773494 9.68656705770201 10.1225666039561 10.1986328865344 9.92613303369183 9.82853908118511
CEP164 9.16033282448575 9.61453648947488 9.72777294506474 8.60198095724087 10.0162191133418 9.92144495962408 9.40699428493588 8.66255836693909 8.3762309008113 8.56376713466587 8.98790235222204 9.24341131823329 8.32713538103968 8.37556774338777
SNORA78 5.75998376068227 4.41201323809251 6.73023235737166 5.91477832883179 8.19075756223808 5.0676722715344 6.89535231007496 4.82282700407757 6.84008425634256 5.59707195346701 6.9502747664707 4.72559338992089 5.29607814531662 4.76928405975509
IFT80 9.04329255099529 10.8044488954714 10.201800467145 11.3692183573301 11.2547322084031 11.0630377340583 9.89986789392488 9.54017493267555 9.96781272990779 8.65924528178056 9.49464641354015 10.1537572116707 9.0283702375138 9.06470019720977
THEMIS 2.46771952663971 5.53109382863947 2.9669717455586 5.39603855140806 5.99455528689077 7.22573765346606 6.7599467551187 5.68130026534276 5.65865879170412 5.29695363848124 7.24455507171366 5.91997380412781 6.54028847982755 2.68605336249562
UBALD1 7.59141687544354 8.81465071394078 8.21083739634175 8.98751614186268 9.10289455484416 8.73846589290033 7.89148116112737 8.23673464174353 8.16838781276597 9.0348647006629 8.46388030312374 8.18842070692481 9.42073902290073 9.386440872215
LOC100130992 5.43256361372475 6.13122563698576 4.75910948354739 6.45995073150418 6.45472354604627 6.88283621085086 6.69311891878051 7.64713963118366 6.75039346114234 6.88790295395471 7.98691203683271 6.82381813120817 6.43822281129365 5.69873411064304
ANKRD20A12P 6.39545033461722 7.24567629262953 7.22314545327984 8.43356624681547 8.54609226819096 9.42275482343673 7.5640747804614 8.39629780124105 7.94168735769596 8.17027411143661 10.2226753775747 8.73178265568087 8.53832087391769 7.6105790057776
ZNF547 6.01795218646434 6.10909535832049 6.49246659215953 5.52991899649605 7.23706078291744 6.27912265174549 6.8419391638849 6.54277512920919 6.06055651846465 7.15663829955139 7.67072776253573 8.42684968249933 7.39013455471603 6.98753802703774
PRR26 7.00489347335193 6.99570384612181 6.25854040668755 7.5691553516614 7.75204004668651 6.34789699331771 7.40250390087259 6.50172383436741 6.4094703670427 7.02375324459963 6.96321168682601 7.72413317697521 6.44404980107105 7.18876982026341
CCDC163 7.10991943278046 7.26543033219182 8.38581883878824 9.2539694176955 9.26686593357832 8.14353678714454 7.68297843663953 5.6466410755202 8.58201775207974 7.49440200906026 5.78189813175502 8.47488012443417 7.67030358656781 7.25395334963358
LOC101928504 5.95153324514084 5.98900272621119 5.88890394521863 5.54876427655247 6.67621098135512 5.97859972908506 5.40635979180773 7.13015764326522 6.745894786585 6.70854869236339 7.52621673668064 7.00670532351023 6.68972547543672 8.26285687579495
PPP1R26-AS1 6.15403752645479 5.33512912731154 6.22371465066167 6.26863406785576 6.02872649638421 6.95113664896896 6.37851717207014 7.40089821680545 6.80454408277292 4.43386214501139 4.08959306186449 3.83890942307987 5.54233761251408 4.66121316316304
CYP4F35P 6.92868891260623 6.21771793133981 6.95322449091968 8.21121569105473 8.48815666862602 6.60951622649811 7.16200051444817 7.67373872796929 7.24486423148976 5.7780789698741 8.30386657684795 7.05142757219192 6.35340639901424 7.39595563644281
LINC01018 6.86481385905056 5.57607069602717 6.23293315487026 7.31917081586536 7.21276580902019 7.87292231010504 7.63006540668483 6.29991700890976 6.23130337117893 7.22945045257799 8.87767708209847 8.16004283578526 7.26491450717128 8.41168638872858
SIRPB2 8.82487188989977 5.30497823580396 9.5599276762026 6.50751051227559 7.2075102681418 8.30600106305484 9.31723780642459 10.6681040516109 9.12369904197221 10.4976762285272 11.1600258128982 10.1885134329416 10.8294524026124 11.0171897994398
LOC100128288 4.96585814875728 3.51972933708426 5.19615691849163 4.14878120653291 5.00266697006402 6.87325830357717 3.82066811907231 4.48842374506989 6.00088946283623 6.47898490567955 7.58977696725357 6.74942297742112 3.27966577149688 4.58881655744977
HCG27 9.22247807881157 5.90165590930629 8.73804461948948 10.0768810511743 7.865670799103 8.1483326868274 7.76453193702772 8.0569622511262 8.63560857653628 9.22323669829951 10.3259990863228 8.26452517162855 9.17912857989704 9.94904154850576
CACNA1G-AS1 6.7402556928557 6.62734389583779 6.32144128352433 7.16023751289146 7.22131063863836 6.53516866768283 5.12355156749482 5.02574154724288 7.32030595472436 3.80379118936373 6.36591435480074 6.83338348332697 3.60005204810578 8.42597450894725
CLEC4G 6.22294633564487 4.25931166151467 7.47625286975913 5.90774682143323 6.46264099368334 7.28710562756618 6.06997685566342 6.73689571193269 7.51405912115055 4.4128323235653 4.87090322521721 6.18709488926855 3.44212872351424 6.4924233290606
LINC00567 2.13478180576671 4.49846725555526 4.69038804018871 4.06768689768001 2.74480628815079 6.03435901792388 5.00227090730652 2.28119971097993 2.45989320720015 3.40044092694023 7.29231426974636 6.74462935713862 5.52285737249754 3.65774517407157
LOC284600 4.87429385261161 6.49096989667798 6.11307118288698 4.0331366366983 6.71743926700308 6.01003010483574 6.15679238921841 4.07746177969504 5.42887199784477 5.55845316397518 4.90175219405238 3.72871290253687 3.43859360351222 7.82485502818263
LINC01550 7.44611972992215 7.36531722392099 6.91346390530233 6.92633513828819 7.54319890019333 7.22987339584552 7.40184119688526 8.10594568825465 7.72863958127609 7.69331898177646 8.86516752451979 8.12228600899416 6.5599866987514 6.76037532254685
LINC02603 4.54927795144011 7.08704694568014 6.62822708699284 6.82402824420406 5.78502762387763 6.2160902650186 7.72909726806105 5.15411572527188 7.13352037246944 5.85079892316177 8.06947178698861 6.66942793093248 7.05160810836898 7.26820418180746
LOC101928047 7.86147281408286 8.97265503547035 8.66536789775527 7.90085594245417 7.75118786024244 8.60385700940283 8.54010090907172 8.90879219646451 7.6811976432055 7.26968868294092 3.85720471588071 7.69231699420924 7.63743418750838 7.43217188831052
SPATA19 3.7088427571984 4.15424456174648 3.92691220383643 4.45674636418086 6.71064666101035 6.35889642721935 6.28347845318441 5.40502127610089 5.5446420983247 6.03963873100957 8.05958403377257 4.2349488360935 6.23952387471069 7.78835422848598
LINC00910 4.19739993077835 2.70901332043824 5.83348165090676 5.60533461160617 4.41570594338278 6.22392813830255 5.87327257848991 6.31523109373812 6.59773674808975 3.47038067855558 7.86324715859822 7.09959082552588 3.98649558301401 5.33743494157554
MPV17L 9.81392545350813 9.65708849335858 9.01782978853267 9.0814229861074 9.89047086102428 10.0449473196195 10.2270322497945 9.31045100898846 9.05383929008623 9.20830704004608 10.3504530461913 10.2115598189921 9.7116311853365 10.4613331239861
ANKRD20A5P 5.98977822130289 5.64047632739602 7.19475488487136 9.9320777115809 9.9731218952949 9.13040067256602 7.78505287212355 8.15480241649438 8.34732283378156 8.06245635001527 9.80217301777711 9.82747037352312 8.19719309858595 8.16353143809856
RAB6A 8.26361991223921 7.37988950178495 8.52008550180759 8.0883027544114 8.42248363371648 7.40921695359832 8.02678788931888 7.83309881017921 8.60492381604251 8.72378857163159 9.0487315256073 9.08709310327141 8.26684649560664 8.44962698768397
CLEC4GP1 6.85332203271223 4.77153383911888 7.54629719939704 5.03747930631378 6.79214866469242 6.55610717961676 7.26519307558829 8.00334137671281 6.71292037782365 7.48722263722773 7.59912360601891 7.5832678419313 7.50577186437666 7.47558185897489
LINC02273 4.73226431452126 7.62189655661027 6.27756489170153 7.1816154354869 7.09812685543422 7.02753117882795 6.63366878209035 6.84658733630028 5.54384074035556 2.63621950710092 8.14848471717584 8.12633433150306 6.95007409205497 9.00553416741279
ST7-OT4 1.36571549025385 3.48987428587218 5.90197972870455 6.37639596963412 5.52856756835884 4.56731787911232 4.90327307469565 5.26209108589938 2.04060070679873 3.61743954781896 6.60430992403606 4.04193682317782 6.10482705083521 7.64631965117091
LINC01419 0.708436236720596 3.5686632978097 0.806022080750361 1.572417260002 3.24895586434845 1.84692490656028 5.49384296317146 3.80487754372108 5.28354253362677 1.43331255716898 7.42888104024297 4.24452405695362 1.2235930682648 4.16623580570158
LCE1E 8.44280046295715 6.00380459554513 8.23720231098473 7.22569427943295 8.72662280664254 8.59068584588128 9.03669865799589 9.57469834360239 8.0974011608405 8.50618339189888 9.06856897799264 9.43511515927131 8.09637255608654 8.54661052190831
VHL 10.0290138483238 9.54019140337972 10.0147709230013 9.68221264873782 10.4659612043784 9.72938928203653 9.93562313201745 10.2926494807846 10.1806078816256 10.3981440473975 10.6545214675495 10.4348919331914 10.8489342911179 10.2571733083621
SOX30 3.67459284735165 4.94501020184949 5.07740580574421 7.86568811827467 5.91739809847852 3.94495587127389 4.5082574966586 6.83853835694505 6.18355916348117 5.92702578716753 6.9359617748983 7.3590335248478 7.01518643332006 7.63407336315865
HHIPL1 6.60650544829633 4.46913578817297 6.06464297152429 4.73436170589673 7.47958627518372 4.7054410750426 6.26718538136967 7.87536417183525 6.7950123169337 6.47564086857368 6.51548396972921 7.70865904266708 4.98013546380981 8.23611945933946
LOC100507053 5.20638105534911 5.39187973889761 5.68783279398509 7.028798975012 6.31121354472255 6.22453889362697 2.12155622730513 2.55997018491368 6.35453696649458 3.55535972014958 7.34863698718546 7.93042570542987 3.84083783274063 2.89078500050579
LINC01730 6.25831464151532 7.25329440496436 4.67390009723166 7.51152812923317 7.150954617143 6.57678755488015 7.63916847947836 7.69632981839666 6.32519228398777 7.29822206894905 7.79025921145018 7.0363714543074 7.33364287648357 8.20277619576509
PICSAR 3.18677547388062 4.60140949381909 2.51840496324273 7.48581643103179 4.39785223713243 5.16049589860981 4.4091519381522 3.40145708157304 3.74012020215056 3.87898718010792 7.25009656861821 4.75877699670406 6.99735225520321 6.95905372933648
CT83 5.81292301337588 5.5699199966517 5.50711117991304 6.62635210510014 5.89509439477491 6.40548732802583 5.53216669675203 6.85307496191604 6.27690939008709 5.65880358040576 7.37635984887578 6.42408631887662 4.93094403020931 3.78973342402351
PKD1L2 7.42484148847096 7.55501545798191 7.84067974776771 6.95318374167358 7.29224339841386 8.25135790031042 7.36782795157211 7.9993596619901 7.69126614713828 7.74620189932952 8.61631431785494 8.26662633644184 8.29035620453705 8.8185840946823
ZC3H12D 7.19588398112928 8.35608261062076 8.37206232411059 9.34078144268679 9.22160669538634 8.54592899707454 7.75220399968511 6.3612867374651 6.54882699351642 6.42064122186869 7.24099734861127 8.61095985612012 6.39804863711022 5.30859241249246
LACTB2-AS1 5.73618244908045 2.51913877929523 5.46423500140252 5.6073708566098 3.21303848861816 6.0604127682446 5.60241412035764 3.45474575047296 3.72374311852522 4.66879990883161 4.84302909903249 4.7265391615886 5.31406276061039 6.13949507596272
SKIDA1 3.72912310637254 5.66801556061497 2.58302438137487 3.42056728780315 3.19452427126524 6.23306895103879 7.00195532949091 6.33895133369138 5.13496099378456 6.2800924048336 5.28672925770728 7.42144465260234 5.64442824919605 7.76437667804023
EXOC3L1 7.50918989165261 5.49919596999844 5.04854528901683 8.2722891894381 8.34313196045107 5.53327147818018 8.0001645480189 8.61942254831841 4.27872746966464 7.69471098649904 8.63895388789646 8.43292350643199 8.39740168216691 9.37194801544192
ZNF732 5.17850670603361 1.30394378176643 1.83545401047581 1.58357251601167 5.31077998827673 1.10387962216246 2.12517563480812 6.69096736029897 0.725057050016881 4.91665864183533 6.40360722025929 6.62638160297461 3.98746913024724 1.29545091423469
PCAT18 5.68469869494689 5.68987276940027 6.72041118050493 6.21932246426967 6.97589725088836 7.73819699480291 6.9283418952504 7.56713089922568 7.51164751106463 6.78497634110606 7.50520736088652 7.78967513625728 6.68255503882518 7.68630722111132
APELA 4.49886037316747 3.48699747897928 2.03984657981727 5.44100068558406 2.54527007407858 5.2077230439366 2.5078993982505 5.44845334238803 2.99695342030034 5.25767069634337 6.0727153004296 5.71364248252415 2.19321537076185 7.28322728967636
CNPY1 4.65954271872146 4.71324545216363 4.52073652693764 4.96286686202485 5.95949730613694 5.14235420937005 6.58242970145693 6.95099089987828 5.87978441650051 2.62304370107755 7.37757061684097 6.23951069997935 4.28779584569925 7.61482981835699
LOC101929774 3.84533046750186 4.84160585901246 2.9226941414752 4.88877879841402 6.85904769752942 6.5668846999753 5.69213283729362 7.6405703194604 2.3134876353427 6.09407810805283 7.87700308357476 5.99350771315078 4.38199762046955 3.87898227719943
LINC00032 7.45354720979978 7.83141176018372 6.73246458514708 9.10402051140199 6.51563456076935 5.96422625635469 7.10859868048323 6.66440888328165 6.79157056327259 5.09752146811661 7.07897695113866 5.71303947024174 6.37863351889893 8.04872989110166
SPATA41 5.0058153989488 3.80592078890994 5.76358658889671 4.7607649156108 3.34453737266218 2.82372551896442 5.85633762582261 6.5408316773577 5.80920347839574 4.916126915704 6.89833897290696 4.80707563048524 5.6718164527678 5.33961701554002
LINC01532 5.88201008090644 6.18800522119666 3.78603276440787 5.9331923228048 6.62901864010962 6.23144949733987 6.8693310344466 5.3742257304999 6.50706676757828 6.59452137933409 7.04471868922991 3.43441205736449 5.60905578055682 6.80040036924697
SOCS2-AS1 3.4096651918547 7.14241037439008 6.97335297233346 6.39097440447287 7.07551658687173 6.71514932339552 5.69342172111821 7.81997275719344 6.03273981731111 5.05397799676061 6.18761831619015 6.54261465476501 6.35930855964815 2.98624107863213
LINC02241 2.7822124876699 6.26676255803255 6.1085723367321 7.13949814564311 6.76043121326152 7.16327228706807 5.74147103133484 2.94421471033178 7.07126391130032 5.84108826630668 8.2666183726084 7.85648715700027 6.48223907390677 7.34017857933526
LOC101928858 2.42392824759924 2.95671259487072 5.8660066302505 6.5505425622553 5.51461496529639 7.05912378056328 2.88707231037389 7.92861489713587 6.38839758991976 4.62119444277496 4.28562859324591 6.34311676652692 5.60814184187078 5.91163238702421
DIO3OS 4.37176863055302 3.2735986893682 3.76704560234553 4.58573894257798 3.84804399374966 5.05549806432913 4.4383680454404 5.05830653697724 4.35520800922267 3.269131916801 7.85263062715701 6.11096911152211 2.46273082810076 4.14405208163328
SRGAP3-AS2 6.66741814873332 4.12614855393586 5.37045306969377 5.74401977990018 5.76313852018864 5.95348386199782 7.13553281767871 6.21834662799654 6.04281131444364 6.97130327636252 6.78041903205623 6.92901808741721 6.04671739119861 8.36773579980825
LOC101928505 5.70003598448447 5.14498773102549 6.5255796902094 6.22102772079869 6.67237300796689 7.32356282387798 5.85699365495023 6.88396776422519 7.64316425159718 6.61944455820193 8.45965128502162 7.24944249665275 6.82711020277726 7.1067053055024
MAPK10-AS1 5.6030259996167 3.82232838045478 5.78420452457999 6.41255443539509 7.2651865106216 6.80069674380412 7.11363278791076 4.14773407051671 6.61811955197419 3.17286318176379 7.22733194880028 7.83524133511361 6.87812572855479 7.69775992176321
MAFG-DT 7.65846500341561 6.10373093626763 6.69917264210531 7.87130216672266 7.78171444173697 5.36454897080224 7.57750813631619 7.92599170676113 7.09982328220466 6.94445321643083 8.39411666354728 8.5479814720184 7.1778081910338 8.60306844449526
LINC01146 1.71469567819996 0.675399544070114 5.12022833711679 5.3238103049178 5.77927942200917 5.47204774736436 5.64462724845796 6.56499953385664 1.32592286390489 2.60589797597696 4.91222063280486 6.86532746546817 3.36796367909028 5.42525485029361
LINC01635 6.74707046608125 5.91821662193436 5.58993123246983 6.71592630841455 5.73401181022901 6.20205857040929 6.70866180131653 7.29451782684813 5.34073494060164 4.23807374138256 7.65870348641395 6.23265058882397 4.91976529537685 5.67789183877211
ATP1A1-AS1 5.32805768979668 6.5558793329254 6.06253449302583 6.25884470032563 7.30950545756098 6.9926381564123 7.46565863639559 4.99525565944376 6.75312179231322 5.77543645557474 7.89415991413582 8.01112100652731 6.79441846579829 5.55848714459304
SPATA45 2.80724465472278 5.86188342604429 6.15525884833403 4.09631920883056 6.75007048586569 4.82417619632833 4.36758423884589 6.55693745752673 4.59329101775997 4.98308663407657 7.48538174224576 5.79237125008681 6.78739589516113 7.1967693145564
ZCCHC10 10.1596544117757 10.5795516528066 10.5003469572446 9.84069988694363 10.156366276965 10.0938928821566 10.2325324529059 10.5349827248331 10.423558212778 10.6104047848991 10.292135243891 9.5489245692195 10.8865813919661 10.4190057879988
HMGN3-AS1 5.81066468396397 5.35128909759887 6.86929401527688 6.03828230763629 6.6888027992484 6.67051746049046 6.924268570357 7.5726342948594 5.89172854565457 6.17642949461213 4.41719699434132 6.44651446904199 2.16060529014091 2.28218890549186
ANKRD18A 7.642560067582 6.14278182541371 6.80047543930294 7.34562612515993 7.42507404005601 7.66150164379191 7.73797873160956 8.09866378188658 7.31390699597529 7.62715884445232 8.37819556559386 8.87185073139535 7.11884350587492 7.97958867721527
MIR99AHG 4.26967578081683 5.17582676096327 6.05411066495254 5.87662229015251 5.08088828853278 7.16678372234766 6.73578480620391 7.43356374318773 5.25001601054853 6.86012727226966 7.39448241630966 7.56068820935029 6.90902420578667 6.93178586668988
TCP11L2 7.65697895198215 6.92296847564364 8.64890687008269 8.09003300307257 8.75253720183309 8.33513127164128 7.48642960248514 8.53696362489507 9.54277497446905 10.0476079110124 11.3512092473374 9.10663962042918 10.8038219544109 10.0719396065063
SMCO1 3.90504565217614 6.23870681377251 4.4848496337075 4.37370110222387 4.41098347108595 6.42751030277928 6.24977904897495 4.53548006147195 3.86338544346545 4.09971179182016 6.39861801169603 6.75019646822612 6.53519713454171 6.45959768295167
FLJ38576 4.94731736204352 5.92184307880574 3.77281152109843 4.9009653183541 5.52354752903447 6.30010358528448 6.79474076107975 4.72487451590121 5.65894235830295 4.13496099378456 6.18674438007514 6.55795024910228 6.51086478719679 7.15484038206677
IL21R-AS1 6.24604850884904 7.05243871867214 6.51803133518519 6.40714486433975 6.58220582397193 7.99016581258463 7.87303800899835 7.81738022989969 7.6811280528084 6.40069298364432 8.08702041766057 7.67038715697383 8.2057986243729 4.92223020399092
LOC613266 2.43334487595032 2.98190086406531 5.68416763902162 5.87338480391809 6.33974598260337 3.41395010904222 3.61469806696476 2.48159861068176 4.50101678452687 5.64308298661219 4.79789908088481 3.5088798995589 4.06611847471661 3.71561776092403
D21S2088E 7.04781427693659 6.89533776720576 6.03911579677299 7.32894594006867 7.42650965656098 8.41569952184311 8.76640931399568 8.15544617742319 8.0384049033163 7.66745079282622 8.31375148656361 8.86912556605988 8.10853438834028 8.64932121410925
SEPSECS-AS1 7.71357553942587 7.04368790032529 6.79128924096221 7.97698791995457 7.18851466924825 7.90379208863887 6.69923650827145 7.94095954495266 8.12487400575965 7.24522847937483 9.5250195959479 8.56216265395662 7.50702869877455 9.24545311645561
PROX1-AS1 2.97377142322826 5.06128153619997 2.33299744596671 3.77653041518581 4.49999381552081 2.73107633912364 5.18082973311944 6.16713891341236 2.72621150963395 3.48997573060906 6.69885049138996 4.91643030547533 5.13373119477394 3.71333179631734
LINC01366 6.43519568726157 6.80668236637723 6.50019958298223 6.9356931060702 7.70477515460087 5.5050293098907 6.55178069251283 7.1028533606432 6.20252507728774 6.84805826988274 7.8709102510914 6.86738500712215 6.98773014757136 3.75485009847384
LINC01583 4.37903519879126 2.35351046235002 4.73201895868278 6.5890038950423 4.70800398997133 5.19899028940838 6.0109286201945 2.63005663821546 4.183841388082 2.84679756867356 6.3068221744177 4.04017353349876 2.95118174658463 7.32921331334274
CBR3-AS1 5.36459659373378 4.06305418745952 6.27260515281842 6.40742855522629 6.50515764859127 7.21289904336542 4.39693283927451 7.46616294911094 6.85913717515871 4.17205541036578 8.35162126259331 7.44883406641117 6.80621706299339 7.05343395130943
LRRC25 6.88750821174667 3.71854356139114 7.8508544180762 7.94297656292105 6.17024997197219 7.7660299247899 8.58045191902491 5.98363848058311 3.40697469103258 9.18096038182044 9.79946150191125 8.05440679019546 9.23227701026829 9.67222465903502
LOC100130357 4.96133207450546 6.60764012698579 6.04740904120177 7.0139992622629 7.51237149648377 7.15972504210184 7.56053842749157 7.42346219945466 6.67038998978412 7.35351208552334 8.33305066724468 7.22082618293802 7.10433351440061 7.55834723727354
LINC00630 6.73286341536259 6.01081854577774 3.9260554168164 4.85396072674932 5.73180070891269 6.96608318011006 7.05020128609376 6.98238215302277 5.90743294698822 6.38172739671457 4.24258573916969 6.67315781877124 5.96522579588774 7.76536964911106
LOC100132077 6.42177737625223 6.67361295481991 6.60320793984531 4.98103337168578 4.60403810333479 7.24137878288767 5.79250842889148 7.74554055131781 5.87482696026904 7.01611964031649 8.25598642795242 6.79456662660308 7.21967095559765 7.84301904572377
LOC100505918 7.44757754359761 6.93199500849713 6.86569121096202 7.49867052860415 8.01028752010075 7.26746931720945 8.37867504429524 4.5572489375367 7.35819403696895 7.64982380137066 8.12858623310244 7.29771050259117 6.86655195737477 9.10714225755317
LOC100129917 6.58131041844192 6.81901667799251 7.32181267466722 8.1567343547535 7.65174344472164 7.34169138037833 7.18776873660275 5.02540271243623 7.1268262838114 5.90571456039793 4.72054333636494 6.64451390876483 6.54294889191562 7.13624163852343
ARIH2OS 7.14854064404234 5.81734850538014 6.33082439929463 6.81562666002115 4.46406963346605 5.66811600368607 5.72514536292617 7.50693986765915 6.97416905261907 4.22795512337835 6.88283865576725 7.38561136280352 5.93992071945534 5.65505295368383
LOC100996419 5.64361293088353 6.46973590474785 5.6921741351315 6.2130196244281 6.85217991195081 6.82718897795955 5.5987942456237 8.34593786990721 6.54917042456307 5.95034336271801 7.1992100194978 6.21702127754543 6.15399194228723 5.29574249050772
GAU1 5.85701804800374 7.03678573497157 2.52406919372405 7.68998749175639 6.90672708090454 6.5055614915681 6.17449031229078 7.72838653309136 7.72256711887694 6.37614223690318 7.96854296375583 7.27277906178452 7.44251974559621 8.24763942024325
C5orf64-AS1 2.91029134459775 2.16738940204211 5.46317350640963 3.09819112868904 3.55138681527192 4.18108505379494 3.34800857448215 7.8572551120668 3.825459000149 6.05975414426669 4.46918464041752 7.23752452242855 5.47026287668997 7.40137618419251
LOC101929622 3.28694145591049 5.48674590348767 0.671625810836308 5.69030422341841 3.69537363265434 5.48812420470143 6.05487365015517 5.89330954075401 4.86364512546129 3.20033516490239 7.33650745242872 3.80064109732908 2.64057974724955 3.87140505774116
RB1-DT 4.19487423479979 6.90176232891501 6.96907909740734 7.89668660034256 7.39438380511688 7.47472643509113 7.3171882775965 7.82028811795471 7.342492522223 7.12915832148487 8.46891845705704 7.38638590259458 6.53018969222312 6.62590255295788
SPATA31E1 4.42402852271405 3.77416610598434 4.3360198219736 4.76429731699377 2.98482938464049 4.04372595313395 3.36759332421675 3.75680234359511 2.23610652142819 3.93259886822039 3.78132613768573 4.29515876462075 5.90046883486404 3.66049513188851
LINC01093 6.31457400012088 6.02828712725652 6.21263567484039 5.43444608631465 6.03630331187743 7.04415692954052 2.71394518599991 6.50548940205459 6.65260121759652 6.72024562658097 8.13754911957012 6.83633318395379 6.90196139214053 7.48631213837204
LRRC39 4.87846590765994 6.11379653952355 6.26034864494579 6.71192572356641 7.33022941801633 7.41710819599764 6.44223806110871 6.92269024106411 6.87557735410593 6.87456338184204 7.73716688116604 7.43006108912321 5.8770406418901 7.52975224512908
C16orf54 12.9661856587186 10.495607229728 12.9535697218283 13.1123016817696 13.9568344142275 11.8625110581038 12.6901948875998 13.3703454889752 13.6544726868715 13.7853809446768 14.4067975900273 13.8905692402477 14.6149507715503 14.2864624643526
CHDH 7.51401255435269 7.10536903352975 7.85674858143983 8.62273748588679 7.6381469840207 7.72741814592979 7.13533375180344 9.12910601832115 7.48462474919448 8.01509999472287 8.70107942541611 8.11121967281678 9.06096850505597 8.74030899497412
LINC02458 2.71840612567516 3.73687758708447 6.46349314859868 3.52517937654524 5.7702201319496 6.38662680490465 3.95157007805281 7.50870198438645 5.67901892639367 6.34989847512341 7.38981028042132 6.47042037756976 5.93829449696485 5.80183767032362
LINC01936 7.3313317053047 5.50502581536048 4.56229005527106 4.19245774084564 7.24261774826833 7.37618444195037 5.0835240036478 6.09350313314425 5.79583706554507 5.57596424038402 8.19539484738608 8.19119446856474 6.68160668252986 7.71886093416187
GBP6 6.97585828316782 5.50846478284276 2.90791089338932 4.07142717967607 6.13425092713064 5.59798965313522 3.90771269750504 6.85780686625258 6.56117535136083 5.71767916452705 7.64660118938314 7.1590791503667 6.66363637408149 5.00457060398168
TMEM75 5.52620124048574 3.85177302367974 5.46566108494142 6.27281022136963 5.12280232366482 5.09319548450601 7.79525914154415 7.99495358630246 5.93974304345524 7.42271067974663 6.66095998243889 7.11213190756959 6.81403636537175 2.89606584554051
HDAC2-AS2 2.20902439252304 3.54686359977061 4.67447421066046 4.52721800145878 4.47801076656388 3.02543549209045 3.354735650229 3.65167514522997 5.02186167122405 2.71339756839618 7.46038381095243 6.63556649790069 3.78860010677624 5.94853216834214
LOC101927237 3.15040906304909 5.78323923839912 6.33673255317411 3.2683325808694 6.25112125376109 4.97461878984044 4.98751960940606 6.55184250963373 4.61532388930941 5.75461256241197 6.95108301501584 1.71077183614902 6.56772035894657 7.48298941638868
STK32A 5.37319438348988 6.3064778913502 6.3473671306796 6.73468523644162 6.96537334659408 6.97248243710315 6.51511239203047 6.88890881452468 4.78275137396176 4.50129009081926 7.49300358751625 6.87402968478206 6.73702555493279 7.97411167809456
LINC02860 4.06230134665808 5.74257514374456 6.78290257193628 6.88422181402021 4.32137182872191 6.38605698961132 5.88179576745378 7.12216329625996 6.48696933172729 6.47507158466432 8.0353434806215 6.77444841472165 6.89826761693279 7.7684172548961
PIK3CD-AS1 6.64170410419862 4.87984346260038 4.70013117036337 5.32931558397597 5.46969911693709 4.65965117374958 5.00576331069717 5.07529344570412 4.36766530628645 6.36212460356762 5.50599379428308 5.36317388118851 5.93123108048209 6.1880618134347
ANKFN1 5.89706976111771 6.16483916365869 4.76500424625004 6.61504869044044 7.56930120319901 6.79382827088698 6.32162383448903 6.57799537113693 6.7878398889244 6.52452149953397 7.94836314296946 7.00704857768373 6.73119274724993 8.13927097165084
LINC00184 7.19200177996404 6.62246816363876 6.25694949855452 7.96522441036358 7.59097096902533 5.5561626792151 5.66830410283013 7.09392034017617 6.51570772184196 7.06659404537763 7.11139340176903 7.68337082879731 7.14183636699924 9.0290969719582
LINC00892 4.69764706673484 3.35830201105457 2.92241690062997 1.84731226548285 3.49426710885537 1.39326736509902 5.96671446532323 6.87066555795005 2.05790874240062 5.35875632810712 8.27598664459004 5.93602539966154 4.52323762684902 3.6425155919507
JAZF1-AS1 2.65908768956769 2.96968485565847 5.17267072102687 3.48629604665282 3.41703560013523 2.77449822817657 4.50493368378312 1.07892265794201 3.1962019373723 5.44130685017678 4.57074585609745 4.70031208947305 3.39594295894135 3.16998350955479
CSNK1A1P1 4.66956767473582 6.3863733131789 0.606787107100023 3.95538348558576 2.20607709890132 5.42735542239297 4.49758171041797 6.44001517156844 2.81546537818275 4.70174809298978 7.42406128535789 3.80048061640419 6.5375666247042 6.49692709837868
GRTP1-AS1 6.84349775678859 6.72164471145257 5.35601383501754 6.97179643450292 6.91180061865607 7.35585407979882 7.09865746626627 6.00836273282354 7.27095028982516 6.8544333279771 8.05159233954315 8.15416950982182 4.5727405418143 5.83212619604901
MAMDC2-AS1 6.58798283499994 6.43763939832985 5.06611158435625 6.33176414540418 6.16050598298445 5.72439297545037 6.01026446651912 6.96205500731946 5.07725496436304 5.57039887054371 6.90009032047077 5.43410943129524 5.62407017999068 7.31117975162644
LINC02318 4.67685186122903 5.7322526447794 5.68886796514418 5.68715953420622 1.78661392502788 2.81173077445839 6.33244317659851 6.43114755415721 5.28785567244609 5.05532799357262 3.97909977695215 6.92579652529983 5.67773147909022 7.87436050184295
LOC100506489 3.22657511419709 1.05200055522924 3.89246874476495 3.28787915930556 3.22628625133476 5.53449463238585 2.62883843921266 6.9682831753718 3.32945229234141 1.45644083046652 6.70453586808727 6.54425214116358 4.96566609424319 2.37282704035407
ZNF333 7.32390143352882 6.94545554176686 7.47186376840765 8.09401960711789 7.24932018072431 7.90176775827642 8.07504105990683 7.36136219341978 6.33117062675178 7.978366687837 8.33193581361627 7.63511588936829 7.30625312440993 3.44888377610193
GS1-24F4.2 6.37011160865241 2.69550860305433 6.08940153856136 6.92298155372653 6.31554703000106 5.97115679086853 6.28079990207074 7.53353142293863 6.14023018020853 4.29892439788534 4.15201625797723 5.45918666757199 2.92721722242328 1.88760949048029
TRIM16L 8.73640226958203 8.68806248424372 8.88008672664318 8.27722136712981 9.14841505977402 8.52416008005031 9.40115365032813 9.84867942662392 8.80556977107222 9.12741764342861 10.2424691285899 9.13081789752324 8.97409446529226 9.61594738107387
TMEM221 6.12005598001013 6.46184234687745 6.39248778813364 6.8546203305647 6.12597690270343 7.5948045514626 3.25581265390366 4.54382249438613 6.67662284706327 5.95041078918379 4.04300934210011 7.37689028163176 7.34912196507419 7.85107687625721
GRAPL 7.07116628471913 7.80252024245991 7.31707519170724 6.8158879106351 7.30525099983806 8.42424398645874 8.64089454508418 5.76837040720026 6.28392732682095 7.34149836407224 10.2973014857424 8.50609371509402 7.83062548455755 8.92931937046249
RGR 4.05135730923524 4.95718378228956 6.49461913509285 4.91075328538807 3.64011649810468 6.93061316584288 4.43537656708354 7.55050824008286 4.43794744181732 6.146807734748 7.67976438797966 4.88584228251628 7.54994942797975 7.61437194892452
LINC01968 6.25062529698981 5.95179828127248 5.3786135793486 7.19040349701456 7.6697212922634 6.88638431077713 5.44299523295009 5.36386912214467 6.44868211919584 7.72361180150657 5.93696083101348 5.18345872424874 6.76048444050062 4.74904667234706
LINC01537 3.66747321747075 3.59918923098626 5.68420523736574 2.27951230266531 6.00131518330849 5.95295179833081 2.78072940666176 6.704275789181 5.68870294707959 6.40497616081888 6.95981419567965 6.1509544141165 5.26335221457766 4.18947827051394
LINC02656 4.03217932505347 4.25977640057968 7.21980161814601 5.97614386922626 4.03522535416333 6.1412997393398 7.26964848028982 7.30960822537484 6.71316515296283 8.38857702855218 7.47402793582456 7.07022830383399 9.24713357546746 8.30703182059838
KIFC3 5.91007135506966 6.05724966730551 4.91524457285436 6.15958337436002 6.29228224001687 5.56641150817674 7.55961952705569 6.21874126454985 4.49299846201378 6.39136664832184 8.264648550769 6.93595352703836 4.37244650904158 8.07745505011733
NALT1 7.98151476741857 5.01696290957158 7.85771730607537 7.94535838416126 7.61326569043965 7.86770252705275 8.16098672418081 7.76093213691791 8.1060111431156 7.84264325306235 9.30025416539995 8.45204845630759 8.28355975707538 9.32620857157589
ALDH1L1-AS2 5.86192138004093 6.6254307961548 6.41295931130763 6.82704285929183 4.27203439006602 6.94606058103179 8.67066226771096 7.81565291528483 6.85459165840795 8.00761992596466 7.98797225121503 6.80007804134108 6.35394410226981 8.32413508187768
LINC01800 5.94697526491006 6.73034377907753 6.90526905724459 6.21295622338382 5.91204598119093 7.3349677573543 7.02945730309509 7.14647601445108 7.17391094637063 6.74252906610597 8.05064643855665 4.99673039692135 6.96262883626838 8.38713287911985
LINC02223 5.39840133719064 4.78824510983296 6.57272038429162 5.67815051857942 3.91807037179045 6.22025410303901 6.31054334886994 3.5765608350053 6.36696664895078 6.0025873161762 7.87133543767513 7.06165200816252 6.21095337831495 7.52291495044913
EBF3 6.23599792261054 6.30236639660068 6.82058362630168 6.51643345530461 6.96634740289252 6.95018726652379 6.57832000230772 7.70499573330948 7.00406537177692 5.28968030394352 5.20065382867062 7.91606037642452 6.59873291943396 8.45576448381199
LOC105375875 3.06216316806621 7.07422068835674 3.12290608195993 5.16830025348039 6.90955111552135 6.80376174727717 7.1570234928649 4.70823469957564 6.43414513579922 3.9068713595464 7.47951433102306 7.7659039919086 4.70234171152122 4.9250304943864
FAM53B-AS1 4.38567606745566 1.37678434956813 4.11666833619398 4.29050992495308 6.06502227835762 6.34170721190635 4.66751011802582 4.604074882945 1.50774593652864 6.43652983022777 6.13692858539847 7.57060182016973 5.36185677090032 7.69113700621414
LOC105370475 5.50378758357279 6.07039426567848 5.28007291219717 6.7352473133768 3.28492716105806 5.82057775501894 4.19003561170251 3.82857877938298 4.59597322380273 6.53366877447275 4.34018196266013 4.06465784395464 4.72224031247767 4.06780390150706
LOC100288798 3.68326301933148 5.27452743562875 3.36497156939512 7.24157041554806 5.76212154935473 6.46447991374595 5.66939136287527 6.54646822327109 6.71968588627389 6.63651775565668 7.18050594379476 7.14471941588296 4.27092656310585 5.10767573522733
LINC00960 9.87617081171395 9.47609021071856 5.94607930160392 2.25786783139858 7.81635138598335 8.84862481812231 2.0494913701651 9.38055175829559 9.19424468063773 5.22070992804788 5.62659391146596 9.00482972529557 8.60174293688326 7.42727009698194
FAM170B 4.83987143129334 6.24347220485047 3.12353840734197 7.49557605223237 3.99084960333427 2.94447411312189 6.76071728658471 2.9987607338619 6.07450907563606 4.92842480800972 3.27022168289581 6.45003339210394 2.86291393179199 3.34786688263601
LINC01490 6.48838293153351 5.85897884568667 6.22238939424993 4.62315633982889 5.72324372254451 3.64065678675159 6.85225733011819 7.59373844832912 6.70678470085922 5.73268816069798 6.58263939512104 2.34793489645888 6.51101760116931 3.11484639984177
PCAT7 5.00962710175671 6.38780194165627 3.83837497691957 7.24755255383906 7.17600854529638 5.04410336515203 5.96929234374128 7.1471102688291 5.47088497006892 3.74607516444351 6.19927972133662 5.40955047241509 5.11303158096089 8.01251783414357
LCN6 4.83071978421625 7.88716272369277 6.82589626714726 6.79453803535189 4.93580576452978 7.58843131492002 6.40123878478662 5.58305116705687 7.06052193325404 4.97165896493767 8.01544070007055 6.75385854718547 6.92048744112047 6.81976652249446
LOC100129129 7.05814762284269 6.35115850754428 6.50874919820934 8.15635211825146 7.65842215798111 8.49205586088314 8.23141272716997 8.50158563655542 7.21548058127803 7.33933784430264 8.63507488498774 8.6859622174758 7.33738819768536 6.36830233081843
LZTS1-AS1 3.74248595119326 2.71228806072607 6.597741365717 5.52476014975594 3.82369230344394 6.56975507176305 6.34469022026313 5.08697521279142 5.53608181603638 5.67060328442153 8.36523934949566 7.30212526490572 6.76601733199643 5.94590238249766
CDKN2B-AS1 3.8914357135814 2.31168387697105 4.82230900305227 2.17141853955244 3.15523759390256 6.8630922538947 2.93388059434511 3.16285646123304 3.00596455852072 3.24739817505979 7.53294807828187 4.54970120288247 4.87898374807373 8.26260651192183
HDHD5-AS1 2.79543449126729 3.09254303543075 3.6835224222294 5.50669523656788 2.20218699730383 3.9010396795728 5.27696780952682 3.98222149777905 6.53136726744664 3.02182525768628 7.31427235446278 5.81180751737336 3.8068447361121 7.42391174723931
LOC102723757 7.76647656647452 8.09969706603089 6.01811136060058 5.08739282640975 6.56777434902204 7.34691346608596 6.62358626502135 7.1957806568306 7.29932709306383 7.9595470348136 8.84215199850094 8.27005326048726 7.93715486117833 9.15602921129651
LINC01186 6.02741086269546 5.9649706060764 6.08164278484712 5.51513589447383 5.07857696041138 5.6392605305695 6.91606097373871 6.78070510610438 6.45089450858333 6.23253796900852 8.22074155572182 8.22249353525791 7.10033329343479 5.92498252974259
LOC101928211 1.93482746367945 1.27322941095266 4.79996747534365 3.80738377566989 4.7150328768669 5.90699590850263 2.83947894490984 2.40228695640386 5.49978339551365 3.06664721171107 6.7574326811712 1.61021010509007 5.65374565036875 7.00429351231912
LOC105369167 7.2231879384514 4.91805462456134 6.13247587515962 7.20282418145127 7.5950911003005 3.70765288734423 7.50476179500964 7.40281851471944 6.6072749723861 6.07341109756258 8.33520453432598 7.3319586474417 7.15990462935673 8.15071756424663
RUVBL2 12.6246730180268 13.9559985530209 12.7837451546981 11.6722732852165 12.6476392017265 13.4607144114702 13.0407655743444 12.1068265925887 11.6514064895186 11.406842223315 10.8514804627954 11.9854218011686 10.5390783359547 11.476169516888
LOC101927253 3.46317121715645 6.87130524739864 5.79813763390804 3.34894339181495 5.75237850550823 2.64048720186811 3.86982009189843 5.995295237535 2.64274546420922 4.78288501596556 4.29028136588858 5.98361294523756 6.66333607931491 4.47686704104025
SYT7 3.47713718711795 6.24376617631523 5.8783425498858 5.83893009107745 6.47736405130747 1.89872844175244 6.28111178107703 6.97853886971045 5.59179339443618 2.57966217301363 3.97794386841615 5.10685623899235 6.49878220490213 4.65122394298988
SYCE1L 8.70085928717295 8.32654813379821 8.62833580729516 9.28714257562221 9.73695962049469 8.60685007532522 9.65201209149516 9.3213858552534 8.3170697633616 7.89899491967536 9.02725912620771 9.34666907491331 8.1043083508407 9.03535392895808
LOC401261 8.52135192146001 8.24819182513083 8.82246439739561 9.39665722240753 8.83520248316216 8.72598240336004 8.75822088242339 7.51831953689916 8.64935858187453 8.96822268577456 9.43768196417045 9.39340611784047 9.39295575996837 8.57550785889456
ZFHX4-AS1 2.93430871589232 6.00367171642351 5.39876147438081 5.35367827469072 6.1984226457402 5.7995018140616 6.39047234177102 5.78504515379475 6.00449599897237 4.9651576727077 6.65993026525439 6.27132276685006 6.23689686076317 8.12455147073127
LOC100506731 3.77579224802113 2.33420698462699 5.98416003231213 4.82221262210474 6.4500053394368 5.89251270263662 5.77086154593932 6.06681789038204 3.97988906975051 1.96206662499155 6.14710904741931 6.30138973799451 5.13000459618115 7.24615437712572
GPRC5D-AS1 6.51505292440675 6.56689246091438 6.58664391333614 5.79029531726684 3.78538733697684 7.24130441111861 4.38833903505658 7.08438003243099 6.56969432119637 7.18916926842979 7.76343215769314 7.75296663807007 6.98200558911961 7.62658077085705
SLC25A34 7.50031687802183 7.01391107807177 7.50266555147555 7.98305002687403 7.87469616057622 8.44041532193623 8.12708329185554 8.16810796547279 7.19396487816528 8.2509866727231 8.32838052467968 8.58218903552421 7.9101881911988 8.00490302127642
LINC00645 1.75915285038056 4.6583451758202 6.06898953539989 2.19744962900061 6.93453773140922 6.45509620619354 4.98447223486181 6.23248539729449 6.51480161902693 5.55626079482822 8.00091154031941 7.40164582448862 5.70632250433861 2.85414729179702
SFXN3 10.125403137805 10.617668565354 10.2096336912389 11.1014964433298 11.3887406047873 10.9597643603129 10.1886333497523 8.91537897856601 10.1987654683388 10.0438584740469 9.4311492678376 10.6691685328208 10.7836972799112 8.4136232751617
SAMD14 6.9884574728114 3.92617120293532 7.74489840422437 5.78537818175576 8.36164160930288 8.13222671633531 8.25188190726819 5.29184479737087 4.61433705066415 7.06166172772043 5.95368848544353 7.99371398324545 6.771311184956 6.92315393555689
SATB2-AS1 3.16557594074436 3.55818557691085 5.28884282479222 5.68273620931801 6.60409267919397 5.40519831867013 5.01165038391277 6.74188220708496 6.45024046991807 5.75125696433797 7.21594548603209 7.03729545560879 6.06705654838365 4.114615227112
CPEB1-AS1 3.38024874709656 3.90282898700353 3.46881788249647 3.86145023323763 4.47739692017623 4.97091943899842 3.0721610369739 3.82319397884751 3.53264361733633 3.52988839562921 7.46190421239542 4.91351081833789 5.63298007965476 5.22867864610031
RTP5 3.33057704308682 3.43895681761105 2.75083200209778 3.49801593168516 4.22723585932146 4.4682789766048 4.18729109763097 3.90114107505819 3.43517784811508 3.23407942539555 5.22161264006697 4.15277968550174 3.75226796976106 4.0663432546749
LOC100506071 6.25266997338487 6.69204354062966 6.33625124826048 6.45201088512006 6.32466085484632 6.13922491850786 6.38740752095065 3.54929705279774 5.26713049814356 3.20113259438472 5.84321004661091 7.02777222324164 6.748455865825 6.40638207287658
LOC399900 6.59023821610408 7.17158414820837 6.71111353322559 6.70033012464376 6.72311618366919 6.9006712159808 6.79927125869204 7.57291467289735 6.27772462973277 5.68522450858016 7.53695507981015 6.91745085116102 6.6135773257512 5.77935927655497
VPS37C 11.8503208629475 11.3965325375962 11.6868042665535 10.0599081780734 10.4084040498565 11.5327250755046 11.5252139346042 11.7006126751174 11.6576395586525 12.486937816206 12.1972200725025 12.0334956162781 12.4110941139133 11.6783215197746
LOC729870 6.3135453540866 7.46897749553716 6.99447789929742 6.84326784452704 6.59221706647818 7.01560015152786 7.51644149244529 6.69105393107742 6.06934621727935 5.49065259531027 7.41807016824495 7.40120037888597 6.43512499626475 7.16020221070298
PLEKHM3 8.33198013777079 6.83512066953412 8.16636396614153 7.62057101575802 7.5024213083788 8.06655045613249 6.92423887377407 8.36300063205027 8.14890004952754 9.14250304189307 9.64907398758659 8.1047858593707 9.70750287671012 8.59891711343437
LOC101928191 6.7019149516344 6.77185785442408 6.48728358473853 7.25442397518045 6.63849441707494 7.1575904801324 6.88020920056564 7.1774165479446 7.22607110803496 6.91747114014069 8.24657862758763 7.63721027933907 6.59048974424434 3.09716359298276
RAD51-AS1 7.09734216236287 8.08541668894392 7.06437308572005 9.25643468911573 9.05610930749656 8.21005127779834 7.99429855682722 9.00444352596962 8.36154511385943 8.97420462367841 9.7406560852859 9.39653949454332 8.96815355170057 8.89976233124324
SLC25A25-AS1 6.89016454670933 8.85336570244241 7.37049300035953 7.75559999083347 9.78700157291387 8.13415264428009 7.9688464709691 4.42029374934662 7.60066745689482 7.19887324345707 9.19540469074628 8.63886956240116 8.64053742293443 7.80914043993304
PHF21B 1.99371638314105 4.07212895889508 5.53802468637754 4.65466524012189 3.41012262127141 6.49649973951946 6.02877842503921 4.71502683457354 6.08044618899913 5.47105378700283 7.43506430594751 6.6991879147066 6.52384231345937 8.11980746745412
SYDE2 5.55489117204523 6.15709849755203 6.37102873161039 5.80672257391864 3.86951710308627 5.3411339642867 6.05139385510107 5.69428795356168 5.96289785568643 4.37913087815468 7.37069438054283 5.93605933172132 5.36270798041352 7.67181560376516
PTPRB 6.46718474341882 6.53317131919802 4.44287782685577 6.09246815020152 6.5012859502011 7.11063050809643 6.87688524721991 6.49527159655536 6.33386842459192 6.54885442170025 8.21154667841423 6.97565081964358 6.9953691891157 7.18911390597927
NEDD1 11.4470713414952 11.2782577831035 11.3985358220113 10.6588916031204 10.5873162301407 11.6826922354317 10.8980322078985 11.8711710008403 10.9491949375118 10.8896400889936 10.5375406894051 10.7924763479202 10.390756879748 10.9089802379332
ABHD1 4.64798561537049 6.32745402099644 5.63747432788857 7.00652581168308 6.18381261243308 7.39919673390669 7.00836699106311 6.91232052689758 6.62584339093022 6.42462754148955 7.70082808375907 7.28680723733752 6.79963002835215 4.66776158436799
LINC00937 4.15407682898076 8.01625004053179 6.530377151249 6.10080213437438 7.19087951437734 9.80900277493909 7.80894358781973 5.88328429481288 7.3693364816875 6.94387445460816 9.29321113552075 9.34549018690761 7.15902161160787 8.74991131688861
IRF1-AS1 7.23843531267086 8.2303697154181 8.67217284824549 8.17311193882072 9.08720345106733 9.40215169070804 8.82129885056654 8.93084139705882 9.27396619539083 8.45947752184014 9.54708134236785 9.09675046385288 8.58867304039835 9.12285904799901
LOC100506497 6.68428576186586 7.49334151015595 5.9758140420681 6.91509419573191 6.66231517905285 7.54445833854167 7.98749596173174 8.16312633687185 6.76546181416362 7.178425834273 7.20062597488167 7.72097063953586 7.18537895883252 7.74393431084886
LOC101927432 5.51983593632069 5.24994170358791 2.88612264046951 3.69179766719267 4.41613105331943 4.94119600697082 6.95691392741001 4.82658661969553 6.61638784105589 5.60057662664169 7.93180654590284 6.77827560968685 5.82813470661496 5.74835898481038
LOC102723409 5.1292450941769 5.48280505318656 6.61224101882719 6.00928423663006 6.88254156809073 7.21465425344788 6.66409594597281 7.71895132537006 6.34624653282545 5.93913440782574 8.1553191687294 7.06531272548373 6.1571168943326 4.09713628091876
ARL5C 7.24409549029655 5.44601598130875 6.19207222556573 5.65647606284754 5.88296725252889 7.40123281060256 8.09425137939429 4.95913582335712 6.58210930655176 7.49349202840945 7.51001009103076 7.26258819090806 7.30848192723984 8.20896978679481
GRIK2 2.04565230013056 2.17190270226641 6.11781117660824 5.00847120195605 6.92970461329353 6.66356664295427 6.65878416185757 6.84073387116552 5.50460005470897 5.63850976650125 7.68596607076384 7.73183627176116 6.7182040582466 6.34709299964005
WDR86-AS1 5.30464610562036 2.56032757553166 2.44796712488844 2.90558927503615 5.77858103175517 5.82361333709665 4.5341195133094 4.77404694510174 2.89641446412887 2.45682112795369 4.34255687879846 4.61131581599644 3.76098734096972 2.24610613864822
SLC29A2 7.80731241345247 7.80444470063232 6.98277686904583 8.25604305810121 8.438761917385 6.58118913072305 7.43268386628698 5.61347625425061 7.8778129480772 6.31847646906014 6.07355441537439 8.25896404504343 7.92325794911118 6.08251909041987
TRDN-AS1 5.06441641743431 2.47720248102479 0.699603156425914 2.79475001301018 5.63312339870366 5.43325626467026 4.2397210994224 2.79768600931556 6.14279428033287 3.31377769311407 6.4730504427621 7.32017957135562 3.71864547894584 7.29776735225628
LOC101927069 4.67009081429293 3.8521676745054 6.27076364154967 5.41857351347761 5.46176492941031 6.54364033129371 6.80139537733929 7.08553300728379 6.9032901893465 5.09510750524787 7.01109975580911 7.96488318452581 1.67673047696752 5.3462513205264
LDLRAD4-AS1 5.35425573023031 3.77455831830951 5.93823685423597 7.00700371249694 6.14020215777425 7.28569535211091 6.82274799035236 7.17490771110104 6.25734465548882 5.94696895066672 7.98559549112178 7.89462559322912 6.27160308858512 7.83418595918311
LOC101927066 4.03503967589787 3.64218053663391 5.73244341964681 2.64967776375088 3.29949260885749 6.3221616122473 4.88130145294968 2.07565447642155 5.4220025144315 3.78778766145553 4.10020901452906 6.36526227476308 3.10207791357858 6.95871510010559
LINC00523 7.94139040748398 7.33671452498716 7.77127552540309 7.75181918258131 7.845611734003 8.12654961354388 8.11412336217132 8.644542749226 8.40821253693939 8.15070944182984 9.53908143869442 9.09083808480165 8.31735834208423 8.11349058393237
ZNF713 6.11913971504091 7.25291894609033 5.62167798851493 5.78091896844949 6.02362352084289 7.2146989319194 6.1648047782399 2.57531378306426 5.17937330294402 5.87080338014904 3.50884694809254 6.60234270268872 4.52693204140883 2.16264542213019
CSTF3-DT 5.50219564510893 1.70103398608715 5.2339988496242 4.58497632648238 5.61905669487943 5.4593263636369 4.6625621408351 6.42663662013355 4.41825067751586 5.35097735833121 6.9227473191988 6.65510420196336 5.58413692276096 2.34015973941276
NT5DC4 6.25734088361924 5.81144739644313 5.98169696165846 6.04518214021379 6.40122751916173 6.6349544777791 5.37408763399637 6.92413790081949 5.94841419142011 5.66976266983423 6.74700733964022 5.90310191701957 5.70116282650236 7.22643338748512
LOC101929248 4.81160666214939 5.82933940289668 3.03728750359213 4.61586353873158 3.75510762994557 3.24249046979281 4.72832652967323 5.49881857760144 5.80229249576519 3.19961440032905 4.56524986370843 4.76823356086843 5.04662725591134 4.80324977213751
HCP5B 6.45788103609608 4.35515020642706 6.24260726917733 7.67406088332484 7.08072587426417 7.72688297442314 7.67620815995165 7.89280446638188 7.72018678879276 7.85836773480204 8.65947471611429 6.96098541050226 8.17784705058034 5.97197434389126
SNAI3 7.50200034945917 6.72263542189783 7.30359081126421 8.37875263029839 7.96598913281402 7.87593054069614 8.54752039201175 4.39330910645755 7.2546601751176 7.65846714565394 6.74971124170769 7.71561885907482 8.1804417938575 9.30563337562067
LINC01535 3.75379384549466 3.3485086354635 3.40948869663051 6.56633752463535 5.04869480326737 4.56820117969557 3.17070256479111 4.71003495374084 2.30451834287974 6.15306576533939 4.41483370421095 3.97249691203567 3.13563418706394 4.55812433719429
LINC01293 2.59193930839187 5.33004167640369 5.17877996327106 5.48538657284077 1.77806682359502 5.35989465696524 1.91940301423049 6.95571615665566 6.02858992614859 4.56498597244791 4.39217864258101 3.33243583646163 3.01954144794457 5.46387352043642
LOC101928682 5.72948153120913 3.97798506872067 4.91305406942847 4.93197515905155 6.8331139941652 6.35862148963957 5.13042229607124 6.92691030675289 6.11923871463527 6.1026766058036 3.4366322645952 7.399119812279 7.12355860274742 5.77247557927223
LOC101929524 2.80524126894587 5.69478967337876 1.53205059104431 3.52335870991793 5.56844806647276 5.56301104612666 6.02327509384092 6.79775618947875 3.69393182441714 3.85762276430072 3.31310941341075 4.54985334591164 6.48149996570042 6.96840299489566
LOC645485 5.89461261931087 5.06171270032978 1.53835191730889 5.27976099419062 5.9252356320953 5.78870815468163 4.74005164224428 2.79110640414729 4.79482548159748 6.05166944202497 6.62227179537046 6.81474010436974 5.25751230513121 6.19759238391294
[truncated: 4,510,564 more chars]
