# Supplementary material for: Identification of Key Genes and Pathways in Myeloma side population cells by Bioinformatics Analysis
Source: Int J Med Sci. 2020 Jul 25;17(14):2063–76. doi: 10.7150/ijms.48244 (PMC7484674; doi:10.7150/ijms.48244)
Supplement: Supplementary file 2 — Supplementary raw data and code. [file ijmsv17p2063s2.zip › Raw data and code/1. GEO_Dataset/GSE109651_series_matrix/ann/probeMatrix.txt.txt]

!Series_title	"Gene Expression Profiles of Multiple Myeloma from the sorted SP/LC and CD138+ cells"
!Series_geo_accession	"GSE109651"
!Series_status	"Public on Oct 31 2019"
!Series_submission_date	"Jan 25 2018"
!Series_last_update_date	"Nov 01 2019"
!Series_summary	"Analysis of sorted SP/LC population and a CD138+ main population cells. Results provide insight into which gene is involed in the drug resistance and tumor growth enriches for cancer stem-like cells."
!Series_summary	"Keywords: multiple myeloma, cancer stem cell"
!Series_overall_design	"Side populations and CD138+ from MM patients were isolated by flow cytometry using Hoechst 33342 and CD138 antibody. The total RNA was isolated from these populations using the RNeasy RNA isolation kit (Qiagen). The RNA was then converted to cDNA and they were hybridized to the Human Genome U133Plus 2.0 GeneChip microarrays (Affymetrix). The data was normalized using the MAS5 algorithm of the Affymetrix expression console version1.1 software(Affymetrix). A comparison of transcriptional profiles was then performed in side population compared to the main population in myeloma."
!Series_type	"Expression profiling by array"
!Series_contributor	"Fenghuang,,Zhan"
!Series_sample_id	"GSM2947875 GSM2947876 GSM2947877 GSM2947878 GSM2947879 GSM2947880 GSM2947881 GSM2947882 GSM2947883 GSM2947884 GSM2947885 GSM2947886 GSM2947887 GSM2947888 "
!Series_contact_name	"Fenghuang,,Zhan"
!Series_contact_email	"fenghuang-zhan@uiowa.edu"
!Series_contact_department	"Department of Internal Medicine"
!Series_contact_institute	"University of Iowa"
!Series_contact_address	"Newton rd. CBRB 3269"
!Series_contact_city	"Iowa City"
!Series_contact_state	"IA"
!Series_contact_zip/postal_code	"52242"
!Series_contact_country	"USA"
!Series_supplementary_file	"ftp://ftp.ncbi.nlm.nih.gov/geo/series/GSE109nnn/GSE109651/suppl/GSE109651_RAW.tar"
!Series_platform_id	"GPL570"
!Series_platform_taxid	"9606"
!Series_sample_taxid	"9606"
!Series_relation	"BioProject: https://www.ncbi.nlm.nih.gov/bioproject/PRJNA431591"

!Sample_title	"Main population CD138+ cells of myeloma bone marrow_rep_1"	"Main population CD138+ cells of myeloma bone marrow_rep_2"	"Main population CD138+ cells of myeloma bone marrow_rep_3"	"Main population CD138+ cells of myeloma bone marrow_rep_4"	"Main population CD138+ cells of myeloma bone marrow_rep_5"	"Main population CD138+ cells of myeloma bone marrow_rep_6"	"Main population CD138+ cells of myeloma bone marrow_rep_7"	"Side population cells of myeloma bone marrow_rep_1"	"Side population cells of myeloma bone marrow_rep_2"	"Side population cells of myeloma bone marrow_rep_3"	"Side population cells of myeloma bone marrow_rep_4"	"Side population cells of myeloma bone marrow_rep_5"	"Side population cells of myeloma bone marrow_rep_6"	"Side population cells of myeloma bone marrow_rep_7"
!Sample_geo_accession	"GSM2947875"	"GSM2947876"	"GSM2947877"	"GSM2947878"	"GSM2947879"	"GSM2947880"	"GSM2947881"	"GSM2947882"	"GSM2947883"	"GSM2947884"	"GSM2947885"	"GSM2947886"	"GSM2947887"	"GSM2947888"
!Sample_status	"Public on Oct 31 2019"	"Public on Oct 31 2019"	"Public on Oct 31 2019"	"Public on Oct 31 2019"	"Public on Oct 31 2019"	"Public on Oct 31 2019"	"Public on Oct 31 2019"	"Public on Oct 31 2019"	"Public on Oct 31 2019"	"Public on Oct 31 2019"	"Public on Oct 31 2019"	"Public on Oct 31 2019"	"Public on Oct 31 2019"	"Public on Oct 31 2019"
!Sample_submission_date	"Jan 25 2018"	"Jan 25 2018"	"Jan 25 2018"	"Jan 25 2018"	"Jan 25 2018"	"Jan 25 2018"	"Jan 25 2018"	"Jan 25 2018"	"Jan 25 2018"	"Jan 25 2018"	"Jan 25 2018"	"Jan 25 2018"	"Jan 25 2018"	"Jan 25 2018"
!Sample_last_update_date	"Oct 31 2019"	"Oct 31 2019"	"Oct 31 2019"	"Oct 31 2019"	"Oct 31 2019"	"Oct 31 2019"	"Oct 31 2019"	"Oct 31 2019"	"Oct 31 2019"	"Oct 31 2019"	"Oct 31 2019"	"Oct 31 2019"	"Oct 31 2019"	"Oct 31 2019"
!Sample_type	"RNA"	"RNA"	"RNA"	"RNA"	"RNA"	"RNA"	"RNA"	"RNA"	"RNA"	"RNA"	"RNA"	"RNA"	"RNA"	"RNA"
!Sample_channel_count	"1"	"1"	"1"	"1"	"1"	"1"	"1"	"1"	"1"	"1"	"1"	"1"	"1"	"1"
!Sample_source_name_ch1	"Main population CD138+ cells in myeloma patient 006"	"Main population CD138+ cells in myeloma patient 015"	"Main population CD138+ cells in myeloma patient 018"	"Main population CD138+ cells in myeloma patient 020"	"Main population CD138+ cells in myeloma patient 021"	"Main population CD138+ cells in myeloma patient 024"	"Main population CD138+ cells in myeloma patient 029"	"Side population cells in myeloma patient 006"	"Side population cells in myeloma patient 015"	"Side population cells in myeloma patient 018"	"Side population cells in myeloma patient 020"	"Side population cells in myeloma patient 021"	"Side population cells in myeloma patient 024"	"Side population cells in myeloma patient 029"
!Sample_organism_ch1	"Homo sapiens"	"Homo sapiens"	"Homo sapiens"	"Homo sapiens"	"Homo sapiens"	"Homo sapiens"	"Homo sapiens"	"Homo sapiens"	"Homo sapiens"	"Homo sapiens"	"Homo sapiens"	"Homo sapiens"	"Homo sapiens"	"Homo sapiens"
!Sample_characteristics_ch1	"tissue: bone marrow"	"tissue: bone marrow"	"tissue: bone marrow"	"tissue: bone marrow"	"tissue: bone marrow"	"tissue: bone marrow"	"tissue: bone marrow"	"tissue: bone marrow"	"tissue: bone marrow"	"tissue: bone marrow"	"tissue: bone marrow"	"tissue: bone marrow"	"tissue: bone marrow"	"tissue: bone marrow"
!Sample_characteristics_ch1	"cell population: main population CD138+"	"cell population: main population CD138+"	"cell population: main population CD138+"	"cell population: main population CD138+"	"cell population: main population CD138+"	"cell population: main population CD138+"	"cell population: main population CD138+"	"cell population: Side population cells"	"cell population: Side population cells"	"cell population: Side population cells"	"cell population: Side population cells"	"cell population: Side population cells"	"cell population: Side population cells"	"cell population: Side population cells"
!Sample_characteristics_ch1	"subject id: 6"	"subject id: 15"	"subject id: 18"	"subject id: 20"	"subject id: 21"	"subject id: 24"	"subject id: 29"	"subject id: 6"	"subject id: 15"	"subject id: 18"	"subject id: 20"	"subject id: 21"	"subject id: 24"	"subject id: 29"
!Sample_characteristics_ch1	"diagnosis: myeloma"	"diagnosis: myeloma"	"diagnosis: myeloma"	"diagnosis: myeloma"	"diagnosis: myeloma"	"diagnosis: myeloma"	"diagnosis: myeloma"	"diagnosis: myeloma"	"diagnosis: myeloma"	"diagnosis: myeloma"	"diagnosis: myeloma"	"diagnosis: myeloma"	"diagnosis: myeloma"	"diagnosis: myeloma"
!Sample_treatment_protocol_ch1	"Side populations and CD138+ from MM patients were isolated by flow cytometry using Hoechst 33342 and CD138 antibody."	"Side populations and CD138+ from MM patients were isolated by flow cytometry using Hoechst 33342 and CD138 antibody."	"Side populations and CD138+ from MM patients were isolated by flow cytometry using Hoechst 33342 and CD138 antibody."	"Side populations and CD138+ from MM patients were isolated by flow cytometry using Hoechst 33342 and CD138 antibody."	"Side populations and CD138+ from MM patients were isolated by flow cytometry using Hoechst 33342 and CD138 antibody."	"Side populations and CD138+ from MM patients were isolated by flow cytometry using Hoechst 33342 and CD138 antibody."	"Side populations and CD138+ from MM patients were isolated by flow cytometry using Hoechst 33342 and CD138 antibody."	"Side populations and CD138+ from MM patients were isolated by flow cytometry using Hoechst 33342 and CD138 antibody."	"Side populations and CD138+ from MM patients were isolated by flow cytometry using Hoechst 33342 and CD138 antibody."	"Side populations and CD138+ from MM patients were isolated by flow cytometry using Hoechst 33342 and CD138 antibody."	"Side populations and CD138+ from MM patients were isolated by flow cytometry using Hoechst 33342 and CD138 antibody."	"Side populations and CD138+ from MM patients were isolated by flow cytometry using Hoechst 33342 and CD138 antibody."	"Side populations and CD138+ from MM patients were isolated by flow cytometry using Hoechst 33342 and CD138 antibody."	"Side populations and CD138+ from MM patients were isolated by flow cytometry using Hoechst 33342 and CD138 antibody."
!Sample_growth_protocol_ch1	"bone marrow were taken out from multiple myeloma patients"	"bone marrow were taken out from multiple myeloma patients"	"bone marrow were taken out from multiple myeloma patients"	"bone marrow were taken out from multiple myeloma patients"	"bone marrow were taken out from multiple myeloma patients"	"bone marrow were taken out from multiple myeloma patients"	"bone marrow were taken out from multiple myeloma patients"	"bone marrow were taken out from multiple myeloma patients"	"bone marrow were taken out from multiple myeloma patients"	"bone marrow were taken out from multiple myeloma patients"	"bone marrow were taken out from multiple myeloma patients"	"bone marrow were taken out from multiple myeloma patients"	"bone marrow were taken out from multiple myeloma patients"	"bone marrow were taken out from multiple myeloma patients"
!Sample_molecule_ch1	"total RNA"	"total RNA"	"total RNA"	"total RNA"	"total RNA"	"total RNA"	"total RNA"	"total RNA"	"total RNA"	"total RNA"	"total RNA"	"total RNA"	"total RNA"	"total RNA"
!Sample_extract_protocol_ch1	"The total RNA was isolated from these populations using the RNeasy RNA isolation kit (Qiagen)."	"The total RNA was isolated from these populations using the RNeasy RNA isolation kit (Qiagen)."	"The total RNA was isolated from these populations using the RNeasy RNA isolation kit (Qiagen)."	"The total RNA was isolated from these populations using the RNeasy RNA isolation kit (Qiagen)."	"The total RNA was isolated from these populations using the RNeasy RNA isolation kit (Qiagen)."	"The total RNA was isolated from these populations using the RNeasy RNA isolation kit (Qiagen)."	"The total RNA was isolated from these populations using the RNeasy RNA isolation kit (Qiagen)."	"The total RNA was isolated from these populations using the RNeasy RNA isolation kit (Qiagen)."	"The total RNA was isolated from these populations using the RNeasy RNA isolation kit (Qiagen)."	"The total RNA was isolated from these populations using the RNeasy RNA isolation kit (Qiagen)."	"The total RNA was isolated from these populations using the RNeasy RNA isolation kit (Qiagen)."	"The total RNA was isolated from these populations using the RNeasy RNA isolation kit (Qiagen)."	"The total RNA was isolated from these populations using the RNeasy RNA isolation kit (Qiagen)."	"The total RNA was isolated from these populations using the RNeasy RNA isolation kit (Qiagen)."
!Sample_label_ch1	"biotin"	"biotin"	"biotin"	"biotin"	"biotin"	"biotin"	"biotin"	"biotin"	"biotin"	"biotin"	"biotin"	"biotin"	"biotin"	"biotin"
!Sample_label_protocol_ch1	"Biotinylated cDNA were prepared according to the standard Affymetrix protocol from 100 ng total RNA."	"Biotinylated cDNA were prepared according to the standard Affymetrix protocol from 100 ng total RNA."	"Biotinylated cDNA were prepared according to the standard Affymetrix protocol from 100 ng total RNA."	"Biotinylated cDNA were prepared according to the standard Affymetrix protocol from 100 ng total RNA."	"Biotinylated cDNA were prepared according to the standard Affymetrix protocol from 100 ng total RNA."	"Biotinylated cDNA were prepared according to the standard Affymetrix protocol from 100 ng total RNA."	"Biotinylated cDNA were prepared according to the standard Affymetrix protocol from 100 ng total RNA."	"Biotinylated cDNA were prepared according to the standard Affymetrix protocol from 100 ng total RNA."	"Biotinylated cDNA were prepared according to the standard Affymetrix protocol from 100 ng total RNA."	"Biotinylated cDNA were prepared according to the standard Affymetrix protocol from 100 ng total RNA."	"Biotinylated cDNA were prepared according to the standard Affymetrix protocol from 100 ng total RNA."	"Biotinylated cDNA were prepared according to the standard Affymetrix protocol from 100 ng total RNA."	"Biotinylated cDNA were prepared according to the standard Affymetrix protocol from 100 ng total RNA."	"Biotinylated cDNA were prepared according to the standard Affymetrix protocol from 100 ng total RNA."
!Sample_taxid_ch1	"9606"	"9606"	"9606"	"9606"	"9606"	"9606"	"9606"	"9606"	"9606"	"9606"	"9606"	"9606"	"9606"	"9606"
!Sample_hyb_protocol	"The RNA was then converted to cDNA and they were hybridized to the Human Genome U133Plus 2.0 GeneChip microarrays (Affymetrix). GeneChips were washed and stained in the Affymetrix Fluidics Station 450."	"The RNA was then converted to cDNA and they were hybridized to the Human Genome U133Plus 2.0 GeneChip microarrays (Affymetrix). GeneChips were washed and stained in the Affymetrix Fluidics Station 450."	"The RNA was then converted to cDNA and they were hybridized to the Human Genome U133Plus 2.0 GeneChip microarrays (Affymetrix). GeneChips were washed and stained in the Affymetrix Fluidics Station 450."	"The RNA was then converted to cDNA and they were hybridized to the Human Genome U133Plus 2.0 GeneChip microarrays (Affymetrix). GeneChips were washed and stained in the Affymetrix Fluidics Station 450."	"The RNA was then converted to cDNA and they were hybridized to the Human Genome U133Plus 2.0 GeneChip microarrays (Affymetrix). GeneChips were washed and stained in the Affymetrix Fluidics Station 450."	"The RNA was then converted to cDNA and they were hybridized to the Human Genome U133Plus 2.0 GeneChip microarrays (Affymetrix). GeneChips were washed and stained in the Affymetrix Fluidics Station 450."	"The RNA was then converted to cDNA and they were hybridized to the Human Genome U133Plus 2.0 GeneChip microarrays (Affymetrix). GeneChips were washed and stained in the Affymetrix Fluidics Station 450."	"The RNA was then converted to cDNA and they were hybridized to the Human Genome U133Plus 2.0 GeneChip microarrays (Affymetrix). GeneChips were washed and stained in the Affymetrix Fluidics Station 450."	"The RNA was then converted to cDNA and they were hybridized to the Human Genome U133Plus 2.0 GeneChip microarrays (Affymetrix). GeneChips were washed and stained in the Affymetrix Fluidics Station 450."	"The RNA was then converted to cDNA and they were hybridized to the Human Genome U133Plus 2.0 GeneChip microarrays (Affymetrix). GeneChips were washed and stained in the Affymetrix Fluidics Station 450."	"The RNA was then converted to cDNA and they were hybridized to the Human Genome U133Plus 2.0 GeneChip microarrays (Affymetrix). GeneChips were washed and stained in the Affymetrix Fluidics Station 450."	"The RNA was then converted to cDNA and they were hybridized to the Human Genome U133Plus 2.0 GeneChip microarrays (Affymetrix). GeneChips were washed and stained in the Affymetrix Fluidics Station 450."	"The RNA was then converted to cDNA and they were hybridized to the Human Genome U133Plus 2.0 GeneChip microarrays (Affymetrix). GeneChips were washed and stained in the Affymetrix Fluidics Station 450."	"The RNA was then converted to cDNA and they were hybridized to the Human Genome U133Plus 2.0 GeneChip microarrays (Affymetrix). GeneChips were washed and stained in the Affymetrix Fluidics Station 450."
!Sample_scan_protocol	"The microarrays were scanned using the GeneChip® Scanner 3000 7G."	"The microarrays were scanned using the GeneChip® Scanner 3000 7G."	"The microarrays were scanned using the GeneChip® Scanner 3000 7G."	"The microarrays were scanned using the GeneChip® Scanner 3000 7G."	"The microarrays were scanned using the GeneChip® Scanner 3000 7G."	"The microarrays were scanned using the GeneChip® Scanner 3000 7G."	"The microarrays were scanned using the GeneChip® Scanner 3000 7G."	"The microarrays were scanned using the GeneChip® Scanner 3000 7G."	"The microarrays were scanned using the GeneChip® Scanner 3000 7G."	"The microarrays were scanned using the GeneChip® Scanner 3000 7G."	"The microarrays were scanned using the GeneChip® Scanner 3000 7G."	"The microarrays were scanned using the GeneChip® Scanner 3000 7G."	"The microarrays were scanned using the GeneChip® Scanner 3000 7G."	"The microarrays were scanned using the GeneChip® Scanner 3000 7G."
!Sample_description	"Gene expression data from SP/LP or CD138+ populations in multiple myeloma patients"	"Gene expression data from SP/LP or CD138+ populations in multiple myeloma patients"	"Gene expression data from SP/LP or CD138+ populations in multiple myeloma patients"	"Gene expression data from SP/LP or CD138+ populations in multiple myeloma patients"	"Gene expression data from SP/LP or CD138+ populations in multiple myeloma patients"	"Gene expression data from SP/LP or CD138+ populations in multiple myeloma patients"	"Gene expression data from SP/LP or CD138+ populations in multiple myeloma patients"	"Gene expression data from SP/LP or CD138+ populations in multiple myeloma patients"	"Gene expression data from SP/LP or CD138+ populations in multiple myeloma patients"	"Gene expression data from SP/LP or CD138+ populations in multiple myeloma patients"	"Gene expression data from SP/LP or CD138+ populations in multiple myeloma patients"	"Gene expression data from SP/LP or CD138+ populations in multiple myeloma patients"	"Gene expression data from SP/LP or CD138+ populations in multiple myeloma patients"	"Gene expression data from SP/LP or CD138+ populations in multiple myeloma patients"
!Sample_data_processing	"All data used in these analyses were derived with the  Affymetrix expression console version1.1 software."	"All data used in these analyses were derived with the  Affymetrix expression console version1.1 software."	"All data used in these analyses were derived with the  Affymetrix expression console version1.1 software."	"All data used in these analyses were derived with the  Affymetrix expression console version1.1 software."	"All data used in these analyses were derived with the  Affymetrix expression console version1.1 software."	"All data used in these analyses were derived with the  Affymetrix expression console version1.1 software."	"All data used in these analyses were derived with the  Affymetrix expression console version1.1 software."	"All data used in these analyses were derived with the  Affymetrix expression console version1.1 software."	"All data used in these analyses were derived with the  Affymetrix expression console version1.1 software."	"All data used in these analyses were derived with the  Affymetrix expression console version1.1 software."	"All data used in these analyses were derived with the  Affymetrix expression console version1.1 software."	"All data used in these analyses were derived with the  Affymetrix expression console version1.1 software."	"All data used in these analyses were derived with the  Affymetrix expression console version1.1 software."	"All data used in these analyses were derived with the  Affymetrix expression console version1.1 software."
!Sample_platform_id	"GPL570"	"GPL570"	"GPL570"	"GPL570"	"GPL570"	"GPL570"	"GPL570"	"GPL570"	"GPL570"	"GPL570"	"GPL570"	"GPL570"	"GPL570"	"GPL570"
!Sample_contact_name	"Fenghuang,,Zhan"	"Fenghuang,,Zhan"	"Fenghuang,,Zhan"	"Fenghuang,,Zhan"	"Fenghuang,,Zhan"	"Fenghuang,,Zhan"	"Fenghuang,,Zhan"	"Fenghuang,,Zhan"	"Fenghuang,,Zhan"	"Fenghuang,,Zhan"	"Fenghuang,,Zhan"	"Fenghuang,,Zhan"	"Fenghuang,,Zhan"	"Fenghuang,,Zhan"
!Sample_contact_email	"fenghuang-zhan@uiowa.edu"	"fenghuang-zhan@uiowa.edu"	"fenghuang-zhan@uiowa.edu"	"fenghuang-zhan@uiowa.edu"	"fenghuang-zhan@uiowa.edu"	"fenghuang-zhan@uiowa.edu"	"fenghuang-zhan@uiowa.edu"	"fenghuang-zhan@uiowa.edu"	"fenghuang-zhan@uiowa.edu"	"fenghuang-zhan@uiowa.edu"	"fenghuang-zhan@uiowa.edu"	"fenghuang-zhan@uiowa.edu"	"fenghuang-zhan@uiowa.edu"	"fenghuang-zhan@uiowa.edu"
!Sample_contact_department	"Department of Internal Medicine"	"Department of Internal Medicine"	"Department of Internal Medicine"	"Department of Internal Medicine"	"Department of Internal Medicine"	"Department of Internal Medicine"	"Department of Internal Medicine"	"Department of Internal Medicine"	"Department of Internal Medicine"	"Department of Internal Medicine"	"Department of Internal Medicine"	"Department of Internal Medicine"	"Department of Internal Medicine"	"Department of Internal Medicine"
!Sample_contact_institute	"University of Iowa"	"University of Iowa"	"University of Iowa"	"University of Iowa"	"University of Iowa"	"University of Iowa"	"University of Iowa"	"University of Iowa"	"University of Iowa"	"University of Iowa"	"University of Iowa"	"University of Iowa"	"University of Iowa"	"University of Iowa"
!Sample_contact_address	"Newton rd. CBRB 3269"	"Newton rd. CBRB 3269"	"Newton rd. CBRB 3269"	"Newton rd. CBRB 3269"	"Newton rd. CBRB 3269"	"Newton rd. CBRB 3269"	"Newton rd. CBRB 3269"	"Newton rd. CBRB 3269"	"Newton rd. CBRB 3269"	"Newton rd. CBRB 3269"	"Newton rd. CBRB 3269"	"Newton rd. CBRB 3269"	"Newton rd. CBRB 3269"	"Newton rd. CBRB 3269"
!Sample_contact_city	"Iowa City"	"Iowa City"	"Iowa City"	"Iowa City"	"Iowa City"	"Iowa City"	"Iowa City"	"Iowa City"	"Iowa City"	"Iowa City"	"Iowa City"	"Iowa City"	"Iowa City"	"Iowa City"
!Sample_contact_state	"IA"	"IA"	"IA"	"IA"	"IA"	"IA"	"IA"	"IA"	"IA"	"IA"	"IA"	"IA"	"IA"	"IA"
!Sample_contact_zip/postal_code	"52242"	"52242"	"52242"	"52242"	"52242"	"52242"	"52242"	"52242"	"52242"	"52242"	"52242"	"52242"	"52242"	"52242"
!Sample_contact_country	"USA"	"USA"	"USA"	"USA"	"USA"	"USA"	"USA"	"USA"	"USA"	"USA"	"USA"	"USA"	"USA"	"USA"
!Sample_supplementary_file	"ftp://ftp.ncbi.nlm.nih.gov/geo/samples/GSM2947nnn/GSM2947875/suppl/GSM2947875_CD138-201302833-006-BM_HG-U133_Plus_2_.CEL.gz"	"ftp://ftp.ncbi.nlm.nih.gov/geo/samples/GSM2947nnn/GSM2947876/suppl/GSM2947876_CD138-201302833-015-BM_HG-U133_Plus_2_.CEL.gz"	"ftp://ftp.ncbi.nlm.nih.gov/geo/samples/GSM2947nnn/GSM2947877/suppl/GSM2947877_CD138-201302833-018-BM_HG-U133_Plus_2_.CEL.gz"	"ftp://ftp.ncbi.nlm.nih.gov/geo/samples/GSM2947nnn/GSM2947878/suppl/GSM2947878_CD138-201302833-020-BM_HG-U133_Plus_2_.CEL.gz"	"ftp://ftp.ncbi.nlm.nih.gov/geo/samples/GSM2947nnn/GSM2947879/suppl/GSM2947879_CD138-201302833-021-BM_HG-U133_Plus_2_.CEL.gz"	"ftp://ftp.ncbi.nlm.nih.gov/geo/samples/GSM2947nnn/GSM2947880/suppl/GSM2947880_CD138-201302833-024-BM_HG-U133_Plus_2_.CEL.gz"	"ftp://ftp.ncbi.nlm.nih.gov/geo/samples/GSM2947nnn/GSM2947881/suppl/GSM2947881_CD138-201302833-029-BM_HG-U133_Plus_2_.CEL.gz"	"ftp://ftp.ncbi.nlm.nih.gov/geo/samples/GSM2947nnn/GSM2947882/suppl/GSM2947882_SP-201302833-006-BM_HG-U133_Plus_2_.CEL.gz"	"ftp://ftp.ncbi.nlm.nih.gov/geo/samples/GSM2947nnn/GSM2947883/suppl/GSM2947883_SP-201302833-015-BM_HG-U133_Plus_2_.CEL.gz"	"ftp://ftp.ncbi.nlm.nih.gov/geo/samples/GSM2947nnn/GSM2947884/suppl/GSM2947884_SP-201302833-018-BM_HG-U133_Plus_2_.CEL.gz"	"ftp://ftp.ncbi.nlm.nih.gov/geo/samples/GSM2947nnn/GSM2947885/suppl/GSM2947885_SP-201302833-020-BM_HG-U133_Plus_2_.CEL.gz"	"ftp://ftp.ncbi.nlm.nih.gov/geo/samples/GSM2947nnn/GSM2947886/suppl/GSM2947886_SP-201302833-021-BM_HG-U133_Plus_2_.CEL.gz"	"ftp://ftp.ncbi.nlm.nih.gov/geo/samples/GSM2947nnn/GSM2947887/suppl/GSM2947887_SP-201302833-024-BM_HG-U133_Plus_2_.CEL.gz"	"ftp://ftp.ncbi.nlm.nih.gov/geo/samples/GSM2947nnn/GSM2947888/suppl/GSM2947888_SP-20130833-029-BM_HG-U133_Plus_2_.CEL.gz"
!Sample_data_row_count	"54675"	"54675"	"54675"	"54675"	"54675"	"54675"	"54675"	"54675"	"54675"	"54675"	"54675"	"54675"	"54675"	"54675"
!series_matrix_table_begin
"ID_REF"	"GSM2947875"	"GSM2947876"	"GSM2947877"	"GSM2947878"	"GSM2947879"	"GSM2947880"	"GSM2947881"	"GSM2947882"	"GSM2947883"	"GSM2947884"	"GSM2947885"	"GSM2947886"	"GSM2947887"	"GSM2947888"
"1007_s_at"	289.5688	237.9252	134.7612	1098.115	1018.085	382.3108	386.7964	481.5936	723.5409	169.6439	286.246	327.5677	216.3379	486.8448
"1053_at"	1061.077	1137.125	873.9641	414.9544	587.8728	825.1136	1055.209	521.6943	372.2426	804.9554	148.1729	524.5701	304.4478	413.093
"117_at"	934.4492	116.7651	545.8316	2631.392	155.4875	230.7604	316.6429	2240.102	1466.826	853.9612	330.4843	422.2606	440.3328	350.7986
"121_at"	638.4258	475.1526	516.744	715.569	737.3669	653.9167	877.5958	595.6144	437.9851	460.3979	680.7676	689.0057	569.8542	1009.79
"1255_g_at"	17.10778	65.25064	64.0321	87.49931	59.46798	11.9059	73.23763	65.79601	58.59518	83.77162	120.8239	12.51772	44.46258	31.77073
"1294_at"	1045.485	1123.208	880.1878	806.4481	1674.027	1121.022	1237.908	664.5773	684.639	932.2152	1428.887	1107.491	676.6375	782.7702
"1316_at"	453.3572	992.4095	761.2182	550.8282	817.907	1092.187	625.7153	740.5057	457.0565	554.0562	1754.476	720.6556	701.3572	766.3923
"1320_at"	36.96983	5.684236	8.564698	11.65809	40.51492	6.343337	14.79105	22.95859	7.283313	10.7627	86.01115	34.28071	16.08003	120.7665
"1405_i_at"	161.8842	4208.32	2878.209	679.7563	784.3618	11597.72	3263.699	207.5196	254.4506	71.09316	112.6466	1003.19	1384.891	258.1354
"1431_at"	71.26321	216.0014	29.32973	136.5872	148.9433	71.79259	160.7294	185.9238	96.15343	45.11637	60.73205	106.7028	16.47908	156.9602
"1438_at"	79.82908	61.04558	13.14291	30.43929	25.37326	20.17523	11.20985	122.5714	11.47886	35.52397	41.80477	20.38159	39.21463	94.80097
"1487_at"	1010.105	736.231	991.1236	1356.74	1113.667	891.1864	1056.187	1202.412	1022.451	1599.68	1898.945	1261.332	2256.579	2297.837
"1494_f_at"	252.9018	248.6814	203.6035	316.287	326.2751	254.0696	206.6702	348.465	148.7661	201.6391	416.2218	281.8234	271.2399	290.5528
"1552256_a_at"	302.1503	641.7925	396.4614	429.833	431.7219	452.2304	382.1803	188.8614	95.03114	135.3122	65.85011	287.7942	167.9948	221.8501
"1552257_a_at"	1014.689	3475.096	1539.46	697.3354	1043.169	2704.615	1850.873	1251.994	454.3146	982.8309	573.9799	966.8328	725.0264	1273.707
"1552258_at"	196.0912	198.9746	118.9146	242.8898	244.7235	244.7334	86.84987	29.51738	157.3707	120.0921	91.02076	100.438	155.2451	20.76011
"1552261_at"	48.5113	50.29491	50.16993	30.04355	41.69456	6.307683	7.601099	17.53858	31.03671	92.51099	250.8277	11.89633	27.48652	14.27083
"1552263_at"	2008.263	569.3456	1619.789	523.6317	823.1509	756.5388	1257.249	3205.877	1711.828	2723.4	3604.762	1927.391	3637.049	3773.629
"1552264_a_at"	2001.344	450.8455	802.4279	447.9768	565.7302	566.6575	776.8054	1714.943	1646.008	1776.354	2360.408	1422.088	1819.689	2423.886
"1552266_at"	78.04018	82.36045	63.75217	71.29521	59.13027	61.57587	17.29922	206.3935	50.40239	65.33527	287.8505	88.75774	141.3357	145.4516
"1552269_at"	2.212978	4.412024	5.826394	13.62383	17.40623	12.51593	22.71393	3.20431	29.84489	11.02495	19.50478	59.46521	3.693983	11.75351
"1552271_at"	43.38531	21.45196	8.957336	33.20792	16.26516	17.08158	10.96341	9.915415	7.251678	24.83431	29.72219	26.85791	17.20444	295.2238
"1552272_a_at"	118.7982	101.004	86.4327	81.78203	94.87398	153.6819	106.3904	151.0665	37.81326	87.59903	23.58587	52.48553	113.7967	160.9727
"1552274_at"	2527.789	837.6537	1651.121	755.6412	1489.91	1110.574	1519.796	2211.686	1353.027	1695.083	1229.873	1909.78	1528.944	1794.666
"1552275_s_at"	1167.35	211.1632	528.7309	230.6973	443.3797	376.154	586.624	939.5153	596.7494	634.756	209.1426	678.4473	450.759	380.2993
"1552276_a_at"	244.9667	32.00377	26.44516	244.7803	273.1502	89.50883	199.4008	135.8417	217.7255	69.12193	467.6314	98.01577	32.89648	143.2662
"1552277_a_at"	720.0765	923.9891	658.7347	977.5988	603.2	729.7812	645.0875	665.5601	610.8136	390.2089	670.9395	534.6032	402.159	334.1127
"1552278_a_at"	106.5061	41.9976	14.69058	79.46728	123.786	18.47083	19.29355	106.1913	138.2723	68.14029	283.9013	89.85697	22.15088	45.06629
"1552279_a_at"	254.707	198.3719	242.9917	266.731	359.4312	320.6334	199.7777	394.6228	290.9461	247.6515	133.5117	341.7462	170.2486	325.7788
"1552280_at"	11.31255	65.28295	52.89613	285.3761	216.7617	148.0526	63.33554	35.02395	33.7998	13.70895	44.81709	112.7284	89.43336	35.34265
"1552281_at"	146.7428	187.1204	28.17064	339.9936	59.11317	110.9003	56.34985	71.6639	112.2637	125.1039	310.3597	268.5539	33.59104	116.4727
"1552283_s_at"	61.66583	248.6596	56.17864	192.5212	133.0513	111.7566	39.58284	68.20536	54.18061	40.1746	31.44641	162.1382	60.56028	60.33863
"1552286_at"	81.53062	119.8916	218.7438	550.3011	731.751	158.6682	234.3342	38.81678	216.8728	150.9017	246.3323	256.8904	92.03359	349.2708
"1552287_s_at"	631.0903	982.3172	690.2847	283.9017	595.7426	772.6999	568.837	327.7861	634.106	417.2018	525.3569	564.4916	434.9886	743.4431
"1552288_at"	84.75163	38.20171	30.65275	96.97856	91.72793	82.26504	149.5208	32.32497	70.35354	78.63712	21.73395	58.60232	13.63414	337.3233
"1552289_a_at"	514.6127	24.30301	313.4213	70.61705	268.7079	93.0543	153.3444	152.6203	183.2288	195.9276	194.7276	97.95119	36.2383	151.5631
"1552291_at"	837.6467	839.3342	1020.855	887.7836	1173.265	802.4941	803.6491	556.6653	542.6341	773.4798	459.0663	1253.56	1060.335	589.3779
"1552293_at"	9.603511	18.56322	4.573252	17.01604	25.02983	69.22344	120.0093	40.89329	16.12423	24.10364	240.582	61.31025	97.19318	20.82887
"1552295_a_at"	323.4459	263.2597	238.8264	438.2032	467.7527	302.0246	274.5507	134.1329	201.8399	247.6177	256.3669	45.23809	190.5774	337.4055
"1552296_at"	9.186581	12.49971	8.760282	17.21802	16.04595	15.45374	8.256405	120.2815	21.16941	16.30511	55.28077	200.5434	12.41451	184.768
"1552299_at"	12.14214	100.1877	31.86933	80.93067	12.46027	72.73672	85.80946	10.9239	164.594	142.6931	78.93044	59.45626	154.7356	35.12098
"1552301_a_at"	145.8274	197.039	146.3817	454.6786	358.9412	210.1215	151.0869	202.544	175.0105	277.7208	461.8224	228.3628	288.1472	347.459
"1552302_at"	208.3938	212.0022	544.5724	583.1644	412.3806	475.084	373.5589	288.6519	199.6366	145.1559	218.0098	397.3898	177.6897	428.5388
"1552303_a_at"	247.4335	261.5354	407.7895	433.8523	428.7554	285.5834	305.7775	283.8344	428.0202	181.4979	309.1246	341.4188	229.5553	410.774
"1552304_at"	197.4664	133.8699	122.2439	146.0889	123.8294	200.6148	115.2825	210.201	114.6869	101.4451	138.5698	253.5821	97.37585	40.55637
"1552306_at"	320.2112	221.3565	369.0093	253.4725	240.4621	222.5041	183.0724	246.1665	384.1474	260.8037	272.8944	282.279	193.0801	215.085
"1552307_a_at"	530.4163	278.0773	494.7021	212.4087	211.0501	323.8637	407.0479	483.6319	292.7759	457.5394	415.8326	432.3736	345.2322	420.2019
"1552309_a_at"	73.26629	173.5978	201.2234	113.5245	193.8419	251.6507	268.1628	153.454	127.493	43.91591	321.7958	330.4389	75.63602	313.7753
"1552310_at"	939.9416	540.1554	658.0371	1301.242	716.8329	429.2094	535.6677	1100.168	921.5645	541.7579	788.6236	428.7856	645.1835	757.8637
"1552311_a_at"	180.4239	235.6505	56.65292	565.7568	560.1145	367.5097	388.6474	469.6015	316.929	132.6338	703.3373	270.3982	221.4161	659.8924
"1552312_a_at"	827.1733	127.6519	588.915	181.6153	130.2951	208.9318	148.0088	758.0324	1220.505	1213.508	663.5362	589.9208	1819.716	505.8427
"1552314_a_at"	166.2375	250.9088	155.4857	290.1639	142.4173	117.9421	115.3035	38.85316	117.8912	163.6192	128.494	217.321	182.7196	498.5213
"1552315_at"	112.5371	101.2545	114.8476	209.8472	163.0118	108.0714	228.7721	137.7965	89.93314	222.0019	370.2936	301.0392	208.3272	237.562
"1552316_a_at"	81.937	72.59094	126.6586	67.88219	74.07694	82.94396	149.2392	203.1787	134.0567	2.872743	39.27191	30.23409	34.20172	13.85172
"1552318_at"	38.10803	89.01434	77.5648	50.78188	68.32692	216.8013	145.9804	200.7422	77.83928	74.14165	268.4908	164.0284	84.56741	375.1527
"1552319_a_at"	62.19308	20.20959	86.29008	62.94747	103.0941	89.12874	28.23725	259.4843	6.234205	73.09622	164.4719	131.8878	16.55438	112.9171
"1552320_a_at"	21.321	45.27084	41.81388	38.66813	77.86307	99.20438	78.03443	110.8354	80.04447	40.96701	128.5889	27.11849	57.38326	5.17328
"1552321_a_at"	2.950243	10.83386	4.173503	3.633242	14.30381	2.876033	5.048009	10.71482	5.171679	5.133113	5.310446	12.3603	16.07219	26.20925
"1552322_at"	56.98938	76.91455	68.28236	32.35271	35.42382	46.82685	123.8788	4.413763	66.92542	41.32723	39.04839	209.1415	35.38284	6.592017
"1552323_s_at"	139.8503	143.4654	171.517	234.6244	175.8214	204.6682	150.924	104.0268	157.437	175.0995	239.2656	178.2753	140.1924	170.9252
"1552325_at"	43.76013	2.422165	6.171167	8.504221	66.16046	66.01392	10.90015	14.9398	83.57439	3.920135	10.11133	49.75528	6.510297	169.6961
"1552326_a_at"	6.647558	19.73983	4.988239	47.35909	15.4424	31.72416	116.4908	118.2379	3.686191	12.92227	25.45268	86.73239	52.93529	200.1248
"1552327_at"	3.307952	71.07948	3.108776	61.89871	76.86717	8.123413	3.882859	80.10002	9.319388	54.76039	120.8049	13.63609	74.07116	77.08462
"1552329_at"	719.5922	448.5108	790.8485	1005.289	434.8875	450.9772	491.6554	765.9484	769.7662	664.3057	557.0785	553.6599	398.4424	462.7872
"1552330_at"	441.4717	372.8762	196.6544	200.2575	203.6005	188.2867	194.0516	266.6923	207.3082	241.7606	297.219	158.5365	202.729	692.9033
"1552332_at"	58.25483	64.55902	24.79304	54.83918	47.42806	77.03684	82.39588	62.72028	178.7892	23.26484	542.5559	78.67168	21.93458	145.5597
"1552334_at"	909.0604	374.0386	677.4844	195.129	429.4477	639.6255	474.9841	271.555	933.6646	836.5237	1393.481	864.3669	1447.678	1055.987
"1552335_at"	203.8952	149.543	93.93588	86.18261	217.0323	219.4907	398.6241	224.1374	44.5024	121.7048	215.5221	281.0495	250.5932	230.8255
"1552337_s_at"	100.0712	20.06552	71.50174	105.9317	73.0374	59.70351	97.73549	93.10667	86.02342	18.25821	17.05793	107.5516	14.59892	122.2563
"1552338_at"	8.290574	8.244369	5.452277	6.239048	11.05369	5.126291	11.29127	5.508216	5.927043	5.90888	23.79217	11.03648	6.508902	14.05913
"1552340_at"	27.51608	10.43365	8.056459	107.499	54.00626	17.62026	24.3967	8.110954	55.68293	85.03132	122.1611	230.4506	15.77441	222.4293
"1552343_s_at"	225.69	152.4233	134.7302	198.9326	375.3209	198.0462	146.6427	250.0776	170.5216	229.4338	310.6296	311.6981	129.3373	310.0171
"1552344_s_at"	365.6346	637.3096	470.5554	377.3794	457.9103	466.1168	405.684	274.814	465.2899	256.7508	275.6366	456.0869	255.404	183.57
"1552347_at"	293.5777	214.2222	387.2295	466.5716	381.0894	336.3937	400.6565	535.5307	575.5773	618.7276	1034.121	427.9859	789.7994	956.4825
"1552348_at"	955.7077	108.2933	579.3995	147.1439	652.067	303.0953	808.5889	1056.433	847.6354	401.5088	273.7194	1356.655	499.0456	1468.691
"1552349_a_at"	72.37771	11.00927	5.297133	7.532221	13.06754	107.736	47.08321	117.3202	38.27757	18.80634	95.48884	12.37766	10.02929	314.8473
"1552354_at"	22.09613	16.84691	2.626618	29.04308	12.43025	16.41505	21.18115	15.95619	10.11056	10.86227	14.54091	23.72075	9.439161	45.63175
"1552355_s_at"	47.32444	14.06401	10.46974	21.07744	8.546777	117.3228	12.28141	28.88199	20.56113	21.19226	54.08059	24.93795	104.7462	42.13664
"1552359_at"	37.54946	2.33111	41.8572	11.7125	4.241736	3.125056	105.9146	136.0371	76.59467	8.202246	129.3975	60.42157	37.99614	14.83492
"1552360_a_at"	428.3204	96.65411	301.2947	360.4013	536.8476	154.6352	280.2148	435.6123	506.6099	495.1313	768.0674	488.1618	769.8167	797.2882
"1552362_a_at"	161.7945	286.1523	156.3707	263.4944	353.1573	540.2212	223.6461	178.7081	227.3412	138.2536	278.4268	334.3504	141.0246	252.0972
"1552364_s_at"	163.4037	147.3668	216.4466	595.1147	358.559	103.0959	214.2523	53.77647	252.3471	178.9687	83.46749	297.0744	104.4145	36.17632
"1552365_at"	6.120551	49.31527	214.1326	39.60653	116.2289	539.9656	12.47314	51.86018	34.91311	163.1266	160.2456	188.6743	64.51392	12.17281
"1552367_a_at"	2.296677	5.49966	62.90723	13.21847	4.294433	172.7224	5.489866	7.830927	3.656809	17.5232	176.0697	14.33427	9.357613	6.061359
"1552368_at"	6.167021	8.104986	34.79689	32.6818	55.86314	8.206553	97.23087	68.39893	21.07069	53.07407	60.22449	137.9617	16.40681	238.0789
"1552370_at"	542.0169	349.9073	447.5383	272.5963	263.8804	240.0377	299.7413	388.5434	334.8074	421.0311	217.3972	374.8469	192.3254	370.231
"1552372_at"	43.24256	26.24721	45.8858	6.829296	35.53457	52.50436	30.21165	9.700336	34.40729	23.57535	52.48902	57.94315	24.27062	87.00555
"1552373_s_at"	33.99744	8.751093	22.35736	73.25344	5.404348	67.60098	3.805403	9.307611	5.090117	6.725009	129.0417	61.99934	49.82807	3.022163
"1552375_at"	91.395	33.95466	48.70657	100.129	102.24	141.6344	134.518	78.33408	102.5631	88.2981	149.4426	131.708	151.9346	42.17809
"1552377_s_at"	454.3641	161.7611	278.2387	327.254	155.1816	213.4548	498.9501	405.4265	282.8289	334.6787	423.545	417.7583	212.8561	64.68598
"1552378_s_at"	55.94068	79.79683	19.54102	60.86936	62.33877	57.30162	6.78198	15.26384	30.50596	4.905663	68.98709	9.31543	51.2922	5.37082
"1552379_at"	13.71661	6.630619	28.129	3.308459	22.21342	54.82404	59.75424	63.27571	4.915404	30.96826	48.2661	133.9643	28.60015	4.616049
"1552381_at"	48.74907	30.83407	8.40891	16.393	99.44668	7.987389	155.5869	92.18421	50.8893	76.05367	78.99826	132.6124	6.354053	40.44196
"1552383_at"	73.38671	105.9807	98.2366	246.404	213.9917	164.7527	77.2185	350.5014	100.1354	190.4722	101.0805	36.23373	153.3864	199.1013
"1552384_a_at"	28.41197	60.51568	34.40509	155.252	63.92245	121.0543	82.94214	179.9004	103.0181	8.171323	148.1213	13.26245	30.26643	134.5309
"1552386_at"	678.9212	119.7916	529.655	200.3328	266.8303	100.0291	489.7109	1111.831	547.5744	997.6403	843.6048	824.9504	449.0478	577.3563
"1552388_at"	34.11032	26.45748	22.95841	47.13189	47.69678	18.46216	55.9673	33.49091	27.38479	118.9075	74.99709	45.02376	54.92443	104.7035
"1552389_at"	47.02075	13.44378	5.981063	55.8738	56.84409	33.96645	3.246918	61.05274	5.78605	12.23946	14.18703	4.894361	5.093609	5.284153
"1552390_a_at"	48.53127	33.09837	6.425011	8.235296	13.53766	3.45681	44.92388	171.2958	8.751194	13.08183	145.4256	11.89058	28.21543	13.36341
"1552391_at"	67.74493	101.3761	83.89547	240.4338	79.67667	78.80344	66.22847	110.677	80.2206	20.06126	142.6467	80.14872	79.01744	200.5988
"1552393_at"	9.919895	6.241056	22.03989	46.19055	5.234962	9.280544	79.24586	20.53222	117.3742	37.48821	203.1855	65.17454	45.99523	12.56414
"1552394_a_at"	9.563377	5.882768	4.020378	35.99364	5.740105	10.36883	8.590584	60.75968	48.06887	18.75259	35.95823	106.7343	7.11025	178.8497
"1552395_at"	56.7914	63.7119	31.59074	60.63102	67.6466	53.2031	103.686	43.06393	46.03574	48.92829	34.73083	59.20407	43.57615	91.96508
"1552396_at"	16.95354	6.616016	7.437952	13.24151	21.47799	7.647225	19.29804	19.61041	19.96888	27.84243	42.4631	13.66252	47.72081	57.23616
"1552398_a_at"	7089.587	403.3676	4578.926	398.3901	1559.521	2322.024	5449.881	13231.39	7169.286	15683.41	10232.73	8911.797	18764.86	21396.63
"1552399_a_at"	102.8694	32.16568	80.14467	23.87555	62.38226	124.859	106.8024	43.83862	51.11477	23.56341	47.97131	97.05882	19.92596	117.2058
"1552400_a_at"	118.0617	75.18649	55.42194	77.48019	143.7499	20.00604	134.6224	339.0331	244.1333	310.27	296.2106	173.4105	345.7007	491.7951
"1552401_a_at"	63.91925	45.43142	57.91712	20.99671	36.5914	76.17217	133.3951	182.2949	129.4631	111.4858	159.2522	93.89249	95.05802	42.69423
"1552402_at"	77.7256	84.46352	10.57154	104.9577	92.92356	127.0359	23.17871	101.2172	9.63275	20.5678	79.71701	63.20653	88.24634	6.778028
"1552405_at"	42.44881	10.79493	18.31589	31.87566	71.27498	12.70039	120.2498	36.39639	14.47846	11.72531	9.727504	17.58624	37.20445	25.92448
"1552408_at"	17.92776	85.4619	90.67392	41.87594	95.83706	64.64808	216.2412	10.88335	38.69118	13.36221	113.2511	80.54326	14.61455	119.3909
"1552409_a_at"	46.0831	46.25323	125.4485	53.77554	55.21611	11.91249	44.69104	33.54118	39.02338	15.79718	21.24202	46.37493	15.4797	209.8169
"1552410_at"	33.91774	91.91321	77.89847	13.51006	31.56373	196.3668	58.72674	166.6294	64.72984	43.63161	137.2708	122.5375	70.94878	181.356
"1552411_at"	163.2386	185.8441	225.7229	335.1335	371.628	295.7366	360.4695	393.8853	258.0749	228.4912	759.3311	413.1842	404.5738	449.2633
"1552412_a_at"	64.49657	3.217895	9.65345	96.26125	97.86325	42.10622	68.9962	22.38881	9.127308	13.99585	144.5928	110.7596	42.32388	181.3541
"1552414_at"	47.8265	68.00166	4.873723	96.70272	57.24118	77.34179	43.66888	32.59014	41.22488	20.96783	196.7666	75.58108	30.85374	270.3877
"1552415_a_at"	42.54394	57.67498	128.6095	17.19286	88.97912	119.9387	69.65455	115.5279	44.46812	54.17402	38.79685	195.9684	131.501	53.50019
"1552417_a_at"	348.4275	361.1282	411.7353	167.3184	205.318	391.0548	188.5316	549.1349	363.0278	251.0802	241.7545	197.1245	199.6462	277.0965
"1552418_at"	25.38378	7.040492	12.87363	19.77725	9.948404	19.04132	8.953026	41.71829	13.22787	5.930888	31.99024	16.29828	20.77448	53.55311
"1552419_s_at"	30.08342	96.9081	19.44805	193.6573	10.8581	26.72881	29.61844	140.4115	21.58582	104.9074	100.1566	70.32458	73.04406	33.66677
"1552421_a_at"	12.20176	2.668251	9.830449	16.24911	10.39119	11.56767	9.340636	102.5751	16.25193	11.4754	55.4486	17.65435	13.10662	19.37527
"1552422_at"	103.5488	26.93967	15.98449	13.03242	15.66077	28.17754	20.17868	117.2009	18.2631	55.20781	121.4257	67.90522	113.9414	47.41335
"1552423_at"	526.0087	852.8178	785.0457	556.0402	1002.757	704.3848	754.8657	661.5743	1021.934	958.5425	548.7956	840.1655	1396.991	1191.454
"1552424_at"	12.02267	7.804608	3.594451	16.18605	4.91827	14.2983	10.54338	11.04943	12.43181	5.888824	8.692479	9.070722	2.63831	15.26363
"1552425_a_at"	141.0078	81.07287	32.41375	125.2045	160.3388	160.0976	175.1572	143.9847	85.66351	162.9217	98.49754	174.9858	119.8882	7.422684
"1552426_a_at"	5159.681	3007.006	3359.744	2001.262	1566.615	2722.043	4078.586	4769.067	6569.112	8029.977	3042.092	4102.777	9580.2	4046.988
"1552427_at"	2.930442	19.21602	51.7198	80.93239	11.08476	114.1306	24.5414	6.782454	5.750721	1.367367	64.09666	17.56457	19.73479	32.43057
"1552430_at"	31.46627	32.87278	68.54707	102.2779	134.9495	76.67645	57.14118	46.606	52.21282	79.45708	135.5412	68.24745	61.28281	22.04804
"1552432_at"	15.73437	19.74671	24.77079	21.40597	18.99543	40.20438	22.57866	41.17556	49.95738	25.10674	67.92892	57.19374	41.60307	26.08942
"1552436_a_at"	32.36217	8.86612	15.97698	84.64268	108.0046	83.68814	52.00718	150.6099	61.20909	13.24714	111.7649	111.4524	94.78573	636.9656
"1552438_a_at"	72.98409	48.22018	79.04181	37.6533	94.18591	97.67821	79.68286	67.79419	64.82156	112.4782	182.3898	88.27436	134.3815	259.6327
"1552439_s_at"	5.718091	3.406287	4.611848	5.866412	3.687543	8.63315	11.99251	71.12895	53.97982	2.034466	18.3446	26.6293	12.17799	10.07632
"1552440_at"	91.16726	84.84519	61.28849	90.10634	96.12978	56.16909	53.89125	189.4368	30.59707	16.32997	337.7404	114.7104	147.1485	52.24614
"1552445_a_at"	41.83752	56.40342	58.56116	43.1666	14.61166	8.966088	107.7538	72.70519	17.15577	10.00559	188.3811	76.74387	72.79047	19.27396
"1552448_a_at"	4.73768	11.73491	5.284629	8.742354	20.17882	35.18593	20.34947	79.92022	3.023298	12.06781	40.99619	14.19683	21.1348	53.17861
"1552449_a_at"	6.462303	4.87385	7.974434	21.50969	2.983573	3.055341	22.13296	107.2511	9.179491	9.460389	24.75906	19.67457	48.60352	81.85933
"1552450_a_at"	20.44303	61.39616	16.99904	81.44991	27.48729	19.21948	29.31801	35.46764	126.2146	62.42099	30.67871	24.32948	128.0793	53.1986
"1552452_at"	6.930375	40.01511	74.82697	52.6321	16.78852	11.70442	83.08645	14.72389	13.78654	33.31799	29.92778	38.72822	12.47262	44.19098
"1552453_a_at"	5.680125	5.140601	6.718485	7.489018	3.910306	6.044624	3.310554	64.09999	5.164176	15.84351	12.17854	10.02647	7.849551	17.27426
"1552455_at"	61.0649	76.5888	79.21551	79.43099	144.9092	160.175	9.912791	280.863	58.00712	18.15337	192.6997	145.6616	38.35799	80.27266
"1552456_a_at"	49.54082	17.00259	27.02804	72.49776	23.00165	79.3616	17.23129	22.53739	58.69735	60.35522	16.64874	28.26528	19.05133	202.4485
"1552457_a_at"	3.914224	10.28254	7.125463	10.44292	3.87395	47.05452	7.345393	73.34788	7.653584	5.953753	24.64728	15.08979	65.19199	4.665834
"1552458_at"	57.92522	18.65231	62.7249	59.65916	50.19373	12.00075	17.46807	58.52765	52.40411	45.57235	119.3283	83.96085	16.53299	80.00538
"1552459_a_at"	21.51518	16.0468	54.69495	149.3538	14.61261	9.151806	16.13287	42.18801	16.2087	16.5756	75.97517	178.6362	29.64493	35.05593
"1552461_at"	15.13745	27.64555	4.832316	39.99502	55.09437	65.48141	10.25862	123.9426	28.9388	54.07028	72.58092	38.58238	62.98497	182.6036
"1552463_at"	54.25384	83.73744	6.360052	107.6098	17.95547	7.544638	48.67575	3.679247	51.6273	42.5338	131.9051	29.63881	64.77653	162.1109
"1552466_x_at"	11.96445	48.33394	25.29247	15.4232	48.60431	55.71836	35.63913	104.1918	52.37433	45.62539	56.2019	99.89357	61.49693	97.86697
"1552467_at"	86.89079	137.8585	14.509	224.7769	73.88925	82.09354	123.8837	78.30994	125.7525	157.9171	72.35271	227.4346	166.4932	95.14608
"1552468_a_at"	16.4385	52.62226	112.6291	28.70302	87.34143	160.4281	78.19513	16.70518	85.14954	144.822	276.1241	267.2138	23.20694	119.1343
"1552470_a_at"	3.857693	41.56533	34.14932	36.18333	13.87037	36.30017	4.924778	2.769188	4.739826	5.327044	19.60905	6.866207	6.6778	110.8544
"1552472_a_at"	734.8984	491.1331	959.6457	374.8363	486.8307	660.2914	729.4594	953.0512	1156.799	1593.674	1028.383	1482.147	1242.212	907.704
"1552473_at"	96.47538	765.1373	379.072	665.3776	997.643	543.7029	1084.094	824.453	184.2207	69.49277	251.971	368.7302	927.1883	2214.712
"1552474_a_at"	39.88557	230.9067	209.4635	361.4615	321.3666	207.3812	278.3923	256.2347	135.5079	57.19901	148.4094	419.5444	80.31683	101.2501
"1552476_s_at"	14.48209	51.7149	34.10679	13.38891	31.1474	101.2943	109.5775	60.45249	8.493488	35.10965	57.80214	51.63969	23.50064	35.33313
"1552477_a_at"	54.94549	55.59596	10.66879	28.14075	3.535431	21.66245	46.31488	119.3048	27.62219	8.390991	18.89522	126.7658	14.63052	111.5006
"1552478_a_at"	15.88161	23.2829	8.103144	48.00085	67.76038	53.33387	13.54983	14.32003	19.13503	41.90779	14.02737	150.0729	82.96164	123.7463
"1552480_s_at"	86.79807	24.9313	127.2979	7.50908	7.840339	74.12218	41.9266	99.90349	134.3443	120.9527	396.9805	111.4352	359.5427	425.8154
"1552481_s_at"	48.83162	8.982491	104.0658	337.6465	147.88	99.66422	139.0237	236.4792	252.3914	120.7487	115.4911	101.6001	116.1916	233.7856
"1552482_at"	4.443068	28.58043	56.72293	60.59977	63.16925	64.77705	43.47111	22.46362	40.06348	15.48512	149.5921	109.2624	54.65049	32.3814
"1552484_at"	31.92761	14.89599	29.00345	23.93901	186.1201	20.67555	58.7782	26.20235	18.91376	111.8433	260.683	321.7448	204.4341	205.5685
"1552485_at"	339.559	336.7599	348.4154	573.2234	453.3654	410.8508	285.3593	163.0345	743.6631	537.1404	562.1223	454.0029	517.0649	327.7187
"1552486_s_at"	225.8961	130.0421	272.9002	330.6575	256.2029	151.3089	163.0413	573.3441	674.5093	430.799	301.4185	215.9768	486.0412	379.6874
"1552487_a_at"	64.10015	9.573342	11.14026	5.486085	5.760011	79.56825	27.21462	50.45087	5.518674	2.859376	108.6095	75.02165	46.77953	15.76666
"1552489_s_at"	24.32855	4.383018	37.78655	54.98707	6.415748	24.46551	11.85108	44.42133	2.790495	4.02062	24.13147	3.928296	46.64088	17.34211
"1552490_at"	63.02052	99.15168	101.872	71.38848	137.77	180.312	111.9625	186.458	114.929	113.02	273.5587	228.9021	142.0266	144.2918
"1552491_at"	11.10434	143.9494	40.16676	17.51283	15.88602	34.90189	19.27513	18.21466	10.27447	95.94614	82.1855	75.59608	40.81561	161.4932
"1552493_s_at"	12.83826	7.745882	14.0069	58.16645	15.1495	9.718687	14.86693	21.7672	23.50506	15.00015	13.14398	25.33268	7.583433	24.07602
"1552494_at"	45.25618	22.26217	27.20139	38.30885	83.31068	90.99702	4.588176	15.19774	2.797832	14.68627	63.00086	11.22519	65.47163	69.26752
"1552496_a_at"	3.860324	54.73977	25.38568	10.1766	43.99197	6.441444	37.05467	120.1914	3.525144	34.72317	120.1833	4.731833	3.446162	5.872599
"1552497_a_at"	184.2345	122.8893	114.3565	565.7016	281.3882	231.7052	166.9181	359.9669	286.8605	151.7407	306.263	246.3615	98.94758	583.971
"1552498_at"	26.83011	76.66235	121.3931	172.6728	142.391	135.8257	232.7629	157.7958	108.8822	33.55854	156.2535	224.1824	221.8325	155.4903
"1552499_a_at"	105.2413	40.12897	79.56154	49.17163	56.25117	104.8302	39.20517	172.8211	106.05	51.70093	72.05137	98.47164	48.43931	117.0552
"1552501_a_at"	153.1061	20.74945	311.8786	43.61832	19.48927	282.4482	515.953	174.3964	111.0812	7.977638	22.56954	166.9007	88.3147	25.7683
"1552502_s_at"	10.89943	73.71753	49.13634	31.73497	28.02573	5.601166	21.58706	47.90649	69.01066	46.73213	17.53419	50.26849	176.6297	126.7718
"1552503_at"	102.9458	81.1975	103.2354	91.56858	29.24931	30.15602	28.51786	40.54692	18.35738	75.14575	26.39741	306.5205	202.8399	36.22644
"1552504_a_at"	45.09417	8.219306	80.69138	253.0988	69.59895	11.39333	116.2715	226.5501	5.207357	21.2948	64.72744	24.62218	34.75476	267.309
"1552506_at"	19.52304	54.34971	66.4619	28.61242	89.30755	62.35955	111.3553	10.98198	46.15174	17.69678	146.2641	70.18746	57.23778	46.97743
"1552507_at"	72.9879	21.67414	89.66911	15.71905	92.49828	77.82041	19.51842	131.1475	138.6632	54.1842	156.9316	17.30341	108.6335	10.14801
"1552508_at"	52.53547	7.229871	2.98491	21.14462	9.61016	100.2964	14.1758	16.9226	90.23648	100.9161	16.4276	10.94028	11.98258	45.68675
"1552509_a_at"	58.64843	5.611609	53.7331	69.31365	69.45245	72.31985	98.29936	283.1417	308.1245	82.42799	145.3275	205.5086	131.7966	467.7549
"1552510_at"	787.7997	604.1411	1148.444	694.5099	675.8102	1169.51	1174.361	710.7913	944.7354	861.1185	964.8973	1109.724	885.4763	252.2813
"1552511_a_at"	5.994065	28.31438	49.90784	62.77867	64.16114	8.586411	161.7672	21.61524	26.83349	59.08841	117.4629	82.48526	45.57994	73.48322
"1552514_at"	30.68682	4.615194	1.420365	37.41973	56.75198	104.4284	2.066906	108.0829	21.94808	6.673075	115.8487	36.39334	4.431834	14.37467
"1552515_at"	93.09467	72.45848	89.60189	32.59431	20.83772	88.4663	114.6123	138.3131	80.27573	118.8918	192.0152	48.40344	80.1846	203.6483
"1552516_a_at"	217.7237	78.91916	116.2072	32.44328	33.50014	69.68046	137.9255	123.1277	156.3472	247.3828	27.9669	95.21736	75.10548	25.97087
"1552518_s_at"	76.84812	48.65836	67.33128	7.708068	6.008604	131.0357	162.1754	58.3549	59.46269	6.038599	18.28469	25.71677	4.936625	34.93083
"1552519_at"	54.91092	50.21526	124.4781	669.8289	723.605	253.4819	46.49619	160.2749	155.2725	62.40107	312.4455	184.0697	78.5368	160.6539
"1552520_at"	45.79826	47.6904	76.56423	78.98975	157.1135	76.09543	74.33641	79.06469	68.7244	99.62755	139.241	126.234	105.6084	168.3045
"1552521_a_at"	6.107115	48.78613	35.47678	20.50929	110.8131	38.72254	69.3801	115.0653	50.48594	43.04053	91.12755	73.15168	83.23866	114.3973
"1552522_at"	39.21805	38.19609	27.05923	44.55444	34.73834	33.25013	72.58025	96.46005	28.2829	3.234155	95.21326	132.4305	5.049436	89.59976
"1552523_a_at"	7.466672	47.51617	78.66178	129.237	71.94126	74.17446	91.44021	109.8973	53.20167	33.98963	18.46843	128.9968	73.65354	72.97579
"1552524_at"	37.36698	19.81716	23.82662	262.2987	105.5078	29.39711	202.2341	33.79366	17.91539	24.30615	42.37518	33.55417	8.432101	47.2802
"1552526_at"	8.667683	13.41001	33.25908	84.75407	35.89651	16.27197	54.93237	9.589943	6.490671	18.61287	23.62139	31.27587	26.06164	12.97403
"1552528_at"	22.83241	17.48955	52.32017	169.1535	58.01757	22.21367	75.86083	220.365	127.8027	140.4868	32.46475	200.7711	136.6634	40.79403
"1552531_a_at"	28.08207	4.435965	83.96126	50.80539	86.57663	17.57758	14.49236	10.60415	16.73333	69.13396	100.3951	19.0269	100.3867	13.12068
"1552532_a_at"	55.67362	10.48055	32.02924	24.22878	37.74817	11.61216	11.72965	117.2986	44.14706	107.1682	25.81166	24.24122	20.19448	14.62757
"1552535_at"	19.43219	49.23657	62.76361	46.87807	21.93037	117.9097	70.03525	104.031	17.20374	35.25363	298.256	145.1621	25.38338	211.7822
"1552536_at"	239.9709	171.9691	331.9693	128.4485	274.9287	221.8309	59.53752	379.2384	209.6048	318.0461	448.2657	282.6411	363.7278	230.9105
"1552538_a_at"	10.6833	7.762455	3.616454	16.49329	21.44792	9.133896	7.819194	23.08803	9.295102	15.52238	98.03298	81.28513	6.514043	10.49667
"1552540_s_at"	71.47388	189.9242	69.90626	148.8717	144.6064	167.1866	26.1858	88.03412	26.98609	61.0019	355.6965	86.30872	99.08142	189.9066
"1552541_at"	873.9213	411.655	517.5482	1114.065	961.8053	285.1498	943.9017	1009.771	642.3372	1597.65	138.2896	486.8763	1021.063	331.1717
"1552542_s_at"	460.2357	131.1307	831.5027	1080.847	1921.095	246.974	416.6272	1397.401	836.2982	2092.836	484.7514	711.1289	1474.779	721.0871
"1552543_a_at"	42.67483	96.82899	84.975	102.0307	84.46378	99.09617	170.8861	93.26419	131.9755	70.90788	112.5391	150.3702	93.20579	10.95944
"1552544_at"	6.221168	38.03099	62.63937	76.98666	61.04905	72.53294	13.86116	13.33706	42.71918	13.63586	74.20129	16.99722	95.92828	56.50398
"1552546_a_at"	75.81827	60.63542	90.76144	95.12196	123.1419	113.4676	52.4464	217.5078	74.75099	148.1288	112.1475	73.66201	110.9129	95.12727
"1552548_at"	65.02453	13.4639	82.85235	20.41343	10.34024	29.10931	59.218	117.7422	60.51832	82.27494	290.24	177.1485	21.83055	316.4227
"1552549_a_at"	20.92393	19.25123	21.53942	27.40467	22.71353	71.29442	11.95445	47.99458	22.7435	29.42517	30.32797	39.10448	22.65175	29.83391
"1552552_s_at"	107.7638	61.23151	201.9806	155.2484	106.8863	91.93115	144.0278	161.2811	83.96214	251.8915	223.0677	296.309	88.65025	21.76146
"1552553_a_at"	770.1077	32.89474	711.5185	80.05048	210.8229	205.8697	359.2386	3114.6	2131.208	2046.847	4678.836	915.6133	3080.927	2457.9
"1552554_a_at"	249.8262	140.2691	191.849	270.3604	251.5286	203.8996	251.6173	562.59	332.7923	521.3116	447.0429	369.1689	502.0152	439.6694
"1552555_at"	147.6904	75.08629	75.1377	138.8679	215.4697	175.559	178.3063	7.368228	26.5824	134.2372	39.95011	197.9466	104.9295	468.4113
"1552557_a_at"	57.52359	165.0067	54.62114	79.60098	146.044	125.9696	107.3356	86.77734	46.22675	75.76674	203.5185	218.7528	127.4812	37.77375
"1552558_a_at"	173.2166	248.6347	134.7866	327.0153	220.7147	198.5484	263.4184	232.8527	87.65855	212.0548	366.0429	274.1252	275.7335	579.2526
"1552559_a_at"	12.05042	20.13987	11.01491	34.69657	14.76402	8.816185	24.84072	5.328907	13.78138	12.49791	27.16595	19.77983	15.17221	40.84882
"1552562_at"	100.2241	98.96689	99.5127	102.1519	17.10551	80.18285	124.949	99.02707	117.3507	93.28052	117.6594	100.2595	120.0645	28.26108
"1552563_a_at"	6.500498	5.665254	69.19205	16.31857	110.0488	197.7264	8.330375	65.95596	10.70066	73.10731	127.6072	156.788	54.26377	21.02192
"1552564_at"	46.67014	87.70347	12.30389	54.81588	108.3313	17.58652	18.64797	86.03358	10.15248	53.07972	97.97309	14.35658	38.9505	138.2239
"1552566_at"	11.45557	11.83865	2.095737	81.31113	76.36758	10.44332	31.45536	135.355	71.30325	4.918082	9.094375	18.33508	5.542406	216.2728
"1552568_at"	65.74236	10.27738	5.652093	18.38589	5.630181	10.51161	23.54983	70.35832	5.779723	15.15332	20.45728	158.736	8.345454	12.39213
"1552569_a_at"	64.39958	47.57477	37.92797	94.07256	48.412	112.1408	124.239	10.17801	94.13122	17.15992	94.77393	14.0597	115.4808	158.6359
"1552570_at"	23.77216	87.60699	73.22883	60.12736	125.5456	117.9884	64.28033	227.8226	92.32772	80.95587	292.5211	41.54906	112.8902	109.1774
"1552572_a_at"	30.84391	25.15425	45.16802	5.333483	38.75834	1.856448	56.88115	9.424611	4.772544	6.955685	53.02803	71.31836	9.367759	1.774146
"1552573_s_at"	10.58379	41.85109	42.69693	25.69144	108.8387	60.47534	33.34318	75.68412	55.73846	33.81165	95.41927	72.94044	41.59295	22.63592
"1552575_a_at"	48.58399	43.30713	64.41274	23.61472	26.13544	114.354	30.28272	173.4179	154.8376	111.8923	49.69339	179.6128	18.24575	46.77299
"1552576_at"	54.01962	77.79623	124.6875	37.34451	124.0333	84.88607	23.99971	225.0253	94.86222	16.8222	126.1903	287.4893	95.18494	19.282
"1552578_a_at"	16.2284	26.1585	8.299645	57.81954	476.1545	81.2579	80.91333	94.2003	30.15075	26.31761	125.4863	120.5487	7.445621	6.930021
"1552579_a_at"	32.83658	4.415527	54.41224	56.6495	144.8078	53.75113	98.00216	303.2806	76.25631	156.5053	114.0837	106.6434	34.19801	111.4889
"1552580_at"	15.65905	117.6254	25.34397	19.69316	43.80352	94.75368	39.07976	17.16044	22.01539	90.86163	194.1673	35.9878	13.32574	23.50179
"1552582_at"	102.9419	72.27448	41.35589	68.97557	132.2615	228.8505	149.7388	106.8053	67.66846	59.1213	193.1326	228.1592	83.94959	59.22574
"1552583_s_at"	11.17236	6.185848	7.05743	54.26109	48.30681	89.46766	31.7833	200.5333	59.72107	36.1291	354.531	176.4653	55.6015	177.872
"1552584_at"	116.0441	490.0611	528.0765	818.6948	1486.437	1260.807	920.3627	184.0555	728.9496	116.1802	165.4448	637.0307	174.793	48.94987
"1552585_s_at"	9.338999	65.88138	9.099667	109.4832	59.87508	112.8208	94.08621	35.78386	10.74584	13.44276	77.35583	110.1733	71.74625	176.8106
"1552586_at"	95.15327	30.1853	82.76193	59.87197	85.64052	118.441	136.3386	173.036	75.01997	16.66003	258.1927	221.7282	187.3284	294.7076
"1552587_at"	45.51644	36.2003	54.35498	85.24107	85.35268	99.97871	64.10333	15.10821	43.96358	97.56758	206.5535	200.3365	81.85534	119.2333
"1552588_a_at"	32.78315	35.5133	29.67174	49.73246	2.095449	24.74887	44.88063	5.492298	13.70742	8.502267	129.112	14.17292	46.132	12.65412
"1552590_a_at"	29.93318	49.96178	9.882341	3.973028	31.09409	14.58226	19.69591	6.404487	4.760761	64.80582	176.4203	24.16444	73.58076	84.39004
"1552592_at"	6.173196	36.9745	7.961352	56.40527	6.064877	69.50044	14.91695	82.95094	73.39108	23.26871	103.5978	14.18842	14.9574	80.88471
"1552594_at"	27.36899	22.61496	16.66087	26.35043	16.73305	15.0385	40.71421	51.40171	18.18191	30.48872	198.3484	40.84792	19.9018	62.30149
"1552596_at"	15.07433	47.53399	139.2357	210.6044	50.55149	18.9487	28.09693	32.61039	39.6137	34.35556	44.92862	56.73703	79.80921	415.1764
"1552598_at"	58.28133	71.84937	23.46405	83.05502	107.8527	128.637	17.66862	22.09692	93.38266	148.9866	128.2556	148.1543	109.2172	26.46962
"1552599_at"	83.5901	43.74755	55.41798	62.86226	19.26022	106.8567	12.81248	312.1412	47.64778	51.22375	25.35064	123.886	35.96294	108.0059
"1552602_at"	150.683	59.03677	174.126	59.62618	249.3666	111.0697	187.4626	38.72421	65.00597	103.8826	46.36708	179.5858	77.38316	265.1606
"1552604_at"	12.88137	31.39212	23.66934	15.17285	5.722502	62.25948	12.4779	112.5896	51.61526	64.5361	34.58347	180.9124	37.27193	16.26501
"1552605_s_at"	16.76551	29.99543	48.64793	120.3705	83.62777	81.7193	38.55533	10.70161	12.69442	30.82077	128.3856	12.86374	106.8617	261.3061
"1552607_at"	143.1737	53.09968	141.253	96.2897	51.12167	105.9116	110.3506	185.8442	90.94838	135.9907	220.97	17.99552	131.8754	270.0978
"1552608_at"	6.841157	9.008084	2.44602	20.82614	37.86719	8.213059	7.556968	23.46989	9.284374	38.71623	78.17155	38.04576	7.003747	114.6573
"1552609_s_at"	4.446716	8.421991	53.4494	88.93484	151.6376	82.67636	128.5012	47.6889	37.52408	122.3604	132.5384	97.08049	84.69566	177.2758
"1552610_a_at"	310.6887	320.274	334.0108	548.7891	548.5375	317.9255	449.1576	481.8052	788.1584	493.9161	423.7256	389.8671	473.2013	253.5708
"1552611_a_at"	2613.518	2800.29	2781.35	2812.461	4953.51	2264.01	3544.788	3098.027	4204.574	4303.711	3397.048	3409.568	4767.334	3179.178
"1552612_at"	988.9926	432.3405	663.4427	881.3848	1342.435	506.7979	635.3788	1094.511	970.5404	1038.479	807.3177	874.5524	877.7247	695.1731
"1552613_s_at"	718.3688	443.0642	755.1813	831.2669	1678.477	659.0221	513.6616	903.273	1132.332	1055.362	1095.449	1047.138	1148.804	663.8373
"1552615_at"	74.39379	370.8041	102.8428	686.7184	172.7078	297.7845	319.6603	261.2037	245.8517	228.3076	766.8737	252.7549	111.7657	132.8267
"1552616_a_at"	13.61274	87.49061	11.30385	31.53574	90.30681	57.08193	78.68905	203.8606	101.9581	16.74076	27.30922	32.66629	16.85624	142.1453
"1552617_a_at"	1258.846	730.2472	748.1241	623.811	568.8355	682.7965	672.96	759.7845	1012.325	1288.475	576.6589	711.4983	569.546	616.7598
"1552618_at"	259.655	208.4444	180.3185	57.41153	36.09177	246.3258	46.73912	368.7443	167.8241	89.07322	189.256	223.7321	111.8938	182.3011
"1552619_a_at"	971.4302	478.2547	722.3369	264.0905	310.7524	546.4243	386.9554	273.3778	545.6876	409.1944	156.0195	410.3516	203.587	294.9519
"1552620_at"	459.7208	304.3154	156.5568	475.3615	516.5526	312.8845	451.7492	489.302	351.8714	356.5176	764.658	753.4186	354.8281	941.518
"1552621_at"	3273.161	3845.655	2147.399	4456.22	3069.096	2854.87	2245.921	1392.252	2309.306	2164.006	3332.377	2248.456	2894.854	1566.345
"1552622_s_at"	928.9307	1610.027	849.3783	2957.334	1188.251	1685.677	940.4318	573.8414	990.345	717.6804	2925.343	1113.582	1762.309	1688.834
"1552623_at"	491.2964	252.5841	411.8454	1620.797	686.9102	381.5074	593.5068	521.0557	610.8546	432.8276	775.3522	685.2136	499.1559	868.8041
"1552625_a_at"	276.9625	133.5643	276.3069	381.1412	247.3604	240.0226	135.2626	404.3491	376.9846	363.4195	559.764	208.273	304.5981	479.7005
"1552626_a_at"	76.55032	124.9632	127.4385	71.0013	180.1645	119.4631	258.5578	155.9546	75.53172	59.90216	163.3508	102.6262	40.55738	23.40668
"1552627_a_at"	164.2021	264.8897	107.8517	308.4026	408.0023	255.9576	196.5249	188.9916	382.6558	188.5573	148.5669	131.982	163.1056	245.7606
"1552628_a_at"	2699.866	1349.289	2943.947	2180.563	2173.634	1624.04	1349.045	5192.773	2617.438	5359.372	3728.034	2359.601	3774.448	2821.172
"1552629_a_at"	71.5705	21.70391	15.73026	29.00733	73.11158	27.28252	79.99438	113.3318	36.57697	60.20176	6.439407	118.6946	127.448	183.3201
"1552630_a_at"	30.37894	135.1603	18.6081	111.8215	31.81851	20.88035	34.61169	29.82629	88.72897	34.77154	101.9827	34.42907	11.73143	147.3623
"1552631_a_at"	9.182138	123.7757	117.1912	18.00093	146.3586	69.59718	126.597	101.205	65.59145	90.84394	208.9084	229.2181	92.60017	323.0823
"1552632_a_at"	317.5077	48.19701	252.097	420.8952	293.6096	209.092	453.2281	158.1875	182.7705	177.7389	158.6406	258.7107	99.18588	254.9715
"1552633_at"	314.7115	193.3163	283.1373	335.8143	213.965	191.8536	333.1808	331.9139	224.8091	295.582	583.0823	395.7082	189.9383	188.7695
"1552634_a_at"	239.4903	198.2679	267.1252	293.7205	174.1764	268.5444	170.0761	275.9123	201.5139	174.9931	235.0005	55.03755	126.7776	144.1243
"1552637_at"	32.14828	69.75466	37.80101	125.3984	17.44284	87.45642	76.29874	155.1132	97.40797	83.48458	110.361	16.66428	67.01808	384.9355
"1552639_at"	56.08243	110.5745	80.47686	239.4026	225.094	98.26949	124.007	215.3063	28.59149	20.06306	91.64225	48.88896	115.7996	29.60882
"1552641_s_at"	11.78875	283.8821	11.7081	479.8054	64.88262	175.4327	33.00433	58.97351	14.76332	15.66326	14.12694	31.18205	20.74625	37.96812
"1552643_at"	347.2014	279.6564	285.6962	173.8151	459.1476	595.3944	598.3836	405.8615	426.1246	359.8955	894.2017	1012.475	360.0119	201.6705
"1552644_a_at"	219.5951	187.2743	232.2279	411.6706	386.3397	204.85	173.9636	344.3822	493.2267	354.4646	259.8664	296.9188	314.534	329.658
"1552646_at"	209.7772	254.0591	118.4519	233.0289	359.1841	204.3997	347.841	59.51651	128.964	280.2757	184.555	223.6871	156.4777	326.8989
"1552648_a_at"	581.5661	104.872	507.0994	806.8223	267.5526	320.2006	441.2349	1697.238	1171.438	1403.212	1424.83	336.4851	1164.457	785.0926
"1552649_a_at"	81.42842	72.75538	28.18477	80.39135	27.26785	83.42764	52.3657	97.51475	84.16135	55.65239	109.2257	7.114605	172.9189	128.7181
"1552651_a_at"	17.37862	23.84011	85.79674	135.2578	204.9916	24.62108	45.61295	231.7806	170.312	179.552	238.6239	20.46367	248.9958	223.0096
"1552652_at"	429.9461	517.188	340.343	518.559	213.3338	469.3124	380.0247	407.9533	154.7115	398.0246	396.5639	246.0066	324.9461	255.5015
"1552656_s_at"	174.8305	306.2893	243.9133	48.4897	170.8072	240.334	137.6931	43.78328	172.0935	172.938	440.9659	212.126	280.1171	30.28506
"1552657_a_at"	89.08096	88.50198	30.58355	135.4991	49.15452	47.69179	97.1002	51.24131	20.74961	92.27223	261.5139	121.6191	85.78819	121.9143
"1552658_a_at"	21.42542	23.82727	98.76891	34.06635	81.47893	121.9641	64.12849	16.57652	63.71272	82.67607	248.0529	247.0449	76.27647	30.71994
"1552660_a_at"	120.3921	186.6617	67.73053	137.2733	99.36078	180.395	241.9247	230.5454	184.694	143.199	126.3796	203.5124	81.97835	62.32859
"1552661_at"	22.36567	0.8484666	0.6516959	40.63267	64.70221	16.15879	19.21881	54.85923	24.85419	18.92314	31.30843	18.98664	1.934535	44.15643
"1552662_a_at"	47.79881	40.63515	30.1591	139.3422	42.51413	9.065387	7.085448	42.55799	18.91093	7.131081	9.998982	89.27142	5.720173	67.39423
"1552663_a_at"	111.6009	129.7968	114.7562	249.2332	291.1457	198.384	8.835197	168.0611	232.2492	157.4925	378.8405	375.3186	251.7182	311.237
"1552664_at"	894.3636	601.1978	715.7512	290.1411	470.35	1459.845	528.83	1580.308	796.47	850.7646	1081.629	829.0165	952.8154	1415.926
"1552665_at"	150.1923	49.85928	122.4661	181.9292	102.8973	105.9034	127.0133	78.14024	137.7488	67.2194	273.714	162.8786	131.9364	191.372
"1552666_a_at"	12.39269	60.07445	30.48296	61.20495	55.30658	124.8563	44.34935	153.9431	3.591449	2.53623	29.4826	11.49571	32.49004	307.8163
"1552667_a_at"	25.40689	114.813	26.15598	26.69761	27.80122	119.5694	19.28123	23.95939	49.45847	34.51003	55.66884	42.09947	29.95357	70.36649
"1552669_at"	91.26572	73.01761	53.06649	226.7946	93.70025	111.8756	103.5233	123.5435	20.60329	89.38258	151.1104	21.01639	68.32872	6.135942
"1552670_a_at"	124.1488	68.09078	119.2801	18.0879	47.49608	79.14008	69.48558	63.50951	64.34856	103.9344	57.82845	105.9294	163.5975	105.5919
"1552671_a_at"	117.5184	7.631828	74.72603	161.6306	16.55095	17.35544	21.98836	26.75092	12.9507	38.05886	18.3194	119.8854	6.759879	75.90395
"1552672_a_at"	21.71953	9.524149	8.610022	10.57753	75.86036	11.77198	14.83983	8.838615	7.120134	9.598202	55.99384	31.90504	31.5518	59.49722
"1552673_at"	40.40866	3.161612	7.372759	23.60955	87.00324	58.69365	54.31314	64.86775	91.14057	67.64613	289.0089	130.1495	132.3948	112.7515
"1552674_at"	59.29735	12.59625	22.6468	27.55547	17.94409	78.26918	8.121663	210.5707	105.5741	36.293	295.6253	98.607	45.03005	40.27604
"1552675_at"	1.90923	8.994468	13.5406	106.1825	87.0174	50.78769	3.309163	60.94229	15.26321	28.94835	19.69621	59.31686	4.436407	84.22588
"1552676_at"	111.3481	164.5804	38.42065	132.7876	10.43035	169.9607	157.7536	11.25464	47.69896	60.01178	44.39494	97.29473	6.833097	58.2167
"1552677_a_at"	18.90436	72.09244	11.60188	26.98221	25.41148	104.3403	77.52264	121.8419	308.6553	259.2408	290.0535	399.1448	530.7296	580.5998
"1552678_a_at"	46.78518	93.48998	68.86456	135.6307	177.0691	175.0033	14.31929	46.85418	116.7085	82.79512	208.4663	78.14986	19.13124	212.3922
"1552680_a_at"	695.7813	1318.832	839.5088	526.1395	448.4939	1214.392	484.6295	415.6232	516.2653	316.5577	305.9509	425.3607	163.3389	112.915
"1552682_a_at"	226.4631	277.5909	256.5708	121.3028	87.79369	314.7224	179.7174	208.0986	195.907	161.0299	146.7576	136.0244	90.79348	34.22572
"1552684_a_at"	42.37375	45.93557	9.022199	59.38625	47.65375	54.93654	65.84206	172.1516	108.5396	16.39516	116.8276	166.8349	129.1686	137.5272
"1552685_a_at"	8.864822	4.784991	12.94777	12.68768	90.65189	94.32068	163.2152	139.5304	66.29924	51.28611	20.95862	131.9617	60.62756	329.3091
"1552686_at"	15.28906	58.39922	15.42979	104.2354	13.07353	164.6694	22.71655	68.85125	68.78159	19.90032	31.11716	106.541	161.1293	270.3017
"1552687_a_at"	5.855798	5.837779	6.397379	11.94218	38.37889	4.573741	65.71931	24.34572	46.32265	16.33827	176.6493	163.3024	12.86884	143.3293
"1552689_at"	16.24306	26.01525	27.26279	25.35486	24.36691	36.91291	49.71426	30.87701	14.98599	78.81821	78.62481	32.11937	19.60248	26.5549
"1552690_a_at"	91.42586	126.4426	23.87203	221.9337	148.764	147.6906	238.2992	215.6238	143.5013	231.2673	237.5664	159.8742	231.9157	116.842
"1552691_at"	1123.354	73.75711	883.8542	239.1819	316.0659	215.2159	401.3771	1406.792	1754.052	3105.802	2727.898	1556.263	4066.662	2696.042
"1552693_at"	4.093932	28.23069	90.60477	3.37252	4.499008	21.28544	15.34505	36.8009	115.1963	77.16757	121.2594	5.447675	148.698	4.68902
"1552694_at"	6.324281	39.0673	78.7644	4.042988	43.47916	52.7224	16.71226	6.100766	19.38826	2.552749	67.47627	20.28859	33.97273	4.855267
"1552695_a_at"	42.30371	63.51427	108.0856	112.9899	217.9899	202.0869	92.44756	217.9918	227.8528	99.26507	230.4648	196.7342	93.08928	191.709
"1552696_at"	56.66995	97.88947	1.828166	76.15198	78.08572	93.71216	68.95195	139.7313	58.50317	49.83562	100.2522	84.73865	12.67051	163.1983
"1552698_at"	98.92339	73.98178	93.28065	226.3318	82.37727	196.013	164.8647	30.6349	16.90503	101.1169	164.5851	333.3647	16.26466	387.4004
"1552701_a_at"	2832.554	1547.638	5590.654	1504.994	2186.125	3007.32	5932.692	4197.697	3219.927	10656.61	4752.403	5582.967	7738.952	10116.2
"1552703_s_at"	1715.21	980.2603	2834.964	1838.238	1295.88	1749.689	2799.787	2528.748	2101.909	5750.827	2746.059	4251.692	5391.084	4890.585
"1552705_at"	6.112539	63.90237	32.95977	79.91421	72.55586	48.01861	122.1523	71.8403	18.35191	25.51972	92.97971	29.01607	33.73314	7.122231
"1552708_a_at"	2.102934	6.563882	32.9642	4.422526	12.9017	57.02654	7.164551	20.90637	84.153	2.293792	118.8954	119.9318	4.3543	7.059332
"1552711_a_at"	208.7571	686.5811	395.5069	236.0424	600.8625	606.8421	435.6143	420.9882	211.2035	217.1882	387.7384	227.9657	202.2354	30.94734
"1552712_a_at"	54.07944	57.82132	168.0269	231.8863	165.1889	211.0803	150.2233	242.256	122.2492	42.51011	259.3105	268.5748	198.3459	264.6661
"1552713_a_at"	185.858	2486.909	498.0231	643.749	168.1783	4188.676	740.0834	506.3498	97.93526	42.39861	122.6093	85.76574	296.4953	223.5536
"1552714_at"	11.36375	6.965247	74.6374	20.05653	34.41892	9.624168	68.8685	99.69785	62.49767	9.417281	24.72916	69.25768	40.29762	138.156
"1552715_a_at"	38.20009	81.99841	76.14693	49.25216	129.1173	65.96165	31.29992	90.54404	135.915	30.52755	103.0765	10.90391	83.21233	10.78497
"1552716_at"	218.9513	257.3272	231.1254	111.3144	211.0009	212.0926	274.9974	257.5321	187.7649	112.514	145.4511	308.4352	48.22077	164.3304
"1552717_s_at"	105.7206	23.96553	89.04335	26.38593	51.6978	23.28587	61.9545	6.918482	61.72625	93.45426	19.17483	204.4532	73.45419	252.0912
"1552718_at"	179.6213	74.81271	76.13695	175.0254	165.0348	186.3606	31.12094	410.6025	187.4143	153.1867	309.5212	134.4113	86.72793	405.9049
"1552719_at"	85.76475	180.6293	164.5399	186.6585	136.0429	337.5875	204.9344	272.4496	253.9563	300.7173	812.8389	593.4985	277.9199	292.968
"1552721_a_at"	4.595778	5.180906	58.77367	4.751463	9.58996	9.790803	29.20204	16.12067	14.63012	6.824599	22.27246	140.5762	8.785596	89.72482
"1552722_at"	29.52342	6.947049	17.26508	61.43251	26.60788	68.50447	32.59301	5.466931	6.972902	24.31261	76.27919	56.31111	66.17862	77.60949
"1552724_at"	83.54426	267.8206	137.9463	174.8422	97.78182	166.5329	243.4187	217.373	158.2484	26.6019	298.7863	253.3642	262.3546	393.7747
"1552725_s_at"	17.77277	59.71062	85.51733	108.809	174.9769	13.65289	148.9233	151.6127	5.30028	189.3178	23.50469	16.66942	136.9186	188.9524
"1552726_at"	26.76982	37.77568	94.38293	20.5533	11.36334	19.79353	22.52671	125.8412	30.70468	21.02922	118.0381	59.69908	135.065	50.02328
"1552727_s_at"	107.5283	49.777	94.35349	71.33262	65.05302	60.74609	79.30283	193.9603	106.4255	36.3287	24.68322	146.749	176.3619	114.4667
"1552729_at"	275.3285	529.7199	430.01	245.7053	544.3318	529.2902	311.5982	192.8311	250.4056	713.1718	886.8979	362.5942	444.9304	755.5125
"1552730_at"	76.90009	46.92606	56.04682	178.6103	96.70731	132.4759	114.8221	52.0093	6.015512	106.808	167.2455	133.4301	31.90021	25.15345
"1552731_at"	4.907593	2.830872	83.88769	4.386796	8.236423	6.278909	16.52699	15.44678	7.533491	9.958797	74.82072	8.321	5.998749	140.8392
"1552732_at"	20.45768	14.4025	3.299497	57.91949	3.727752	57.03331	32.12299	59.29377	27.26916	24.77405	69.16349	28.37546	26.03942	70.49754
"1552733_at"	133.5473	172.4864	120.4674	366.0682	376.423	223.5247	223.4159	168.3845	226.8121	113.9198	142.8272	236.966	92.19329	206.3731
"1552734_at"	109.2926	56.95956	80.13172	155.8593	86.80804	134.6952	23.06269	106.807	82.0946	89.11877	221.3862	173.1503	90.61333	185.0349
"1552735_at"	54.05621	53.22858	75.14156	381.7557	294.5788	144.2645	87.79154	211.288	121.6524	5.998542	419.8679	195.131	89.7532	267.5139
"1552736_a_at"	76.47912	108.6712	140.1282	62.50846	100.59	142.4325	129.9467	102.5591	204.3774	81.62674	242.1349	341.9754	139.6968	498.7615
"1552737_s_at"	7.378723	85.50585	10.51367	6.80804	4.08745	79.42675	19.78877	15.72064	50.07561	106.7724	34.44572	54.88318	7.181934	191.0268
"1552738_a_at"	83.29227	43.88806	72.86805	183.3785	197.4494	93.92445	109.1062	175.1819	107.1493	97.41726	211.9533	135.3009	106.0928	230.1172
"1552739_s_at"	179.8426	29.38498	107.6084	316.7112	164.9376	133.6035	148.6698	254.6765	203.0072	198.1846	238.9504	101.9084	101.0312	53.99295
"1552740_at"	92.2668	10.29259	45.28601	7.818437	10.1139	23.1168	11.26767	34.96814	95.99081	79.8203	11.10454	34.15685	8.862294	9.436082
"1552742_at"	11.98207	64.31866	2.363321	39.3137	95.10365	46.03763	18.32592	165.6712	27.40549	8.168512	175.8604	206.6861	50.68694	55.79143
"1552743_at"	22.51596	17.36311	12.41608	39.11227	17.47739	17.117	28.68168	39.95168	6.830673	24.59319	54.83886	45.48497	85.97293	34.84802
"1552745_at"	16.10429	59.54427	25.83714	57.37251	122.2352	50.83931	32.48065	36.07579	28.41071	84.49948	196.9146	99.43881	49.92487	24.36107
"1552747_a_at"	69.96333	90.5437	21.41916	46.78074	7.852686	76.01787	50.26718	8.856277	45.81215	71.21232	254.2267	113.4799	76.16268	131.9458
"1552749_a_at"	239.6459	70.07001	33.33546	46.52958	59.28726	41.12244	125.6873	92.03168	47.4488	162.653	88.6487	146.4633	30.37755	98.2905
"1552750_at"	14.73532	12.26254	6.806775	4.685664	12.33103	7.464328	82.17488	29.88444	4.531959	9.833977	4.608176	14.52286	9.728769	4.733061
"1552751_a_at"	104.9865	97.22832	141.4083	280.1585	366.6871	221.9548	156.9973	258.592	151.4016	239.5897	266.7489	310.9319	143.3882	354.8207
"1552752_a_at"	102.205	58.30864	65.90121	108.5643	99.96143	126.206	137.702	85.93193	125.9602	87.57042	81.86124	95.91895	53.51799	235.4246
"1552754_a_at"	73.33616	26.31613	1.701688	49.47065	39.13366	50.27378	4.543464	116.0749	68.77703	28.91734	76.32565	50.20744	74.10224	52.43467
"1552755_at"	296.6195	19.98176	264.7762	335.0864	206.538	56.19165	36.82407	374.1534	279.1089	499.6137	771.7635	141.6884	411.8541	57.5755
"1552757_s_at"	30.17369	14.34163	34.99987	12.60605	44.9593	5.591353	17.03365	86.62592	51.24279	112.8476	15.31637	11.20119	56.46864	7.585543
"1552758_at"	4.185722	6.573888	9.268697	75.33276	13.9158	60.80676	129.8403	92.5061	40.55502	72.21528	19.30528	31.27075	11.54792	204.8633
"1552760_at"	5.779496	1.965388	54.55357	110.3054	77.48643	76.36185	46.63787	154.3812	87.41365	7.583714	107.1646	138.23	7.794318	17.39457
"1552761_at"	141.671	93.91721	107.1336	321.3468	402.3407	222.2681	193.4189	107.7287	101.5716	166.827	155.7481	155.3463	260.6901	498.6516
"1552763_at"	3.607795	5.518828	7.408851	4.291162	2.364096	30.45869	2.574172	50.77227	22.4432	2.533913	11.75403	3.009026	63.74543	24.77222
"1552765_x_at"	31.78278	48.2024	7.910595	22.51855	29.05267	33.63859	2.984864	91.20294	1.15952	29.87142	74.12633	192.1429	52.08408	78.66578
"1552766_at"	4.235704	66.94305	14.6456	74.30074	51.91524	78.81712	3.427956	3.214054	23.57662	21.78806	73.89729	4.094397	5.338654	3.185111
"1552767_a_at"	31.92711	31.74776	60.04671	60.62945	122.8291	143.2476	6.477548	668.4664	182.8157	101.3867	148.9767	228.0381	107.7413	373.7194
"1552768_at"	26.50216	34.51816	27.48211	49.36005	30.41221	94.72697	190.5322	35.10473	14.68315	40.04049	358.1245	51.32645	134.9651	252.7357
"1552769_at"	83.09076	62.64886	72.83179	118.6154	60.62278	139.3328	160.527	172.9989	46.26576	74.52211	210.6327	108.1008	171.7693	15.90436
"1552770_s_at"	206.5837	408.3287	128.2921	192.8833	231.8955	213.9951	234.8793	41.21858	67.61314	86.43752	229.882	101.0799	121.6984	138.7835
"1552771_a_at"	2.417514	1.944474	1.54219	2.468489	25.26975	1.78321	5.105394	85.4339	2.962933	6.588776	84.18264	15.97693	8.436083	89.07476
"1552772_at"	1575.527	43.31439	2363.314	23.93567	840.3889	505.9065	1951.252	6185.161	2471.524	8181.848	3349.008	4133.973	7785.383	6383.42
"1552773_at"	981.0199	115.2385	2119.1	242.9132	676.8397	414.892	1771.804	4510.797	2220.022	6599.945	3093.993	2851.451	6120.67	7842.651
"1552774_a_at"	46.93668	16.42658	10.22397	13.03045	16.42156	35.17244	3.440831	66.84662	17.76367	8.155486	23.71124	99.09213	17.75505	21.0637
"1552775_at"	49.19251	142.598	126.4944	113.0679	169.9692	127.5689	97.17052	103.59	43.89579	83.18881	386.6243	43.71352	36.94854	130.6686
"1552777_a_at"	38.78413	23.19394	54.6152	10.29088	25.77304	9.437283	58.93774	85.44635	51.7677	49.73615	155.1684	79.12899	7.374511	20.72387
"1552779_a_at"	5.665913	37.03471	5.250533	11.25544	80.58029	22.98965	54.5664	186.3455	128.2855	4.608369	169.7037	95.72855	21.22598	51.07298
"1552782_at"	68.17694	31.0722	54.1481	94.37617	64.5186	70.87096	15.18996	8.856037	83.18559	76.6322	231.1195	148.6462	91.86152	119.6752
"1552783_at"	34.17611	3.65424	13.0584	20.31233	79.19909	97.20439	45.40059	46.85908	26.69842	95.76445	161.9845	18.91907	82.7758	17.37821
"1552785_at"	30.24435	50.90122	31.88395	20.1326	1.684464	61.42788	61.1671	122.9504	1.415911	68.63656	166.3115	137.5175	73.88028	39.62225
"1552787_at"	179.2078	130.0587	143.0994	180.9707	203.9722	92.67252	76.17644	55.981	119.5593	159.4842	259.218	146.5535	77.6947	27.90328
"1552788_a_at"	315.0491	113.1512	177.9956	190.9065	139.8704	142.0466	145.7731	215.8239	281.8513	95.54737	139.2158	189.2923	101.1482	388.5292
"1552789_at"	126.9022	178.6232	256.3512	825.4056	1114.057	268.3548	116.959	165.2119	748.6641	197.4595	145.681	198.4754	159.2701	163.866
"1552790_a_at"	536.6744	826.5522	547.5791	3153.172	2773.378	704.3098	705.1976	430.7439	1581.567	559.7068	595.2635	472.4413	720.0062	206.3787
"1552791_a_at"	50.93866	47.93534	73.4071	73.02564	31.44785	106.7048	90.21134	119.9899	64.99967	24.3629	198.5055	166.1075	20.50112	165.9153
"1552792_at"	42.60414	22.61525	86.87711	19.93462	9.283493	74.58112	102.4027	91.67631	79.43571	125.3698	130.3888	125.5243	72.80432	55.29636
"1552793_at"	59.88022	10.24436	22.35707	77.57582	192.6673	91.68755	149.0397	137.7691	19.44603	87.9505	327.7934	162.2522	77.27381	45.66948
"1552794_a_at"	76.25382	203.2908	84.39904	48.26878	158.7825	96.38562	27.49874	16.94005	84.54558	95.28703	9.233742	11.84957	61.58449	60.78184
"1552796_a_at"	89.72273	46.30136	40.15275	39.88653	49.35342	36.81726	38.67386	151.9865	46.50405	26.92651	316.5251	12.5669	74.95496	33.89945
"1552797_s_at"	62.48833	30.91348	101.8665	122.6836	55.78911	109.9112	42.64366	88.74242	91.47548	50.36067	198.1202	245.2011	55.47753	20.33917
"1552798_a_at"	656.3124	6.654	198.1717	16.99036	72.39693	19.0083	281.1499	428.4889	158.9803	190.71	239.1805	178.662	7.845234	12.2566
"1552799_at"	17.7767	29.98865	35.34179	14.29423	18.15468	21.89829	20.32484	22.65858	16.38639	18.4823	17.73336	36.19715	19.48673	32.34436
"1552800_at"	32.19317	54.26624	41.19214	435.901	155.3272	217.8117	144.1187	48.72363	53.42797	177.9581	130.5453	202.9547	119.2578	108.1347
"1552801_at"	3.031084	3.019928	9.392556	17.9985	4.242761	26.28091	3.162553	113.7758	11.97673	25.84707	12.9653	26.14268	49.36824	12.61198
"1552803_a_at"	9.24773	27.28434	50.99581	30.68153	16.40791	17.9234	12.12912	7.130983	9.194533	19.32548	51.38542	93.84142	73.10316	145.3092
"1552804_a_at"	206.4721	24.00852	144.0363	119.2486	114.9505	62.13783	176.487	106.0803	175.9152	160.9272	236.2814	194.7869	268.8564	254.4221
"1552806_a_at"	444.5218	158.9068	240.8515	56.89857	242.1072	181.3615	562.9741	430.1539	103.8231	502.4963	297.5816	583.9945	257.5045	781.1843
"1552807_a_at"	827.1801	89.49358	1414.195	288.0968	300.0754	792.4531	1368.622	915.3738	353.9908	1783.075	1551.578	2008.338	1192.7	2199.83
"1552808_at"	9.225331	4.688225	22.77788	65.65069	6.901608	62.06692	22.72639	22.02324	5.432863	16.2557	49.86335	93.13113	109.1588	4.010691
"1552809_at"	67.48188	82.16874	95.66597	29.08686	97.84448	122.625	164.6911	213.5922	142.5594	177.8274	435.4214	383.8914	157.204	338.281
"1552811_at"	47.63652	31.74789	15.16222	46.37606	19.14595	17.90731	61.73359	268.5894	47.74896	50.00552	47.77879	35.89084	151.8747	63.52125
"1552812_a_at"	177.1428	206.7236	250.3382	117.0616	81.0741	243.5429	188.7329	270.2698	202.3339	76.89812	106.294	208.3747	157.3997	25.40746
"1552813_at"	17.16838	79.40759	32.88978	191.9175	135.173	22.6498	17.44338	45.91475	11.01986	15.16135	12.05147	26.59188	14.33675	302.1875
"1552814_a_at"	10.0733	9.572958	4.269608	24.26723	10.52467	13.28039	21.62149	20.07762	12.69236	16.10395	18.81905	33.95692	65.52571	13.04053
"1552816_at"	78.60112	109.2182	136.6328	53.16798	155.2601	167.1874	79.47879	193.5504	107.7139	42.29002	321.3716	209.8289	120.7707	277.2157
"1552818_a_at"	5.752534	4.976181	10.26258	3.029756	3.612766	2.718343	8.249079	9.587029	62.80066	10.27193	10.40663	3.482848	45.65459	152.4292
"1552819_at"	10.17645	70.24568	49.54518	148.3991	103.7065	93.30582	66.6966	268.0416	127.4255	110.2309	188.1935	8.666121	75.77946	25.60258
"1552822_at"	65.16094	55.52509	74.68367	141.8781	77.48219	154.1518	114.1675	116.785	94.37724	118.6831	327.7062	249.3517	166.5048	168.1891
"1552825_at"	1.760051	32.66682	17.95109	39.16515	9.382361	79.67157	14.7147	135.007	31.4255	49.04007	70.76186	118.5958	56.76247	220.0524
"1552826_at"	0.8747389	27.27083	27.17991	0.9403038	23.81877	17.00255	62.18888	72.92394	4.330232	4.858044	67.60821	42.00702	24.87131	91.40472
"1552827_s_at"	11.33166	21.72035	70.67749	82.12853	59.87132	64.44878	28.2262	100.985	26.64047	31.00299	94.06457	131.0319	28.02578	227.6912
"1552828_at"	191.5929	75.86143	174.0334	138.5044	77.2493	119.5003	55.93431	283.7675	154.35	334.7951	22.68746	132.9486	171.368	340.586
"1552829_at"	165.0568	214.9477	569.7837	196.8501	251.1855	513.462	284.79	460.9926	198.9919	364.5354	437.5002	329.044	231.5839	443.117
"1552830_at"	35.34249	41.88464	2.624737	83.26433	20.05361	64.28974	39.72809	177.815	45.1469	40.65867	65.54271	30.19551	24.58233	217.0423
"1552833_at"	32.61038	23.69096	5.213962	143.2984	41.48999	37.36072	30.47628	9.418291	75.74495	28.66276	293.1223	36.60359	26.7044	17.60111
"1552834_at"	109.0301	133.6169	61.93162	263.8768	30.96687	120.1639	139.3883	375.6881	72.78077	224.4704	555.3116	194.4377	48.84814	180.8889
"1552835_at"	73.8251	88.58468	46.4576	195.1587	73.39314	69.59273	7.070409	176.5911	123.8107	22.91361	216.8867	58.37213	12.37512	24.20035
"1552836_at"	81.22547	36.70767	32.13037	158.3182	73.99005	95.83185	110.1904	56.42419	140.9668	43.64561	405.4384	219.469	113.8537	97.52406
"1552837_at"	17.51101	33.14756	38.985	21.30067	4.938296	74.82689	46.02752	38.67452	12.21865	36.7402	31.81353	43.13992	19.06596	1.757925
"1552839_at"	14.99342	26.5972	1.08525	22.99929	110.9622	69.27179	108.6373	132.4264	41.55282	43.51791	155.455	130.417	57.94035	338.2593
"1552841_s_at"	3.849655	2.232438	53.0051	49.88176	118.4237	71.51095	3.423898	58.46783	47.71949	100.0556	176.194	77.12141	52.97537	84.8907
"1552842_at"	30.03094	14.00087	14.09993	20.52807	13.6981	40.05576	94.00677	18.39321	12.25538	8.770356	19.51977	144.2898	66.43016	8.272581
"1552843_at"	9.776706	3.628375	21.90965	10.85043	9.953465	7.898155	11.82723	6.078474	5.523725	4.941085	12.78134	15.8893	4.94136	20.90254
"1552845_at"	154.415	371.3506	174.1097	17.07562	64.14467	540.4643	258.3762	28.7557	286.1875	132.7612	50.65714	103.4102	120.4663	36.42956
"1552846_s_at"	235.9376	196.7487	203.3676	275.0966	427.7751	356.0309	326.125	16.9921	220.1032	119.2112	46.16428	487.2853	333.808	498.6976
"1552848_a_at"	43.59321	75.3328	61.6257	13.17556	29.11922	134.6971	79.09274	165.3646	67.39827	95.8194	259.0927	164.8143	80.69802	74.58405
"1552849_at"	199.5217	62.96214	206.5633	60.46937	109.5288	51.5619	70.64869	202.5248	345.0614	940.5921	289.2315	224.5886	889.838	446.2932
"1552851_at"	53.66159	31.25296	59.1249	36.34099	12.6387	68.57805	8.909484	181.6105	3.17733	16.96449	123.7764	18.67765	61.50785	3.423547
"1552852_a_at"	55.44793	54.33144	89.47958	48.65408	4.67047	52.3178	76.13561	39.11124	61.03674	73.23477	11.57744	8.031258	59.26944	82.93436
"1552853_at"	91.79432	75.9749	7.932694	83.13038	61.2745	16.38868	105.007	31.50395	81.89561	7.183113	28.28462	43.35662	48.03547	162.463
"1552854_a_at"	15.11148	9.230223	6.00587	10.74714	5.797529	4.864041	19.87068	119.4991	11.25718	13.98829	22.69965	8.267243	17.23557	65.16829
"1552856_at"	35.93558	55.65745	60.9425	15.39943	22.49894	70.5822	62.27692	8.612247	21.18437	56.02622	75.17673	80.8046	60.98072	6.166993
"1552857_a_at"	7.269774	50.45989	12.41182	33.07851	20.72442	13.24613	101.6551	33.75933	8.132915	67.37514	39.74554	15.47575	12.34615	15.58855
"1552858_at"	1.221486	24.94311	10.53926	2.702976	2.13015	18.50364	22.29885	158.5818	23.56061	4.597841	100.8381	24.6706	40.25616	68.09002
"1552860_at"	3.069354	7.473946	34.9981	29.10861	39.7267	60.45201	24.75136	53.18117	58.80488	46.02229	194.8903	27.32601	25.137	251.1435
"1552862_at"	143.9045	124.0759	173.2499	150.9447	72.36977	221.3414	124.3164	120.1623	137.1163	193.2984	338.0061	201.4662	177.8472	256.3857
"1552863_a_at"	368.3818	503.1633	315.2704	961.1376	784.0067	442.7455	653.5554	811.607	1095.42	442.2668	445.5677	783.452	404.3801	812.5981
"1552865_a_at"	106.1719	84.30869	162.6205	183.1067	204.7648	256.9094	117.2203	320.4535	133.3926	207.6674	277.3778	87.55025	206.6418	453.3659
"1552867_at"	64.55269	45.70631	32.06074	67.01777	135.1189	153.9899	111.3865	211.135	184.2908	141.7379	207.2098	239.8188	97.76115	121.9948
"1552868_at"	41.15574	182.728	115.2219	241.7316	163.6014	285.1561	72.08617	338.6931	21.50731	119.7174	225.4346	148.8695	77.1963	321.1312
"1552870_s_at"	19.68833	6.491401	24.07866	17.92981	5.333308	25.00866	76.15327	41.9395	60.83901	35.20596	65.02161	13.3939	24.29722	87.63274
"1552872_at"	17.47271	25.03998	13.22097	32.35274	12.71498	8.505205	13.62912	19.57227	15.72217	24.77676	10.46609	26.8501	26.44729	11.6255
"1552873_s_at"	233.0181	273.1023	292.6304	171.7002	159.833	338.4023	393.6576	23.69168	50.02554	223.4744	268.7521	167.985	30.76822	69.10338
"1552875_a_at"	2.729708	4.601875	5.389647	5.617196	77.03698	46.43251	4.690629	117.3718	128.7941	97.29768	26.11615	17.2143	139.0322	135.8286
"1552876_at"	104.8937	34.75775	66.33542	198.5401	161.2268	64.36087	53.33168	116.9209	86.00622	59.97159	160.4403	141.7336	75.7514	180.639
"1552877_s_at"	97.59087	25.79642	102.8511	133.4064	148.1526	157.3633	183.533	12.53406	79.96247	73.69852	69.10719	58.24886	16.66986	130.4405
"1552878_at"	8.873338	7.949918	30.67613	25.65278	1.993606	42.10746	45.90797	69.77594	8.419642	1.694991	2.901273	7.569936	29.9772	22.56873
"1552879_a_at"	4.883458	47.22465	51.01696	53.32433	111.5637	13.58615	78.81873	9.164044	28.29122	14.98164	59.46564	11.658	15.82727	242.835
"1552880_at"	32.33353	49.3839	2.01785	87.51363	77.71358	88.84425	75.59476	10.89706	12.85719	4.065499	88.2575	16.27649	46.71685	14.63202
"1552882_a_at"	112.0905	97.44599	40.43308	328.3419	227.9908	13.39752	79.37231	167.5128	51.65973	40.88775	86.33664	50.71943	62.36417	12.25942
"1552884_at"	178.5127	70.01856	95.59441	27.31646	61.38786	111.6682	113.2535	35.37088	98.01276	113.081	44.1327	114.7695	143.8568	34.58169
"1552885_a_at"	25.84524	75.74443	217.1813	234.7534	303.9503	254.4079	221.808	92.92368	303.0366	97.35514	407.5421	43.0769	109.0118	447.2227
"1552887_at"	63.60609	89.53122	44.85098	189.8993	127.672	128.5918	103.4609	26.55114	58.15787	134.0628	122.9356	30.52964	19.02361	115.7311
"1552889_a_at"	441.3464	398.4176	371.8561	842.9462	749.7568	443.6047	663.3566	777.42	356.827	707.4664	549.3219	275.439	512.5682	661.6245
"1552890_a_at"	6.671721	21.41603	6.318942	25.56212	94.61688	66.64103	28.15836	108.2441	18.23446	73.68944	13.47153	25.07845	37.68206	96.72941
"1552892_at"	183.6617	37.91389	121.3735	777.8073	879.3864	60.17493	38.61185	435.0456	121.4106	24.316	475.386	365.6599	51.15403	79.30907
"1552893_at"	90.9226	228.5954	119.0527	237.7339	178.504	141.4539	180.0218	246.4504	239.7787	258.6099	144.236	115.1977	126.9906	92.04382
"1552895_a_at"	76.24885	62.72194	104.3803	57.94753	129.9188	133.0028	138.8185	199.2671	107.9467	155.435	275.6597	207.6393	86.3557	181.8527
"1552897_a_at"	7.220292	41.17997	51.17432	32.48177	91.65534	137.7957	33.72754	99.60667	111.4641	71.98265	44.14829	74.83714	28.77385	159.331
"1552898_a_at"	6.335777	47.71829	3.279727	25.65304	40.26101	13.04802	12.42978	23.71901	30.52823	6.421494	59.46759	103.6963	86.22314	28.84434
"1552899_at"	138.6545	81.77611	101.706	51.83926	191.4799	67.50948	65.84171	125.5993	31.1503	52.04465	97.95009	213.2331	49.67969	291.584
"1552900_a_at"	64.94919	59.56539	61.41967	81.83513	59.30676	98.11639	102.9902	144.2872	68.52721	57.94455	210.1049	172.3791	115.121	120.452
"1552902_a_at"	186.4555	83.78553	132.3741	106.2928	131.9196	52.53697	217.8482	67.22824	89.9485	74.17846	293.0904	230.3721	76.07522	152.3829
"1552903_at"	27.77786	110.4866	99.0843	164.4385	87.52451	129.3388	141.5814	49.10021	58.60311	118.541	25.7979	142.9469	84.95641	191.2381
"1552904_at"	43.69285	0.7581294	27.07032	11.76974	28.56756	55.29208	57.78724	46.42479	81.07397	24.63324	131.9571	34.10732	4.100968	70.3583
"1552906_at"	64.11446	29.98443	1.982226	31.22876	15.11869	98.2597	47.92502	120.0835	18.48303	22.02638	30.56276	6.031141	50.58125	13.8931
"1552908_at"	3.836648	101.0922	172.756	55.23881	129.513	113.2785	52.89998	130.8822	289.9129	113.6324	238.1781	178.1548	156.6313	310.8489
"1552910_at"	182.1044	18.69509	481.5417	77.9621	24.76789	112.9015	221.1826	17.07521	42.9455	25.44547	167.2087	249.9811	108.7388	190.9402
"1552911_at"	10.63758	47.21063	15.44925	33.1044	31.20398	13.79894	21.03377	35.25311	4.818895	51.14414	30.18288	134.1682	6.306419	15.96162
"1552912_a_at"	44.29185	4.575409	63.56566	6.097541	7.254488	68.08392	52.5321	122.0682	12.74201	56.34849	106.6077	93.21637	14.87296	88.65303
"1552913_at"	2.224286	68.36547	2.618013	22.72774	1.823054	25.18449	6.974751	150.6208	81.28638	5.226739	98.26617	74.00197	7.25931	74.6213
"1552914_a_at"	25.86255	34.66158	31.65096	34.83958	26.0024	11.91368	18.55415	13.10573	15.27405	15.45318	48.17523	38.99658	29.04474	68.7791
"1552915_at"	77.79217	51.76429	27.63807	390.3423	185.9771	87.98158	98.21317	298.0999	95.05112	82.2104	193.1544	47.36348	164.0692	274.5038
"1552917_at"	148.3423	148.0139	52.0996	93.35045	142.2534	123.0215	111.1224	149.178	22.23023	95.36176	27.03479	210.1069	129.891	25.47298
"1552919_at"	6.259834	14.3352	7.397108	59.14102	10.93354	42.10562	70.92305	28.09785	20.90598	59.64862	7.292838	4.525454	4.22515	19.65525
"1552921_a_at"	330.8493	155.9521	159.2683	161.6903	134.3213	220.8359	320.5784	227.0083	207.4953	148.3312	68.05953	268.4791	51.31945	164.1828
"1552922_at"	20.19694	23.25785	9.103325	14.41921	8.504808	69.8275	106.5967	69.39309	33.336	51.00364	118.1235	47.01741	22.68128	28.0577
"1552923_a_at"	64.66935	81.69384	30.25317	101.0778	87.8477	105.1138	162.4591	17.52225	48.60883	102.271	44.17727	117.1831	20.41879	45.64836
"1552924_a_at"	18.61482	38.47881	41.63806	32.76564	41.52042	49.62929	51.80469	164.8454	8.430278	51.81764	122.2754	17.40484	114.672	49.62469
"1552925_at"	7.168151	60.64628	23.96223	25.18379	72.6423	63.27223	99.49937	13.64127	40.20531	8.962128	189.2258	111.0783	40.26039	14.12512
"1552927_at"	78.38643	70.64642	43.24664	55.99701	69.18598	108.4315	91.43332	12.85186	42.82729	64.88534	108.7051	98.10069	84.93088	12.44459
"1552928_s_at"	25.75562	95.79889	110.4226	39.70229	94.30661	158.7345	35.75743	13.53055	62.5203	107.3254	149.3542	122.867	137.0079	203.3345
"1552929_at"	45.98932	38.25552	2.351958	72.4383	34.94142	72.10609	17.21509	45.1699	75.48862	9.35396	51.15471	128.5253	62.10128	122.0137
"1552930_at"	375.3311	205.8798	281.9217	342.4608	354.184	165.3937	475.5337	524.1955	188.5001	683.6204	1067.395	746.0898	589.8165	1050.809
"1552931_a_at"	51.63873	58.71172	14.97473	32.33756	27.9805	5.379432	142.7445	25.52083	21.99253	12.905	16.5265	20.64527	74.86387	172.2828
"1552932_at"	15.76049	6.812106	11.91564	29.48979	60.60318	17.08501	23.28453	24.28934	23.39173	13.87093	148.7815	115.9625	7.606874	17.93766
"1552933_at"	43.43699	6.811254	4.075213	78.20527	95.36527	82.99462	5.397515	140.8226	119.4258	86.84637	217.1654	38.41663	5.724797	127.2783
"1552935_at"	96.03107	128.1273	157.3687	229.7003	167.8216	251.98	147.1091	65.75101	262.5589	99.2775	636.3552	329.3617	85.72595	98.39928
"1552937_s_at"	181.3643	517.3076	130.9247	129.9887	268.9411	319.1247	263.847	243.342	183.0658	21.26	226.2298	50.49234	109.6831	25.54246
"1552938_at"	125.0701	19.24478	2.528811	27.52624	21.1627	89.02022	25.72068	19.16956	58.93829	12.64435	40.16545	36.1127	8.114113	41.38372
"1552939_at"	19.76575	41.60434	13.72848	47.80686	78.01939	29.13547	2.9276	105.9114	73.88002	40.14202	174.1329	48.40139	72.06689	5.309585
"1552940_at"	17.75092	4.8906	8.657374	75.80031	50.66227	11.27657	7.727018	169.4092	7.752872	57.73754	150.4334	179.1462	65.35506	13.77399
"1552942_at"	184.2945	216.4474	134.8559	168.6537	317.5315	310.1769	250.3039	487.9581	198.6644	231.3055	485.2797	496.7546	275.0658	338.6638
"1552943_at"	11.79419	14.11903	63.8669	55.01526	72.10588	42.50667	3.331098	20.21377	63.70411	17.63483	276.2402	122.3777	84.39222	44.57114
"1552944_a_at"	34.46601	14.75243	50.59013	60.58994	20.66243	26.94233	50.74919	58.50238	28.41406	13.90842	85.60845	29.98559	26.86776	34.38487
"1552946_at"	187.4534	142.8719	204.3289	116.3964	219.2278	193.2233	247.2851	196.4162	94.677	138.1751	279.1322	269.9938	264.2136	230.3601
"1552947_x_at"	101.4165	97.27669	202.1731	10.52766	192.5058	151.6892	135.6565	117.7853	50.95833	135.1425	215.9255	298.5723	199.4595	28.25407
"1552948_at"	10.89572	20.43484	72.47962	291.6752	19.35227	16.66747	92.25537	9.941556	34.57996	35.04799	54.22261	105.453	145.0593	14.0376
"1552950_at"	13.25368	53.63924	43.08305	12.88366	47.80332	30.90117	33.09097	72.74482	10.26421	75.14831	11.58339	15.49644	5.370277	8.74915
"1552952_at"	102.0537	46.3373	92.98809	31.06221	221.5552	83.78855	63.54918	108.2621	79.86913	177.4839	178.5368	194.775	86.87807	10.35921
"1552953_a_at"	165.0485	84.48236	130.8871	167.2597	123.1082	147.7624	116.2703	108.3297	124.0429	158.2754	193.7464	197.4359	162.3841	368.5834
"1552954_at"	7.934929	13.16465	63.71393	74.91644	117.565	68.70736	95.0107	21.68612	34.99335	88.6965	130.2993	32.61839	66.33111	17.72487
"1552955_at"	128.4733	24.61411	90.84505	85.99075	38.25512	90.23785	133.7697	228.1606	76.07571	102.9431	83.19791	142.4435	148.997	162.9666
"1552957_at"	6.138682	2.636809	53.12259	4.87548	64.95831	25.89079	13.99757	14.17645	16.36623	18.94698	58.46902	101.826	6.519421	16.24934
"1552960_at"	16.67443	97.93966	4.129006	10.73092	15.25244	14.49856	11.27311	64.6237	14.1255	39.15177	150.8819	30.88878	13.41456	353.9042
"1552961_at"	14.40051	22.7086	65.38172	65.9314	79.88175	95.20546	11.0329	137.5111	51.96654	68.15952	169.9715	67.00414	40.01782	59.61647
"1552964_at"	20.59591	58.43138	8.890079	23.09239	24.50464	46.19777	8.520375	7.872949	48.54771	124.0165	231.5662	88.01767	22.12766	37.15069
"1552965_a_at"	115.7805	55.06372	12.96587	71.87778	38.09987	92.31464	72.79706	127.4218	37.13615	62.20678	158.8903	49.46566	121.217	166.187
"1552967_at"	84.7017	97.8402	36.33273	154.6137	138.066	125.896	76.5393	151.7227	117.2392	90.80257	205.1138	229.1119	132.1037	157.5498
"1552969_a_at"	108.6213	3.948867	32.61692	15.50968	57.04348	114.6027	77.84492	121.18	137.853	58.99179	244.1295	10.69985	142.9797	178.461
"1552970_s_at"	63.62605	3.947309	85.59005	40.6086	54.06927	90.78635	97.02141	5.848255	105.2435	67.701	141.5172	123.1944	49.97672	83.00327
"1552971_at"	31.23648	66.10816	5.464465	82.88519	62.48075	43.19786	38.18293	109.7646	37.75179	68.7194	139.2403	70.909	15.1097	284.7311
"1552972_at"	24.09317	14.16592	4.126737	183.63	84.74417	16.62817	6.624936	7.852345	16.06149	1.43712	4.274997	71.49706	1.584485	3.368959
"1552973_at"	15.04367	22.29903	11.25857	131.4853	10.09086	17.79295	135.3933	49.91945	42.18048	70.12688	21.56316	37.63835	22.08129	60.14534
"1552974_at"	8.276434	0.9160166	31.00074	2.565071	36.32492	13.21176	4.707056	101.9175	95.03121	55.42002	127.9871	6.516375	30.91076	81.4724
"1552975_x_at"	25.83842	5.411291	4.775926	41.50497	21.54063	57.53312	12.42047	18.25871	30.92117	32.6295	80.88838	87.36394	141.4862	10.16229
"1552976_at"	116.4966	90.30705	130.6946	229.4826	254.9911	173.0128	200.1183	120.7385	79.58016	92.52262	439.6292	297.6465	97.74199	223.6924
"1552977_a_at"	2093.412	613.4011	959.96	544.3969	812.7296	686.8379	1840.592	711.7928	1233.008	1835.469	904.5346	1309.565	1641.366	1908.917
"1552978_a_at"	504.0344	169.1289	290.2405	348.2186	394.9268	310.976	328.5584	551.8241	473.0836	250.0563	258.5475	451.0573	356.178	417.5878
"1552979_at"	61.92371	39.91744	5.515177	15.2373	16.7806	19.13069	86.32002	21.92556	99.91687	93.61385	176.9318	127.8751	49.1288	21.29395
"1552980_at"	23.8553	8.994666	77.08365	68.45701	40.85707	43.12835	24.86605	12.75063	107.143	56.63522	257.6601	334.3935	77.02821	112.3293
"1552982_a_at"	17.92433	71.55951	14.00387	8.386858	37.63587	40.70934	28.20031	36.68666	47.14892	61.89571	21.21604	27.33488	10.39311	13.28089
"1552985_at"	127.3402	116.9964	14.82706	60.68265	157.9044	87.11134	194.8866	201.5123	152.7853	85.94685	142.4987	24.61594	39.30138	33.77731
"1552986_at"	149.9004	16.78298	98.19335	77.75429	86.98895	90.98685	102.3114	229.9682	182.5742	372.3963	902.6584	217.3819	496.5928	273.822
"1552987_a_at"	6.004956	34.06612	36.79237	4.133276	39.54293	51.72908	11.61157	4.412811	17.96267	31.46941	178.1855	46.57685	7.225665	14.54191
"1552988_at"	3.030062	81.21085	54.10133	40.49352	60.6429	28.44135	6.79637	45.46204	67.74	6.822955	68.73042	15.01993	10.22489	11.52978
"1552990_at"	3.696874	7.873274	3.700555	19.02662	15.47679	3.759166	11.37428	19.81203	5.833158	7.022223	26.3068	10.61961	15.51596	22.78762
"1552991_at"	9.639682	6.096233	28.5738	12.06548	43.28663	84.34684	11.04529	23.24772	98.88999	74.47185	76.93208	159.4338	56.335	222.5171
"1552993_at"	5.200036	4.124703	7.388853	4.496552	7.806783	10.26243	11.7317	9.082921	6.314098	5.841935	12.48867	20.95234	3.730138	4.492138
"1552995_at"	18.6556	28.77069	8.635231	28.56974	26.7364	14.80052	88.07789	39.87864	23.59591	24.50314	42.58802	15.59777	10.22978	16.91617
"1552997_a_at"	189.206	20.20358	36.66047	35.49525	128.1039	50.57417	23.27172	153.2907	115.401	88.91994	85.74564	102.7207	67.18945	97.1012
"1552998_at"	6.947907	9.158158	11.3703	11.19793	5.972065	34.737	65.89567	8.182938	9.495094	7.376469	176.4757	31.77756	15.76093	50.69238
"1552999_a_at"	42.19582	18.41261	6.942462	44.00636	56.49095	22.69454	11.45353	7.348024	3.086495	23.24479	11.13474	50.14831	5.405418	28.88865
"1553002_at"	59.9475	54.09582	73.16957	67.94697	65.66336	45.24067	60.99938	44.03439	10.2082	7.736688	171.1758	126.5947	69.25376	169.2403
"1553003_at"	115.456	75.57372	124.8336	161.2481	128.4187	97.41586	133.3683	168.3339	85.77817	213.2406	314.912	414.8882	186.2895	215.122
"1553004_at"	12.92292	17.957	40.84763	47.94228	20.01618	23.86304	64.85458	104.0386	48.84404	5.607679	254.4233	101.2567	26.38628	167.9308
"1553006_at"	54.57691	58.16615	31.23649	21.20749	15.40229	130.3176	6.249982	125.8871	61.27356	67.60114	143.304	103.7296	15.79688	75.38901
"1553007_a_at"	30.7791	9.524162	3.964622	25.20275	12.68986	15.48738	7.300535	42.33559	54.04762	71.38945	21.97536	12.91076	39.80872	19.17532
"1553009_s_at"	9.254181	23.30427	7.306974	10.15206	51.28303	11.10476	8.56012	65.31075	5.171681	6.981577	227.167	6.841416	11.73452	15.94881
"1553011_at"	11.50901	63.81879	46.9772	29.90412	89.95525	46.46814	75.29267	4.707163	74.83878	68.02542	83.41574	145.4053	71.0176	4.597869
"1553013_at"	45.13881	45.6382	74.9265	15.31484	95.11639	223.1597	38.12337	301.9174	30.00237	133.7713	235.7624	175.0666	136.994	153.8938
"1553015_a_at"	795.2841	1129.234	687.5773	411.2152	601.0031	1445.761	748.7757	502.9607	193.8261	485.1284	288.7411	143.7053	256.7721	369.3737
"1553016_at"	129.0897	78.46711	70.4796	55.00847	164.9047	76.15125	183.0518	22.83419	16.41409	121.9791	38.19818	172.1789	94.37703	283.9314
"1553019_at"	151.1815	88.23747	149.9786	113.8089	140.1507	81.12997	111.8189	13.07792	83.28693	116.4278	232.397	319.9682	151.6801	37.5472
"1553020_at"	49.35528	83.42153	79.00519	127.3549	166.2464	98.51475	117.9411	359.2709	47.42349	52.4918	264.083	107.7916	203.8901	306.9013
"1553021_s_at"	26.51176	18.68302	112.9955	101.1613	23.70965	36.43469	110.6697	174.6202	132.4987	15.0971	68.14805	105.3733	90.15405	82.69312
"1553022_at"	3.534827	3.336134	15.39479	12.19286	4.55532	41.38824	4.97646	10.2142	6.938462	9.275251	12.23713	127.4489	5.437564	47.429
"1553023_a_at"	83.71211	21.63384	12.11525	114.3949	35.63252	24.73799	127.1782	12.17742	23.26502	61.72253	35.42629	157.5907	54.12072	228.6535
"1553024_at"	28.57838	52.52859	45.65318	16.07262	61.9109	63.33546	85.1921	89.17839	52.47033	30.27388	81.95517	134.7465	85.58714	8.057247
"1553025_at"	14.30107	39.2863	64.49966	69.91867	4.613333	33.841	68.59795	33.79142	20.20023	12.25339	72.24368	166.9818	111.7276	42.00674
"1553027_a_at"	7.997005	71.29993	60.10097	16.1913	30.4494	47.81983	128.1532	35.94844	37.55671	126.9823	171.9541	13.18401	165.2921	24.20736
"1553028_at"	24.88484	20.18385	14.10113	27.84129	18.37986	54.51289	88.41347	18.47956	7.984455	11.94885	30.04803	119.1777	20.57048	72.72121
"1553030_a_at"	156.5372	161.5461	141.1072	104.0434	175.2571	82.48232	170.2538	34.14343	160.6262	149.6704	301.9372	109.716	176.2793	312.7485
"1553031_at"	73.05308	83.66922	55.00713	33.85705	78.39223	120.3607	76.75791	8.657188	21.58127	77.11138	198.808	62.82236	53.38324	120.6859
"1553032_at"	2.167397	12.22995	19.39312	37.88127	16.10395	26.25867	25.38123	135.6705	14.72898	8.266837	11.72185	3.35724	19.91941	122.8695
"1553033_at"	7.784799	13.80404	26.83184	38.58036	27.76085	80.30653	11.17611	6.927914	12.42555	7.046465	10.70365	37.19283	26.31341	41.60432
"1553034_at"	255.188	252.0897	206.7429	278.7292	163.7948	179.7485	126.855	178.6899	149.9676	195.6447	206.689	252.3497	134.9566	314.5235
"1553036_at"	58.77413	43.40057	61.64661	22.67085	73.07558	52.49943	16.74227	29.05244	44.05571	16.41521	76.61436	76.59612	87.31596	158.4076
"1553037_a_at"	8.01925	17.75279	33.66124	10.88421	28.77104	93.91731	65.92609	21.27128	65.77832	69.14817	153.0792	82.27599	53.04612	218.3369
"1553039_a_at"	88.48834	45.70659	66.97499	156.0755	72.15348	47.09938	62.42903	158.1073	56.04713	78.36009	348.6576	27.88669	24.37372	301.0565
"1553041_at"	56.85456	42.56207	16.48347	38.51961	24.34511	11.73967	21.41798	68.21172	14.66118	14.80059	48.87486	19.49446	15.83266	67.81962
"1553042_a_at"	226.0139	103.3643	156.694	35.66312	19.73637	129.7234	172.5761	81.36316	148.5662	222.3255	121.7807	247.9667	135.1886	25.27573
"1553043_a_at"	1634.182	266.8295	1320.62	288.4723	637.2736	833.433	2131.794	1531.797	1471.678	2199.484	3222.309	2046.991	3573.923	2367.844
"1553044_at"	27.72833	80.14247	32.58284	65.18394	38.94003	22.98127	91.92289	96.0876	112.3002	108.8471	116.9341	16.34493	79.17128	24.34141
"1553045_at"	10.90123	7.772991	6.114051	25.35691	8.810294	7.62013	10.48129	13.95467	12.51972	9.086898	9.881187	21.14631	13.47241	110.7875
"1553046_s_at"	30.91266	136.8325	13.05332	34.12192	19.95602	22.02351	153.4772	131.32	22.67642	72.04771	42.79539	15.8213	23.37216	22.56374
"1553047_at"	121.3728	189.5891	163.8164	284.7649	266.0148	220.9926	184.6949	179.3941	109.5442	70.99299	220.2599	166.2376	182.4185	525.6568
"1553048_a_at"	217.7189	301.1316	179.4097	312.9003	251.7985	211.3601	281.8639	111.3292	259.3083	241.9479	274.6361	160.5986	223.5373	278.223
"1553051_s_at"	86.71799	68.40996	44.63439	18.53147	13.68001	69.72765	44.70457	105.3822	27.00632	96.83788	28.31736	105.1763	21.06911	114.9117
"1553052_at"	21.56397	55.99003	9.719235	39.40928	20.6124	76.3065	132.4373	10.7989	60.69859	6.145807	18.53345	115.5676	7.731515	10.10649
"1553053_at"	10.2712	126.211	15.36689	4.159208	11.37319	6.781019	74.20371	333.9536	61.00703	82.47058	145.0702	87.74573	149.7088	122.7138
"1553055_a_at"	3.201844	14.01969	10.60293	63.89475	7.459039	38.19799	7.56937	116.4584	40.8671	14.61419	115.7213	113.5453	7.119829	5.183866
"1553057_at"	33.74102	48.67444	64.79398	128.3591	112.3853	11.58914	163.3865	162.8168	68.05562	48.09605	209.7201	24.35813	49.73228	182.1315
"1553058_at"	153.4759	98.03088	29.00379	172.4711	89.51966	19.91571	18.62019	189.2774	6.816615	103.1349	40.20071	41.16576	25.74873	338.9241
"1553059_at"	13.26208	9.160691	15.67634	37.36889	15.3665	10.83096	9.73818	232.1959	16.83486	15.85684	29.82142	46.35381	27.47729	41.3227
"1553060_at"	92.70095	67.23106	124.9401	183.5871	27.43365	172.7763	148.3086	33.24857	85.55371	106.5293	327.5427	160.3618	62.47057	25.57093
"1553061_at"	7.372831	9.816576	8.461534	82.3732	11.6675	17.16393	9.648152	22.35108	6.221808	10.74493	20.57283	8.333237	10.48716	10.6424
"1553062_at"	110.7909	89.87452	16.62249	42.97869	24.49962	91.93555	83.40269	46.75536	21.16923	41.66634	202.5652	122.1579	31.96858	116.896
"1553063_at"	174.2693	112.6451	84.79078	84.65469	193.6284	92.57835	76.19477	52.94028	89.26608	105.7393	288.2451	106.7958	144.247	82.15709
"1553064_at"	29.55455	27.50565	7.791831	71.76397	35.08363	15.42406	19.03712	37.18009	36.99824	31.28526	55.18357	23.78767	11.26131	27.20157
"1553066_at"	65.72426	46.09681	124.8391	147.4026	138.4529	170.1401	216.6267	124.2174	160.7379	80.56235	263.7361	146.5579	60.49916	288.292
"1553067_a_at"	27.62262	29.89965	36.55338	60.97546	77.2014	99.31724	25.50952	53.44003	27.69042	40.33191	311.8303	48.96171	157.9406	82.62949
"1553069_at"	40.90072	48.06966	41.02267	57.49436	34.04265	14.74969	71.89978	8.922659	28.45603	27.32909	126.3263	11.72153	29.37064	27.92188
"1553070_a_at"	23.67632	14.69129	89.88118	24.34876	72.94169	11.67606	141.3049	242.413	43.99257	29.23917	12.34585	34.01278	107.1225	49.01506
"1553071_a_at"	74.63039	34.95212	113.8654	159.3483	72.85861	15.11658	72.90079	167.5137	34.49595	95.77223	147.6442	70.73744	96.50005	187.1937
"1553072_at"	75.40105	16.96607	49.27655	91.80901	30.56195	12.85945	12.6538	12.11399	11.89949	103.7285	81.72847	27.02563	112.642	34.98677
"1553074_at"	11.05027	27.96426	54.17437	124.1847	6.940264	9.884325	32.23861	19.64786	3.79512	8.027893	171.273	26.03247	14.37309	19.8322
"1553075_a_at"	3.895816	5.000723	18.4294	5.161146	10.80497	17.49701	5.54927	127.5896	2.281095	3.189393	13.65415	36.13715	5.701062	7.581611
"1553076_at"	5.089056	4.099563	25.42135	10.45024	57.34767	5.523026	9.201443	10.46202	2.509704	4.285259	105.3303	58.07802	27.87455	13.85523
"1553077_at"	6.42805	20.14058	12.52276	15.76172	82.96236	11.14986	24.85719	8.786337	4.514353	7.307715	14.79819	79.46091	4.30393	122.2417
"1553078_at"	89.65031	59.8656	15.78403	150.0933	152.5242	118.6824	309.7702	70.42155	137.1438	154.0239	303.7361	159.5364	30.89494	131.0585
"1553079_at"	33.1693	87.98469	10.40318	9.516314	15.07526	7.625071	70.09231	6.770645	3.097218	12.70445	11.78125	15.72692	11.08243	8.535807
"1553080_at"	53.69453	38.95079	75.55686	35.99012	88.18755	49.50499	215.6265	141.6389	67.77861	75.28459	128.0298	208.303	44.9413	434.4914
"1553081_at"	151.8266	78.81322	58.56122	28.43818	26.57609	33.66185	110.5939	163.1196	169.0975	78.78896	273.9873	254.0549	50.66091	232.5203
"1553082_at"	4.633717	14.38556	2.626845	12.96968	7.150267	3.791707	9.939746	11.51421	4.13259	5.050653	47.96304	6.234852	4.236403	8.662142
"1553083_at"	33.75453	76.03896	60.15366	115.4588	129.5338	19.80469	221.3072	132.7071	64.66401	33.60723	100.0634	178.2402	137.2763	201.2806
"1553084_at"	27.6598	67.69627	8.272897	93.60275	9.041266	40.69004	62.63233	48.31321	44.65772	40.52308	131.241	208.5545	75.60467	106.5813
"1553086_at"	12.98678	57.50284	2.212628	12.80859	8.476247	5.793664	85.38487	3.768878	2.247486	16.23833	121.4368	5.87049	44.43873	105.2131
"1553087_at"	24.28383	70.21662	71.98728	64.91422	170.7158	159.5491	56.83091	128.6071	18.85716	55.12489	122.284	114.1036	141.043	234.2746
"1553088_a_at"	287.3373	207.2439	230.6689	455.1615	360.0974	270.5045	332.4768	408.3497	239.0249	322.4199	249.8118	193.9066	251.2446	759.4773
"1553089_a_at"	33.89152	60.94075	94.56992	65.99866	17.70378	5.288807	80.89967	70.30067	10.52411	71.68147	64.74941	62.3995	72.81718	236.0162
"1553093_a_at"	3.265567	4.19372	17.42577	3.873127	8.54024	5.948326	30.29882	39.6121	7.413177	3.993559	13.73349	23.87173	6.64452	150.1653
"1553094_at"	163.5372	55.69833	43.47494	35.61162	72.33881	97.78064	39.32937	80.61513	78.5647	33.32459	127.5812	119.881	25.44298	40.70875
"1553096_s_at"	996.0679	1444.088	945.3591	3306.739	1823.645	1092.137	1173.363	590.7471	1708.059	765.5865	651.4061	718.6481	759.7087	536.6588
"1553099_at"	574.0988	459.1194	492.2198	819.4572	371.4984	363.5313	434.8756	283.9821	413.3079	586.917	316.0017	493.7927	474.4342	728.6954
"1553101_a_at"	826.2754	1424.374	588.8058	1208.261	939.9122	883.4186	1005.921	1045.08	811.2891	779.5671	925.9313	999.6266	649.5067	1122.965
"1553102_a_at"	439.9148	1256.435	1462.09	2975.954	3724.141	1713.385	1800.905	471.0106	1095.889	573.5948	317.0302	1209.322	635.2916	398.4567
"1553103_at"	1476.079	803.4114	1204.453	486.2365	695.7672	860.3192	753.2708	1158.249	1230.663	1489.991	1184.385	1112.625	978.1884	742.0942
"1553105_s_at"	73.3	85.96921	81.23684	13.72098	21.76697	85.93192	40.32586	117.553	3.814031	52.0947	44.40238	19.48066	6.876355	149.6986
"1553106_at"	668.6108	321.1078	384.8048	340.3986	278.9986	275.6375	223.5884	353.9917	583.7828	336.9255	227.0619	448.3575	290.661	132.8365
"1553107_s_at"	1238.812	1433.412	1219.358	1357.695	1153.171	1329.753	1131.184	649.712	1066.876	1054.971	1082.472	1064.482	928.7022	1413.551
"1553108_at"	203.3205	155.2173	141.2892	169.5244	72.94385	101.2227	76.01856	125.0323	159.044	100.0336	29.51772	265.9502	71.62613	30.44067
"1553111_a_at"	512.2724	297.511	294.8847	105.0016	237.4684	251.7861	195.2283	763.2738	683.4279	712.0021	1244.407	487.0678	1182.763	719.1594
"1553112_s_at"	83.05578	101.7268	85.36065	204.8471	95.21787	151.7262	14.86975	127.9289	100.1896	46.05484	36.25097	74.06566	31.24235	11.71548
"1553113_s_at"	339.8622	541.1786	315.0575	232.1738	142.8265	494.5433	235.7782	283.4303	195.4878	53.10176	103.0752	140.3024	76.00468	39.40041
"1553114_a_at"	15.47122	35.11178	79.20872	427.4931	143.2388	50.49047	214.7753	61.61273	210.7917	162.3076	81.83427	355.3269	263.6609	63.41505
"1553115_at"	24.05462	31.31548	18.99185	9.129561	25.88048	47.45688	12.53908	17.98763	34.24018	44.39488	118.3568	41.53788	83.07947	414.4164
"1553117_a_at"	347.9167	183.5034	314.0516	171.3554	171.7108	243.1436	340.9357	1275.88	951.202	715.3271	546.1267	768.8811	1337.16	1276.254
"1553118_at"	304.5246	552.0446	319.6809	538.188	557.8741	209.0127	321.847	250.7076	278.5657	122.9804	321.1193	322.6239	63.96876	342.577
"1553120_at"	65.87818	113.5297	49.31029	11.09418	85.55532	186.5394	52.99633	190.1909	46.9943	111.6959	135.4237	106.3633	70.60747	232.5789
"1553122_s_at"	62.40208	244.5568	288.8808	82.70198	158.5904	130.9536	175.4191	22.91756	317.2181	92.16762	104.9921	78.92561	102.2936	189.3455
"1553123_at"	124.6587	123.9162	74.93965	35.85518	123.8127	96.23423	152.3773	17.66328	102.8591	97.5731	250.0454	19.13275	27.86407	28.28375
"1553125_x_at"	104.1241	28.17946	58.68763	86.71404	173.1702	207.1323	135.0316	125.0225	77.10788	48.67041	155.1536	172.5533	92.19147	35.26643
"1553126_a_at"	9.934358	49.42471	56.21122	9.064436	21.86909	60.90126	58.28907	61.39725	33.92062	3.507468	14.42253	14.89337	75.5981	18.14256
"1553127_a_at"	53.24052	37.34884	60.16204	73.72868	102.8609	45.3739	92.23869	96.0512	91.61453	124.7559	162.283	159.9671	31.75392	133.0217
"1553129_at"	2.49691	10.68413	44.94288	63.71795	83.66376	143.7278	71.08926	135.6797	60.9846	32.30645	247.6908	131.653	80.72295	125.5238
"1553130_at"	97.81051	31.71384	13.53515	44.15267	21.35152	75.48658	41.76081	179.1638	103.0923	32.29353	25.12098	50.88487	61.82008	339.6476
"1553131_a_at"	20.77571	36.80756	25.82405	162.9657	193.6778	44.21824	134.7222	40.41915	41.96604	68.34609	223.6999	234.3685	135.392	118.9192
"1553132_a_at"	14.8331	145.5488	91.72724	40.22935	59.37981	182.4548	122.2515	66.72285	8.302329	21.09174	16.47068	119.6272	62.42938	115.6646
"1553133_at"	223.5629	91.95135	509.5618	426.7534	388.1692	224.4836	310.2712	223.1596	184.9691	378.595	188.3323	258.3373	15.60615	147.9257
"1553134_s_at"	5.595906	22.29583	42.91834	87.01081	92.22601	21.92117	96.58651	5.497721	8.630404	7.030084	17.68423	150.5812	51.57207	19.0274
"1553136_at"	129.9631	273.4933	104.4208	355.3888	713.467	248.0017	273.8896	447.1884	355.5579	193.8696	607.9275	256.9605	291.5793	798.3351
"1553137_s_at"	83.38668	65.7422	123.3351	238.588	213.8521	113.5122	204.8099	28.9773	133.2708	55.21804	144.8026	176.7468	71.9006	284.7302
"1553138_a_at"	103.1243	1411.533	321.158	108.9023	206.7761	1148.222	463.9864	119.2383	78.0976	74.16235	225.9415	55.99145	116.6272	88.00877
"1553139_s_at"	19.39986	26.15707	46.94442	23.00052	11.68326	34.35098	22.72494	24.96313	5.043914	10.98264	19.59693	13.21756	18.96818	23.85619
"1553140_at"	40.8085	3.146443	118.9173	55.55288	10.32123	57.08868	22.66165	71.68174	82.07579	37.45755	150.019	51.03373	10.13879	14.54605
"1553141_at"	101.1855	80.81229	84.88105	174.4677	172.4196	86.29964	39.51667	187.3121	200.3804	130.3416	221.4349	185.5819	66.4792	158.8882
"1553142_at"	93.04154	19.45658	72.86606	26.44886	30.76775	42.36275	46.75339	93.15572	69.3531	115.454	46.91437	11.30313	33.20708	138.3009
"1553145_at"	192.4543	258.1204	176.6414	281.7585	207.9487	152.975	209.6533	468.7617	275.7083	358.1636	344.3701	370.5585	291.752	322.0005
"1553146_at"	3.430639	34.8255	85.40337	73.52676	104.6437	79.42986	12.86291	5.016643	12.38863	12.49565	108.1869	102.9467	4.267428	64.55544
"1553147_at"	36.31952	49.52691	10.60866	6.191036	12.00341	78.02776	14.6352	48.12371	45.08424	12.92726	26.66049	78.08649	34.78736	229.3317
"1553148_a_at"	150.8125	159.856	50.57459	94.27793	222.1231	129.8101	207.0531	286.7167	264.5805	168.9169	303.4185	276.0173	403.6549	387.2294
"1553150_at"	71.502	53.38339	25.87984	79.32869	68.68656	54.35665	30.84048	72.74333	94.04026	68.25776	179.7617	191.9444	193.9831	113.3734
"1553151_at"	53.20919	83.00159	17.73653	25.56796	31.53735	97.64074	64.61346	107.3533	13.69927	7.120036	181.8984	66.20597	33.25857	12.22952
"1553153_at"	117.6589	98.11682	170.9491	239.7055	74.40601	225.9411	197.1124	192.1808	192.9342	160.0998	444.3865	573.9758	327.6197	324.3733
"1553155_x_at"	72.58376	148.0795	141.7808	97.29435	115.847	193.0711	73.33604	320.9115	96.36008	32.14634	358.3494	252.3722	148.8811	385.9294
"1553156_at"	36.50957	19.29724	58.04429	9.053256	136.6582	81.23637	156.977	144.7029	11.36613	6.61748	25.19317	10.85826	13.27236	52.17013
"1553157_at"	142.0911	130.4512	100.872	254.1013	144.4354	114.2259	141.8992	177.8033	74.95161	107.9765	91.54561	274.2642	76.44086	272.0711
"1553158_at"	174.2082	145.0421	76.82007	117.3592	131.3909	17.04255	103.8078	59.54296	215.0789	183.6678	134.2864	271.2794	146.5005	151.4764
"1553159_at"	13.55173	10.11597	83.90218	83.00938	18.49617	125.5695	46.06437	183.0357	195.5101	12.04695	91.61975	15.81006	88.48194	43.15985
"1553162_x_at"	404.3129	343.6606	237.9139	208.9301	424.3994	340.9443	485.7463	384.0502	255.6203	268.7566	463.8711	283.0008	252.8144	300.9203
"1553163_at"	76.63387	65.21885	53.41038	171.5999	121.2357	146.5249	214.9261	22.84295	98.22501	133.2711	45.19974	92.43555	181.7921	46.89761
"1553165_at"	103.3535	59.8276	30.60629	100.8539	76.82232	94.06223	74.84059	86.23441	58.23089	72.53613	249.8242	67.68583	63.83459	10.77861
"1553166_at"	191.5134	90.13693	33.41893	167.1232	179.2057	125.1636	183.6155	21.22343	56.06284	135.2347	185.422	95.02653	162.3248	20.32779
"1553167_a_at"	141.726	155.8652	135.4751	90.25263	109.9643	140.4472	63.79107	184.8259	206.5257	132.9605	144.4205	190.9349	70.9054	97.42776
"1553168_at"	123.3161	91.98038	55.91578	251.0705	23.37388	143.2913	13.6936	30.02543	9.781948	30.38997	57.34837	28.96585	12.51902	58.30558
"1553169_at"	341.2361	532.7874	73.62088	481.0204	164.9042	199.4456	550.6778	242.1	340.7697	232.0264	635.5983	85.35499	480.9532	349.5763
"1553171_x_at"	232.8627	241.3246	125.4202	298.8842	151.6409	172.005	368.7273	229.4614	185.7635	154.3441	292.4486	278.7825	125.6081	394.6887
"1553172_at"	249.3144	424.3268	261.5941	164.5355	210.9689	477.6905	260.308	401.7851	122.9527	123.1103	10.04063	206.5846	105.1901	103.0701
"1553174_at"	38.90252	84.32009	137.3331	120.7936	180.0924	15.48956	115.3201	35.80415	105.2639	34.81717	88.77381	202.6385	86.57549	399.7813
"1553175_s_at"	100.8781	77.14562	144.6326	49.9784	88.40848	63.80504	134.0689	167.948	38.99498	91.76975	303.3356	270.5677	108.5027	298.9196
"1553176_at"	51.87158	4.562155	69.1837	32.48156	27.57626	182.0772	92.35925	92.52834	64.39897	7.233034	170.1319	19.99246	90.9784	39.96697
"1553177_at"	44.7947	105.3311	105.0542	95.94583	51.01798	411.1483	152.6716	137.0511	42.41336	87.3104	248.0367	240.9142	131.6982	156.9028
"1553178_a_at"	190.3416	195.2665	126.7967	240.2183	229.14	226.7068	342.0828	172.7594	168.0474	221.3255	335.3737	301.8756	157.3294	394.611
"1553179_at"	8.600531	27.71811	4.054811	63.82528	7.411683	32.11535	9.481765	11.19078	63.57062	5.753189	10.74415	26.29179	16.18365	42.22816
"1553180_at"	15.74466	6.084811	37.94448	11.64669	21.77761	38.29654	3.793204	3.077024	38.49043	15.81775	114.7415	91.13484	41.28843	2.837923
"1553181_at"	125.5801	129.6577	131.4372	242.8383	264.2612	182.6019	199.8999	196.5636	84.97989	130.317	196.359	251.7009	163.2768	209.0342
"1553183_at"	4.148851	46.33039	17.52254	9.305593	54.5592	5.502831	64.07847	110.404	63.88443	6.974126	20.24037	10.87786	5.366434	97.32899
"1553185_at"	2160.421	8684.283	11218.25	12321.21	25304.57	46651.43	13470.1	59472.15	31614.92	11225.53	101969.7	84897.91	27492.32	69718.65
"1553186_x_at"	2768.233	7963.097	11070.04	13028.47	24219.73	43220.5	13646.28	25102.6	29354.1	10774.26	100133.4	82733.3	23579.29	33716.25
"1553188_s_at"	4.436481	4.568004	3.099513	3.837769	4.131989	4.170714	5.396217	10.06415	2.890402	3.227435	14.87436	5.302711	3.701765	26.60731
"1553190_s_at"	305.5725	143.9044	95.26042	259.5883	443.8734	90.4976	308.0781	255.1599	202.5342	73.87014	420.3026	160.4483	253.7723	216.4742
"1553191_at"	24.33913	2.479178	5.027099	23.02675	45.72059	3.379117	6.307593	3.222119	4.985861	10.2768	19.62341	6.6444	42.68832	112.5216
"1553192_at"	108.7238	97.55701	94.69509	81.84839	14.13431	77.34115	67.69381	110.1734	157.9848	55.55848	71.0196	42.50562	34.60326	103.7219
"1553193_at"	224.9475	59.36096	158.816	112.3449	92.61608	102.9169	33.79824	252.2856	76.16962	58.91318	185.5654	191.1662	118.5473	196.126
"1553194_at"	31.74458	15.90127	38.85494	39.99617	15.43843	138.3351	63.713	5.410083	47.30805	62.54699	168.9966	89.45026	5.646916	34.88444
"1553196_a_at"	4.4821	11.4234	71.88597	71.38175	156.6737	32.86023	62.77896	10.15251	12.9769	11.05617	14.15308	14.63033	10.46116	51.42006
"1553197_at"	4.839049	68.62006	2.994228	8.043649	78.55948	66.63738	3.350456	116.422	54.57916	30.97322	222.8716	34.46709	19.77279	89.2344
"1553199_at"	31.47408	8.166923	51.3908	50.19798	5.595401	30.95448	36.02545	165.2087	24.05436	38.5544	19.49724	5.695218	9.769226	116.061
"1553202_at"	18.4322	5.542513	4.758335	7.444172	13.62744	27.63199	11.23498	16.2459	11.68902	5.651225	53.27271	16.00809	6.598458	91.51105
"1553204_at"	11.47353	61.07721	42.60767	154.0392	177.5719	83.13163	159.294	17.11821	20.05675	155.0791	230.5757	274.5416	5.340461	15.57007
"1553205_at"	176.5238	197.9627	186.5771	345.2686	305.4271	128.2301	259.5706	462.6387	292.313	132.5791	620.3033	478.5184	274.2879	742.886
"1553207_at"	109.0723	133.948	11.71572	43.83884	70.19041	13.67414	22.14751	72.14764	51.2029	116.3516	29.81818	276.5015	207.9147	155.915
"1553208_s_at"	58.08501	71.63568	86.2238	82.25031	151.8409	128.338	15.15078	103.7387	110.1114	61.04005	275.6238	207.155	179.1878	322.9925
"1553209_at"	61.40208	61.15088	47.89569	77.61987	57.38768	77.79821	7.589745	30.919	100.2264	118.6482	43.10798	128.3345	9.049286	57.0228
"1553211_at"	12.83101	9.132943	99.17255	13.21907	61.32944	36.851	42.65107	18.98267	39.5037	74.8082	22.84219	145.4621	32.179	179.4815
"1553212_at"	202.0896	98.89073	103.2237	477.7912	461.1041	93.40732	213.9003	226.1266	174.3694	162.0564	60.5281	207.5471	199.0757	212.6415
"1553213_a_at"	6.662332	17.93851	11.6943	102.2754	5.03868	18.76227	9.704451	22.83023	34.30491	8.357044	77.19566	23.27692	65.15104	17.5511
"1553214_a_at"	8.873763	23.62694	35.84329	38.92964	32.25793	15.22083	54.9924	6.423927	97.85702	39.34078	141.6969	43.49184	70.81979	3.00862
"1553215_s_at"	211.2166	29.41691	52.73727	201.5828	130.0291	103.6243	296.2507	175.0598	155.9708	87.09775	306.13	126.3642	144.5964	741.3206
"1553216_at"	114.3826	13.31095	21.94119	6.809198	28.35174	26.38248	111.0509	48.84042	139.7088	12.30974	10.48149	12.2178	59.16432	6.301431
"1553217_s_at"	52.38054	42.04519	42.6995	89.70901	35.34121	3.350252	58.35838	7.307893	86.66527	30.06566	27.5004	20.79229	29.87987	140.4518
"1553218_a_at"	534.178	350.0189	411.4466	304.115	350.086	417.4077	386.8256	583.7879	367.8829	542.3181	610.7042	309.1815	637.8167	701.8459
"1553219_a_at"	14.20859	183.1507	51.4278	110.7874	17.26239	177.9529	136.3515	21.78599	12.98099	13.86891	30.71709	51.99809	44.97747	33.69236
"1553220_at"	121.7072	157.1688	125.9001	127.163	142.4685	167.5615	164.5919	241.112	56.61893	122.3366	75.69389	275.2031	101.9039	231.4347
"1553221_at"	105.7774	130.622	116.5591	172.1775	158.8714	114.7204	172.2941	187.1969	164.2446	112.2749	305.9006	210.2266	102.2507	192.4679
"1553222_at"	353.0376	176.9773	442.0383	371.0929	230.8073	165.3853	370.5163	701.5283	172.7344	448.4991	365.3795	375.4732	151.3403	888.0647
"1553224_at"	28.79433	2.981521	93.00067	75.90318	54.47783	91.94053	24.74252	85.2759	99.73206	92.0036	154.2961	13.79689	52.61622	107.7823
"1553225_s_at"	113.9933	27.90179	101.7335	202.9327	107.3749	118.376	105.5062	19.17963	266.306	149.6936	213.9657	129.0937	428.4106	231.8891
"1553226_at"	2.922078	4.820196	3.910383	43.90125	18.77061	15.38689	89.99162	74.77467	86.04353	13.00235	31.62202	172.4583	18.7486	216.2128
"1553227_s_at"	139.7741	174.6837	188.8798	120.2177	253.6568	242.0171	124.7738	119.4287	187.9647	149.5869	207.035	218.5965	137.3812	198.9623
"1553228_at"	15.99055	2.390433	52.86116	30.69012	50.07828	47.90185	35.69955	34.42876	60.04828	27.65051	4.013385	83.55434	63.62094	53.16536
"1553229_at"	18.76731	61.65508	6.358212	125.9188	60.91296	16.99214	123.835	11.20973	62.06459	13.34466	10.43407	102.5629	70.61759	9.396753
"1553232_at"	65.04164	11.59372	10.27067	86.89343	86.18311	132.1329	119.0097	24.17159	67.06754	82.6337	12.47276	171.6837	42.02531	205.4033
"1553234_at"	123.1672	67.59016	148.7554	92.4024	177.765	120.1612	125.8719	139.1577	86.17542	145.0266	246.3377	206.3659	149.119	352.7339
"1553235_at"	20.36013	66.38931	12.49374	506.927	296.994	20.95365	13.41859	19.89645	60.80402	5.760025	36.15467	27.67208	32.66581	60.8938
"1553237_x_at"	19.25584	140.5553	123.9076	114.9051	94.25855	236.5554	35.23529	204.4767	148.4601	224.3135	228.9836	130.2006	95.01804	257.761
"1553238_a_at"	258.7155	122.4233	76.81239	379.1377	181.4855	135.3162	55.92591	150.9572	114.6748	171.6002	455.3666	337.3954	122.6855	404.1611
"1553239_at"	177.2671	160.309	175.1177	300.3016	205.0692	233.044	306.2634	101.8725	177.4985	33.10522	258.8408	57.69197	38.50475	361.5217
"1553241_at"	57.82203	100.5323	98.6181	182.6019	127.6146	66.92366	194.5769	118.2659	68.80237	76.76225	282.2161	153.3407	127.4276	85.53101
"1553243_at"	39.9113	113.9378	66.16349	115.117	135.332	132.9895	56.13245	220.9964	240.2545	82.25884	291.1144	297.2597	208.393	146.6662
"1553244_at"	278.8355	194.758	260.1888	105.6144	202.4658	241.4382	125.1089	235.154	88.66431	211.0653	141.6517	213.9351	61.89319	26.55421
"1553246_a_at"	147.0448	85.0137	51.07568	10.04486	217.0827	170.7285	21.44078	115.3802	17.18733	166.4837	381.2815	340.516	287.2178	474.2754
"1553247_a_at"	93.26199	38.38327	12.00567	50.47646	53.88499	52.39369	31.17868	78.7677	125.2984	57.08345	70.4112	34.30854	3.007901	128.1204
"1553248_at"	94.32726	176.4048	170.8172	177.3492	178.8764	179.5362	186.0179	124.632	52.78869	119.439	309.6069	199.9206	102.0733	30.06376
"1553249_at"	21.47138	30.73605	24.02422	21.05129	66.65777	10.68791	160.7248	113.7451	13.38711	49.79874	62.29907	77.94587	23.51725	9.549179
"1553252_a_at"	234.4337	365.599	321.4285	320.4932	292.9275	340.2572	293.1364	366.8889	392.7411	282.1552	366.8178	518.0649	492.9958	364.2865
"1553253_at"	90.37134	31.50653	48.63685	148.3907	82.345	117.3986	96.41766	48.0265	106.482	36.97429	227.541	149.1911	52.83022	96.66172
"1553254_at"	53.14836	31.76347	25.71307	10.21072	82.19746	24.7266	119.3209	88.96777	1.758493	15.50705	48.99516	35.9715	95.81367	151.5883
"1553255_at"	76.25006	30.12137	68.19505	55.3808	137.3573	9.607281	114.1982	11.33407	86.03884	16.22922	307.0877	119.4784	98.86938	241.0153
"1553257_at"	71.52453	110.4306	56.12455	107.4328	25.81291	42.87644	37.97859	21.02428	15.71454	25.73529	62.15136	35.10647	33.51534	61.83475
"1553258_at"	99.05069	22.20374	32.28955	31.99697	55.47536	13.17089	53.45718	175.819	5.897747	8.893107	14.29352	28.44484	40.1555	30.21405
"1553260_s_at"	15.22404	17.73822	3.149531	83.06558	96.09033	58.87107	19.85203	6.262567	10.05709	34.22971	208.1508	122.2067	1.807365	136.6302
"1553261_x_at"	6.043371	4.51859	32.41988	25.20253	5.788425	29.07467	14.79585	2.801728	44.76134	1.336418	46.54528	1.533019	5.850838	11.6421
"1553262_a_at"	448.7689	386.5283	115.7451	149.967	567.4696	392.5352	127.1187	363.1845	247.9138	320.3284	504.6064	91.12968	373.7095	602.1297
"1553263_at"	332.1578	416.5146	228.0248	137.7804	248.0422	511.5095	410.433	226.3274	273.3705	200.4209	343.9211	96.58853	186.7713	644.5369
"1553264_a_at"	123.9734	264.9246	45.98378	191.7735	198.3141	199.4711	360.6639	317.8286	35.06128	110.5409	253.6018	212.2697	118.6608	427.0984
"1553265_at"	15.91364	59.60566	53.93586	69.16447	127.2153	15.05904	14.23197	6.541655	15.08344	55.24451	164.0336	12.55815	31.69039	15.52646
"1553266_at"	23.2126	24.50115	35.87628	31.49402	5.816828	30.82298	7.556837	12.35059	12.69893	37.08237	68.60398	25.74353	47.54824	26.42007
"1553267_a_at"	40.2126	9.78357	8.334836	82.51369	40.57413	6.026038	20.17143	5.026033	77.0279	2.841264	49.12203	206.1482	31.83713	14.25868
"1553268_at"	5.297534	48.70843	80.69684	78.72502	102.9602	23.08307	12.83089	129.7883	122.3851	24.79567	224.2245	239.3264	109.1342	420.4698
"1553269_at"	180.1794	122.8077	175.8712	76.09544	90.75311	259.0435	189.0399	196.6503	146.5929	82.81161	183.7731	353.3416	297.6369	153.1534
"1553271_at"	88.0373	86.75718	21.48123	59.20889	76.35722	143.2062	2.444938	3.788601	97.7344	5.532733	133.3069	51.37038	44.38336	21.76751
"1553272_at"	23.96716	45.13783	14.22189	41.75093	113.6863	160.5826	224.275	66.22968	9.264858	65.3699	409.4118	265.5822	104.6992	56.7468
"1553274_a_at"	517.3419	504.0176	570.304	294.2195	263.6335	688.04	388.7944	878.8802	744.3265	439.939	982.1704	511.5715	559.8638	437.4993
"1553275_s_at"	65.47798	37.81519	39.37994	16.79963	63.00587	115.511	71.65738	194.8473	111.0488	65.5589	207.2923	99.89745	103.3055	226.9772
"1553276_at"	1.931539	4.067952	7.079212	6.729261	3.343269	54.47289	3.266193	13.56947	49.74826	3.056705	6.152694	7.063006	8.734084	118.2448
"1553277_at"	19.87354	33.87619	54.02656	57.10118	120.3138	172.5956	65.58904	91.89179	119.0264	23.98764	295.6956	211.6933	57.01937	94.95325
"1553279_at"	24.40576	57.11121	9.013674	52.91043	150.8582	55.05717	116.6986	160.0656	150.5051	85.9419	239.8951	30.20886	202.0217	270.1941
"1553280_at"	103.7842	94.21753	62.01459	130.0275	74.92263	159.5764	123.3167	110.5414	92.73061	81.103	234.8248	128.0512	115.5467	183.4767
"1553281_at"	98.04491	58.415	13.44899	65.23962	18.02216	17.8087	142.6694	34.79897	11.79794	59.76499	21.09055	108.5021	12.8305	15.97211
"1553282_at"	17.88985	12.35928	15.97422	94.21993	77.85829	117.9066	101.7902	78.72286	15.20839	81.31615	22.32948	16.4255	10.55904	135.9629
"1553284_s_at"	39.05067	54.02016	50.73264	38.57084	5.04796	71.374	41.8191	179.7572	54.78646	17.41466	87.43829	108.5396	90.31277	271.4844
"1553285_s_at"	71.41641	43.20477	89.13454	43.93195	58.98532	62.28838	111.226	66.61768	35.38934	83.90935	243.0604	199.2272	94.59684	160.4758
"1553286_at"	375.918	266.9634	212.5342	337.9833	209.9911	217.0619	279.4655	119.6372	138.2708	134.0697	73.74662	221.7079	143.3174	165.3926
"1553288_a_at"	33.60217	175.211	95.3774	130.7368	8.512348	211.7992	71.82359	67.23695	157.7805	124.7966	331.3368	46.55453	129.1304	14.33008
"1553292_s_at"	185.2622	289.5888	473.4656	421.7172	303.1437	375.7107	314.8073	228.9089	377.1414	602.9222	317.5671	393.78	522.0278	337.0432
"1553293_at"	16.11758	30.15659	64.67341	6.737994	68.50028	108.6538	12.1167	40.34972	50.06896	89.65678	119.1854	73.88256	52.8717	4.523594
"1553295_at"	339.7382	1.279757	340.2422	3.727075	42.82332	10.12194	155.361	637.4684	730.6968	898.1349	923.6301	320.8409	1033.111	792.0817
"1553296_at"	47.5221	65.62215	36.87156	13.93566	68.16571	38.13831	2.94294	47.28371	39.56406	2.647475	85.06191	145.7471	38.9528	142.6593
"1553297_a_at"	5604.889	1032.555	2935.415	1650.682	2766.067	2075.954	4567.168	2564.908	2209.203	2782.001	1353.048	3475.877	2487.628	3442.724
"1553298_at"	10.34467	31.2343	63.5834	81.14785	81.83658	21.34539	105.3141	85.0388	145.7375	51.47007	99.03091	104.9843	103.5494	80.77539
"1553299_at"	178.5725	72.02161	82.0364	78.89112	51.66207	85.48752	15.48965	37.19989	66.54782	49.35583	95.97371	112.5323	8.165389	4.55045
"1553300_a_at"	52.88286	25.05513	29.05464	115.5149	105.1839	70.25575	13.95722	63.67631	66.61032	80.89855	127.7303	22.96802	59.89317	5.327997
"1553301_a_at"	64.60718	39.85947	101.8519	178.817	234.7278	74.21967	136.0125	13.70796	242.0495	88.21944	134.2976	166.7219	52.32327	132.5182
"1553303_at"	153.5322	13.56457	53.79844	160.6783	13.31868	56.77345	35.51748	29.5246	130.0264	10.8534	248.6993	115.2791	9.614417	10.04217
"1553304_at"	390.0887	696.8226	681.0496	557.8905	490.4264	667.2572	526.1295	505.4432	566.0724	557.023	1206.033	368.5036	806.7822	807.9695
"1553306_at"	87.6413	39.52201	78.22224	14.84718	74.91053	131.7738	95.34397	108.25	103.7696	55.53432	200.7642	269.5864	114.9801	298.8609
"1553310_at"	20.80618	6.265678	31.77675	84.79282	52.89031	35.49793	15.07654	10.9627	48.5309	17.67547	7.860808	13.39267	45.60138	144.6616
"1553311_at"	96.77718	61.08972	138.5519	32.85059	91.8101	162.3956	170.1017	116.5611	195.0124	151.1783	185.5502	257.9936	425.5169	122.0315
"1553313_s_at"	127.1129	249.9961	308.5186	224.5141	351.9789	298.8047	228.9733	468.2252	222.5483	218.7852	472.1653	213.6815	221.3168	247.3111
"1553314_a_at"	15.31624	17.12017	17.5087	180.835	90.73268	24.58477	4.432361	95.52853	9.042899	27.50106	26.61808	31.90603	20.84046	21.43351
"1553315_at"	27.67141	40.14672	49.97475	74.93818	74.20383	102.5572	34.98282	116.7211	61.39757	53.27061	248.8151	144.5593	76.14308	226.2461
"1553316_at"	29.28696	56.72301	73.44151	48.71186	92.56187	100.0356	84.24055	121.377	18.37733	61.35534	283.011	123.4086	83.45187	72.90958
"1553317_s_at"	3.103178	8.233594	85.72849	41.8689	46.60916	1.986433	4.971438	13.84776	38.59525	37.42237	123.6744	74.58569	26.73821	37.18637
"1553318_at"	23.01749	147.7001	52.28714	164.1113	97.29163	218.0067	41.82229	41.5701	64.56223	143.0923	213.8615	270.8596	150.8779	59.55583
"1553319_at"	5.529243	6.932548	1.866802	9.500237	95.86903	31.66567	6.448597	14.00288	44.89457	12.75221	136.7472	14.90813	63.1724	39.0135
"1553320_s_at"	28.3207	33.98235	21.79001	5.414634	21.59292	36.26372	2.066382	71.28236	18.25173	32.34091	125.0015	64.91647	2.241712	3.469612
"1553321_a_at"	185.6276	49.25257	91.32008	94.84773	89.70796	126.9158	126.9786	98.13386	153.5882	103.4946	197.3738	177.5725	94.23105	98.76708
"1553322_s_at"	5.533585	21.26885	2.751441	9.634449	17.19513	58.27475	14.43117	110.216	7.295305	17.06076	87.81657	30.81186	37.16358	121.0759
"1553323_a_at"	105.5369	89.21554	90.09199	136.3255	105.7773	77.06007	65.90065	107.0326	91.61481	12.1405	229.9755	213.0792	20.78322	153.1331
"1553325_at"	55.23579	86.37592	8.303019	33.41546	21.64641	68.30484	192.6721	56.66523	50.08877	36.16776	79.88161	11.87977	9.273471	103.8894
"1553326_at"	49.92068	18.77021	80.84396	42.72071	9.74874	64.83223	115.6827	12.43919	50.99302	60.05158	15.01519	12.27649	14.56331	33.96035
"1553327_a_at"	9.216469	18.21539	8.869068	110.0716	12.50576	10.487	44.31276	20.49218	7.605979	15.21932	24.03264	61.66899	20.18267	212.3265
"1553328_a_at"	48.41572	10.64465	204.9386	10.52447	9.574265	28.21296	130.2463	233.5063	276.1784	409.9504	273.4452	86.62036	147.0924	58.94546
"1553329_at"	76.62751	28.6654	54.40752	60.9172	75.00927	88.07297	76.2896	281.9265	75.91858	86.09756	204.2712	141.9772	137.0788	197.9279
"1553330_at"	22.69091	48.36323	6.786764	19.12296	9.204586	6.894348	13.26	10.44005	75.74323	45.55952	26.0778	45.79475	69.84115	21.90782
"1553333_at"	2.572062	12.25053	67.64283	7.604839	31.33008	30.70767	16.30907	249.6365	81.74181	138.2486	169.0141	9.106305	57.87231	7.695284
"1553335_x_at"	60.08741	10.70477	53.23889	103.0007	140.6002	200.9565	90.40924	219.3735	133.1484	7.874537	440.3864	343.0639	193.1332	476.53
"1553336_a_at"	4.379793	36.55976	3.15595	8.25329	10.92367	82.2181	5.088545	3.423395	67.70648	4.405038	90.73135	11.10205	11.34499	10.40482
"1553338_at"	323.2367	583.094	403.2212	813.6519	290.1934	388.1917	338.742	301.9094	624.8203	754.47	270.7501	409.5222	368.8582	357.9711
"1553340_s_at"	126.1891	98.61783	120.4006	171.779	83.35087	118.9621	207.9996	327.5414	149.426	73.36076	159.8906	175.7697	88.71171	377.8777
"1553341_at"	14.73101	19.20889	12.54571	25.13043	12.05824	21.08985	14.73887	40.39622	11.26933	88.74199	20.30485	98.08362	16.52142	208.85
"1553344_at"	7.226376	6.157952	12.3329	11.16492	76.72523	17.23194	4.082179	2.699007	5.916523	3.207037	30.1996	19.88327	1.831849	69.8907
"1553346_a_at"	55.6539	58.0372	91.81712	82.74879	96.20521	72.71075	107.8903	113.3123	83.31358	76.80556	35.47079	10.09236	50.98269	13.77734
"1553347_s_at"	127.5866	221.4044	131.0202	231.9614	194.5399	37.46861	192.3597	34.03688	89.61326	133.9626	95.3851	224.795	25.61597	219.9117
"1553348_a_at"	200.9379	144.8885	170.7085	233.0444	307.7624	225.9767	167.3653	198.8795	277.7496	141.533	250.7811	44.56461	223.5143	114.6372
"1553349_at"	282.2798	227.6002	208.3805	254.2613	254.8507	361.3171	209.7989	280.8867	276.3203	206.835	581.398	219.6389	271.3276	504.9361
"1553350_at"	69.06049	29.75209	85.26536	38.1602	147.2346	113.5062	39.65532	22.13108	23.92181	80.708	300.5282	203.5842	202.8834	304.0195
"1553351_at"	97.24458	63.7476	69.21987	90.3669	52.52555	73.30601	30.82572	6.771457	9.441446	79.21524	70.13937	87.56293	5.636127	13.89205
"1553352_x_at"	19.28398	79.83373	39.57291	227.6331	23.29677	101.1136	33.39046	126.7028	100.9223	16.76141	165.558	253.0869	80.03513	17.27894
"1553354_a_at"	59.20922	107.8759	95.36855	138.5755	106.0087	136.7235	97.04449	167.8477	141.3817	155.4863	301.5579	182.0368	157.204	499.8083
"1553355_at"	19.89079	44.162	43.52205	7.683368	116.965	47.82669	69.50373	28.0808	29.24806	17.28415	10.86666	135.1668	12.75167	117.0126
"1553356_at"	7.850749	5.915627	26.39325	3.057398	80.85506	4.903684	1.366751	58.22311	10.67548	76.35544	66.31434	9.9442	38.86668	126.2882
"1553357_at"	70.02972	5.81683	37.53539	15.77754	9.455352	43.59579	7.919178	8.491645	15.76977	86.38155	156.854	62.96124	5.990014	46.33741
"1553359_at"	34.47753	47.60477	20.77419	89.2245	39.90484	50.75579	60.33683	62.71708	54.93745	31.5729	95.49421	82.6681	47.0303	147.4319
"1553361_x_at"	58.697	55.25873	30.756	81.20302	66.48051	54.78486	86.1503	146.9727	63.74722	32.55943	73.19269	92.49686	81.29019	122.515
"1553362_at"	1.121434	21.81704	23.10351	0.4398817	18.41555	26.65863	2.33572	50.97897	8.903298	20.57365	81.08064	28.30925	1.378845	81.09291
"1553363_at"	8.133219	8.731311	46.28459	43.75171	46.71082	32.75165	36.54138	119.0481	23.11822	11.61138	16.29135	152.7677	42.21323	192.9398
"1553364_at"	58.10101	74.26427	132.1659	43.99545	6.69589	75.22908	64.01417	146.1855	57.09331	246.0418	273.8314	135.0668	111.9	255.0492
"1553365_at"	64.30807	29.29966	103.2426	74.11662	2.601547	128.1917	9.455113	141.7005	66.13297	26.67128	229.8203	89.45873	107.6857	10.14923
"1553366_s_at"	30.67512	35.09182	34.9909	150.5893	50.16802	52.48693	39.16804	82.49442	34.53603	41.2974	171.9383	47.98768	246.8907	44.4257
"1553367_a_at"	127.5408	53.48237	80.118	182.3617	172.7347	170.3564	209.8725	156.9641	133.3276	79.44225	390.6692	86.26476	100.4525	62.33172
"1553369_at"	10.04135	41.95359	5.549224	10.72324	23.88036	10.43747	138.3898	15.27721	5.472402	14.449	9.787782	146.6703	20.50935	96.38597
"1553371_at"	32.84129	16.24341	45.87967	90.45816	22.1009	75.56756	68.93703	18.86848	59.3627	20.82423	142.1283	146.6399	32.56722	174.1503
"1553372_at"	42.31688	51.59417	103.0719	61.85402	46.7844	26.10468	48.84381	230.8016	53.83456	52.80506	28.82025	33.48469	81.91715	47.19235
"1553373_at"	124.7094	144.9887	100.9845	197.7756	173.385	131.0852	111.4307	127.308	345.1605	131.9918	411.7801	257.4269	139.0857	120.7373
"1553374_at"	8.383698	4.165298	67.12641	71.12878	9.659981	122.743	12.41118	101.0843	7.990429	43.81917	29.83035	148.0129	70.30321	36.44622
"1553375_at"	7.312496	8.221917	9.477302	46.12988	6.458994	44.01851	33.77872	8.068671	44.99423	10.78128	47.17163	113.5264	60.58313	7.821588
"1553376_a_at"	13.64639	44.3387	3.071201	24.91131	103.6807	17.30551	41.67993	6.148224	3.935637	12.04414	135.1098	38.96329	56.18385	143.1572
"1553378_a_at"	95.34956	104.358	64.90118	72.55333	94.27086	101.7152	77.57751	162.0815	13.86693	78.21758	177.3492	107.5553	49.45274	116.3805
"1553380_at"	53.27871	132.5151	72.12967	54.77226	237.4793	99.96602	37.15347	7.050656	36.15826	10.19925	5.149349	11.29806	57.9017	14.38584
"1553383_at"	3.136005	4.423744	26.80024	14.80462	61.21436	85.81203	4.17559	3.934254	11.51313	5.255394	45.54148	17.79975	3.682297	16.11193
"1553385_at"	41.67376	17.87099	130.2941	27.9674	56.57241	7.22968	9.034047	241.3206	78.58271	6.958782	366.1613	356.8398	163.6001	330.6321
"1553386_at"	211.2725	105.7808	225.902	250.9009	269.6014	151.4055	262.9861	212.5106	124.8474	212.1608	485.7431	269.1164	260.1431	231.7129
"1553387_at"	88.50838	96.90282	73.31794	162.7804	179.9382	115.6393	20.54674	324.5748	165.2163	87.06641	331.7516	238.2392	57.94717	251.5771
"1553388_at"	37.71314	64.38063	9.7468	10.31197	16.0743	32.09763	13.88383	3.247909	3.199859	20.39573	19.16858	9.730935	6.354667	52.79469
"1553389_at"	82.16928	81.74014	99.5026	68.16309	166.3124	128.5569	72.38042	75.61246	139.7699	108.151	169.5945	124.8889	114.3544	198.6228
"1553390_at"	17.94971	24.61131	36.18658	83.13574	13.92761	72.88373	142.7797	30.8619	59.89871	53.92785	207.6525	149.4277	26.28376	214.9808
"1553391_at"	59.4183	54.42191	13.40596	4.623717	79.71996	7.715635	71.05051	129.0004	56.36419	12.19378	65.9787	59.53788	87.11188	63.01
"1553392_at"	5.386935	3.717678	11.59601	10.00619	45.49451	37.56506	144.641	102.035	66.24615	4.416631	25.65004	113.1409	17.25002	8.490964
"1553394_a_at"	21.51572	11.58568	20.19415	84.12663	43.0267	14.47502	24.03737	6.946688	57.46751	36.58804	152.2099	83.69332	37.02419	127.4983
"1553395_a_at"	169.5476	157.9097	169.3153	221.9916	267.3211	172.227	277.9964	422.314	434.7536	441.4843	621.7886	264.645	449.9921	633.4739
"1553396_a_at"	206.0806	356.3326	128.5826	375.377	427.9011	283.8166	302.9425	280.4026	238.6906	288.9448	101.0625	245.4166	348.7892	618.1718
"1553397_at"	293.0424	301.3785	248.2939	218.8097	333.5506	386.763	365.1687	457.4221	196.9078	355.6417	611.6593	382.8045	296.1222	449.9728
"1553398_at"	46.25034	11.95405	37.16216	88.77676	144.9623	132.4668	56.82824	24.15684	50.11272	84.40033	21.94577	202.9089	95.72908	189.5544
"1553399_a_at"	36.62129	157.7553	123.7332	507.5399	288.4063	213.5312	79.9827	35.02794	135.8498	94.49971	276.9042	265.106	155.7086	589.6067
"1553400_a_at"	22.42967	98.61343	72.15975	157.8029	122.3435	158.8627	54.66558	19.62148	75.8671	51.48066	125.7224	68.67027	82.7138	18.3297
"1553401_at"	87.80852	29.34837	91.17031	16.71635	122.1366	141.7179	110.6982	36.54974	48.81774	87.51472	255.246	13.54413	136.2142	42.68642
"1553402_a_at"	7.525726	25.42717	43.67208	54.76075	26.73152	24.64871	59.75376	20.82168	2.893081	51.16333	196.172	3.403428	8.711801	7.191049
"1553403_at"	8.223036	27.65503	5.412364	74.7422	6.652605	24.25629	11.37513	11.19201	14.55254	4.874286	17.58973	7.275437	30.90102	5.957658
"1553405_a_at"	99.77132	85.0655	33.84872	99.21118	102.8424	11.67751	115.4342	41.15311	13.16013	19.93772	21.46934	35.07952	107.8319	259.1349
"1553407_at"	4.132809	70.06039	47.34736	16.83031	114.3043	75.89487	60.44175	30.70964	104.9846	71.55193	261.1865	193.7603	72.49948	125.9684
"1553409_at"	10.40318	8.091053	7.09555	8.916459	17.44277	95.07474	12.19809	38.82996	14.60745	58.58535	120.5267	11.25134	57.27458	90.59025
"1553410_a_at"	4.502249	5.571466	3.345159	11.24728	11.04998	7.195292	10.34065	5.248037	64.472	4.871843	11.3434	12.93893	8.070198	7.088006
"1553411_s_at"	32.44939	58.41332	5.779469	90.29685	67.28299	58.50204	11.06056	128.6864	46.20565	55.03864	104.2603	126.3605	63.6254	9.536891
"1553412_at"	53.73201	23.49162	58.67534	42.76229	10.56027	8.286299	37.55143	239.9631	19.97937	34.84338	22.64397	7.832581	15.13363	218.2689
"1553413_at"	15.91459	14.56623	12.26637	13.52588	11.87952	7.095023	64.34064	13.88246	89.40804	10.88533	14.81085	14.93787	51.94862	59.77194
"1553415_at"	64.6689	22.00245	18.07248	18.2899	84.84646	19.39834	10.67298	3.852105	39.00446	21.62205	175.7056	17.59539	73.25809	150.8433
"1553417_at"	61.52517	85.9193	92.89298	112.8257	86.71312	68.34497	70.00762	98.53022	102.1148	99.96818	140.9846	184.8892	94.3083	222.2833
"1553418_a_at"	95.00018	105.9133	32.65521	88.84556	19.31727	80.33116	101.1921	28.34587	88.29163	37.22749	150.7233	38.7367	86.75517	39.6402
"1553420_at"	35.15449	30.5086	37.12625	55.2274	9.835434	6.447372	97.09465	24.1343	11.71302	4.267418	86.83054	17.23997	63.22056	72.94639
"1553422_s_at"	94.53606	64.49059	142.5702	144.6659	166.2557	187.9653	75.59969	26.08211	118.3423	136.507	359.0396	308.9347	172.2125	52.28809
"1553423_a_at"	264.7328	405.3411	443.1548	325.9313	210.3868	362.9585	164.2709	267.0428	198.929	230.5192	72.17957	339.9734	100.0094	15.6839
"1553424_at"	6.383884	9.807306	3.09222	63.0824	7.746785	8.997861	41.74966	9.997495	26.2112	22.68791	12.06244	11.17175	58.77794	83.69377
"1553425_at"	58.64122	19.88035	69.09497	191.624	102.8066	109.99	79.66563	106.0665	92.03492	134.8652	526.5479	167.2955	46.72622	345.4077
"1553426_at"	90.85258	13.57047	13.76218	39.13084	54.05511	99.60567	105.3487	49.24992	39.17479	47.88923	136.7904	153.9576	108.4156	91.9158
"1553427_at"	20.7549	13.94649	3.821151	66.59053	10.18152	15.59756	22.45912	10.91047	9.249807	23.39028	41.97394	8.708238	23.30364	77.63721
"1553428_at"	73.56555	33.16811	52.54824	129.0276	126.0714	124.1957	122.6645	24.04226	59.25171	19.59713	135.9333	69.84776	41.90046	30.37869
"1553429_at"	41.58665	97.51439	15.82579	23.46832	19.35987	25.23208	143.923	28.92334	100.7214	27.62141	27.56427	101.3882	43.75135	76.64023
"1553430_a_at"	10.44199	98.54003	47.80796	49.20798	4.194295	62.09759	118.9761	9.555969	5.573216	8.714557	15.48664	13.01283	20.67968	193.8871
"1553432_s_at"	66.90517	14.08941	23.81779	4.952547	21.37061	10.16243	11.43182	156.1383	11.44403	19.1359	183.9618	132.0864	19.17012	201.3926
"1553433_at"	107.1004	38.41734	35.94674	38.94402	135.581	81.16661	107.1856	172.9768	63.32301	4.409067	273.7159	180.9658	87.82286	185.3155
"1553434_at"	11.53313	19.50613	21.35365	47.71634	8.74434	3.319782	16.64581	14.65885	28.27608	73.68318	116.7295	34.17327	43.39389	4.918453
"1553435_at"	32.25399	70.86684	9.308928	118.5009	20.29242	130.9401	55.7063	95.40008	9.136088	12.04509	189.0534	85.04257	61.81554	110.9946
"1553436_at"	542.9803	79.80825	148.0715	13.52298	132.1368	141.191	84.82349	156.2409	59.78904	196.1821	147.1401	311.4423	158.5984	38.22832
"1553437_at"	122.5793	54.59901	82.86781	71.97818	182.9176	160.5713	132.328	307.0099	12.4167	180.1861	226.6206	21.52783	210.428	379.771
"1553438_at"	133.741	308.6804	172.7287	119.1105	284.7374	217.9754	375.4377	364.4598	261.7789	305.3829	389.2492	518.4958	357.9755	574.3138
"1553439_at"	16.65674	102.3616	34.40638	28.9526	161.3299	219.9211	38.33725	223.8279	79.53631	75.19089	423.065	151.2903	168.1431	135.6854
"1553440_at"	39.36966	17.29002	46.07431	37.31501	47.11809	46.2301	4.0496	120.71	43.34169	62.50486	120.1845	54.94235	46.8558	35.43808
"1553441_at"	2.147051	38.13638	20.02243	20.05435	3.517433	99.65787	84.31867	3.046031	27.41841	6.047942	26.12733	42.06437	32.453	149.9207
"1553442_a_at"	26.01664	10.78879	57.86053	14.49192	59.90801	70.87379	75.08874	80.71088	10.57022	10.9407	102.8342	103.0341	10.95147	50.0605
"1553443_at"	39.3324	6.311566	86.25156	42.56295	116.5187	117.3535	100.793	91.17679	110.0566	45.78374	203.1697	119.9456	117.6164	21.17398
"1553444_a_at"	12.87143	26.7491	24.25769	278.5389	160.1429	20.12051	48.07926	52.94237	20.47892	32.58463	70.91138	22.17119	42.09354	58.03139
"1553446_at"	43.89421	47.96213	102.9708	103.8173	67.49727	62.03478	9.717241	217.7609	14.91436	37.24444	184.0193	159.8884	106.4418	18.48049
"1553447_at"	109.0449	6.771171	25.5301	13.58657	76.62609	88.40315	77.21823	227.5782	16.68989	99.00694	108.9876	150.1056	87.16583	40.27234
"1553448_at"	3.920667	7.632755	22.98699	9.736625	8.189618	11.76547	8.39946	25.69054	8.185821	8.166995	28.70514	10.61842	7.997048	21.44853
"1553449_at"	115.6051	31.82642	53.21376	253.0476	45.50207	12.03441	8.712202	147.6491	4.926549	87.26782	215.6649	81.25097	50.21786	8.498557
"1553450_s_at"	108.7637	66.82786	6.631437	161.2753	29.65715	56.84848	13.90405	30.91242	60.03059	102.7489	301.3529	274.0395	83.63023	286.6438
"1553451_at"	5.569086	7.39572	24.75066	13.1704	20.28034	129.5658	14.01182	109.2747	5.064886	10.48976	120.6309	7.324343	13.47233	98.9501
"1553452_at"	96.3904	35.71852	67.09898	129.8111	177.7377	58.68396	97.49326	45.62861	40.48626	25.44824	38.95303	4.706572	18.14527	236.4032
"1553453_at"	94.31651	124.9042	99.10257	109.1441	63.81245	106.2389	232.7405	196.6865	176.597	48.01241	253.8417	132.7011	98.50578	369.8185
"1553454_at"	56.04383	4.950902	6.534441	68.75474	5.152563	55.1139	26.19417	20.99167	4.830357	96.61092	104.0018	294.1105	115.8328	78.24149
"1553456_at"	72.62579	45.29772	52.13588	115.579	3.910162	104.1796	96.51788	35.8157	8.977067	16.62588	104.3572	51.63599	61.96572	37.24283
"1553457_at"	13.8935	21.04141	13.07508	15.58613	13.93411	14.81438	25.64586	22.96277	35.35416	12.69898	39.4927	26.17004	12.69642	39.69225
"1553458_at"	22.51551	40.27205	10.48255	144.8808	187.7018	107.927	132.7566	281.1841	161.1105	104.6386	456.8535	248.9618	213.9958	900.9853
"1553459_at"	6.401435	11.06285	49.3111	8.095289	17.92087	20.42577	8.451278	90.0757	11.11416	8.128457	123.2254	15.02897	67.45137	20.95085
"1553460_at"	33.11628	5.80578	18.32277	17.32784	70.74023	137.4188	80.83713	130.0204	75.38792	50.17347	301.7453	290.7067	139.1698	95.45213
"1553461_at"	63.74535	74.92723	72.69386	76.02937	60.05468	98.71435	140.9096	23.44183	7.555556	73.79061	47.44506	107.4606	16.84711	251.7462
"1553462_at"	6.327863	51.53176	27.22368	15.88808	31.72227	21.0308	57.35671	93.45248	37.0268	68.43695	10.03036	118.9138	2.630429	55.51881
"1553464_at"	254.5817	38.72607	93.5436	173.4041	120.4293	44.96405	161.9219	45.45865	10.87092	252.6807	83.35008	123.3297	162.4738	21.77901
"1553465_a_at"	16.68144	4.552743	84.38452	13.25424	12.70744	32.33912	23.70837	17.06709	3.404575	10.2958	27.91445	14.4306	10.98275	12.38486
"1553466_at"	133.8371	66.72414	97.11208	166.5316	79.8682	167.7251	92.73868	222.4229	143.8806	64.86298	318.6348	180.9833	221.0829	182.4299
"1553467_at"	12.12154	46.33765	19.9579	61.54265	44.76952	9.459907	62.33852	16.44266	34.25159	3.20626	200.9133	123.1417	75.30753	19.03804
"1553468_at"	32.74008	60.59368	5.925869	54.92932	12.65589	44.00154	17.07365	7.422455	114.9771	39.7177	84.31181	13.96947	66.81172	139.5744
"1553470_at"	22.80001	122.0157	12.10043	98.49949	114.9299	106.2704	75.72648	177.9904	85.20537	123.4048	77.5786	51.44968	77.62012	168.8695
"1553471_at"	66.46682	74.44456	57.88011	91.62882	118.3568	112.0828	157.3235	63.05581	101.4392	31.69158	521.4576	309.5396	105.4938	40.89651
"1553472_at"	39.52258	5.156899	64.31278	29.83622	95.30033	97.3623	164.2299	8.724407	131.3141	71.66805	208.5192	128.2679	165.2557	199.5373
"1553474_at"	2.607611	55.46862	41.66893	5.896254	6.936243	37.63442	1.937943	3.815325	27.2853	24.16603	116.7487	182.5463	75.04247	7.18915
"1553475_at"	26.03246	23.49511	24.40001	10.94206	7.887774	116.8029	71.79023	20.12059	39.4226	44.24313	38.92896	94.76163	16.31635	111.0709
"1553478_at"	15.9929	70.98649	11.67715	34.56266	38.53876	77.49997	7.705729	39.51882	10.07656	100.4972	13.26405	75.84695	111.2078	140.8168
"1553479_at"	65.46693	86.56083	72.43372	283.4887	55.16979	109.6313	98.07378	161.0786	74.50932	38.99723	183.3923	155.2618	63.23236	156.8487
"1553482_at"	9.612415	2.684955	6.147536	17.59036	25.04616	102.9969	23.38017	59.12435	80.04401	5.706374	5.996482	169.25	13.33129	16.75584
"1553483_at"	86.22973	41.08446	78.08912	56.92849	159.9716	29.77573	35.97424	18.53339	48.01645	13.47508	58.96962	70.92681	41.7363	47.79377
"1553484_at"	47.55874	51.25991	52.83633	46.23318	64.77828	66.40829	85.28585	41.78643	68.84651	73.7468	143.7316	110.0685	64.36352	6.117517
"1553485_at"	30.78914	36.63766	15.85915	14.21808	5.053414	4.398555	18.74623	381.5486	3.04912	69.25812	7.607485	43.23467	66.58577	79.53376
"1553486_a_at"	8.299799	11.94822	34.74035	58.70088	13.53492	46.9083	62.90717	127.9171	47.84732	82.54749	326.9522	104.2409	10.87784	15.96934
"1553488_at"	7.14297	12.3614	5.96637	70.88916	17.8528	73.47676	71.51292	126.5187	27.94773	20.4813	13.1593	17.52878	11.8659	16.28221
"1553489_a_at"	8.901358	15.22773	3.55885	31.76319	14.75738	12.13191	46.68031	156.8963	4.544957	58.8518	80.14764	9.079105	4.545652	81.9762
"1553491_at"	79.42647	116.1819	71.27294	135.2173	79.19798	67.236	168.1724	86.48613	5.931312	88.82074	214.9519	186.0796	146.3229	361.325
"1553492_a_at"	11.94459	10.62806	5.02025	19.40428	15.88253	79.35778	31.7018	12.62935	71.86472	6.328219	14.09075	118.9108	49.03001	69.17486
"1553493_a_at"	121.1045	239.0127	94.44311	165.1268	131.544	146.8412	278.5885	184.9113	86.98762	166.3744	262.5711	295.3243	141.4131	252.9496
"1553494_at"	4.619606	4.074351	7.244002	4.956714	2.893559	6.460804	2.487872	5.219661	26.12885	3.55196	34.14135	8.156357	5.252632	7.849597
"1553497_at"	11.14955	8.845529	56.59897	125.8472	17.53236	25.47376	18.17771	6.879078	5.547493	80.52896	45.9501	109.7785	12.90949	44.78403
"1553498_at"	74.76073	113.3586	231.6537	125.8839	237.1881	374.2148	219.2321	143.4793	210.3602	181.1427	454.4413	1039.185	299.257	550.9322
"1553499_s_at"	42.18151	139.0255	100.5689	79.7866	264.7287	167.45	171.4539	171.6623	106.8313	167.6555	350.3134	188.2142	179.8652	176.2582
"1553500_at"	3.394352	5.271	12.59149	16.59155	14.28519	10.49209	32.36838	5.589936	3.063451	67.53333	29.40253	29.57847	66.52193	54.78102
"1553502_a_at"	45.16153	49.80897	11.99409	29.37528	69.54379	16.63503	3.977674	91.84665	1.894894	52.87635	120.0428	14.31834	26.7861	90.78375
"1553504_at"	22.70843	132.5997	48.82999	121.8161	52.82449	107.0715	205.3625	15.94495	67.64738	85.42204	310.166	157.0713	30.09064	35.02011
"1553505_at"	27.68445	99.19003	115.632	110.2102	114.7608	183.6496	198.3376	109.0854	80.74268	144.1253	223.0485	181.83	192.6466	295.5115
"1553506_at"	47.04285	86.25565	46.65013	77.70734	43.70057	54.76675	182.3709	80.71173	40.06004	83.16274	154.284	151.3396	49.233	13.23077
"1553507_a_at"	198.7133	70.49966	110.0137	152.9702	242.8141	149.935	214.7475	183.5529	124.7446	213.0107	240.7771	370.1367	156.7435	342.646
"1553508_at"	60.69377	17.34359	35.08699	66.33691	84.02328	11.79905	128.6036	31.35464	12.72652	24.43268	184.2783	105.6633	98.28159	213.4799
"1553510_s_at"	716.5319	508.6987	456.7019	638.4109	574.9388	426.7327	530.3406	442.5627	852.1281	427.3822	203.9531	476.298	338.7003	409.0995
"1553511_at"	189.3226	90.40184	86.34216	183.2644	154.619	87.06107	177.1649	128.1091	87.87125	239.903	38.52141	37.49035	153.9767	144.5697
"1553512_at"	62.97704	65.96644	44.61411	24.89095	117.1401	115.1385	118.8873	30.4244	49.42163	87.45544	165.089	129.1431	90.729	126.636
"1553513_at"	81.2488	44.02837	63.09471	19.21591	100.1066	106.8467	54.17498	176.9825	30.76685	60.04923	168.7661	84.22308	58.07421	108.1335
"1553514_a_at"	145.0222	109.078	194.4633	157.9002	125.067	87.77003	164.2642	239.0945	55.50885	330.92	298.8678	106.6829	222.053	193.8877
"1553515_at"	102.9691	37.50831	18.58981	57.9677	101.9236	37.51073	21.77278	221.0701	49.37049	64.85326	220.6339	122.371	45.10266	297.7231
"1553517_at"	9.223558	6.751038	13.89021	51.44433	13.65478	10.79687	14.67429	44.2489	28.12543	6.60587	7.88626	30.38439	16.74914	28.36874
"1553518_at"	16052.38	172.888	2796.493	234.0383	394.3334	1403.61	554.642	10180.58	4571.616	11169.06	1458.179	1630.301	4233.022	1072.806
"1553519_at"	4.972732	18.35472	31.2694	26.79256	34.81127	82.24783	3.108609	13.30885	43.05979	78.38722	28.71683	82.30489	59.45303	13.57228
"1553521_at"	32.18747	11.51436	4.847056	86.88734	75.61851	84.29454	41.72693	202.6418	27.21461	37.04489	173.6235	12.71246	137.6847	80.30458
"1553523_at"	12.71695	55.23685	20.38044	99.45128	143.3566	120.7824	4.20902	20.50243	39.94865	41.65315	138.5777	86.64948	77.83434	21.22355
"1553524_at"	23.31784	6.932683	45.4462	9.04647	11.99397	26.52561	17.88495	98.8783	39.35159	46.55111	245.9162	15.98597	144.1173	153.6735
"1553525_at"	79.2837	159.9492	95.04384	76.44526	27.88441	88.95466	151.9438	30.45179	139.9379	79.02859	84.64336	161.3531	129.2606	45.29204
"1553526_at"	40.90024	21.16806	72.45882	87.11178	63.98243	201.0272	106.1363	23.27919	94.39833	25.16566	169.1603	95.76974	128.1567	52.04866
"1553527_at"	122.8077	38.14417	35.71299	116.3981	109.6659	151.7177	224.7635	144.0889	121.7362	111.1557	172.6286	270.4193	116.074	201.1378
"1553528_a_at"	483.0752	296.3111	296.702	277.1971	219.3256	372.5957	311.3692	440.5413	313.2167	449.8155	217.5555	346.0892	243.9244	635.5535
"1553529_at"	17.2166	37.7779	64.26837	81.79916	16.79557	9.678129	67.94355	150.9035	3.239644	17.32196	106.7064	23.49181	60.71186	55.07343
"1553530_a_at"	893.5349	2134.444	1695.44	1345.072	770.1458	2591.635	1504.854	1060.634	1434.338	570.0751	1228.56	1021.642	1120.977	455.6972
"1553531_at"	14.22334	11.59993	14.2894	44.26646	22.45047	66.52941	14.57198	148.8298	72.00213	44.32035	153.801	9.966383	61.47946	183.7027
"1553532_a_at"	87.2335	9.465674	3.176881	13.50184	22.00581	17.95695	91.53534	13.59804	4.193537	9.843678	30.26378	52.57024	11.25819	171.867
"1553533_at"	86.84427	162.8664	128.036	99.89344	95.25927	85.1535	62.27902	175.5881	108.5203	43.10078	57.54642	164.4582	141.625	344.224
"1553534_at"	87.37344	23.88352	4.109774	50.09939	44.80848	55.94977	86.05572	15.28913	58.84855	32.60289	16.34049	69.71741	49.40832	72.5135
"1553535_a_at"	293.4082	575.1323	251.1608	211.9305	368.5777	381.6098	56.6563	352.2691	270.5721	125.9668	267.5957	41.51815	30.05143	182.6375
"1553536_at"	64.68231	73.73739	28.57885	73.22412	144.094	109.0892	42.92601	18.4771	60.11363	58.03251	95.58408	151.5984	106.6013	226.0492
"1553537_at"	14.00329	7.891885	3.921741	9.3678	51.40576	7.838894	11.14857	87.78374	2.207956	8.137822	31.40109	20.36951	12.78523	10.23126
"1553538_s_at"	65153.9	67158.75	73559.76	59167.02	91817.14	79249.02	88764.8	95534.8	96399.38	68516.94	67551.07	163833.1	76014.79	124324.2
"1553539_at"	123.3341	31.79346	23.89448	189.3564	223.1017	106.7424	50.78566	199.6227	11.67957	31.05916	60.3508	176.5121	11.15709	252.0802
"1553540_a_at"	62.88143	73.45107	21.41689	11.97386	68.95414	136.6458	167.7623	21.46123	24.10011	19.33246	131.0455	140.508	30.59716	27.60578
"1553541_at"	15.214	94.06469	65.13563	139.6704	177.6084	66.24037	178.3177	94.67908	14.802	46.09266	22.52478	44.5765	52.2412	89.72456
"1553542_at"	337.3796	215.4181	911.4315	394.3929	129.4508	442.7664	404.9341	2997.176	1353.895	2524.119	6306.145	953.6652	5119.209	3258.001
"1553544_at"	21.66477	107.5008	98.16214	30.84099	168.4435	14.4245	24.21546	103.8666	61.34108	28.84464	32.20209	80.13136	137.5035	17.33979
"1553545_at"	6.458507	11.28619	11.22759	49.35585	23.39468	6.410583	9.79093	54.1189	13.5349	51.00572	10.56526	21.68676	9.302004	37.67215
"1553546_at"	4.075791	1.61363	50.93103	4.138562	4.810361	47.8546	6.963218	88.63607	16.62343	4.469733	137.5604	64.25172	19.32102	6.889096
"1553547_at"	84.06199	80.61078	102.8096	94.25949	80.3797	144.7362	126.006	161.376	124.4375	133.6576	330.3322	161.1839	116.6588	167.7741
"1553549_at"	13.34965	57.16826	31.4771	68.02904	28.91192	15.08065	93.72081	155.8754	72.06259	14.19503	110.288	28.25799	102.4445	97.58927
"1553550_at"	82.32899	7.797634	6.969121	20.59838	47.81188	9.222895	12.64897	7.202464	79.81685	18.04709	34.18329	135.1152	140.4881	41.11229
"1553551_s_at"	42550.53	44737.57	42130.26	32211.31	62918.82	34332.18	70679.63	36737.46	51295.91	33646.82	17647.21	64653.29	36325.29	87351.84
"1553552_at"	10.90534	39.97382	4.838217	143.5288	145.387	45.6415	33.73308	115.8115	15.72482	121.1127	14.59866	21.14408	46.61055	168.915
"1553553_at"	13.96517	32.72144	49.85331	108.8363	68.89407	169.7205	161.1778	20.82985	61.05399	76.25873	110.6056	95.86783	84.17002	114.5034
"1553555_at"	59.39381	100.2457	17.10959	223.6255	28.28199	21.10571	132.2627	121.859	26.35005	35.082	38.26523	228.9231	15.48498	89.55121
"1553556_at"	31.65715	9.191785	30.55115	33.04414	70.7272	6.817277	62.60096	62.42733	7.237725	65.79456	162.1022	115.1676	31.92965	321.5904
"1553558_at"	4.930106	4.940839	6.161961	24.8894	15.42484	62.19073	24.68194	199.4385	35.47319	65.74438	158.0913	17.0953	52.47162	147.7419
"1553559_at"	58.07985	119.0155	81.32272	154.1148	207.872	85.50603	106.7188	24.3843	108.6176	69.94843	135.3759	139.8231	130.1054	371.7381
"1553560_at"	42.36343	20.25451	91.42184	30.15215	8.069921	218.1718	114.4802	27.13352	51.73633	105.5251	234.6804	187.5397	99.36878	208.0539
"1553561_at"	58.68164	7.312499	39.31247	114.7419	18.27172	90.75092	150.5612	93.96456	78.60333	28.00508	65.08331	162.6178	102.4342	111.3908
"1553562_at"	11.90923	42.77337	113.0554	111.695	137.6694	149.4113	146.5093	170.5322	70.19062	72.50022	329.4709	199.9909	224.901	130.6836
"1553564_at"	15.4629	125.4838	119.9576	110.7111	74.58037	194.7198	82.65055	150.1885	92.77126	160.2361	288.4071	191.0744	22.38873	268.3363
"1553565_s_at"	10.92487	10.85166	13.76005	56.67466	23.03268	71.48721	95.28164	17.44705	18.90423	128.2499	23.23482	10.86472	8.818129	22.1394
"1553566_at"	97.45187	40.77302	20.32819	23.14144	120.1137	103.3468	174.0163	10.68552	57.09977	153.672	162.002	26.17977	12.75655	41.98123
"1553567_s_at"	64286.2	61814.71	54253.29	35425.02	69078.2	56342.51	95690.88	108352.2	64775.23	50118.06	26579.67	106357.4	58602.32	196443.7
"1553568_a_at"	98.41074	144.0617	111.0533	356.6108	149.4156	169.1176	150.8116	185.8526	187.4381	209.1761	452.9274	115.6811	192.701	206.7014
"1553569_at"	78037.91	77990.39	70045.96	59285.92	100421.4	62008.03	134484.9	102241.4	92233.13	67873.56	40031.77	126975.9	65550.71	131857.7
"1553570_x_at"	72394.63	76485.58	71804.73	59107.52	96275.68	65924.12	136628.3	123916.7	97388.89	70503.25	47465.76	136320	69694.67	153352.4
"1553572_a_at"	13.97343	25.41639	12.3825	14.38235	36.70784	22.895	186.9496	55.20805	27.54435	16.92483	32.9316	16.3364	19.22508	36.61395
"1553573_s_at"	14.45626	3.976425	18.36269	21.77699	120.7066	8.603156	101.9091	22.12914	3.465581	5.745661	17.14905	137.7724	74.23589	18.40136
"1553574_at"	39.33968	50.20297	53.38603	86.80659	103.3521	171.6878	136.6238	190.1064	50.00779	59.8917	108.6702	153.1639	113.2805	233.7649
"1553575_at"	1156.427	1091.527	1708.575	940.3391	2361.394	3562.443	1894.18	2031.365	1946.448	2592.812	3410.133	3946.232	2147.273	1984.491
"1553579_a_at"	31.64343	33.41242	96.50367	90.56337	52.72393	68.30022	46.96477	88.33247	72.38088	39.30587	2.474663	109.8326	53.74942	17.29544
"1553581_s_at"	2775.368	3200.048	2508.762	1898.9	1833.543	2632.324	2162.412	3767.512	3359.173	3520.229	2063.236	2001.884	3404.982	2205.134
"1553582_a_at"	95.55368	14.34881	49.55681	99.63411	57.87385	115.6967	84.54146	254.1902	58.49918	51.55822	205.9086	251.5336	113.9489	199.6603
"1553583_a_at"	90.75198	106.2703	61.89597	82.86374	60.70153	56.23999	98.92194	98.21264	44.87918	215.4083	412.914	233.0904	50.73499	82.56898
"1553584_at"	65.79432	84.49001	67.94177	5.308422	35.33443	82.3896	113.5224	84.54819	8.813897	27.77778	139.2566	11.79509	51.30222	22.72834
"1553585_a_at"	59.12202	143.1933	69.55294	35.74417	51.52728	109.7778	134.7357	94.81256	107.2732	68.18797	145.771	5.33373	99.14746	105.8185
"1553586_at"	26.63317	58.06048	35.81695	212.3883	101.2243	103.7352	58.51288	377.5674	26.62594	18.34978	80.05828	137.8787	47.40281	23.42509
"1553587_a_at"	2328.245	1516.039	1009.791	464.9621	1124.222	1097.987	2068.307	1133.763	1082.531	1586.637	1079.531	1697.427	1677.984	1029.883
"1553588_at"	75136.82	74859.32	67633.73	59067.64	106037.7	74616.48	147560.3	185057.9	88327.3	70109.1	79960.72	149706.8	72221.8	255221.5
"1553589_a_at"	66.3091	446.5103	96.86733	410.6467	105.5014	386.1962	264.2637	19.00722	109.6638	75.88719	171.8596	164.0574	101.2434	61.4684
"1553590_at"	14.26421	61.25962	13.37877	22.3206	71.31146	27.15285	96.00909	25.17754	36.64202	11.66661	22.94465	39.27629	17.31141	28.01197
"1553591_at"	64.86716	18.38338	9.487052	17.54174	15.03209	18.24105	98.09062	178.4164	23.59172	17.77688	25.80782	115.0518	43.82043	28.00548
"1553592_x_at"	191.6033	16.07921	21.40285	27.79698	121.5984	63.42386	237.9688	11.43333	109.3711	129.3368	200.8999	16.40938	10.42044	199.6808
"1553593_a_at"	4.957783	17.452	5.159485	11.28721	8.199688	5.427883	19.87395	116.7047	13.1585	4.543475	17.46548	21.77289	18.44587	8.670243
"1553594_a_at"	449.1709	378.3937	259.5645	415.6263	702.1354	185.416	307.0371	361.846	417.1986	231.3883	511.9207	698.3051	318.4885	942.2829
"1553599_a_at"	73.16634	131.0343	159.2949	54.7958	159.4368	222.0154	255.3706	157.1919	108.5127	102.0634	241.8078	200.5257	155.234	186.9601
"1553600_at"	128.2243	24.64818	32.02001	51.80792	39.16455	16.24637	240.7998	21.05224	39.65832	55.71008	100.3173	60.51673	167.9027	290.2187
"1553601_a_at"	29.243	22.0707	29.87579	8.161135	16.32788	10.00738	16.72779	4.91951	19.7251	44.867	21.44321	15.72281	14.17722	111.1566
"1553602_at"	52.72385	181.2095	109.7679	74.7179	143.076	78.21747	99.8454	117.2129	4486.755	238.0738	468.3557	221.1105	127.5458	161.8223
"1553603_s_at"	167.003	192.9597	95.62826	226.1418	166.1499	217.4787	148.7098	270.6805	186.2143	195.8483	368.2944	224.951	190.5715	345.4477
"1553604_at"	893.5833	27.25581	1161.436	83.69469	216.9861	194.5658	258.637	1280.954	1971.551	3391.503	1193.255	1081.294	4347.966	1533.1
"1553605_a_at"	3281.745	65.52866	2942.92	169.5694	346.8544	633.0172	804.723	5374.553	7781.878	11070.26	5447.005	4651.483	14351.48	7094.433
"1553607_at"	66.67186	3.544475	8.845248	53.47503	3.043142	115.8411	72.96967	153.6328	52.12281	24.59425	70.06158	14.94916	55.46031	187.8436
"1553608_a_at"	143.7852	54.40374	66.72698	149.7822	11.41731	94.14667	86.43513	86.48924	17.65988	85.85895	182.6915	9.486808	7.332123	89.85374
"1553611_s_at"	71.76672	100.9577	27.00071	110.2476	126.8115	133.7671	263.8987	136.2638	206.7612	121.3708	354.7241	306.8678	225.0937	49.5841
"1553612_at"	191.143	170.7138	219.2932	174.6161	231.4819	321.5118	206.7626	362.0793	162.8442	179.3789	207.5441	373.4234	150.9115	347.3188
"1553613_s_at"	73.24684	116.8472	778.8489	326.091	250.3738	347.1234	58.22402	344.186	259.322	195.485	325.9351	420.5548	214.7287	565.7085
"1553614_a_at"	63.58633	4.425581	35.94052	72.30858	87.47878	36.81474	12.94307	59.75881	15.06009	42.80746	206.9239	208.781	73.85793	70.2261
"1553618_at"	33.20899	80.81549	30.76002	18.3131	19.76349	101.9218	91.20485	157.9368	87.51804	67.89468	212.1609	67.59534	76.22701	10.61765
"1553619_a_at"	12.87086	62.25701	12.94022	95.27929	44.06561	19.75909	81.51123	11.50816	101.6333	23.63078	283.5611	273.7328	140.9964	251.3993
"1553620_at"	7.174905	15.01941	3.042092	4.423586	20.06131	7.400486	5.111368	24.56488	9.011021	3.989818	3.676598	14.47136	33.73318	109.6916
"1553622_a_at"	65.72857	72.32028	39.05996	10.81864	54.67833	60.65947	128.8196	30.39839	121.134	8.732773	168.9441	63.04443	59.72867	165.7122
"1553623_at"	57.77382	48.64606	5.361269	16.6103	10.59304	13.35481	46.90655	7.082289	23.26602	47.18455	34.26044	16.37485	4.840853	175.0893
"1553625_at"	2.695399	1.944689	17.08468	17.0314	12.76678	48.03522	19.73114	49.52854	30.31161	1.30219	58.79811	2.508914	6.98929	87.6682
"1553626_a_at"	77.08394	81.46694	123.5982	172.8255	172.2961	78.06846	80.24192	167.4644	169.6503	97.34793	320.2331	258.6559	35.80903	158.7095
"1553627_s_at"	68.35648	60.96351	106.857	174.293	168.9605	84.81526	67.97412	174.0863	115.0681	129.3901	307.0099	237.8055	79.39375	98.08353
"1553629_a_at"	18.87905	5.449769	6.355829	7.382136	12.16787	9.56562	11.34498	6.2451	4.730699	9.604251	25.42251	28.35728	5.133029	12.9935
"1553630_at"	5.183692	10.7622	1.670995	46.34252	4.862673	6.250552	55.47655	9.476384	3.962876	5.65147	9.125162	86.88793	5.41005	105.3301
"1553633_s_at"	124.6353	94.3114	139.3664	124.2276	144.7377	183.735	10.00241	356.7207	169.3417	214.9666	538.7584	472.7458	175.3983	468.1606
"1553634_a_at"	14.40052	13.17609	6.549025	88.52416	46.10247	17.64817	154.9339	7.484517	52.54452	11.21716	195.3423	30.08706	11.60233	31.74462
"1553635_s_at"	1778.516	178.6364	841.3854	118.0187	334.6982	293.4106	625.4548	1325.238	1404.152	992.3111	712.8765	714.7341	927.6845	1200.287
"1553636_at"	15.10873	9.491255	3.838061	12.31394	2.426439	7.283361	4.15243	25.15973	13.47837	2.781559	5.357403	27.78444	3.383449	12.52282
"1553637_s_at"	101.4576	82.48367	70.1126	139.9057	118.3406	69.30324	151.084	192.9818	42.27661	89.1964	152.3677	169.8059	138.6634	126.6751
"1553639_a_at"	22.19085	201.3778	204.3101	256.9341	330.4317	246.9229	327.7336	72.33276	147.0554	26.62571	136.4028	136.7506	20.78672	49.67358
"1553640_at"	10.33016	40.04275	24.2358	23.54416	153.2884	25.66001	128.7263	54.99795	30.25763	33.6121	30.47894	35.80611	46.28492	103.1839
"1553641_a_at"	55.04813	4.761881	14.00398	95.94713	9.970069	15.54782	21.98034	9.732025	12.30111	58.00184	36.67135	17.30389	24.11284	117.3159
"1553642_at"	17.95437	153.5781	65.93548	36.95861	118.9779	164.6908	53.51947	82.44479	10.02545	29.06243	158.6622	199.1255	38.53398	310.9504
"1553644_at"	155.5254	77.11649	135.6115	148.3517	202.7272	273.4485	195.1539	294.0957	114.7041	129.4973	207.0752	275.242	173.1103	35.1331
"1553645_at"	34.22332	4.295079	2.004169	6.738315	31.81898	16.82117	13.53362	96.72795	5.763856	64.25047	18.16028	7.804431	35.70872	9.304947
"1553646_at"	6.057362	23.02562	54.89454	7.913741	3.332324	40.17414	70.92648	101.9919	36.86479	45.37524	10.71247	108.0571	9.291149	83.63206
"1553647_at"	196.6999	269.6863	244.9121	460.9086	442.0075	480.7007	470.578	287.795	317.9669	261.8192	355.8856	487.5246	345.3584	684.6666
"1553651_at"	51.25625	71.23367	5.110966	5.18992	52.70226	85.08271	90.46938	47.18103	106.1097	16.03252	103.4335	11.19051	24.66117	43.51396
"1553652_a_at"	5.80309	36.94628	47.16863	5.275232	10.37909	9.453271	2.393619	91.45679	37.36533	8.72187	193.516	148.7087	56.33208	23.15392
"1553654_at"	27.67511	43.0989	64.37014	51.30868	23.12587	111.2699	61.71962	119.3426	85.3112	8.435441	134.5187	96.37115	14.1785	213.2993
"1553655_at"	24.9953	51.27642	23.66187	22.79391	87.59258	50.92847	54.21253	72.62659	85.44207	58.06544	30.39285	11.81961	42.20259	122.1383
"1553656_at"	40.29087	19.13487	23.71764	190.8485	179.2001	58.49324	157.9778	17.13137	77.24725	41.59887	51.69647	131.4436	142.6907	315.9675
"1553657_at"	29.9553	13.84221	14.75205	119.2718	34.62894	21.44197	30.14528	28.93091	31.62681	20.07603	70.87582	27.62478	48.87056	15.23919
"1553658_at"	213.2204	80.86385	44.6625	173.8694	237.0836	11.35361	279.3178	202.5195	152.23	144.8587	228.7009	102.2688	135.6547	219.1934
"1553660_at"	127.4247	113.0934	104.0428	154.3926	149.5945	144.5907	27.49169	170.6803	82.32471	104.266	270.9492	96.74138	140.4417	91.49127
"1553661_a_at"	9.618111	52.81576	43.16621	108.9449	102.3245	79.24088	104.1159	136.7945	92.27774	22.44012	102.7099	182.7214	66.75547	73.66994
"1553663_a_at"	30.98285	365.7537	30.19179	50.77423	113.5761	52.07414	76.38883	20.66669	21.57043	32.23225	60.65891	41.44419	22.87537	74.00654
"1553666_at"	50.94199	172.4146	127.2675	173.6259	104.6969	161.4306	146.2048	256.6712	47.16082	42.53519	113.553	141.4374	38.16743	98.37531
"1553668_at"	97.89603	118.6078	85.7354	298.758	206.0771	167.8258	10.34672	15.00644	186.4102	122.454	189.5252	183.7548	124.093	66.99731
"1553670_at"	132.5127	82.1776	44.10136	173.5952	141.3885	75.12158	90.48512	4.955616	106.3818	73.52177	221.031	113.8274	66.70256	102.6074
"1553672_at"	80.03153	8.730738	52.79275	99.85848	15.45361	38.88453	49.03238	18.33885	122.2107	103.7187	107.9075	190.8309	103.9569	11.05092
"1553673_at"	40.05804	95.06815	94.58039	113.5527	22.7878	137.1128	100.8577	36.96106	105.2894	78.98788	168.2284	142.0819	14.52563	108.8314
"1553674_at"	29.41873	118.4782	118.377	147.7462	99.98833	139.7071	104.1998	171.2823	116.077	42.64359	187.8058	148.839	72.75001	148.3604
"1553675_at"	185.2786	102.5493	111.1484	223.0823	62.36177	135.7696	17.48387	312.7308	11.99642	267.3785	479.8189	252.7567	190.8586	47.55965
"1553677_a_at"	1478.759	1089.833	968.0447	933.8152	722.0125	843.2194	929.8609	1594.983	1491.13	1131.492	1129.759	1297.333	945.3899	1268.824
"1553678_a_at"	1378.185	2328.768	1391.921	1783.469	1062.154	2400.152	1839.003	376.8226	1617.687	524.998	644.2871	1045.233	914.6347	515.3239
"1553679_s_at"	103.5441	56.50673	91.65738	22.01022	73.91336	99.06798	57.94875	96.94199	49.72746	61.85053	169.6102	97.69607	74.9714	161.3029
"1553681_a_at"	230.3365	543.6959	419.5119	383.4912	336.0756	1130.514	651.3467	193.7705	184.5418	320.3119	647.5349	570.2432	471.726	491.2988
"1553682_at"	16.04901	51.55644	39.6916	49.07768	46.2081	10.78334	108.2696	25.30133	21.50022	30.18278	81.39397	25.35032	56.71373	5.016268
"1553683_s_at"	71.57632	53.14047	6.275137	58.28463	84.99764	45.05141	65.07067	169.5744	73.79099	31.94195	11.8032	151.9181	35.04033	25.75378
"1553684_at"	8.610898	9.962321	47.6979	65.80315	46.50666	46.40272	100.051	20.24585	76.25129	71.08154	102.9022	83.67931	58.62136	276.1913
"1553685_s_at"	205.805	102.327	188.0776	67.44247	62.50972	120.713	91.74862	63.19403	203.5981	93.05407	44.58869	111.5634	183.0491	19.41945
"1553686_at"	58.448	147.8221	197.643	64.54316	71.27099	73.01246	17.55411	195.0814	122.2885	173.6539	56.92352	68.85201	87.59981	192.3088
"1553688_at"	27.83996	22.52584	67.12177	32.15359	39.24283	98.76804	15.37404	153.5887	17.3163	21.834	89.75397	19.44907	15.57114	371.0952
"1553689_s_at"	391.0922	440.2337	319.6573	520.2938	467.1101	363.0724	190.6123	300.6432	439.383	226.9467	177.5886	234.2498	175.7115	482.6909
"1553690_at"	176.1945	227.8599	215.1109	147.8767	102.1427	400.0993	30.13208	136.1797	157.108	148.201	428.9055	255.2997	141.7096	398.813
"1553691_at"	69.62782	7.927007	7.875593	6.164606	29.02792	4.903191	3.667342	62.16275	49.35687	9.005754	89.41846	7.831932	3.862512	2.791332
"1553693_s_at"	245.7504	307.0244	231.2522	210.7921	452.5465	528.1237	231.6648	211.4104	323.8793	253.6092	717.374	315.0176	267.9075	176.8782
"1553694_a_at"	134.0201	58.91978	70.11448	145.754	163.3018	56.11262	86.02094	221.178	169.8594	95.30688	143.7161	59.59686	76.97847	299.2197
"1553695_a_at"	83.87743	288.2381	82.15503	55.22692	159.2683	262.212	214.3099	522.5126	174.1287	171.2409	273.5647	336.9806	300.2872	43.40844
"1553696_s_at"	117.7096	214.4049	143.0857	84.88631	74.03052	148.2541	84.06129	37.61515	172.7659	23.43584	163.4545	246.9568	49.2502	12.99602
"1553697_at"	106.5171	5.2954	67.10909	34.31913	10.0648	65.28288	4.407916	110.6292	104.9652	10.93976	80.92182	11.34031	39.69112	115.9664
"1553698_a_at"	91.06923	34.70581	6.35893	32.78091	15.55988	4.439331	2.04119	14.98661	97.03352	73.5708	141.1365	27.66709	17.02937	3.389575
"1553701_a_at"	164.2922	54.18456	26.66625	287.2414	22.55019	170.1781	101.7855	29.59169	146.6198	40.82817	48.64587	222.9401	37.56738	54.56444
"1553702_at"	205.8074	98.21806	94.42532	219.5995	160.516	159.3064	276.162	210.596	66.71481	124.5495	357.2678	207.6745	152.0404	478.5636
"1553703_at"	3357.417	2550.935	3621.781	6071.088	4046.944	2076.499	2092.232	3159.655	5626.829	7161.167	6833.777	2918.678	3516.538	2272.752
"1553704_x_at"	2420.415	2097.748	2431.787	3787.684	3109.848	1815.773	1576.202	3058.395	4735.363	6164.494	6559.999	2133.003	2991.929	2766.15
"1553705_a_at"	49.64763	68.21957	8.431835	188.4874	11.51433	70.70886	109.356	20.68749	10.93191	9.120923	84.99023	35.77723	114.1919	42.61149
"1553706_at"	3622.096	90.61822	2549.026	292.7137	1007	207.5023	1107.243	1756.347	2229.724	5340.126	3440.783	2592.448	1205.523	1613.365
"1553708_at"	42.81694	16.71651	67.556	784.3702	189.2004	124.5371	134.0621	71.09187	204.8755	46.71813	159.9973	180.5286	75.95122	201.9983
"1553709_a_at"	3520.701	3167.955	1992.912	1384.107	1381.769	1967.427	2218.99	3494.93	2292.236	3812.818	1841.114	2008.517	2168.013	2360.882
"1553710_at"	5.465044	6.016344	41.24669	4.816666	71.52304	16.98188	50.37139	109.1116	9.383389	56.59049	221.1444	110.0814	70.78033	95.60174
"1553711_a_at"	65.16429	14.50134	53.88376	70.14703	112.3813	134.9843	188.645	146.9241	107.6502	60.56366	384.2956	103.0189	129.8895	162.3154
"1553713_a_at"	194.4367	565.7078	217.7581	351.6921	354.782	488.4692	373.9667	210.4107	281.0974	25.72311	196.8628	93.57124	26.95981	54.60746
"1553715_s_at"	893.3577	2734.453	768.3149	894.7469	1391.807	1560.264	1527.243	384.6385	748.9467	779.1601	625.3632	604.8649	544.0117	594.8343
"1553717_at"	40.45516	98.39497	152.1898	187.6421	124.0566	389.2076	143.2251	94.46198	188.1972	151.7561	418.6429	103.3756	153.3189	231.2455
"1553718_at"	920.0344	706.5515	472.0483	928.459	540.7805	729.3057	733.9312	666.446	578.6396	765.0601	781.7576	948.9084	581.3072	1106.465
"1553719_s_at"	372.8709	285.5083	270.2596	282.0515	198.6471	258.1557	234.6668	339.6392	216.0332	288.9591	104.3019	219.8482	199.1976	385.0865
"1553720_a_at"	10.17345	20.77323	19.65594	58.5494	49.16159	22.10403	14.18309	37.79351	47.83333	15.42455	68.96109	20.51546	33.19969	42.03359
"1553721_at"	67.57935	5.727082	36.68591	29.62864	2.273153	13.13612	22.14963	5.360171	48.42578	46.20124	100.3889	34.51229	3.229141	79.66369
"1553722_s_at"	15.72791	6.87158	3.496496	57.15052	36.30933	63.54362	3.265991	29.88509	86.12469	5.013263	112.6178	12.76602	52.10706	9.302528
"1553723_at"	829.6614	74.21391	514.3917	113.6861	221.2136	188.6149	454.9451	1141.988	1049.215	1547.114	945.4294	734.1321	1610.501	1845.92
"1553725_s_at"	91.87099	51.94337	148.24	255.9087	105.0732	111.8916	100.593	205.1631	329.8029	115.8681	109.4915	161.3181	140.4829	12.26766
"1553726_s_at"	92.1385	71.00517	55.38739	21.95382	49.10604	96.69778	97.34684	40.44964	63.35741	45.15992	59.98273	41.77309	41.93435	151.2524
"1553727_at"	35.99581	49.47037	12.72982	48.18933	92.34402	15.63629	45.06779	43.34799	13.93078	48.54779	48.69236	37.87847	20.41597	54.73402
"1553728_at"	156.6392	119.8781	88.51031	254.4974	196.0566	101.1335	174.1223	161.2872	285.038	393.2202	210.974	78.65108	817.1845	524.9354
"1553729_s_at"	86.71517	81.21151	51.88632	81.9001	81.32366	69.26575	57.00567	196.5307	47.65615	13.06996	8.335715	149.5016	42.65625	40.53912
"1553730_x_at"	166.1112	274.0168	164.4931	73.29311	73.76326	83.12211	331.8837	292.7187	20.16678	259.8918	400.9475	71.46097	296.4569	440.3386
"1553732_s_at"	128.0437	219.7562	145.2692	38.1149	165.3154	162.4999	76.56898	23.62243	83.34132	133.881	24.42555	187.5116	98.04458	102.6461
"1553734_at"	33.25722	110.6336	60.75961	62.43611	63.10177	139.1571	56.69447	86.63087	23.56905	9.760429	171.6999	82.2612	23.44312	115.7136
"1553736_at"	179.8864	113.5923	306.2863	175.6255	73.90884	228.5581	144.1119	298.0767	208.9089	394.6465	332.6	435.1124	246.7138	121.9744
"1553739_at"	13.70428	11.75951	7.987221	2.174982	2.773328	1.004075	76.11141	2.784706	3.442951	3.990599	3.820262	10.70678	9.285239	138.9165
"1553740_a_at"	41.70086	61.31098	23.22417	31.03894	57.20401	13.64304	63.34855	226.7396	11.50258	92.15023	40.18021	14.10723	18.99472	16.29122
"1553741_at"	9.670702	4.248274	4.89958	5.511675	4.187907	5.49188	13.53021	87.84796	3.989009	4.251042	13.50345	5.490415	4.572864	17.14028
"1553743_at"	152.7917	589.0886	257.141	198.9717	413.2212	293.4644	413.8365	387.9981	621.0032	191.6163	1114.921	251.7852	424.7009	437.8477
"1553746_a_at"	19.53031	23.01043	8.769045	5.549723	65.55762	67.40685	15.92628	61.91357	11.88621	11.22667	219.2636	115.7767	106.6122	185.0381
"1553747_at"	16.45588	21.1235	35.08117	3.920505	6.535206	7.948798	18.31261	10.00582	14.24073	52.78897	6.428545	22.49353	20.42318	22.95949
"1553749_at"	173.7365	190.9226	343.9848	117.307	244.5076	314.1646	154.4492	280.7951	202.597	181.2843	129.7578	144.6743	234.4521	246.3017
"1553750_a_at"	454.621	185.1823	398.8245	309.7403	497.9695	246.4869	314.0413	346.995	395.8283	291.6054	346.382	321.4108	321.8025	295.809
"1553752_at"	10.25597	78.29638	10.55184	18.00858	22.4308	8.245958	10.67642	63.45061	9.038267	9.126254	10.60329	17.14961	14.15239	314.7243
"1553755_at"	13.06124	22.69203	9.359045	19.69	48.44366	13.61274	24.67256	32.47688	10.06868	20.69467	60.11271	36.1477	14.34682	44.06391
"1553756_at"	109.3644	84.63526	78.99805	70.07082	114.5476	199.4421	31.26814	109.8596	24.1728	19.992	18.80936	139.8282	32.48955	142.699
"1553757_at"	4.210898	11.81163	65.37774	58.56507	62.9695	78.09401	44.26072	197.6598	12.86257	90.40868	190.0255	35.97425	98.39668	37.27353
"1553759_at"	145.8378	64.2466	43.43774	153.7471	161.8385	78.41066	7.777773	86.19058	131.6505	128.2199	174.1814	12.85423	95.08665	186.0701
"1553761_at"	15.30613	12.54171	36.96206	78.99072	16.17097	38.48001	11.91051	38.01764	13.63093	36.52707	121.1702	19.4081	54.52098	267.2337
"1553764_a_at"	173.9098	92.43938	44.2291	45.78167	64.33585	142.3018	120.2233	209.3953	71.9305	31.66367	189.0934	164.5582	74.57755	16.68106
"1553765_a_at"	2.250256	3.827742	1.273821	1.247442	40.34167	32.00729	1.834541	38.0183	58.05333	6.246595	5.328999	1.928117	75.88801	14.19347
"1553768_a_at"	91.9911	13.44942	10.25377	112.4834	18.86088	61.19669	99.32226	248.5963	91.88824	144.2968	175.5545	142.5487	55.02084	94.18701
"1553769_at"	43.60592	13.08308	11.12754	106.2298	124.7503	14.91752	25.91815	17.54012	36.49671	24.53035	22.2259	134.9963	16.08468	6.289095
"1553770_a_at"	26.54569	130.0416	145.911	17.77525	110.5088	8.858988	37.55622	145.6137	7.391445	180.0135	27.52382	323.3563	75.15166	29.14693
"1553772_at"	74.93119	23.8009	100.1808	128.7571	113.1053	175.3986	132.5415	168.7578	103.4754	111.7294	324.2997	242.513	238.4532	203.5602
"1553775_at"	66.95408	34.18668	79.84174	146.461	183.9139	37.82568	116.2056	207.617	116.424	97.10788	109.2248	217.9806	9.031963	25.23999
"1553776_at"	4.57739	2.175385	4.442975	13.39799	58.55502	20.83583	45.70575	123.1714	15.26882	1.930483	75.48678	114.7633	3.423514	9.766804
"1553778_at"	195.491	100.0762	13.40831	20.15024	60.70202	49.27343	36.13691	161.6834	12.86487	56.46548	230.568	95.46674	14.80556	43.95922
"1553780_at"	217.4744	195.7133	92.43154	67.99356	39.19569	211.5237	292.0088	179.6636	32.49474	80.46035	129.9257	165.5845	170.0557	193.0027
"1553781_at"	38.7515	85.32258	66.21754	18.58036	57.9408	92.47292	24.61318	76.54889	49.80544	3.024977	51.82137	35.57953	23.76493	93.14078
"1553785_at"	9.178693	97.4812	98.1965	73.40644	86.43058	20.11871	20.70335	265.5344	185.4842	16.27099	96.59741	169.1226	55.62428	64.24981
"1553787_at"	157.6646	97.41791	75.95507	142.8835	115.5623	136.8817	88.17756	172.2895	117.1388	53.06497	215.8313	130.2259	106.0143	87.2424
"1553789_a_at"	140.7716	273.0934	145.6266	167.6428	49.78142	227.1258	226.5281	6.498976	44.1495	88.63121	58.74154	9.537085	21.54379	226.1315
"1553792_at"	49.19179	37.61057	51.12586	40.28135	65.91598	20.84907	41.14408	194.793	66.7036	46.02678	124.2329	3.147627	50.1125	220.9218
"1553793_a_at"	96.03681	100.8222	189.7606	160.7829	136.2088	156.0427	150.7161	395.6972	179.7354	368.5143	489.3677	269.7385	323.8026	297.2564
"1553794_at"	11.4343	21.71155	3.050332	129.1573	125.2258	76.44508	165.0343	108.7814	39.97443	16.56358	139.7284	142.6806	26.3033	35.55962
"1553796_at"	120.9192	66.00368	21.01235	101.1584	104.8746	133.9851	244.0034	13.43901	133.5157	93.36887	195.3632	84.06255	24.75877	45.92577
"1553797_a_at"	43.0077	82.94576	79.56967	51.71133	101.9605	175.1925	53.98648	111.6907	571.266	82.58777	228.275	222.1745	136.0258	62.65244
"1553798_a_at"	38.20665	6.390143	82.5552	28.88087	86.18542	42.21179	142.5016	73.14952	93.80717	78.17085	75.19074	202.5966	60.67996	92.62244
"1553799_at"	11.58476	4.797811	2.409199	7.492798	6.483552	35.75442	11.93225	71.94193	2.71337	2.898692	137.852	86.70924	55.35986	8.970819
"1553801_a_at"	9.215137	311.5846	107.0822	189.8719	170.6825	183.3047	48.01208	117.1641	1.863746	4.223807	61.85138	136.8151	4.869217	7.949989
"1553802_a_at"	78.69769	5.011545	14.63134	19.87009	122.4571	8.770658	79.51495	274.5633	18.93677	33.02166	12.94305	29.52204	109.8809	239.7456
"1553803_at"	224.6761	217.8128	42.94742	65.37403	49.32644	234.3344	244.2726	227.5802	49.77253	118.8794	154.9202	271.525	37.11541	188.2177
"1553804_a_at"	36.26836	8.775184	9.808944	157.8538	54.59073	12.10223	5.811461	127.2908	6.503843	16.34544	105.41	67.50688	23.76001	42.68452
"1553805_at"	125.332	113.1396	38.15744	100.8019	165.7543	168.7374	136.3584	84.11609	124.0072	167.5379	270.6353	164.2329	177.943	339.3402
"1553808_a_at"	13.7909	48.78382	4.003097	7.31232	50.64305	58.84983	92.91199	8.065862	4.557909	61.32232	158.715	35.0206	7.872905	8.328217
"1553809_a_at"	58.65474	12.24198	102.8397	113.0443	73.71958	121.6239	134.7314	9.24333	94.5497	121.0079	123.058	36.34745	54.8833	218.4182
"1553810_a_at"	234.6645	315.6297	314.9525	115.0297	195.7387	274.585	154.329	174.9759	240.7184	61.24509	290.3959	212.6239	116.0504	192.7877
"1553811_at"	33.06556	75.93979	23.41433	48.65229	33.98888	46.83381	66.75423	157.3501	5.075677	18.58134	73.3829	16.0601	78.61184	133.2058
"1553812_at"	39.08999	24.32583	7.042421	60.25932	36.59213	86.77247	10.61287	28.00583	16.65029	21.97497	21.51347	15.57018	26.50288	34.25431
"1553813_s_at"	14.04688	20.03871	7.304078	10.89318	18.29899	52.80896	119.8526	224.1141	16.42558	9.225863	30.96181	12.9512	16.93327	48.75776
"1553815_a_at"	153.2077	95.51601	124.6734	118.1909	49.44979	140.7449	45.88138	138.8144	163.8196	104.0293	160.4273	15.34581	60.89984	270.9214
"1553817_at"	9.23265	11.84496	18.09561	18.80415	5.946587	78.30085	17.07179	10.81655	10.07314	38.75608	16.15197	95.30186	74.7944	22.56801
"1553818_x_at"	6.912289	6.657373	11.91496	9.616164	13.25479	9.09511	16.54942	11.85204	7.19637	13.96887	17.88446	40.8252	67.63687	41.99116
"1553821_at"	41.68416	87.84861	32.63183	43.23351	54.69442	126.4246	10.00614	54.00122	70.93072	105.9443	251.9851	110.6261	119.5393	19.99821
"1553822_at"	48.93444	3.409564	26.68227	3.976191	89.68205	55.79626	66.66064	4.836905	99.55837	27.67108	93.73127	143.4788	94.37163	123.0075
"1553823_a_at"	76.00484	99.49921	31.52006	200.3584	136.8366	73.4372	99.78886	44.82842	50.94617	61.57544	101.0924	62.3889	113.6808	188.7613
"1553826_a_at"	116.0238	30.73831	107.7865	102.3016	191.5027	219.4233	111.9474	182.1104	152.3081	35.32407	168.2944	247.0824	219.4184	381.2497
"1553828_at"	158.3582	153.7689	138.7453	201.0811	194.8167	168.8822	148.4667	185.0861	110.2421	146.7204	202.7262	145.0995	164.9823	367.1276
"1553829_at"	21.63593	4.196057	43.95817	7.4683	9.150533	9.464983	97.96636	4.432452	12.82561	44.36352	22.28406	6.966596	29.17386	26.43504
"1553830_s_at"	6.912431	5.868614	15.00002	45.36102	2.404636	55.08593	2.061889	23.23844	33.37531	7.157751	16.91629	4.010112	45.92184	3.949307
"1553831_at"	84.07158	155.3463	97.72346	140.623	171.3163	204.585	133.0579	216.9844	95.30177	208.0759	311.8615	238.0104	147.3657	301.2826
"1553832_at"	183.1446	164.5178	121.1216	208.9586	142.0487	184.8342	32.07475	368.8222	102.9393	218.9142	165.9377	251.0245	180.8264	131.7888
"1553834_at"	43.63438	93.16778	78.58643	77.03207	93.63279	130.1239	114.7687	3.520711	48.70425	39.68019	136.901	56.19888	8.41959	46.48483
"1553835_a_at"	45.34734	100.9591	83.99467	26.38188	85.02086	89.55007	96.37044	90.00401	34.06084	32.48204	24.33726	14.8518	55.51875	171.6906
"1553837_at"	22.35167	11.63621	11.32258	29.18213	21.85313	17.76718	16.18319	9.69142	31.83082	18.30777	18.54483	31.65874	18.92903	13.43817
"1553838_at"	3.344117	10.51542	34.90027	6.19055	21.51923	11.11226	25.85529	48.90422	72.02013	5.299202	180.3803	90.79323	73.37097	35.38231
"1553839_at"	181.3305	129.7928	81.23807	166.7865	265.0323	145.6168	61.21816	221.9982	40.4783	61.07039	252.929	74.56258	45.93747	37.4376
"1553840_a_at"	179.8467	200.1441	91.99682	31.76214	187.3513	138.7401	53.89407	54.53994	191.6072	97.2141	299.2349	254.7351	261.1827	243.637
"1553842_at"	68.89414	24.18985	48.02937	91.54431	154.1644	61.9591	69.70374	112.0672	47.32172	65.4156	32.47319	48.75392	88.72404	138.6833
"1553843_at"	169.24	56.23908	71.92873	177.8363	170.0852	147.5795	307.4804	178.1968	206.8063	115.6092	240.3114	358.1674	163.5092	299.535
"1553844_a_at"	16.03864	51.10905	12.09604	15.95894	11.25178	70.19711	18.3511	76.10487	24.93735	19.20153	58.49254	65.37157	29.35314	180.6464
"1553845_x_at"	152.609	126.1077	130.0225	303.4217	199.1078	263.5315	267.3264	156.1796	132.1668	140.9091	333.381	320.8642	184.5724	309.3031
"1553846_at"	23.43129	14.87096	8.78301	8.352235	8.322157	7.96494	29.00153	13.55844	7.505311	9.297375	12.56618	27.14989	6.993372	40.18718
"1553847_a_at"	29.33407	70.21043	71.05496	56.647	95.93005	90.78163	14.81032	78.70101	55.72252	147.1343	159.025	88.65727	49.97536	329.7154
"1553849_at"	59.16697	928.8012	351.6589	40.79027	95.8846	740.7935	195.3525	170.9819	29.40874	91.78904	226.9937	263.4088	112.6574	229.4788
"1553850_at"	73.37704	10.61738	10.2621	23.01082	28.09994	125.0917	4.158117	225.1019	19.39121	120.1373	64.21696	153.8003	149.0019	314.8434
"1553851_at"	63.84177	8.301916	99.48349	10.12831	118.3662	43.25267	59.97544	5.39735	63.10698	57.36948	85.68283	148.4541	69.34434	138.0224
"1553852_at"	73.25992	52.26115	48.19656	106.7287	131.8613	47.70915	120.015	134.4595	75.60347	46.48566	24.40717	67.20779	104.0608	15.29007
"1553856_s_at"	176.9078	200.7812	176.7835	810.8162	686.9699	203.8366	382.3903	215.4487	576.5714	144.1214	753.6117	489.8681	255.0366	220.5632
"1553857_at"	182.3354	189.479	129.0571	193.6987	239.0338	176.3591	194.5256	178.8136	78.8701	202.0415	108.8554	372.9072	149.2075	415.8488
"1553858_at"	198.6539	113.2839	99.40641	227.4841	21.02912	138.081	202.4756	205.9833	229.8787	50.44349	181.7562	46.59615	97.2878	225.0396
"1553859_at"	41.87621	37.00802	82.33176	69.9301	90.40714	75.46143	40.99095	83.63076	96.74129	74.4673	147.9545	130.274	19.51011	294.5981
"1553860_at"	6.383324	7.596594	15.32331	10.9657	11.5595	9.717659	14.46646	11.35596	6.955697	6.239892	43.04557	12.72243	6.483438	158.9029
"1553861_at"	34.78395	2.143401	153.8783	149.1744	103.1716	82.80136	108.6636	321.2695	200.0579	411.5883	290.943	175.6643	461.0126	526.8469
"1553863_at"	11.1562	34.79155	75.16219	98.65993	28.34506	195.1647	165.6862	216.3253	157.1331	60.95483	373.0998	176.1385	164.7741	391.3304
"1553864_at"	3.268979	56.78762	71.94366	71.96143	67.05061	42.4887	43.805	13.6691	16.5326	76.68317	18.05676	43.58856	6.770498	4.615759
"1553865_a_at"	74.36077	78.70297	38.01102	16.13052	13.2989	56.22203	79.30183	23.12785	111.6898	79.50983	97.72437	25.39096	73.57303	40.3522
"1553868_a_at"	8.897427	1.92791	44.39521	34.59134	28.91326	3.130153	3.396953	68.23465	19.59937	49.8242	59.12394	2.050699	8.063891	74.67547
"1553869_at"	107.8257	56.44678	94.45162	34.9254	55.56665	64.23021	98.13569	56.49593	45.05025	90.19644	178.8274	140.4522	173.5503	273.5142
"1553871_at"	41.77921	44.56868	104.376	148.8127	46.19815	107.6968	107.3376	52.31062	11.30253	168.6496	368.0706	174.513	69.53346	57.59482
"1553872_at"	206.2662	190.6424	117.4266	223.5251	127.2124	247.3911	195.1353	351.9138	152.3748	214.8356	690.1086	340.9038	251.5809	418.5933
"1553873_at"	10.17739	31.07896	36.09024	42.0587	9.628019	126.5904	30.40178	21.87403	126.1085	4.005284	42.63683	33.62037	83.73649	99.76222
"1553874_a_at"	14.27292	8.121676	4.534592	363.1465	5.404175	65.05424	27.56852	12.43468	35.48401	17.70668	12.60695	28.37522	4.510425	15.65277
"1553875_s_at"	43.82697	13.04859	61.93942	51.70623	101.7437	12.91387	149.5085	123.8937	157.419	117.9842	41.63316	83.79432	76.23898	36.29377
"1553876_at"	77.27773	56.15968	40.82934	54.53778	93.10441	158.1038	30.84407	15.54484	63.08325	30.31631	189.5131	65.26041	97.57637	270.3354
"1553878_at"	74.84077	60.35976	47.71502	50.6027	98.41256	46.20175	172.4903	138.0862	87.66985	145.4103	144.5125	186.2226	57.3974	170.1636
"1553879_a_at"	97.46793	101.2441	87.87234	165.0351	91.38495	107.8985	72.13992	236.2061	104.154	120.5118	254.0916	248.5595	117.8752	76.85638
"1553880_at"	80.93912	6.730042	83.87159	24.59126	9.199854	13.5246	45.79424	24.07993	95.83737	71.64043	124.2474	154.1918	74.19853	14.54104
"1553881_at"	75.76045	122.8385	88.85398	194.3611	134.4768	132.1725	153.7758	89.85558	75.28246	117.3163	169.6783	284.2518	121.6032	119.1905
"1553882_at"	45.75386	48.50863	48.28319	67.37833	63.13472	17.4805	20.41451	60.64302	60.78159	15.89615	143.2128	13.59722	15.67009	130.9199
"1553883_at"	2.80661	22.69866	55.83792	1.099303	70.00454	120.7732	5.213273	113.1356	49.89935	41.50671	167.3482	164.6889	35.24173	202.3468
"1553885_x_at"	7.775743	4.081863	32.00659	49.80364	46.39674	35.94431	4.471584	117.3099	63.00026	35.08285	340.6211	132.4662	36.14497	97.21784
"1553886_at"	32.53907	4.578897	71.04059	10.88895	27.66237	144.6749	9.796328	21.42485	39.6304	35.03815	176.8497	319.7107	138.4287	52.01886
"1553887_at"	25.68379	3.044277	44.51909	42.93264	2.594169	69.89384	38.80438	39.75794	94.72818	36.73194	161.8953	51.44047	15.94215	319.5773
"1553888_at"	9.818173	32.16517	72.02441	137.1134	18.27734	80.15157	7.316887	22.69835	23.04783	32.46684	188.7723	214.5512	100.442	37.40892
"1553889_at"	7.301138	18.21337	109.3661	8.144758	25.91376	25.83373	12.34354	34.60377	22.8859	9.227882	16.83144	27.45686	17.20575	60.59964
"1553890_s_at"	37.82782	74.581	32.60691	43.12012	150.9531	186.8152	135.5818	15.25088	49.78121	111.2807	33.90513	45.95822	33.61798	55.64263
"1553891_at"	28.24976	11.70678	19.75068	54.84636	37.94638	125.4524	154.3369	20.77548	26.72887	39.01487	282.6485	30.07101	26.60007	210.6723
"1553893_at"	115.2628	76.08678	79.94335	59.4992	103.7469	103.6795	180.9324	19.82595	118.9542	91.44816	56.80576	78.73158	94.46094	188.6118
"1553894_at"	30.83639	43.18139	74.31068	63.57541	87.02258	53.64218	5.615587	92.79483	92.61845	75.94299	186.4409	105.5842	88.86861	210.5538
"1553895_at"	54.33487	41.24009	71.82964	83.10648	109.2189	20.64378	85.26567	72.50544	13.02614	59.65351	11.9567	21.23528	73.59747	356.8877
"1553898_a_at"	1.786722	3.335578	3.952765	30.38107	46.86296	16.60297	15.82875	8.230413	49.92493	6.04583	91.41964	63.67765	8.856177	95.54789
"1553900_s_at"	63.57829	143.2092	114.1299	228.7283	204.1928	24.98783	211.9565	195.7675	21.71153	75.24414	264.8032	276.5233	206.6174	110.3003
"1553901_x_at"	69.23493	125.246	208.4933	110.8691	233.1297	313.5233	174.6994	217.2453	138.5477	190.8168	432.902	235.7598	228.5824	595.4747
"1553905_at"	48.77034	75.36912	101.7454	110.4064	93.58208	30.15736	17.27447	44.40242	48.82483	59.55396	57.98326	13.79652	5.069841	78.69467
"1553906_s_at"	1742.447	726.0639	3579.673	5693.636	4270.977	2234.402	2663.658	1460.088	1293.192	250.8496	1344.224	3206.79	1231.622	935.4644
"1553907_a_at"	71.24052	40.05513	42.48799	26.24726	8.203947	48.51945	71.76454	177.8107	74.76667	44.50259	78.79128	43.15289	27.44735	83.34655
"1553909_x_at"	239.7014	384.8143	164.0269	231.0354	293.2245	433.6497	270.7026	493.1107	371.78	88.99971	1043.985	375.821	303.7081	436.0971
"1553910_at"	82.1906	77.17278	121.9314	376.8152	515.9605	112.8994	156.98	37.42623	108.0053	107.0982	72.75043	210.1421	139.5099	30.33821
"1553911_at"	34.16049	6.216262	58.97681	6.711583	6.005902	59.00101	10.16004	28.17311	4.253747	2.223359	12.22126	17.18807	4.341639	9.944539
"1553912_at"	48.09586	47.62353	8.448463	78.66285	13.80223	24.04134	105.4381	117.6591	44.32178	32.53028	90.42571	125.4675	75.20704	38.18291
"1553914_at"	29.02242	4.240239	3.211484	23.66794	22.14164	7.174074	5.809823	34.65322	18.34244	12.67318	196.4832	14.84268	6.564972	13.07957
"1553915_at"	3.947853	34.1869	60.01834	35.94827	48.79184	111.1094	9.54922	72.44116	72.45585	66.18425	97.83366	113.4451	25.51477	3.140693
"1553917_at"	286.7471	98.78594	168.9245	266.9666	219.0058	172.1833	246.7856	276.2621	278.8441	196.613	222.0907	267.3294	203.8797	54.33108
"1553918_at"	26.84163	21.23306	51.45781	128.3144	22.35912	132.0688	30.23266	31.00022	85.65626	126.2003	204.2151	129.4399	50.82582	101.1957
"1553919_at"	105.526	57.81154	31.08973	160.3493	30.26194	122.3666	148.9946	151.6052	55.11963	6.151216	92.21706	104.4201	118.5176	280.52
"1553920_at"	23.81291	3.558493	50.18729	1.91424	8.987484	86.06985	5.300556	91.37157	30.46927	96.64852	177.3878	194.4166	91.15167	49.99495
"1553923_at"	128.0812	65.72668	67.27534	60.8855	62.94846	83.43169	121.4698	362.4573	102.6227	131.287	215.9712	207.2872	168.5011	201.4458
"1553924_at"	23.67035	15.07398	4.63431	14.65961	8.642919	35.22058	5.068401	56.58962	48.67785	47.33496	17.23468	45.86011	6.632195	224.7283
"1553927_at"	26.80955	17.78465	88.9454	32.61236	29.43501	50.88697	91.72279	26.63563	16.46271	77.01964	43.25999	203.715	100.1267	220.9206
"1553928_at"	384.6077	191.7806	410.9354	708.9687	278.2485	359.8484	296.4622	294.5757	476.9883	506.9368	512.6053	313.8875	594.5689	437.3438
"1553929_at"	8.573493	10.86003	64.13627	46.30681	14.05095	53.32764	9.413228	29.97873	7.400635	16.00564	127.733	110.0687	31.16475	62.12845
"1553930_at"	26.01604	40.73864	16.98989	53.94301	32.8262	3.504842	49.62358	6.177161	16.05219	22.91645	101.9885	11.63217	18.12728	198.0238
"1553931_at"	64.75755	74.40845	81.49973	87.84309	107.0504	120.4749	203.8598	120.6106	81.69112	14.1055	209.4611	345.4763	15.54991	55.73696
"1553934_at"	19.77868	31.45084	48.24759	36.991	3.277902	121.5536	80.49409	16.65536	63.02853	113.3996	178.0903	94.25677	49.39318	14.87576
"1553935_at"	48.20843	36.09246	56.09367	12.21298	8.981309	43.96712	12.95372	9.844433	8.457714	6.211291	95.36421	101.5547	34.92055	88.11481
"1553936_a_at"	42.21294	48.62431	6.804177	30.76498	4.777486	31.59444	9.686028	43.9521	30.49028	6.288123	30.88911	166.3308	10.4931	21.28838
"1553938_a_at"	14.59354	30.96781	55.22612	86.4311	65.05793	44.23162	86.33742	24.82948	8.740411	52.89349	15.52153	149.5891	53.37329	6.07857
"1553940_a_at"	226.4364	190.8726	139.0483	219.8479	206.7431	148.4167	93.29549	21.76046	147.418	205.7422	107.3061	174.0631	85.62533	488.0755
"1553943_at"	386.8603	236.7743	139.0987	299.6061	316.0724	345.6659	310.2614	86.26316	117.3454	249.2938	125.5835	37.7261	169.8232	300.9867
"1553944_at"	42.12431	35.04456	4.717305	3.212256	45.05362	26.55728	135.4632	28.16436	56.54463	56.86757	59.00908	23.02604	57.16047	144.8289
"1553945_at"	125.1801	24.92555	133.9116	44.95887	176.4303	71.67782	229.0361	143.4393	82.17478	154.8538	69.58057	79.53165	155.7274	175.1015
"1553946_at"	37.68208	14.65027	17.73469	42.94429	20.13177	17.65817	22.42052	53.81451	13.58644	18.5265	48.95494	24.39909	16.77616	31.43076
"1553947_at"	262.4818	283.5263	162.066	194.8414	219.0532	261.4336	229.9719	232.4614	239.2797	134.9707	22.82901	336.3843	96.12373	68.1028
"1553949_at"	10.4368	13.29665	24.24445	11.5251	21.07193	22.86902	18.30968	28.07419	11.25096	14.88972	34.48252	38.18316	12.82322	39.65742
"1553952_at"	414.7763	265.8411	176.3768	163.219	281.0232	183.8892	371.8305	309.9345	149.9589	306.0076	590.1679	247.3992	370.5995	426.8981
"1553954_at"	331.2719	1274.329	668.2	2914.42	1813.147	701.2103	470.3741	522.0013	1008.73	232.6148	210.5926	377.0599	229.1917	258.2342
"1553955_at"	1299.189	1084.139	1093.536	1158.48	1523.542	1152.42	914.0731	1437.423	1282.691	1485.029	1322.232	1369.535	1999.698	784.2006
"1553956_at"	284.5744	666.119	399.067	316.2439	239.7996	592.4313	323.1607	173.5735	237.5017	138.7641	89.41145	398.2901	103.6492	152.4924
"1553957_at"	622.2121	274.979	312.635	274.0789	187.2426	173.8028	196.8731	420.0718	446.7192	246.4688	641.6674	497.6726	257.9879	154.6905
"1553959_a_at"	1099.168	892.6744	819.5674	730.9379	773.2933	880.5333	1046.246	880.5408	792.0081	570.4454	526.1813	819.394	562.8208	101.9422
"1553960_at"	117.1941	49.2104	135.4404	112.0152	194.4097	64.40265	201.5335	163.0096	98.00662	170.5451	231.04	256.2262	147.3471	307.3527
"1553961_s_at"	19.59173	15.21245	173.9544	52.09783	197.388	142.0346	67.61167	42.48229	84.47267	126.8311	257.3496	318.6887	29.68238	72.98629
"1553962_s_at"	48.99403	8.552863	9.989198	105.6709	70.55275	91.82048	75.91608	150.1362	169.615	70.73403	21.74034	28.93217	73.35018	219.5561
"1553963_at"	15.66124	3.857882	1.97584	2.009014	5.301248	1.963422	2.660591	3.548069	2.893806	10.02804	5.263506	23.84396	2.879485	86.40707
"1553965_x_at"	8.441056	2.780427	1.817382	6.026585	2.280169	6.285204	8.051237	5.210791	8.113865	20.8686	23.34607	8.15132	11.57475	19.46548
"1553967_at"	15.76153	114.7626	131.4373	146.8979	154.1404	114.7365	19.64917	199.2865	65.81718	77.5678	55.10072	44.91163	91.2584	82.02205
"1553968_a_at"	364.5033	900.0805	362.3371	799.6908	547.9075	577.8736	582.9952	257.3504	299.2994	162.4216	564.2581	351.5365	191.5691	707.7741
"1553970_s_at"	8.698944	113.1519	6.773982	17.83069	63.24049	22.37014	97.90287	23.59385	27.05555	9.350233	33.39298	69.0798	10.30767	109.365
"1553971_a_at"	72.11306	34.10444	172.9838	275.5914	244.8249	236.7152	233.6509	79.61525	248.1813	417.6411	346.5639	512.2526	646.3258	540.8353
"1553972_a_at"	75.62616	127.951	177.7883	257.8907	562.9434	159.6528	193.9869	631.6213	144.2416	111.6083	407.1948	280.534	195.9911	498.4709
"1553973_a_at"	76.36845	74.48438	59.49075	113.673	97.99617	134.7491	219.3836	185.4518	15.38338	106.9578	346.4837	152.9835	84.19332	224.3186
"1553974_at"	1460.82	1344.873	1424.502	1723.021	1559.046	1357.666	1738.171	1135.108	1493.702	1790.717	2111.084	1269.415	3076.391	2228.871
"1553976_a_at"	411.5455	1687.419	721.6799	803.6616	637.9138	1126.65	714.1091	642.067	262.4723	80.02568	221.9818	442.2554	159.4892	244.8267
"1553977_a_at"	168.2066	112.0101	22.62679	292.3718	313.6522	239.1534	80.7433	194.527	130.6097	125.5157	357.1308	341.6651	133.3968	271.0662
"1553978_at"	1318.626	657.0869	726.6483	1056.463	848.5688	753.711	1260.076	1383.657	718.504	1573.042	1347.196	817.6855	1446.316	1489.401
"1553979_at"	2307.9	3772.458	2315.838	1526.944	1477.179	2956.583	2047.517	2432.102	2026.206	918.5891	894.5018	1149.998	774.0594	744.0428
"1553982_a_at"	148.79	130.6284	15.69774	83.01939	50.47514	11.39457	141.0615	94.3596	112.4929	30.59239	24.9724	57.56282	81.99183	13.03503
"1553983_at"	434.1625	1164.36	598.5163	321.8965	676.9641	1136.284	476.8475	551.2112	227.8005	235.3246	425.3595	416.624	249.8468	413.4353
"1553984_s_at"	1670.947	6763.098	2651.49	1582.149	2794.766	4914.144	2470.951	1328.99	915.9039	637.7666	809.2171	1520.833	516.3487	472.2169
"1553986_at"	7.739149	25.14507	11.95509	48.34667	38.94084	22.44309	158.0694	31.41029	24.26867	80.66999	244.494	231.7795	27.52085	245.6393
"1553987_at"	1456.568	1671.113	943.3563	1449.268	1003.859	960.3928	1600.173	819.0259	1083.41	1223.095	988.1974	1358.406	913.0496	962.001
"1553989_a_at"	17.1348	28.23358	98.46704	15.98019	38.08354	27.88425	101.7377	7.744579	60.07305	152.3187	213.6742	27.12041	63.98447	37.69648
"1553990_at"	182.4826	271.7854	218.0425	145.4392	145.5657	222.1001	182.7695	104.2457	100.7783	193.3272	193.448	71.59519	12.55158	79.26942
"1553991_s_at"	104.0388	139.4305	142.4634	81.26713	138.2865	177.4812	200.7421	41.77781	249.5168	200.0079	337.0846	195.4859	266.4259	9.144148
"1553992_s_at"	230.8694	234.1264	237.4682	358.353	135.0854	243.6865	174.0539	174.7911	260.1228	355.2334	457.2272	224.876	262.0279	249.9056
"1553993_s_at"	2041.341	8542.489	2970.138	2871.942	3711.506	5166.146	2173.873	1309.227	1821.008	1824.213	1719.284	1862.171	1935.616	826.58
"1553994_at"	28.85373	48.75696	34.81133	28.83059	43.11561	49.38615	77.50494	89.89677	49.72059	56.19017	171.2447	93.89467	20.49774	139.6826
"1553995_a_at"	5.022978	3.694279	13.54597	11.15109	29.91626	9.517735	4.438692	6.816621	27.11736	5.947482	205.0086	9.630005	67.52657	6.064957
"1553997_a_at"	148.6544	203.9733	162.1012	160.7788	272.2018	315.783	359.776	188.2935	89.47379	259.8162	458.3737	305.3544	270.9425	448.793
"1553998_at"	89.29621	73.72116	140.267	294.3849	447.7655	200.4793	130.7984	82.50879	57.95875	102.1334	166.2917	74.06036	96.7613	222.7529
"1554001_at"	107.6775	239.6363	122.4219	127.8107	168.9676	136.1239	146.1597	15.80391	52.2061	91.85107	130.6198	222.1349	13.67577	281.3558
"1554003_at"	53.39246	13.38045	110.6538	209.8005	100.3759	146.9847	32.54546	218.9823	30.99516	102.8177	182.1063	128.4712	90.79405	17.76323
"1554004_a_at"	90.06364	11.36076	28.27095	102.8182	142.1946	84.41113	2.382464	128.2215	49.70954	56.28469	105.8481	120.7941	63.06023	80.18192
"1554006_a_at"	25.76954	153.8035	94.55954	95.8496	279.1421	247.6487	146.6821	27.09424	150.1912	41.55771	72.79875	85.0865	100.4482	116.3492
"1554007_at"	128.8159	134.5853	159.3683	158.0875	337.5106	138.2281	29.6958	36.91357	97.67457	108.604	309.6165	198.2087	49.11818	128.8942
"1554008_at"	15.94035	8.828496	55.00019	10.11869	65.9149	105.5832	70.06627	22.38988	76.65022	4.965526	38.6348	22.5481	14.17644	38.15406
"1554010_at"	411.4183	104.8245	499.7527	583.8232	478.7946	302.7539	779.2493	108.6379	267.9829	549.9243	434.9519	624.5521	466.8253	628.2119
"1554012_at"	3.28879	10.57483	17.11437	3.299659	2.001214	104.3716	73.04677	53.56325	66.61993	24.13323	67.28183	102.2352	50.39583	7.656695
"1554014_at"	1052.364	592.9811	966.4063	1564.038	812.083	391.025	543.9403	1113.173	2319.542	1581.75	1886.365	533.448	1301.871	785.2166
"1554015_a_at"	399.0103	296.2291	422.2791	1049.061	411.3856	280.1552	216.7554	577.9359	1078.671	698.8088	461.1756	420.4397	625.4092	827.9681
"1554016_a_at"	620.9256	196.5218	442.0141	702.8839	292.0334	481.7563	546.0613	696.7706	539.8702	760.3162	879.1818	710.6545	750.4258	730.6318
"1554017_at"	106.4807	46.25925	86.07115	40.67837	41.65156	117.3149	27.28066	108.7982	104.3376	93.74971	112.1483	31.33852	39.11279	35.11206
"1554018_at"	4.728434	1.294085	170.5975	3.633599	46.1231	65.87729	75.24012	217.5113	35.71767	3.942078	116.4027	86.63882	80.98663	202.1821
"1554019_s_at"	148.4253	318.6916	227.7525	191.2662	128.2492	364.6228	121.6934	154.9094	125.7863	96.27454	300.7823	186.6803	111.2544	174.3595
"1554020_at"	200.1638	125.6567	156.6171	1098.628	320.3524	247.4658	186.9839	91.46719	209.4208	68.53033	111.0979	167.0302	28.50897	123.5188
"1554021_a_at"	1370.42	847.9183	1360.717	818.9907	633.3396	848.5087	705.3383	1162.139	1934.514	1191.2	1018.671	730.6229	1071.537	1354.287
"1554022_at"	12.3918	5.527509	4.046033	34.77919	14.26028	70.95508	109.7941	28.4214	3.846125	23.5465	92.54071	20.3872	3.313971	7.881753
"1554023_s_at"	166.3513	157.0283	74.17181	67.02052	58.0756	173.6971	348.7326	255.9387	173.9282	266.8939	375.6404	199.5027	230.6156	403.0805
"1554026_a_at"	200.5893	84.83994	169.8949	114.9142	75.38544	85.30671	177.8643	263.8925	136.1796	220.2084	342.6254	201.3792	145.6983	121.8699
"1554027_a_at"	49.00323	65.12141	81.56924	55.98746	47.22954	103.6995	100.1413	34.4287	45.80872	97.79745	192.234	192.3549	107.6196	91.38506
"1554029_a_at"	87.04224	254.0336	235.2848	280.3548	299.0808	300.615	170.2192	242.8446	430.6096	71.72081	232.1397	356.9979	164.9752	225.8428
"1554030_at"	409.5029	94.71544	131.1258	130.301	334.6395	199.3847	205.3203	183.2243	198.495	142.0066	219.4228	352.9797	195.6529	330.8934
"1554032_at"	13.37566	7.165415	10.48698	14.82873	5.749977	109.3239	11.72363	24.67659	5.047584	5.102599	14.11258	22.80085	26.19806	5.856811
"1554033_at"	11.68897	8.521048	15.65609	8.41834	3.774724	18.33064	16.94553	37.53996	16.30875	8.908398	16.5308	9.535076	17.462	16.91859
"1554034_a_at"	28.02812	6.077431	3.367064	6.41062	11.94277	10.38147	3.810354	195.0173	7.225772	14.42133	22.76843	3.459969	5.19696	125.8028
"1554036_at"	398.4065	194.5462	422.7058	179.058	212.4762	141.0497	287.0392	598.415	339.887	576.0868	537.2395	227.2971	266.3163	521.6207
"1554037_a_at"	286.9624	105.7552	147.1162	186.4895	198.5086	90.92537	334.4744	516.5895	282.8281	296.6156	295.5659	165.248	166.4747	550.0264
"1554038_at"	44.09156	151.0231	115.7001	188.2112	312.9035	396.1439	117.0404	30.90206	112.4018	95.65436	333.6169	200.3434	210.9844	111.0543
"1554039_at"	150.7602	258.3342	68.25951	448.0926	276.912	144.0406	397.2047	401.9959	90.0724	24.88421	414.0614	96.54642	92.07218	298.8217
"1554041_at"	94.29628	76.68042	56.48552	137.9903	88.55984	49.74923	107.6046	67.7891	84.88229	63.45669	208.9725	163.9109	89.98227	9.986777
"1554042_s_at"	231.5795	188.2096	101.6281	123.7834	222.939	245.437	200.0074	81.65301	171.4476	144.5587	222.3727	354.0025	140.7256	162.1978
"1554043_a_at"	296.6261	124.0216	144.5168	141.0284	151.2428	106.8842	182.2214	249.7299	164.578	121.2971	112.3248	250.7844	116.5629	194.0708
"1554044_a_at"	67.94628	25.19635	48.39618	100.8862	142.1413	148.2612	98.63551	127.5097	29.41007	146.6962	103.5726	107.2604	134.461	349.1829
"1554045_at"	153.1252	97.57074	125.396	190.1584	19.59151	176.5117	25.8344	192.2853	120.6517	144.74	180.2431	222.0701	165.1292	171.9227
"1554047_at"	89.74993	126.408	121.2127	96.43796	117.8903	113.4631	117.214	67.28471	71.82869	97.94658	119.6598	18.67681	126.5103	90.30508
"1554049_s_at"	92.42047	177.4749	102.8114	467.7384	261.6222	116.9724	188.8746	128.7277	373.4355	101.179	164.9281	116.9772	141.1367	378.6936
"1554050_at"	258.9044	277.318	224.4259	1520.501	317.1834	283.5937	252.3844	232.2224	240.6983	175.0919	530.4263	67.65253	165.5591	261.6224
"1554052_at"	329.4221	97.19564	220.0275	209.4253	270.2862	240.3168	51.96181	145.5556	167.1324	94.6612	117.9572	133.6339	120.8352	206.2048
"1554053_at"	407.6804	149.1484	268.6062	275.3442	291.9913	223.5296	148.8897	417.3897	312.4748	348.022	195.7269	296.0195	596.7268	426.8717
"1554057_at"	1295.272	1324.786	1217.581	1184.203	899.2545	958.7836	890.3637	904.4468	1032.58	1316.215	1242.013	991.2883	936.9291	895.8245
"1554059_at"	312.2436	90.82989	200.2824	178.8713	278.2597	235.5026	364.9432	103.3666	334.3525	346.6191	71.62797	200.5769	251.868	165.208
"1554060_s_at"	183.4938	66.96939	104.9507	12.4122	11.91577	85.23141	34.40635	14.18691	48.08673	97.50913	133.6413	161.7242	70.66286	147.3213
"1554062_at"	37.46454	66.438	27.2375	131.7375	83.3765	69.43987	144.5331	229.4119	63.35973	64.27106	112.7831	99.30852	9.907722	210.0578
"1554063_at"	391.7402	113.1813	102.6743	335.6253	109.8568	252.3113	221.9566	135.2377	201.7761	123.6016	404.0389	139.813	124.9362	131.1972
"1554065_at"	248.3255	260.0128	155.131	349.1938	477.0586	54.83323	341.5787	193.8057	203.2015	400.4817	217.6468	128.8999	273.2601	528.7429
"1554067_at"	149.42	293.0231	270.6263	578.4216	496.3063	549.2457	306.3631	225.0279	573.5444	52.60863	198.9501	362.5607	170.9269	203.7625
"1554068_s_at"	48.16384	51.07977	67.86826	117.2289	42.85368	88.73174	33.10588	11.77219	85.79918	21.11075	80.30356	16.49416	57.51449	88.45126
"1554069_at"	7.570219	8.458606	13.37011	63.8945	10.83829	36.03264	67.85633	75.2589	6.009542	10.35557	89.13958	81.16626	44.51684	32.87271
"1554071_at"	27.99183	45.61896	3.803146	24.69757	26.15468	50.87579	17.88099	30.46505	45.2639	6.164875	115.5088	11.94884	46.09221	69.23815
"1554072_s_at"	4.898266	39.22342	30.47307	5.418434	4.613441	41.44352	10.86751	2.774251	5.444875	25.85159	20.10145	21.75059	18.13514	128.1854
"1554074_s_at"	118.9495	147.198	31.14192	261.6834	211.2042	94.28185	187.5968	298.6378	179.6918	51.92361	430.9922	93.9244	53.86448	489.4341
"1554076_s_at"	89.40699	97.79849	131.0194	244.7502	189.306	119.651	127.6993	184.4792	97.22951	152.0025	200.5166	94.5902	169.7057	29.13271
"1554077_a_at"	93.47057	162.5088	132.9577	160.8259	231.1214	40.98051	72.45345	8.314352	102.327	94.60308	237.7838	57.63483	48.87281	72.7266
"1554078_s_at"	952.0237	3040.48	1337.399	1059.604	1397.196	1796.349	1253.76	976.4863	833.6304	485.889	611.345	1091.862	386.0321	573.1658
"1554079_at"	224.7319	242.4641	272.4313	204.1878	215.9801	384.726	283.5835	262.9317	144.3628	298.7481	139.4126	307.351	278.1402	253.6338
"1554080_at"	437.4884	477.8155	342.9236	350.9836	269.3358	390.4859	497.4783	335.7079	917.5246	311.9213	303.1102	349.4792	282.6861	481.9591
"1554082_a_at"	648.3064	590.6353	550.1435	519.9412	426.8365	553.2091	524.9825	430.2531	374.3798	533.9327	574.5505	267.9454	470.304	634.0942
"1554084_a_at"	732.4609	1053.999	949.885	673.4745	958.1863	1336.625	1046.49	60.11978	566.484	798.0919	1134.115	540.4234	603.967	334.4382
"1554085_at"	396.7189	962.3277	515.2979	475.2963	462.559	785.5278	300.8209	305.9257	485.2245	146.4599	274.2222	380.8261	262.2334	587.2604
"1554086_at"	364.5522	248.3619	244.9286	189.3143	132.476	255.0866	356.4974	128.3523	136.9518	238.7249	208.8567	209.6503	218.0777	112.1539
"1554089_s_at"	2685.467	3784.537	3897.274	5885.098	4193.029	2376.573	2357.83	3107.077	3666.409	4314.361	1310.722	1910.498	2047.137	1164.589
"1554091_a_at"	305.6991	107.4229	153.2927	276.1499	246.8323	181.3324	219.922	538.4738	285.3053	354.1809	224.3839	365.8693	502.4901	714.4318
"1554093_a_at"	590.8607	712.9957	511.6156	924.107	705.6124	872.4133	810.7179	562.7019	792.7377	546.4892	503.9625	833.3425	909.2914	669.5827
"1554094_at"	43.78828	103.1282	52.77901	148.6979	11.02305	21.15443	14.24195	76.16412	15.96864	51.18463	298.3576	228.3626	125.7509	41.85864
"1554095_at"	960.8265	427.3747	671.8431	671.5125	401.0376	400.1826	592.1918	1006.746	964.2106	985.1742	898.8403	486.9427	1029.084	667.8358
"1554096_a_at"	296.077	200.5812	281.9557	203.0954	199.7067	147.1597	113.989	435.5524	317.5329	347.5581	358.8894	293.8192	479.8705	346.399
"1554097_a_at"	87.73193	74.97749	57.04333	227.5092	228.7728	121.851	149.1064	246.0318	116.4135	96.07427	295.4605	396.1153	220.2721	346.696
"1554098_at"	48.23952	133.6483	24.84445	80.08305	67.81602	103.478	66.97834	138.0672	66.02297	120.6842	72.30281	74.73086	68.23201	101.1689
"1554099_a_at"	40.16794	58.62428	53.69991	214.8413	81.32064	126.2194	64.31235	93.22497	100.648	68.80316	154.3884	195.4789	89.78677	20.90632
"1554101_a_at"	64.93571	10.54612	66.83383	96.43672	75.13013	84.61186	64.13036	7.721348	12.67862	12.91322	35.0761	37.11105	67.44261	191.2679
"1554102_a_at"	193.1878	149.0502	99.65287	185.8662	201.0374	150.645	171.7962	20.63139	143.3605	84.09812	211.3549	145.3822	79.57543	85.07449
"1554103_at"	226.997	184.7275	161.44	223.62	171.0033	145.3877	158.4152	281.9991	158.5816	166.8324	320.6481	242.9442	168.3944	229.777
"1554105_at"	263.5522	196.5222	266.6626	660.9676	322.3912	47.89863	334.604	228.0787	240.2242	341.3848	294.8288	218.5149	156.7158	370.2441
"1554106_at"	144.6131	267.661	177.6112	182.9577	156.7105	294.3658	288.9228	189.5069	240.2295	212.8292	198.2121	325.2579	213.1447	196.5604
"1554108_at"	50.72942	30.26681	50.43054	75.57747	82.79897	102.8681	83.79218	33.78183	7.936744	87.29462	16.08871	29.00587	59.24105	143.7615
"1554110_at"	142.944	24.76024	38.34985	19.58365	60.44727	103.2395	16.87542	27.62306	120.9267	27.43832	308.787	37.39842	110.5102	459.6007
"1554112_a_at"	51.26822	101.386	88.63523	16.55646	87.00638	121.4056	170.8863	79.00109	79.09901	6.770164	89.43979	109.2537	88.58894	14.56162
"1554113_a_at"	114.0187	75.21323	12.67201	158.7122	61.11758	113.753	48.5677	356.919	42.78735	43.05603	320.1504	90.43942	16.014	37.90181
"1554114_s_at"	270.4554	112.9348	320.4841	164.9313	182.3369	187.5234	358.261	555.3104	245.9224	328.1924	180.3458	408.4007	335.8698	274.7865
"1554115_at"	93.4105	100.3358	130.9195	222.7756	112.85	117.1211	132.8081	24.17649	194.8016	99.69006	170.4986	161.9434	159.2222	233.5181
"1554116_s_at"	90.76293	102.0677	122.7886	127.8893	163.5836	228.8259	21.83013	245.2138	141.7972	48.44019	263.8197	204.0461	168.7891	254.4314
"1554117_at"	39.16171	39.49895	22.39436	102.5404	58.28186	99.72254	51.51151	89.85912	114.6636	59.848	54.79289	133.2899	53.29133	18.64523
"1554119_at"	156.281	106.2553	202.7095	142.6806	254.2272	149.8675	203.4135	334.764	93.57914	157.6884	106.688	137.3517	156.1955	229.6431
"1554121_at"	17.95193	55.73739	70.42793	12.22712	102.8225	10.74167	7.645597	297.4888	186.4749	96.96358	288.735	216.1072	67.42686	131.1655
"1554122_a_at"	225.2187	265.8629	177.1138	429.2333	169.0539	44.03823	138.6308	622.3922	482.769	219.3756	933.0331	389.2085	274.5836	296.2158
"1554125_a_at"	50.12238	3.706658	23.19291	13.4579	69.74111	51.95047	3.496692	36.31501	5.934722	19.27373	46.37407	50.7775	25.09089	7.71418
"1554126_at"	1442.61	770.6763	1033.823	487.8736	922.5573	638.8258	1677.163	1028.572	1101.711	1099.662	1143.639	1482.133	1092.738	740.1268
"1554127_s_at"	2325.008	407.6715	1061.353	476.7745	918.6456	462.7669	1300.455	1368.297	1270.026	1454.959	772.9718	1608.815	1526.265	1160.019
"1554128_at"	116.8009	19.42561	19.57808	10.46418	27.40232	9.155167	72.99132	10.22921	13.02287	16.32086	246.8636	104.8963	29.66615	13.82002
"1554129_a_at"	78.13338	51.19851	36.1283	44.91567	35.09935	112.9491	28.89439	180.0257	122.9808	33.02623	185.0601	77.92171	81.44308	332.1433
"1554131_at"	31.67269	30.80409	23.86028	25.41366	38.09554	32.94632	34.10672	60.19501	5.599003	32.20071	65.34009	64.29995	27.27999	49.90706
"1554132_a_at"	204.2556	107.0019	246.7739	234.343	148.7288	218.4347	148.0896	278.2265	156.9088	274.2351	261.3629	217.6573	176.7708	24.04712
"1554133_at"	39.27595	42.97894	58.84441	1.168531	20.86725	63.41707	16.1333	102.3742	25.22607	46.67552	11.78139	31.3294	28.08517	76.17955
"1554140_at"	3.983302	50.28914	53.9057	33.61396	54.15406	84.88509	4.070255	119.9718	77.92402	44.51957	146.5147	142.6978	8.961502	86.33957
"1554141_s_at"	6.977062	4.110399	2.265202	17.97606	9.446078	102.2316	9.962393	44.55688	11.57954	12.59743	120.8894	23.3054	5.975104	20.19827
"1554142_at"	21.74115	49.19604	42.25179	50.67338	64.52005	39.85752	70.52915	2.800506	28.75409	6.262557	46.68828	56.02063	58.1137	6.229398
"1554143_a_at"	145.3584	111.0213	86.68855	97.64634	235.0945	132.4925	103.9336	89.32022	180.1975	45.4796	283.4373	239.0654	124.7612	255.6681
"1554145_a_at"	415.6973	312.8656	230.7767	300.337	314.2393	296.0311	352.562	246.9997	314.4424	328.6727	429.5498	307.8626	439.9753	860.1157
"1554147_s_at"	25.92619	31.13611	3.594104	105.0125	59.22882	69.57964	5.862798	124.9165	102.0691	8.678763	134.3168	140.8913	44.59711	220.2026
"1554148_a_at"	429.2741	311.6133	273.8057	661.4733	803.961	429.0095	372.1088	303.0703	891.1506	182.2265	291.0814	477.4099	303.5857	266.7518
"1554149_at"	1705.974	1412.295	1733.037	4071.09	2648.387	1307.567	2124.534	2315.728	1902.315	1563.906	849.1077	962.0914	1606.956	2816.556
"1554151_at"	740.4912	525.199	279.4865	296.7387	230.6125	251.4177	406.5202	221.2834	276.0965	417.3793	1003.614	284.9319	295.6094	716.165
"1554152_a_at"	186.6289	99.67342	146.9452	124.0805	114.6822	211.1706	244.7625	86.48682	254.0378	224.4667	211.339	124.4885	171.8698	282.8072
"1554153_a_at"	362.8252	323.8878	519.3951	550.2111	448.393	415.0121	347.882	352.9956	326.2191	586.5222	339.0106	416.3421	199.2831	250.9304
"1554154_at"	557.3099	179.1915	473.0783	453.9802	251.9122	314.7415	419.6494	535.7688	440.8247	732.0862	342.2041	586.8369	780.4358	475.2911
"1554155_at"	384.7556	128.5474	288.1599	245.2163	196.5834	140.2863	188.3854	150.7628	285.1441	180.1314	121.2735	141.7482	80.83249	129.4291
"1554156_a_at"	45.11507	3.808199	2.047813	5.854919	5.648759	27.33059	8.458594	3.823013	8.278971	33.57096	9.860574	12.89427	3.436686	8.046361
"1554157_a_at"	14.56022	79.92332	66.40338	57.61119	72.85011	123.688	99.58698	113.6082	121.3639	81.70461	83.83654	235.938	82.10069	6.09802
"1554158_at"	56.25332	15.07178	74.56236	27.0069	34.17724	13.5664	100.4455	19.7624	13.31054	19.80306	86.07552	29.66055	22.84301	115.887
"1554159_a_at"	98.25298	185.0295	49.95533	46.74775	169.3678	23.12395	41.62407	3.722854	134.4294	14.54678	8.64281	21.39179	8.916329	17.9922
"1554160_a_at"	97.42412	397.7234	215.42	178.7049	165.999	188.5807	179.3327	275.5004	122.613	174.1416	333.8422	149.7733	208.5243	161.5359
"1554161_at"	22.90761	24.09049	36.19442	58.84327	81.11042	59.64548	6.32226	116.7126	58.99599	12.84445	107.5797	9.605037	36.939	162.9482
"1554163_at"	55.23004	12.38463	127.7478	13.76974	96.39365	9.909434	56.55555	14.99086	57.14703	98.32956	220.834	223.8942	109.0964	125.6793
"1554165_at"	17.26767	4.022156	31.91546	52.89006	17.9016	11.25709	44.78405	125.7586	11.23625	29.91655	46.54815	9.409846	6.257407	41.08226
"1554167_a_at"	1350.42	854.9885	975.4401	899.2806	960.0617	790.907	1183.632	1106.595	1345.905	1272.964	918.0801	1379.557	1262.256	1390.586
"1554168_a_at"	6950.658	2225.16	7312.532	5663.172	8325.417	4823.205	8911.721	8029.208	6837.302	9656.488	7933.063	8768.925	12270.4	11487.33
"1554170_a_at"	345.7621	308.0087	262.371	262.8733	306.3066	366.366	462.8898	346.7537	218.982	234.0294	483.8639	280.3872	370.2444	449.5606
"1554171_at"	258.293	309.0839	168.7785	198.622	232.381	254.6278	250.7941	260.3225	108.3187	183.9412	39.05022	137.1719	17.58118	46.9978
"1554172_a_at"	244.5624	138.6683	184.0124	104.6702	249.871	101.647	193.4994	241.3706	179.8143	156.9215	242.6462	196.5894	88.56632	61.15934
"1554173_at"	352.1237	107.3758	55.50484	236.6477	273.339	128.3153	494.0992	342.2355	35.43515	242.73	256.7967	87.72569	189.9056	679.5536
"1554175_at"	146.5511	44.68018	234.2623	261.4734	148.7213	160.2811	363.8914	267.2933	73.04311	187.1104	201.5633	58.58146	136.0875	31.20333
"1554176_a_at"	66.10279	88.14067	37.92232	53.02752	64.55451	92.32178	51.53534	224.5142	12.20606	33.07101	93.88396	37.42724	53.95552	73.03085
"1554177_a_at"	271.4436	514.7891	570.2654	264.3794	320.4745	701.9097	457.6887	367.0025	415.0382	433.9345	513.4711	491.2758	202.4151	222.4683
"1554178_a_at"	1394.01	423.0999	1228.252	1534.174	1262.386	723.8804	568.9404	1972.027	1557.143	1332.439	1075.664	1204.067	1354.689	991.7825
"1554179_s_at"	95.43157	105.1363	146.6256	169.3346	121.4259	193.7038	298.1685	37.5062	62.43176	75.13911	36.78188	25.07665	33.38412	174.0226
"1554181_at"	24.609	7.171699	8.479085	70.23078	19.97021	75.31014	37.56772	108.2918	16.22691	16.8474	208.9095	70.79353	21.7391	23.66979
"1554182_at"	109.9982	18.79179	45.87939	46.09701	116.0036	150.5904	135.4476	136.0551	46.0555	136.6949	624.632	242.0318	131.3613	286.722
"1554183_s_at"	117.1471	157.6512	115.9124	266.9925	20.30425	166.1594	163.7797	110.469	104.3904	137.5308	126.6321	279.4296	103.4893	491.7617
"1554185_at"	7.131779	79.78493	43.91022	75.68253	59.43388	65.49678	31.28734	163.0248	63.33025	54.87809	181.8867	133.9085	99.45271	67.72016
"1554187_at"	61.68637	83.29636	43.13182	44.95063	77.29971	83.63217	13.27278	21.52795	48.20477	95.81909	33.72595	50.05206	17.59369	192.7706
"1554188_at"	135.6062	128.3458	177.5992	56.51081	93.92638	200.236	296.6082	57.29412	64.05341	49.39151	593.4235	451.5754	264.6493	378.0106
"1554190_s_at"	1.843243	1.901649	5.08877	41.44074	45.81878	39.64466	30.68064	16.23894	10.47837	3.012589	82.8963	9.270594	7.368606	31.84144
"1554192_s_at"	425.5033	218.3524	118.8189	46.39667	453.4376	226.7789	252.1883	349.6614	191.3862	220.7235	122.2748	155.1675	188.4051	47.30523
"1554193_s_at"	65.39049	60.25799	117.2176	148.6441	131.929	73.01406	84.45235	141.1212	321.7471	159.5869	101.077	85.19479	102.2991	35.74745
"1554194_at"	66.73663	7.156927	60.66211	71.4691	5.628146	46.04322	10.91636	34.54847	48.69121	88.08845	67.35998	72.11112	10.6505	53.04932
"1554195_a_at"	73.23004	9.694928	48.18628	23.77138	27.18163	15.86667	15.90766	12.30271	8.243345	17.96437	38.13868	54.24453	13.15177	88.03833
"1554196_at"	2.086563	146.1333	57.39302	14.05186	3.872192	3.199205	93.26373	30.51003	11.26803	44.79961	18.01529	78.7029	11.2315	5.066869
"1554198_at"	15.50094	69.98488	92.96775	47.04892	37.71535	185.9032	163.6855	40.332	46.08544	72.24099	146.1853	195.7738	114.859	41.44803
"1554199_at"	4.318262	3.877181	6.325524	6.647842	8.610611	3.857484	24.76279	6.57996	8.577029	9.061522	7.939817	9.660295	25.61065	10.53716
"1554201_at"	37.83658	199.498	211.891	129.1035	39.34856	180.594	131.4584	355.9059	209.5773	136.0615	299.8437	58.18098	171.4172	370.2249
"1554202_x_at"	135.2201	165.9494	246.0634	239.5631	244.1568	308.6261	195.3295	266.7036	154.8519	209.6715	489.9951	293.1138	319.7543	701.9185
"1554203_at"	117.0501	45.11437	21.41865	16.64215	33.8213	76.42521	102.712	116.4058	40.49071	69.60172	135.4938	41.97736	39.57346	65.95472
"1554205_s_at"	156.1339	185.5179	104.9702	199.5022	208.1451	120.6653	101.3367	117.887	157.2913	178.811	380.5616	314.4451	126.0419	213.4987
"1554206_at"	129.0693	148.4113	6.463158	184.4912	71.91781	114.3266	22.12599	15.95772	88.4607	35.23851	26.44097	176.6498	148.9276	36.00004
"1554208_at"	529.4718	271.2385	310.8149	2992.418	3088.906	416.2942	1073.53	265.2607	573.1885	455.6829	303.9406	609.0623	383.7545	834.7108
"1554210_at"	6.889114	6.222516	6.579229	7.378116	11.98625	9.879909	12.00707	58.05903	4.670721	9.087714	22.8133	6.421115	15.06468	19.91477
"1554212_s_at"	7.139469	37.87835	19.10385	38.33259	24.40055	132.1461	89.23407	268.9048	76.18118	104.4847	58.67294	9.953565	123.5861	32.75944
"1554213_at"	23.02548	85.8888	59.06821	40.35655	179.8336	31.82944	34.26664	29.21622	136.8888	30.04699	276.0982	40.0952	23.81209	43.62974
"1554214_at"	5.566073	19.59498	14.27846	5.234472	36.60785	8.360729	20.34333	4.57399	16.36979	28.13679	25.43866	27.45569	10.82682	30.68629
"1554216_at"	73.44359	192.8198	109.3761	117.1655	100.5551	95.7739	111.2882	117.4683	70.31989	33.1768	131.0045	19.38415	127.4165	4.874358
"1554217_a_at"	93.19386	441.1275	180.1568	222.5662	260.6682	224.693	212.5247	112.4243	226.7903	144.3167	209.9752	264.7543	196.6391	175.7342
"1554219_at"	101.9174	27.40206	24.98385	159.4643	11.51102	126.3822	63.35118	24.14522	120.658	20.34187	78.26886	221.7716	81.93413	368.1578
"1554220_a_at"	212.3057	131.7409	162.3301	304.932	382.4329	242.1062	291.1443	448.8584	236.3407	344.8458	467.6873	420.4147	252.1917	580.2121
"1554222_at"	41.84149	67.61832	85.07642	59.58235	46.28361	88.15159	23.3328	30.25495	16.35773	16.35974	176.5632	181.5092	143.0287	53.91856
"1554224_at"	29.35983	28.18849	7.905381	23.41116	23.48689	5.758921	22.09183	85.84348	3.635295	11.92206	21.71909	20.39032	23.97324	23.34806
"1554225_a_at"	35.74136	69.65465	49.24921	57.60485	77.41621	135.5476	75.25739	115.6402	51.79363	40.98558	272.3546	219.964	79.98032	285.3831
"1554228_a_at"	23.46397	12.8243	19.094	26.3926	20.47694	6.429944	29.07173	9.055467	21.76382	40.60365	42.681	18.5648	10.5248	182.5965
"1554229_at"	356.2052	173.8572	287.6409	545.7836	308.1113	201.5037	279.7912	458.2576	467.0822	462.4698	399.8719	320.6172	471.5581	376.2664
"1554231_a_at"	14.90221	235.396	19.53105	47.22327	37.92416	28.51532	20.10077	244.1637	23.18625	38.82154	74.94025	333.7181	34.95889	68.13903
"1554232_a_at"	4.099028	10.37289	10.72166	21.93436	127.2854	105.533	12.50055	14.7205	104.9755	28.28527	107.1339	6.104606	16.66653	9.640851
"1554233_at"	6.55102	52.09195	41.09531	40.24831	81.73869	84.66259	2.448102	75.35008	93.01337	42.13624	228.0553	106.7119	58.65623	292.1058
"1554234_at"	5.746077	39.98631	4.157518	112.2371	14.30547	94.563	61.69961	15.58085	30.41822	59.93209	7.676961	13.95244	2.999037	21.27519
"1554235_at"	5.500449	3.554067	2.008925	57.79028	10.52521	7.433618	10.25152	4.710205	34.9781	6.661379	146.8069	14.58007	7.22301	4.682839
"1554237_at"	574.7739	296.6002	371.6235	410.666	443.4587	211.366	219.1057	516.965	367.675	446.0104	314.5595	706.3533	478.1394	286.9653
"1554239_s_at"	442.5347	262.7192	300.1449	351.8757	306.7929	47.08746	173.6452	239.648	298.7036	227.4948	390.173	97.11348	28.5064	57.51103
"1554240_a_at"	737.8514	881.6739	1608.85	690.5373	1524.304	2467.611	1538.225	1316.249	1398.965	1645.673	2044.453	2028.131	2735.619	2349.504
"1554241_at"	233.3864	270.9925	442.7323	232.9814	476.9507	746.7699	248.3576	1118.819	342.2316	282.7033	508.9843	593.6	307.9603	1160.51
"1554242_a_at"	143.825	111.6373	85.20384	410.2227	141.9299	78.41762	186.8454	79.6052	66.06243	9.91081	19.75698	95.11375	4.844126	15.84709
"1554245_x_at"	622.4502	536.4385	400.4715	406.3759	80.17309	328.106	556.173	191.7186	302.3245	399.7203	317.17	445.8082	427.6338	569.6726
"1554246_at"	12.2443	11.32898	2.626292	13.64647	19.73304	64.34229	12.0606	63.36655	14.40017	13.0017	12.36059	39.95952	64.4361	33.46746
"1554248_at"	494.4568	416.8106	385.9698	930.2956	405.1453	632.4017	457.5237	431.7602	249.2466	450.1662	745.2334	438.5972	310.5134	942.3664
"1554249_a_at"	883.8291	611.5375	1365.858	968.0815	865.2662	636.3114	762.8185	1317.152	1101.595	916.637	1122.212	1227.501	1148.252	1214.353
"1554250_s_at"	809.0437	387.5822	937.4482	326.7677	1001.707	890.3326	1081.497	577.2141	798.6823	1413.143	1167.668	2162.625	1520.753	823.7161
"1554251_at"	2206.009	2111.527	2980.328	1701.945	1147.689	2148.313	1365.934	1024.727	1206.806	3228.488	2424.859	1050.405	1665.081	1565.283
"1554252_a_at"	17.39702	41.87605	55.23365	19.53729	37.19374	93.4541	23.58665	132.0397	74.80918	50.79108	218.1814	239.1521	140.6926	30.51388
"1554253_a_at"	116.025	59.12069	110.4896	232.2141	178.9696	118.7032	131.4386	348.6029	135.9865	174.9024	273.4314	233.3065	146.3522	308.4272
"1554256_a_at"	5.888431	14.59547	15.12268	81.783	96.46175	49.24878	93.03312	60.18021	94.26224	46.04806	61.30095	123.3104	89.6869	13.45759
"1554258_a_at"	59.09591	80.04095	62.9219	231.7322	423.7681	15.30889	34.82176	221.8182	25.34803	112.062	249.6738	38.59794	111.6197	307.5423
"1554259_at"	31.86378	21.8616	34.38864	23.16286	9.898967	40.6935	58.78582	121.5245	19.95259	36.64446	56.48211	54.68605	176.8197	53.16413
"1554260_a_at"	364.1288	419.2954	390.8022	423.6531	417.61	520.3105	306.6608	438.7012	495.9561	330.6895	356.9197	331.1834	360.8768	407.9268
"1554261_at"	7.849124	17.82264	14.26696	11.99606	12.98602	9.6599	13.52709	23.33311	11.22744	6.601931	22.42572	73.97525	8.359908	22.17173
"1554262_s_at"	41.12684	15.75485	9.47029	21.34972	9.11138	14.42787	91.60777	22.00457	66.71054	35.69333	164.7327	23.44442	15.13316	35.57585
"1554264_at"	86.44795	230.2525	187.0133	141.871	165.8826	276.3144	102.0739	59.2774	101.5821	108.2216	85.52509	82.15315	40.49188	74.94797
"1554266_at"	204.7826	132.2304	130.2945	151.2689	135.608	176.9624	135.4783	81.13692	145.5135	123.4769	114.8111	141.7339	88.21019	74.45932
"1554268_at"	168.1759	165.271	108.4132	223.6243	145.9227	127.9013	322.0833	214.3536	65.56406	51.90821	186.9181	184.1515	69.03957	188.4607
"1554271_a_at"	927.2181	455.7745	640.9247	194.9647	350.0731	476.4418	390.5017	267.8788	472.2088	448.9765	272.5156	352.8763	67.36014	309.0919
"1554272_at"	10.66014	58.17004	1.764552	9.31021	48.37522	6.010255	73.92429	8.737921	20.61102	5.151	10.05947	77.58503	24.72204	95.72339
"1554273_a_at"	58.75555	8.554891	88.81506	100.6052	129.2043	85.70901	76.34581	28.17805	68.09849	52.49301	10.65078	39.21357	59.99734	9.341912
"1554274_a_at"	103.9186	145.4094	112.7172	214.5671	151.1288	136.5713	172.5317	119.2517	87.06076	141.3372	123.6647	109.6548	115.6757	174.9285
"1554276_at"	28.78194	18.95224	58.00605	101.9967	61.04486	26.69037	51.1714	180.3702	53.92684	133.5222	119.7488	9.506425	69.93201	219.1495
"1554277_s_at"	67.36117	114.2689	116.1343	15.85599	203.3223	153.7444	138.9884	36.35096	93.61761	105.2603	16.02744	171.4707	11.41731	174.4516
"1554279_a_at"	74.52016	124.1913	133.2274	20.61733	54.03114	110.2203	21.16149	9.738186	28.15088	110.4593	137.9411	55.99742	73.39328	204.018
"1554280_a_at"	331.3253	170.2474	253.4698	398.8713	342.9263	144.6777	393.7032	151.9805	207.7088	111.1469	85.62074	154.4939	72.63174	205.9685
"1554281_at"	4.861515	0.7646813	6.370564	4.032825	37.40615	5.611278	40.00199	116.9073	2.078322	26.49802	89.89661	29.69965	10.90129	24.75471
"1554283_at"	964.1971	275.5278	406.8053	269.7358	148.6207	127.1349	206.1833	623.3198	461.274	391.8743	338.0947	396.6155	341.1151	505.5557
"1554285_at"	160.6013	198.2963	231.5611	71.81949	138.6709	217.7214	218.0823	172.5704	111.94	131.3503	365.0174	173.8936	150.3486	158.4044
"1554286_at"	172.0169	149.8307	85.61378	183.2759	135.4498	231.7841	166.2423	245.8849	197.5208	186.8774	428.745	375.9297	148.1569	353.2734
"1554287_at"	1129.046	646.1542	774.5546	567.3192	564.2399	693.9195	615.8143	729.4421	893.8058	1021.935	1155.997	960.1367	902.8859	1027.657
"1554288_at"	14.17886	12.21584	11.77101	22.66006	24.92136	15.67827	54.32423	276.851	76.62724	16.60164	110.2324	90.022	75.39331	238.9351
"1554290_at"	155.409	65.45264	148.2107	197.2113	171.5751	137.5672	230.4096	151.9669	83.58636	245.8799	248.9524	290.3012	167.5264	444.1653
"1554291_at"	50.82853	137.5965	125.899	134.5455	64.99943	110.9549	149.5868	199.6947	141.802	158.4072	218.7637	149.7965	155.0028	121.3667
"1554292_a_at"	69.22717	112.1697	67.67837	140.3412	94.93433	74.52337	125.9316	176.6884	148.253	28.50721	10.14167	81.63044	90.44337	23.60947
"1554293_at"	6.907149	1.532324	58.47139	60.98039	40.3831	87.91396	44.20401	8.77361	49.01443	2.745412	112.6572	68.88023	73.58369	138.5221
"1554294_s_at"	36.9082	56.46698	30.45614	46.73381	6.860659	101.067	76.7261	57.36135	79.6338	27.33558	47.53754	77.18755	84.28458	158.8956
"1554295_x_at"	5.482851	62.0496	67.17609	103.7699	59.81072	13.95496	60.09795	41.91686	50.44007	69.89789	16.19082	7.207391	30.02685	19.05328
"1554296_at"	19.60373	50.67036	10.5913	26.34798	2.603374	68.95694	2.872217	58.57335	82.00061	75.7951	159.0188	38.60177	35.42774	16.15476
"1554298_a_at"	2.789627	38.44462	29.08852	15.57537	40.45726	45.40063	3.769652	117.8379	14.95487	5.178492	74.61961	134.1182	6.423633	97.83769
"1554299_at"	9.74106	44.82232	3.308223	30.37621	86.59947	107.7016	9.855456	84.2747	16.64263	13.76126	15.50096	6.831957	12.54704	28.80206
"1554300_a_at"	34.744	102.6762	65.65288	82.54296	112.556	90.6356	210.4267	94.77933	57.64406	131.8906	216.7204	175.8196	84.15868	124.7411
"1554301_at"	4.375854	20.72335	4.433172	6.981504	40.43695	73.03997	48.93037	12.13997	33.86324	4.812818	2.444749	44.87317	4.108897	130.3921
"1554302_s_at"	63.5467	39.81734	40.74075	70.08421	22.68995	53.28832	69.6094	180.1972	80.87397	116.5822	405.7639	108.6481	100.5129	130.6469
"1554303_at"	53.60955	93.45773	89.92992	66.2489	84.93279	131.1895	57.05758	203.2581	48.4433	150.8978	358.5805	126.641	196.9081	78.78938
"1554305_at"	34.6004	109.9648	39.8875	23.02652	96.52262	132.3574	150.0887	134.155	46.74089	76.95337	26.5483	102.8617	145.5506	39.48647
"1554306_at"	91.41147	122.3892	65.73119	186.8585	184.8449	123.2149	111.0757	70.20391	62.64858	45.65893	122.6154	188.3303	22.49567	5.704603
"1554307_at"	50.60508	39.58344	39.61393	19.70953	66.64153	101.541	26.96493	248.6514	15.22172	57.1946	73.13884	86.64205	54.32105	222.5159
"1554308_s_at"	3.158188	29.27178	29.75748	9.992416	56.94221	11.29093	5.608862	139.6407	14.08586	75.57971	205.8279	42.96218	60.72324	60.02278
"1554309_at"	533.253	258.3665	992.0193	410.2845	270.993	259.2663	447.3556	365.3627	401.1218	1495.448	790.1611	506.009	503.676	470.2991
"1554310_a_at"	293.3987	188.7417	457.0001	232.3361	194.6225	24.22845	147.7236	437.5566	346.5738	734.9402	254.9914	312.9902	383.4954	627.752
"1554311_a_at"	43.00289	75.86454	49.60027	7.753651	5.818675	47.26051	46.23279	51.79771	46.64363	66.48015	153.1305	56.50504	97.58801	6.887257
"1554312_at"	185.2977	51.53881	118.121	244.6687	264.1403	221.506	163.932	253.392	187.8017	169.1179	176.3634	333.7428	231.5227	340.4124
"1554314_at"	54.24249	44.76057	18.41277	30.31462	8.451584	41.33419	11.3259	110.394	28.85446	52.30587	103.9705	35.17753	46.30579	167.3331
"1554316_at"	377.454	267.5413	317.7021	303.6353	600.8528	342.5584	438.0251	230.7059	625.2054	497.5317	747.0754	543.1638	736.6552	473.773
"1554317_s_at"	213.6421	318.8466	97.12425	97.95351	318.7173	289.0944	392.3109	233.5502	26.13208	244.3879	369.3781	129.8196	178.4364	156.5516
"1554318_at"	126.7633	134.6405	133.6652	104.3969	103.6339	200.1736	149.8401	220.6008	113.918	117.8605	256.4603	246.6787	127.6812	271.9708
"1554319_at"	57.29512	22.15273	53.8133	10.60252	26.95924	89.43428	4.842961	7.242476	27.33009	53.03162	121.4911	22.73145	32.5296	164.2567
"1554321_a_at"	144.3687	119.5377	100.3739	52.15489	128.1428	76.06845	60.15001	65.69516	62.33867	106.2106	13.36232	13.16291	131.5222	65.32565
"1554322_a_at"	129.336	116.9336	82.22448	48.28072	70.4129	18.43898	121.1744	173.6666	58.39476	100.3631	65.68754	22.88267	103.197	281.4333
"1554324_s_at"	49.66197	86.40962	67.92396	48.8952	35.95357	135.6925	6.374685	82.84431	53.8443	4.027387	96.75571	102.3158	67.94442	9.34213
"1554325_at"	53.32221	70.25311	51.75098	14.67878	53.10252	52.77197	10.88794	38.88233	49.47496	132.9121	126.2131	106.1507	63.77292	12.79678
"1554327_a_at"	35.87474	27.56681	49.11916	140.9723	25.18164	53.621	40.09242	159.2433	158.0475	36.37756	171.8576	45.64023	41.60259	61.89129
"1554328_at"	25.62168	24.70318	78.73855	3.283441	27.04921	50.79382	38.71401	7.207575	54.01001	35.44523	140.5054	111.7338	88.22344	52.99751
"1554329_x_at"	15.00853	51.05038	54.14615	75.89936	78.94693	62.5723	11.24988	179.3616	51.85714	8.267492	210.59	140.2968	53.23487	107.24
"1554331_a_at"	53.00286	94.80323	86.89942	143.6781	110.2422	102.2307	114.0397	134.7714	75.17416	199.9187	289.859	100.7875	224.585	9.845239
"1554332_a_at"	124.1447	148.6142	118.6572	94.60096	5.277472	81.17281	143.3815	118.631	103.5959	103.3953	263.4918	153.0807	145.762	150.4329
"1554333_at"	707.8225	687.6975	452.7933	100.3609	107.5171	541.3961	180.2267	744.486	206.4468	373.5517	152.1338	229.9138	267.8974	121.8499
"1554334_a_at"	1757.035	2104.982	871.9075	603.2191	448.9687	1610.819	1022.689	1365.067	368.4259	921.3235	669.1998	684.2318	681.1335	560.3926
"1554335_at"	21.25618	55.08607	152.3135	189.981	177.4417	128.6264	211.9813	213.5982	119.5331	152.4178	307.8402	166.696	174.1433	47.10886
"1554337_at"	36.55876	14.47971	13.35791	10.28237	64.99844	19.61596	133.2267	6.091581	5.314843	11.09793	58.67429	18.52862	12.19467	10.56989
"1554339_a_at"	44.59935	36.48611	57.96466	73.12743	61.98978	79.93565	7.502753	180.0007	111.0167	9.581198	159.098	100.0034	82.28012	102.7188
"1554340_a_at"	53.3647	61.55832	11.53735	68.63235	29.07205	11.55493	19.85443	6.433835	82.04707	7.045985	230.6565	8.410959	49.17837	31.34139
"1554341_a_at"	340.7999	150.444	146.8592	101.247	130.257	83.65965	135.3197	243.4836	210.2951	186.7632	58.22378	87.33659	102.6521	20.70463
"1554342_s_at"	812.3218	154.9075	540.8732	192.5569	300.3604	229.866	430.5032	1392.557	552.4167	670.2994	531.6639	775.5436	477.165	436.2477
"1554343_a_at"	202.7115	74.95147	99.39015	343.1439	1302.647	92.17914	297.5524	204.4832	607.8495	157.6537	193.4892	143.1326	37.25299	294.0282
"1554344_s_at"	369.9387	418.27	422.4275	391.934	756.2431	576.6695	750.9344	376.4408	371.3518	347.7962	612.9651	450.6827	432.0486	704.1898
"1554345_a_at"	105.5489	68.09673	85.47572	130.081	93.14008	107.9777	53.69117	176.9721	176.7135	75.7368	227.9777	7.713922	123.8416	82.77863
"1554346_at"	133.417	22.85228	60.43917	190.5107	179.9442	162.9571	282.5824	55.33191	30.49706	80.41207	114.2383	282.442	109.116	44.12468
"1554348_s_at"	365.4961	372.4606	229.7213	222.0688	298.6992	260.2687	289.0918	269.0347	149.5737	264.735	161.2877	242.5137	109.6777	336.995
"1554349_at"	199.1141	22.92957	149.6765	30.61412	57.93987	71.33222	184.5216	9.315894	188.9908	20.27892	202.0119	209.2978	206.5846	301.5938
"1554351_a_at"	2120.418	1417.531	1238.066	840.6277	905.9971	813.8008	1073.075	1746.52	2172.581	1447.363	641.2656	1202.736	1222.107	850.5056
"1554352_s_at"	904.3878	972.709	656.3113	852.0222	880.5745	722.0918	695.4587	748.1224	1099.601	592.0454	452.4572	532.4221	362.2818	338.1241
"1554354_at"	22.03854	2.83346	42.31615	44.50495	19.03302	32.31206	20.83072	72.74179	35.26982	30.93204	34.67247	30.53179	4.143193	15.27498
"1554355_a_at"	59.70827	112.5302	7.984963	10.70809	92.01809	117.741	105.5105	124.6039	56.24051	75.40387	145.9692	143.4341	39.40803	15.23538
"1554356_at"	119.8822	360.5801	159.5183	134.6265	259.1052	447.3271	225.3779	140.1334	11.6207	30.19628	84.30961	197.3439	54.10956	77.97408
"1554360_at"	167.7746	87.67947	181.1624	257.9978	255.7339	146.0195	173.2924	111.4609	406.9245	170.7341	264.8011	136.4549	180.6711	180.9231
"1554362_at"	43.13748	99.52999	46.26251	26.84382	88.91846	60.69234	42.86963	81.6012	8.578309	32.13881	208.767	176.2399	59.80352	9.948571
"1554364_at"	9.52219	92.91273	78.50688	154.596	189.5615	187.5237	109.2266	27.46124	73.30942	49.07666	149.9669	160.9708	100.692	164.9821
"1554365_a_at"	1175.355	2645.926	1576.292	1313.359	1371.049	1903.196	1684.52	1380.9	2636.41	1234.992	938.483	1132.691	1343.017	1445.131
"1554367_at"	218.8794	272.1002	132.4851	345.5419	249.0233	161.2894	236.1179	158.6968	87.69157	180.4348	334.9862	239.5174	135.0405	66.9244
"1554368_at"	5.306495	39.62153	21.90537	29.91863	38.99113	30.69035	1.809142	5.114695	39.72958	39.97004	53.71008	22.61991	49.76839	85.30602
"1554371_at"	60.09803	55.70738	62.51978	165.5614	64.49023	64.26344	49.21892	21.80068	5.356367	95.23521	82.62493	39.71873	97.41535	270.8015
"1554372_at"	14.34113	99.3056	35.31301	31.88373	73.18612	13.61008	51.92413	8.922115	31.56765	63.29792	281.6809	33.26357	95.69169	81.2501
"1554374_at"	16.28883	16.12075	3.067421	7.735795	15.76324	18.13651	11.27952	195.0375	6.622864	12.84738	48.77067	10.40737	14.34328	97.50857
"1554375_a_at"	18.31633	69.54794	2.113562	32.7074	74.13163	10.65142	76.26237	140.708	3.308082	70.21774	151.8333	16.69822	22.03382	123.8933
"1554376_s_at"	221.3232	133.3727	194.9563	144.9534	411.05	101.3394	220.0527	97.85003	101.6324	189.014	339.6052	204.7968	238.4906	358.6011
"1554377_a_at"	8.025621	25.83805	7.282846	118.4429	17.68276	8.61465	75.55665	28.23031	5.251133	9.872499	15.97103	75.01347	8.530715	168.6062
"1554378_a_at"	4.390151	2.927418	5.023054	18.75637	1.944941	13.75565	22.27966	26.7503	5.082423	61.57063	9.087012	11.5548	13.4253	22.79841
"1554379_a_at"	116.5602	27.21713	93.32552	15.45049	30.78936	132.1879	38.62444	31.23867	36.77444	113.4952	33.5872	35.78416	27.29971	159.7666
"1554380_at"	27.19684	39.33569	80.23039	114.4359	139.6783	119.2166	20.5079	135.5511	125.6279	15.69614	353.6666	92.85106	70.40833	45.31722
"1554382_at"	95.50358	115.3575	136.5721	106.9187	32.39709	79.33064	261.3966	20.01299	14.1001	16.5447	127.0578	185.9939	155.0561	10.69439
"1554383_a_at"	31.07231	20.50058	13.56259	34.73946	78.97869	13.8178	127.1501	40.75618	83.87862	10.45227	53.96067	49.22175	53.54723	49.93341
"1554384_at"	205.7043	35.36217	148.2324	36.23954	84.65134	91.32092	224.834	349.1753	355.3953	451.127	829.5817	177.5893	571.7551	796.8404
"1554385_a_at"	282.4947	147.4289	145.4415	38.46133	160.0779	144.0272	287.2816	261.207	146.8899	351.5823	772.4763	137.7136	440.7194	1003.977
"1554386_at"	23.23339	6.576012	7.459242	20.58337	54.54031	59.81464	163.7357	140.6753	6.347106	13.88155	14.86791	16.71733	8.66985	105.8523
"1554388_at"	510.6146	327.9335	193.5359	237.6591	224.6445	255.8849	267.252	205.5539	278.0308	256.87	469.5094	296.8448	357.2799	307.0052
"1554390_s_at"	2900.686	1229.883	2516.165	1499.758	1607.475	1560.255	2416.718	4667.8	5385.431	3387.083	2655.721	2945.637	6751.979	3255.513
"1554391_at"	102.624	98.59216	20.03461	85.08524	65.45392	103.805	111.0913	232.2431	13.72403	34.87725	143.055	60.69622	16.06725	223.3079
"1554393_a_at"	42.16454	83.57657	51.16951	22.5757	85.3814	90.72625	145.5892	251.7185	63.02878	162.3384	102.3777	117.5315	88.94711	158.1002
"1554394_at"	30.54003	44.42997	53.02571	34.31327	6.885441	2.814075	7.844225	4.842902	61.36393	37.37347	125.216	7.885377	33.73113	24.58839
"1554396_at"	176.6698	185.078	262.9094	240.9794	222.9273	276.8042	201.7255	570.6739	233.546	143.6603	696.1718	482.4287	185.1208	767.7124
"1554397_s_at"	180.7444	173.8844	173.094	90.45042	162.326	172.8861	106.1877	151.014	143.9171	210.5156	310.5793	213.8024	225.2783	272.4196
"1554398_at"	306.2548	28.30322	7.008998	44.36567	34.94255	75.36417	82.86517	16.12348	27.01467	49.86478	28.08202	25.30237	50.03045	15.12468
"1554400_at"	23.79975	6.908275	55.33357	50.43747	28.43144	105.448	110.1254	15.55914	35.29032	6.854541	137.7009	124.2173	9.667922	17.83661
"1554401_a_at"	56.39443	61.95182	5.998747	52.90734	111.3475	37.58475	40.6997	8.857496	3.860447	22.73915	128.0395	129.5934	90.56171	24.93331
"1554403_a_at"	22.11274	33.33003	75.10381	7.907109	13.21865	26.48614	12.24987	16.9161	11.74008	77.57741	21.48822	69.54582	5.958705	194.7613
"1554404_a_at"	8.383497	7.436477	5.716923	8.216244	11.04136	7.482852	12.03671	25.2207	7.86534	9.86271	16.16801	9.762756	8.688343	11.01752
"1554405_a_at"	58.44339	22.83365	72.43736	73.5263	48.98798	94.84048	47.22035	43.57698	16.47526	68.66013	204.7947	46.37977	85.64803	35.57193
"1554406_a_at"	1822.811	439.7392	3803.509	305.7979	1003.438	1942.482	3867.198	2018.53	552.5345	1092.22	499.0188	3632.65	1123.293	663.2244
"1554408_a_at"	1714.71	2614.443	951.8146	461.1392	736.8718	1674.559	1815.786	808.9781	487.7238	1484.625	446.062	604.5997	434.0855	616.7144
"1554409_at"	184.7117	221.4306	155.5602	141.7975	210.3097	233.8518	27.71459	212.9545	178.9098	168.3821	188.7523	202.5686	304.9557	134.7118
"1554410_a_at"	286.1439	453.2302	282.1903	150.9552	137.899	89.74737	255.88	51.31171	170.8824	240.241	297.5589	161.5338	199.5983	277.6267
"1554411_at"	225.7687	117.8639	239.052	126.1363	209.55	179.3029	275.8578	439.5106	253.0114	150.77	133.6632	321.5747	102.2902	283.8999
"1554413_s_at"	10.93896	42.29198	17.73635	51.56347	20.55487	20.23022	4.335002	46.08771	69.86922	17.67054	8.407604	75.91801	25.31882	197.5591
"1554414_a_at"	422.6712	162.6887	401.9123	188.425	241.9163	173.6411	212.6525	487.4771	456.4792	616.4993	341.7191	312.283	178.0199	103.74
"1554415_at"	1116.699	460.0277	787.3872	537.0405	331.5983	558.5301	433.7907	796.9767	668.5348	669.1047	785.4791	587.0778	416.8927	591.5605
"1554417_s_at"	426.3521	203.288	177.1661	230.4871	60.84752	48.51171	256.683	86.86627	361.3962	261.6052	54.44878	49.58086	225.4267	95.87437
"1554418_s_at"	52.09217	41.03319	58.99023	44.19737	4.515727	60.0497	51.1805	85.78706	29.01935	80.53168	374.2911	122.0689	103.3599	108.1831
"1554419_x_at"	12.15064	35.06429	78.72376	9.710313	58.43806	130.7087	18.8098	128.1985	14.36557	115.231	121.778	260.4943	13.19906	245.6768
"1554420_at"	137.9063	22.15726	83.02993	264.7972	50.38545	91.71948	116.3934	10.17359	93.19006	50.72247	77.38094	91.01659	9.121443	160.0541
"1554423_a_at"	3668.183	10298.62	3748.883	2934.981	2568.027	7219.331	3670.235	1751.337	2549.441	2585.55	1677.083	1845.371	2032.484	1701.318
"1554424_at"	160.9837	191.3849	159.3364	137.4934	55.00671	178.7494	169.4102	154.7331	133.2186	217.9814	231.747	120.3118	175.8134	214.6126
"1554428_s_at"	473.2038	276.047	298.1224	555.7271	395.5182	323.3022	530.1599	357.3567	387.3224	415.7718	678.7349	601.8538	355.3091	690.5543
"1554429_a_at"	191.767	370.1498	203.3663	632.722	538.2339	446.085	313.2769	506.0919	207.7075	391.6555	362.0701	539.7385	253.5058	519.8169
"1554430_at"	63.66428	35.62752	28.49444	17.8348	44.1104	20.42336	214.0522	255.7682	118.1513	56.01456	231.4175	46.57901	62.73863	50.23046
"1554432_x_at"	318.2578	276.4988	135.7497	389.3648	513.8188	398.7839	395.4877	539.4799	213.9446	416.687	374.9602	330.8956	317.221	359.6046
"1554433_a_at"	320.8945	353.8638	214.3976	217.8588	111.5138	254.7691	242.5244	367.4058	382.6306	150.6001	322.9015	199.9094	257.0167	310.7738
"1554436_a_at"	68.80516	75.38703	31.56076	137.4785	35.64511	112.7895	115.9806	104.0342	121.2526	75.52185	265.3568	104.6173	56.40867	25.55312
"1554438_at"	99.11521	34.83633	6.66857	102.1921	302.5008	8.124494	83.80518	12.03938	483.8841	45.43174	137.7058	44.9967	5.455559	3.16924
"1554440_at"	70.64265	35.2445	94.54967	175.8817	101.5717	47.88648	133.8217	138.9677	98.02496	213.0162	402.1965	141.7742	199.5781	194.8301
"1554441_a_at"	1033.889	656.2671	451.6896	810.4339	646.3808	540.5279	605.1397	728.4855	707.2522	774.6155	586.6071	418.0402	488.8477	361.9095
"1554442_at"	60.99813	45.94151	59.08229	281.1348	68.42424	52.10072	122.9726	77.86121	46.45346	49.01429	61.16945	76.31168	26.1922	153.8094
"1554443_s_at"	120.7707	36.23429	154.4836	41.0019	18.07095	72.69099	221.683	152.1192	91.24259	222.1883	24.2731	272.0114	135.3523	267.101
"1554444_s_at"	272.1008	415.4802	381.4995	425.8396	401.2055	635.8327	236.5319	738.9623	360.6609	253.7691	746.7661	370.8253	144.5297	451.456
"1554445_at"	62.55996	45.38723	60.13334	26.63497	9.609445	16.97178	115.6729	22.17132	12.88873	14.87741	55.77921	135.4601	69.32759	8.716555
"1554447_at"	664.7332	706.9352	677.5652	412.488	696.0717	1074.751	781.9645	363.9259	826.1701	502.0921	517.5826	741.1844	799.9497	753.4346
"1554448_at"	87.56915	105.8358	99.12288	147.0556	133.9544	169.0782	137.3213	175.7237	100.238	132.9318	177.2205	189.9076	117.1408	196.1219
"1554449_at"	94.82186	44.87706	104.2281	22.24895	4.029895	50.63221	54.07366	8.882573	195.0849	41.17087	52.68931	265.8808	32.41732	18.00701
"1554450_s_at"	238.4699	147.1396	137.3415	127.7036	113.8574	158.511	40.09552	103.1454	543.4778	103.7125	114.5451	127.692	109.5963	28.24092
"1554451_s_at"	248.0793	153.6518	134.3486	82.50053	208.1818	127.2586	160.8179	172.81	170.0187	177.3546	119.1308	250.6576	179.2385	38.49874
"1554452_a_at"	338.9224	508.7787	296.1783	592.6934	439.4615	305.6281	442.6576	16.30582	409.6533	181.2395	170.4882	425.6477	120.725	127.994
"1554453_at"	448.1761	150.4561	339.7753	103.4598	297.296	152.1983	290.9541	459.7768	332.9529	414.7001	460.2198	458.1268	304.1507	607.6575
"1554455_at"	319.4298	363.856	401.1897	790.3385	370.4411	463.7209	188.7715	193.5447	666.0994	101.978	227.1294	255.1062	145.7334	23.70356
"1554456_a_at"	373.651	282.1786	184.6327	376.9759	248.3054	333.3899	168.0349	142.7515	276.0913	159.3914	161.3437	238.147	149.8108	213.966
"1554459_s_at"	11.66934	55.38257	3.591316	10.88511	57.44945	86.01069	81.24067	15.75287	7.69499	5.048696	101.4933	21.72989	10.2934	242.4783
"1554460_at"	172.9109	39.04086	127.9584	110.7007	195.3302	73.59451	185.8948	134.9809	79.60915	141.882	200.9144	142.0587	122.5788	141.091
"1554462_a_at"	2205.14	1181.031	1041.182	6179.731	3321.788	745.6085	1761.09	2080.506	3560.18	1872.096	333.5224	2253.764	775.6188	722.6477
"1554464_a_at"	2014.522	762.9063	987.783	982.0991	1574.376	779.3654	1571.104	455.965	1566.01	710.0403	238.8755	1221.622	569.3638	460.9535
"1554465_s_at"	205.7929	188.0176	94.53385	155.7917	173.5472	102.9977	102.6794	190.7816	121.8467	104.2503	47.86292	200.4553	81.7937	151.5477
"1554466_a_at"	577.487	1277.06	376.6898	959.3564	905.0024	586.6025	708.3475	623.3525	567.6872	150.0856	444.2298	591.5607	148.0864	376.0019
"1554468_s_at"	194.2536	66.27115	13.68214	101.7669	29.76476	98.31005	103.3269	20.95794	24.17353	25.04637	124.5817	15.73803	27.39366	23.07604
"1554469_at"	255.8325	458.1176	528.2378	471.6868	383.4266	485.8565	318.9165	662.0748	503.8003	613.6457	555.0733	589.7145	748.316	436.7021
"1554470_s_at"	353.5397	437.2521	317.1987	424.7471	492.0182	449.0634	350.8455	341.7763	643.6896	428.2238	393.0529	410.3856	488.8796	390.1908
"1554471_a_at"	177.217	269.1826	260.8843	344.479	317.5486	258.5847	210.613	265.9219	377.7548	168.6732	321.4429	240.7444	162.9769	270.5865
"1554472_a_at"	531.6547	195.4153	643.7313	251.1681	259.2751	324.7383	499.3366	652.4035	416.2392	936.1573	1013.945	546.7233	1105.857	731.9805
"1554473_at"	4.207312	3.673613	69.98215	10.76432	59.29799	89.05408	2.420269	6.779588	5.980299	37.97667	123.7077	108.2148	32.95987	24.9233
"1554474_a_at"	89.51905	195.8182	83.92548	1039.504	1263.704	88.36913	247.4427	269.7949	1686.497	146.8284	191.6642	274.9625	101.831	520.1651
"1554475_a_at"	110.007	93.23402	9.64518	204.2575	325.9801	41.73307	171.9494	276.9695	187.0456	18.43557	89.92368	356.1571	199.9678	467.7457
"1554476_x_at"	121.8837	59.32455	119.1463	78.54732	119.7337	114.2637	81.68382	224.9524	56.54272	130.9824	214.3442	210.5708	115.7142	192.4138
"1554478_a_at"	123.2755	207.7644	98.67319	116.9708	131.1611	77.55993	100.5215	12.6612	10.63069	53.87562	151.996	190.8577	81.69842	85.06931
"1554479_a_at"	1075.009	736.6884	798.7706	1159.458	1090.736	1308.034	1027.525	1209.015	1258.679	1432.048	1699.375	1252.591	2353.815	1250.034
"1554480_a_at"	731.8027	2127.944	622.5974	1146.9	1083.649	1419.701	1342.74	679.3615	883.6661	431.0713	270.3398	753.9859	331.1869	458.2835
"1554481_a_at"	42.49921	502.5038	228.0612	149.495	201.8658	518.129	236.0737	198.3572	229.739	102.8579	153.99	94.36068	155.9142	120.392
"1554482_a_at"	934.7149	1411.426	671.8224	2557.924	1375.471	835.8562	741.2484	721.9044	1184.456	720.835	481.5471	762.2313	657.019	579.8778
"1554483_at"	463.1797	269.8743	370.1175	242.5961	349.2637	307.8207	625.0275	247.9537	280.0935	288.5484	452.1002	560.3598	209.6267	286.0243
"1554485_s_at"	4.010781	4.286541	5.330707	8.019592	6.797193	11.81079	15.25194	5.927101	4.734895	5.08058	18.79436	16.22238	5.57939	30.23323
"1554486_a_at"	1480.609	414.6453	1275.027	412.7339	420.3488	556.3439	596.5378	1049.458	722.2483	1673.479	795.8259	552.834	910.3893	924.3553
"1554487_a_at"	428.3073	251.4663	242.6948	201.0124	275.1695	182.2194	446.245	252.2614	285.566	304.0612	424.2421	275.9904	237.0847	104.0575
"1554488_at"	117.442	148.3871	88.66708	142.0429	123.0689	116.5114	72.49336	57.24976	91.92956	84.40462	106.5966	153.0302	100.2937	40.18318
"1554489_a_at"	35.30615	231.4251	114.519	305.2014	299.8341	96.69078	170.0757	173.4361	171.4636	3.230373	14.10409	64.26942	3.822363	116.9927
"1554491_a_at"	3.334309	7.803259	39.09883	52.93327	106.3884	45.84841	93.84531	110.2239	26.52847	67.9718	22.89409	112.1688	33.5818	27.48371
"1554492_at"	6.592835	8.505494	6.653335	29.25872	4.498884	95.00121	7.763102	7.60207	42.82831	8.595668	19.34684	7.002435	55.35813	2.718656
"1554493_s_at"	141.5495	105.6134	229.383	254.0115	116.7847	143.466	136.2016	106.1862	166.445	78.11028	290.8434	132.6751	95.9052	254.181
"1554494_at"	17.96768	2.778864	15.84967	12.56149	8.227352	34.7288	3.83859	8.770069	4.920417	6.830333	129.6555	82.85696	10.30723	47.12653
"1554495_s_at"	26.67445	38.46554	14.74183	84.91747	59.88711	61.55987	79.70136	116.7099	47.42581	85.24996	25.68951	44.15962	73.22258	164.211
"1554496_at"	70.26427	67.72945	84.13595	93.13404	96.73235	120.7361	111.5462	217.7242	108.248	55.93749	79.21099	163.1803	103.7225	77.15182
"1554499_s_at"	187.7207	155.954	106.7335	129.7712	11.95382	114.1456	245.4754	457.1351	136.7284	247.9065	268.8997	143.5538	193.867	263.5465
"1554500_a_at"	90.39183	43.73753	34.09416	74.73684	73.32303	70.41035	15.76751	245.0454	60.37669	48.33948	185.7421	131.6597	46.28432	211.1156
"1554501_at"	1237.179	1258.565	1532.294	1274.851	1685.677	1605.337	1315.93	1032.733	1478.283	2227.819	3841.05	2373.375	3572.206	2511.766
"1554503_a_at"	675.5015	140.7829	898.6594	111.3952	381.6298	435.1396	959.5937	1530.478	1372.667	2704.101	3748.407	1351.179	4518.681	2815.94
"1554504_at"	46.76583	20.81779	26.74595	70.3038	4.264139	33.50745	51.70039	56.62081	54.6831	26.26817	71.82972	32.97507	42.61774	89.91853
"1554506_x_at"	13.05607	35.85499	53.94021	65.53635	43.47566	49.42192	56.02275	77.2273	29.85176	40.04624	142.1023	46.92735	33.97723	11.2919
"1554507_at"	3.125291	20.18754	4.440083	1.860336	51.97708	36.52659	2.837722	6.588704	38.02308	44.0893	38.65895	50.84476	30.26546	119.7565
"1554508_at"	218.925	22.08546	155.332	35.95321	340.2351	91.81506	167.7144	376.364	271.8789	299.5202	119.386	185.8165	216.5431	336.4453
"1554509_a_at"	309.7966	336.9334	257.3926	195.4023	164.1054	203.8585	38.24515	536.3812	122.648	203.5925	216.4342	169.0062	30.98074	18.06172
"1554510_s_at"	2329.027	2235.798	1154.462	2798.965	2144.746	1574.998	3218.185	1823.649	1485.465	2215.957	1538.118	2029.044	1363.025	2747.265
"1554511_at"	4.477774	78.67546	5.783785	15.11001	17.55628	98.80696	13.17418	27.08908	93.54546	69.49231	175.9427	12.465	125.2815	15.9042
"1554512_a_at"	97.22982	80.85832	147.8035	83.63001	54.2714	121.6304	109.4302	75.67397	79.01305	42.98877	114.1283	110.8447	53.46064	361.0591
"1554513_s_at"	79.68465	111.0132	52.3663	115.2242	29.78997	119.4371	117.9876	107.8642	85.61588	55.64192	108.5901	41.91616	103.2091	154.5811
"1554514_at"	63.47772	7.069993	5.119207	23.26067	108.335	140.3484	99.80193	89.29576	17.86052	58.15838	58.59141	103.8342	83.65692	103.0774
"1554516_at"	338.9496	310.5586	277.2906	459.3556	394.7246	491.2938	484.7804	316.3505	349.4913	330.9666	881.2258	750.1063	362.9236	858.5516
"1554517_x_at"	340.5418	241.0491	258.1317	455.3808	369.9636	329.2863	457.0897	611.2263	432.9243	322.1589	774.4714	575.4155	351.7923	613.5384
"1554518_at"	224.4594	189.0839	272.9814	235.5166	247.1425	236.9836	273.7065	253.3682	171.3282	159.6158	434.8976	452.8819	235.7429	448.5717
"1554519_at"	61.87004	136.9594	103.7329	126.4445	69.11501	160.58	118.3466	190.1305	18.56976	109.8152	203.1301	136.1956	77.91142	141.9026
"1554520_at"	44.75537	37.23948	68.11987	28.70859	9.330847	18.50557	85.62961	157.3533	58.4434	12.06321	133.1002	180.9049	20.98127	28.06968
"1554522_at"	354.3181	1174.865	650.9971	485.9951	479.4692	939.2521	344.6826	398.7521	302.2381	624.3149	372.5566	331.4517	586.8327	227.7693
"1554523_a_at"	311.5599	556.0042	448.5833	411.7048	398.9743	470.0764	354.6247	416.0299	311.1746	542.056	331.904	468.419	469.1857	381.282
"1554524_a_at"	9.755923	27.40711	69.61722	65.12644	69.14896	170.3302	71.4172	61.08262	64.72128	65.27019	216.7234	29.24088	113.808	157.3411
"1554526_at"	1.116602	1.520254	1.967598	2.721682	67.62558	51.24126	51.45689	62.06619	15.43693	41.10563	190.9364	3.93906	38.77174	110.5932
"1554528_at"	78.72698	52.64382	103.1429	125.3466	109.6647	195.9046	123.9033	336.9861	93.8671	95.85977	385.7514	334.6865	71.25879	262.1654
"1554530_at"	41.34037	86.76486	45.02566	39.95262	6.556068	69.77306	35.48462	5.290236	7.411362	36.98351	35.24664	133.4163	2.457855	29.48824
"1554531_at"	67.30097	18.95885	49.16925	129.2955	236.1914	40.02441	59.41263	194.2053	25.9854	40.54505	311.7708	49.85604	203.6379	277.0401
"1554533_at"	28.42747	12.66902	21.42442	86.79076	60.3662	6.449586	5.585155	88.70154	35.06887	57.52452	88.55304	70.94014	3.260124	92.07468
"1554534_at"	159.4517	173.6652	116.5244	7.771509	138.8812	143.0677	206.5136	203.2444	190.9313	231.9692	179.1794	351.7542	215.3011	359.878
"1554536_at"	34.5071	6.527153	48.03427	64.05617	11.33685	58.61809	9.310013	234.6848	90.79751	34.81259	18.9339	123.7942	163.0688	43.69879
"1554537_at"	103.6611	117.1203	112.6852	78.51012	166.8893	136.2607	82.66734	213.5857	185.7688	145.9595	312.3882	196.7857	94.52375	342.9608
"1554538_at"	249.4201	125.2733	156.7422	313.1139	246.1697	207.7634	297.0413	155.2034	71.18632	288.2692	215.6423	296.9435	242.6384	363.3593
"1554539_a_at"	587.9938	420.4944	310.4774	258.2718	332.516	261.4178	215.5617	13.23531	395.629	717.1703	405.981	233.6884	360.8717	681.1725
"1554540_at"	2.62711	25.63728	52.91931	55.70131	37.20564	67.40522	118.2351	33.00089	4.545162	1.642554	197.8546	93.92551	58.7667	192.7189
"1554541_a_at"	28.79292	111.2884	13.62045	21.33179	52.57818	118.7482	201.5761	117.3693	149.8757	114.1448	192.255	193.428	59.62387	429.1275
"1554542_at"	10.64814	83.88018	88.71756	13.99567	120.8531	146.366	78.68766	128.3959	47.17205	24.38103	239.1525	8.960499	143.2507	298.6271
"1554543_at"	180.3081	75.36665	203.8141	122.1618	115.8888	195.9032	123.4734	314.1235	163.244	317.4421	238.6867	332.8956	101.9875	136.928
"1554544_a_at"	388.1784	402.562	331.221	153.2177	417.0987	509.4376	342.7428	646.5225	720.9189	600.0864	921.9522	755.7483	787.0548	337.5844
"1554545_at"	42.34154	129.8551	52.84197	121.6968	79.05235	112.0571	113.5653	163.9634	63.78951	91.13159	396.5036	208.5378	189.2329	324.3611
"1554547_at"	58.80548	53.86438	78.06248	73.55821	68.25731	50.48866	84.13087	208.1122	61.43581	21.74242	261.9515	176.973	52.40812	111.123
"1554549_a_at"	207.1596	74.61269	138.9155	101.8827	109.126	68.66997	137.4724	189.9108	167.573	154.9787	175.043	40.84956	77.03352	231.0553
"1554550_at"	14.24927	5.847851	40.01967	33.0657	3.371501	47.8846	58.41365	11.98462	5.60273	5.371658	58.72798	100.2532	56.54422	56.82493
"1554553_s_at"	1027.386	690.0223	349.2379	392.3438	408.1785	444.2327	660.4481	334.4221	374.6758	401.2119	335.6566	535.8713	276.6751	362.9611
"1554554_at"	45.28439	96.73929	24.20607	10.05804	10.20085	8.141888	36.25184	96.98216	5.904729	34.59352	18.96793	20.63818	15.01729	10.37105
"1554555_a_at"	393.561	753.8566	416.3976	437.4247	606.6302	563.8038	399.2188	293.6607	257.6812	230.9833	96.28486	377.8642	192.524	15.58152
"1554556_a_at"	320.3312	144.9315	293.155	556.3165	300.2467	168.9827	186.2168	173.8152	281.8523	374.083	377.1596	392.0674	478.9	446.3813
"1554557_at"	285.896	109.875	284.0698	416.1245	208.8705	222.0716	222.5776	306.333	338.1104	343.5438	486.8475	282.0789	349.0137	451.3152
"1554558_at"	152.1792	51.54745	137.9887	127.9573	112.0014	83.42857	108.3947	233.0859	107.3632	185.9067	425.0227	199.9539	193.2379	142.4087
"1554559_at"	37.88001	86.57247	92.40995	39.33183	23.03464	57.13269	22.86788	26.62245	28.8496	41.22714	70.33028	90.18176	24.6461	385.7622
"1554560_at"	7.555459	23.82298	45.72659	33.78214	105.3407	118.9505	71.88808	121.5855	97.31815	73.05509	135.7068	151.5774	10.98262	12.1402
"1554564_a_at"	20.68396	16.38409	14.30226	25.31015	72.7862	77.56051	24.93995	84.43473	58.59416	23.75863	163.7369	107.2495	71.62155	55.76913
"1554565_x_at"	30.46806	20.62699	22.64991	33.52956	23.46307	28.32533	34.54011	27.08848	26.01676	28.75643	46.07031	26.72784	19.72181	70.23494
"1554566_at"	171.677	116.725	69.79623	141.5841	198.57	76.79464	187.9843	183.0875	182.7294	206.2876	336.5396	238.8381	239.9384	490.2625
"1554568_at"	114.0393	85.16174	42.7938	35.94966	45.15036	108.2247	51.48206	112.2065	37.68262	115.2037	166.6511	65.01653	115.9971	308.6539
"1554569_a_at"	846.6248	202.8341	625.9711	250.903	510.0043	401.1111	583.9656	821.2167	810.1235	1083.127	532.3914	942.5291	917.667	721.9764
"1554571_at"	536.4011	149.6259	475.7374	296.5789	185.3499	306.2668	577.9423	510.2124	449.0075	801.9864	595.8016	434.2958	384.812	498.0646
"1554572_a_at"	751.7145	1017.766	849.1417	501.2776	521.3959	1106.389	740.6323	477.733	587.5365	365.8091	138.6322	524.2155	255.8238	140.5568
"1554574_a_at"	471.9171	561.2827	197.9318	261.8268	353.3445	460.5682	433.9654	274.2004	296.7129	435.5824	293.0525	325.631	416.5861	494.1048
"1554575_a_at"	29.64149	166.9606	23.47771	34.42815	35.74983	30.99433	37.45916	43.8279	163.3016	31.80232	379.8915	21.91793	282.561	131.0883
"1554576_a_at"	41.74654	104.1709	88.82562	35.65586	180.3738	213.5012	28.03184	94.81381	14.86406	95.83018	48.24722	65.7484	24.91666	170.477
"1554577_a_at"	844.2075	1350.6	556.439	825.2504	1113.286	1087.329	1560.582	869.4882	1025.223	763.7012	847.2032	999.5067	897.3469	993.0539
"1554578_at"	184.1569	85.97589	138.401	151.2529	73.92275	69.5895	145.7907	210.8895	175.6575	156.8986	414.3309	135.1741	219.7058	266.2654
"1554579_a_at"	4.703262	5.703006	18.95515	52.22671	90.0025	28.88768	7.905644	137.2816	38.14312	9.242614	32.02701	11.26997	5.080331	241.0586
"1554580_a_at"	277.8355	164.993	119.1674	24.91233	181.1928	294.8232	37.33119	142.5344	33.3736	116.9262	250.3341	217.0652	170.0521	24.87378
"1554582_a_at"	79.30795	30.6696	42.0972	55.50291	35.54296	118.9096	77.57047	311.6763	90.0378	96.42747	227.4484	146.178	71.97005	40.30766
"1554583_a_at"	69.4957	86.79929	66.86398	28.22761	15.29183	108.3304	8.987309	31.51082	133.3099	58.65701	258.6114	216.5379	20.19396	214.8818
"1554584_at"	21.84274	14.37605	12.02536	14.12903	134.1471	18.75395	19.73719	33.35611	9.099452	23.00009	172.1244	50.0983	15.12542	22.73086
"1554586_a_at"	64.89222	9.00655	32.00051	155.1932	120.4929	116.0553	13.78275	47.38295	118.3908	15.77394	42.04606	14.1989	9.326562	228.1935
"1554588_a_at"	48.04012	132.665	82.42442	68.21937	102.8518	106.9573	113.4983	55.15651	39.3708	77.03603	127.2372	121.6102	21.28565	2.712317
"1554589_at"	227.1505	178.171	191.0673	70.41505	110.0882	179.5783	85.76524	190.8161	193.2027	137.1371	243.8006	267.8691	120.9312	76.15188
"1554591_at"	92.88963	129.2977	197.6869	180.3085	254.2153	293.8455	154.7299	310.0594	203.2738	167.736	423.3871	246.2107	128.9941	653.6168
"1554592_a_at"	7.016644	23.3559	24.09555	40.63257	47.27312	45.32846	34.11809	131.4324	24.39454	7.821781	5.234563	13.29921	33.68428	217.1491
"1554593_s_at"	4.149281	21.84731	17.68672	6.899391	4.225143	95.45916	13.91598	108.1063	6.096782	68.17002	130.2044	180.5469	74.8597	91.67287
"1554594_at"	485.9698	160.3112	335.6159	474.2847	444.0427	278.3872	568.6693	676.263	513.9443	814.1326	3204.617	522.6907	1465.209	2028.476
"1554595_at"	707.957	869.7474	832.4282	711.7847	880.2867	1212.623	788.8087	443.6688	862.5046	734.4696	1358.177	862.9865	443.2566	864.0764
"1554597_at"	500.3086	602.1288	668.9473	294.9615	278.5202	613.9713	667.8813	524.3588	304.1154	1627.196	730.8762	991.3421	1640.865	1239.193
"1554599_x_at"	357.6166	707.374	602.692	358.7134	383.7473	746.2636	463.8687	364.9963	421.7878	1144.277	674.2623	775.7061	1272.475	1269.943
"1554600_s_at"	227.7559	3516.946	670.0501	970.3938	1055.893	1198.133	750.1205	442.9776	1434.695	128.8779	148.9127	173.0645	168.4882	499.9501
"1554601_at"	64.13449	26.54669	89.18092	42.40096	5.370955	67.28284	2.442158	117.2165	9.280244	84.05427	192.0852	146.3042	12.55847	136.2937
"1554602_at"	263.1112	80.25919	131.1253	136.3557	214.3196	208.9449	123.3395	109.7036	174.8289	129.6337	157.8349	111.2137	94.97041	93.90105
"1554604_at"	12.43772	45.98328	64.97549	73.25978	72.68707	72.76996	104.6513	24.79511	70.84996	67.99529	74.89559	146.9094	14.19804	324.0341
"1554606_at"	27.1004	72.27798	69.35025	60.85354	93.40836	111.461	71.23185	185.4492	261.925	89.32355	28.71603	116.1573	64.68323	112.4372
"1554607_at"	30.42294	55.33467	55.73854	63.51165	13.33484	115.3797	69.86474	79.69493	12.22034	4.292253	21.53585	36.28106	26.17744	10.04848
"1554608_at"	1463.71	514.8054	2194.498	1153.643	1200.406	1031.661	1132.033	1053.624	3006.991	5866.894	3740.791	2937.013	6182.361	3218.895
"1554609_at"	64.90353	47.38643	63.67657	95.9147	112.1047	64.31284	14.01671	102.1728	156.392	25.08633	235.2732	146.1051	57.54401	48.6875
"1554610_at"	31.74249	10.76766	17.37077	24.48708	148.2924	20.17838	30.42365	14.10185	65.69235	16.56974	22.73319	25.59163	109.1136	18.7575
"1554612_at"	49.14153	55.18092	57.36428	107.9145	246.0859	66.42187	21.2904	50.42163	62.18557	38.44037	119.9273	83.49168	34.55554	82.58252
"1554613_a_at"	126.7288	19.71758	16.78007	42.40134	34.27365	12.28471	16.57138	41.94683	69.07688	87.96262	31.82316	20.81239	12.60559	18.49323
"1554614_a_at"	181.8178	105.3623	72.16984	64.64009	145.4819	108.1575	56.80819	151.7782	102.7975	133.8266	113.315	67.98924	106.467	125.9574
"1554615_at"	15.15067	6.642869	16.08351	142.9207	25.13681	63.42038	108.9615	6.545443	14.7612	15.18512	15.49528	65.58775	29.48357	110.6141
"1554616_at"	384.4836	164.1157	199.5186	283.0491	472.0933	368.889	331.1863	342.7717	256.9496	293.8597	550.9103	427.4233	325.0584	418.475
"1554618_at"	87.16062	148.2272	93.26514	74.06893	217.5829	21.87687	168.5062	155.9906	16.69444	159.1373	93.02017	35.81105	20.18093	278.3542
"1554619_at"	12.30327	5.340358	22.25542	1.646753	20.94915	43.91945	36.0805	7.166359	38.04012	25.82056	41.80095	77.47304	3.236617	2.462973
"1554621_at"	130.6483	79.99525	123.0233	171.0833	150.8601	47.18852	100.9445	53.55308	84.92664	51.21677	97.48264	169.5985	100.6929	162.9829
"1554623_x_at"	128.5834	88.88459	104.6837	120.81	76.01397	67.40023	100.5544	41.66583	48.29955	86.25117	116.8741	41.05492	70.38641	84.14026
"1554624_a_at"	572.3039	109.1407	478.5352	115.4256	217.647	332.693	364.3379	774.0837	431.7982	1500.621	483.1615	586.9769	1256.393	1746.417
"1554625_at"	95.04514	90.61996	130.0339	242.9154	187.9431	132.0047	269.6227	238.4084	101.7059	72.74884	254.2844	180.0356	173.9759	423.9341
"1554627_a_at"	428.8907	440.3307	438.796	406.2997	767.775	429.1958	396.8673	449.3634	466.4789	442.058	297.0499	388.596	256.8654	221.2482
"1554628_at"	285.6473	387.2379	264.4349	194.1421	211.6159	261.1845	474.0205	305.3488	165.8158	141.1098	6.254888	241.9973	79.80815	171.2936
"1554629_at"	13.96545	12.05093	6.97248	2.897549	332.6702	56.6022	52.2336	20.34635	7.357002	45.70512	81.19209	92.51292	69.92879	87.83125
"1554631_at"	214.518	155.3311	230.1457	224.6395	248.8805	220.0092	354.5382	414.8836	86.89945	170.1341	412.5353	289.386	177.3911	361.3919
"1554633_a_at"	67.13837	15.81939	73.93819	58.52292	10.35555	152.9881	182.7069	72.37898	31.21894	11.10624	73.15456	174.3665	73.66577	239.4531
"1554634_at"	8.869245	12.78691	54.79366	19.93785	5.329752	43.295	12.44599	97.2569	65.59071	4.660039	4.94539	167.0679	83.61952	47.79176
"1554635_a_at"	133.3021	46.30013	85.24826	46.23711	35.78564	16.68555	44.61306	158.1664	106.4946	44.32188	138.3253	181.9036	69.04115	86.80624
"1554636_at"	21.32654	122.6172	147.1295	564.5094	332.9408	253.9283	147.5532	113.2115	64.90111	52.20427	86.81749	108.1103	69.29326	161.2033
"1554637_a_at"	132.2482	152.287	124.0514	235.1167	211.1075	157.144	228.2618	103.1287	193.6859	162.8434	379.1941	311.0318	192.2924	321.3011
"1554638_at"	105.1798	7.598355	63.82028	26.94629	76.87532	113.7102	47.35335	83.11549	147.3125	51.80802	520.2293	103.3747	73.96777	139.5169
"1554640_at"	16.56072	3.274818	52.45573	6.64055	69.19567	9.799884	72.35865	107.3324	41.87045	67.76556	171.8091	47.74792	44.06771	7.804669
"1554641_a_at"	91.19088	78.34963	138.5982	30.3993	128.1463	127.3782	50.31402	75.34264	85.9669	275.118	240.6274	299.3685	250.8724	68.49832
"1554642_at"	25.45913	73.56813	59.9483	131.54	175.0442	143.8946	134.5572	230.0384	89.22436	143.0097	323.5749	180.5442	145.201	460.045
"1554643_at"	43.76029	23.26253	19.89426	3.820557	11.25039	69.78309	122.6379	11.69931	88.05226	29.91083	15.35401	7.645141	10.64863	106.0162
"1554646_at"	114.7208	180.6566	17.37508	30.57121	76.28314	56.33615	239.6734	158.1425	98.24475	44.10304	235.9403	227.5474	134.2403	293.105
"1554648_a_at"	45.77447	110.528	74.58961	175.2944	165.0098	70.48196	89.74487	23.38038	53.99634	113.6836	202.3589	227.8259	116.8598	106.9752
"1554649_at"	436.8205	271.1416	126.5091	208.1676	176.2337	231.235	278.8084	391.3752	159.0434	177.478	388.769	253.7598	94.36951	858.5771
"1554650_a_at"	49.10761	27.18293	65.89003	16.30678	159.5287	155.8156	135.5249	159.1842	18.49453	58.76983	252.3266	152.3157	31.2635	55.63155
"1554652_s_at"	25.81707	29.28429	80.83559	24.9406	23.69982	26.49396	94.50246	164.5875	67.30994	25.26772	158.3015	152.9548	177.9721	168.7993
"1554655_a_at"	25.68345	13.52448	25.23102	20.38318	20.56467	78.41242	50.55997	214.7329	20.63795	23.80853	22.94166	36.41877	48.04824	141.9154
"1554657_a_at"	29.20719	66.04238	36.82409	29.97515	116.5278	19.30002	90.24174	114.0462	24.44818	12.48374	36.2533	167.97	25.0936	17.90812
"1554659_at"	75.97974	165.2231	82.04462	49.44671	92.88343	105.9115	76.85615	118.7937	91.76849	143.2423	299.1648	72.84692	92.04912	173.2062
"1554660_a_at"	139.6207	57.26367	105.0157	162.2299	16.39617	68.16757	7.440524	233.5944	101.8059	153.9503	263.9333	36.93198	15.72587	55.32273
"1554661_s_at"	452.3724	202.0984	288.9053	545.0858	438.2164	214.1683	375.4404	426.6661	304.068	278.3669	248.7996	511.7044	198.9883	258.4722
"1554662_at"	17.88444	23.73446	15.06554	99.55214	24.77894	23.29988	19.60652	26.34707	15.60668	14.38901	25.70184	287.3518	93.72269	49.15235
"1554663_a_at"	29.01006	3.126629	2.858547	121.7843	17.09969	75.22845	117.7725	116.0538	75.08437	30.79243	278.0282	30.51762	4.390432	247.1399
"1554664_at"	118.4234	107.9521	75.15034	95.9399	199.9193	96.0911	101.756	157.6114	62.06625	110.2418	336.7245	91.4986	114.7668	126.3516
"1554665_at"	97.23342	28.21478	122.2497	98.68967	112.1701	88.44501	95.3904	197.5699	101.4723	139.8391	150.0035	232.4797	98.84501	262.8425
"1554666_at"	14.14806	27.17016	111.9897	50.11753	40.4231	25.45379	160.31	391.6595	131.5113	119.5608	213.2307	24.19555	105.1986	234.1694
"1554667_s_at"	454.0329	1243.235	559.7737	1114.394	890.3802	981.0786	444.0945	554.4102	727.4266	178.1519	308.7227	308.0585	230.422	404.6638
"1554668_a_at"	3.18733	7.752326	20.03077	75.70236	8.50731	11.83009	44.06487	20.42092	96.43016	18.29856	40.07828	113.1668	11.83053	211.0707
"1554670_at"	597.3633	396.5695	328.1211	558.7778	520.6222	311.7684	601.108	263.9272	486.7174	388.4067	507.5068	580.311	470.3016	414.7095
"1554671_a_at"	550.0333	707.0161	585.5729	533.822	792.0336	649.2441	533.8911	308.6814	568.3446	546.5544	887.3862	587.5021	587.8116	933.5068
"1554672_at"	69.76984	81.18298	84.42331	77.49879	85.75097	117.0912	100.5074	82.70229	119.244	100.8917	274.6736	66.70863	145.559	166.2466
"1554675_a_at"	32.98295	48.15851	51.12119	12.37212	20.68969	15.03497	88.05604	183.45	7.697437	77.99772	48.86712	26.86409	69.93546	15.45981
"1554676_at"	1152.092	238.9825	669.8681	259.7859	316.1588	323.2339	475.2584	822.1177	408.2499	602.9115	145.3732	968.1212	180.8934	339.1502
"1554677_s_at"	87.4806	44.83307	65.78085	27.68942	43.14059	124.7216	97.10759	98.36189	105.4018	134.6748	255.9664	183.2467	175.8197	20.70609
"1554678_s_at"	3168.748	3445.035	2403.668	1937.104	2630.687	2140.009	2469.479	2259.364	2501.9	1540.599	838.3558	1991.816	1394.651	1058.307
"1554679_a_at"	257.3391	366.8752	149.9641	321.1929	510.8201	215.3087	151.5026	114.844	786.6669	114.6441	251.8244	148.5022	169.5276	32.1326
"1554680_s_at"	14.13787	22.00697	10.86174	107.6932	75.69553	64.67783	79.2978	99.65533	25.35602	70.35918	26.87212	23.97665	12.36894	130.6589
"1554681_a_at"	10.01727	46.27866	30.65968	24.87925	26.61855	8.1164	8.929984	87.40621	53.35345	15.35345	12.04513	10.36997	22.38742	33.86044
"1554683_a_at"	66.84605	171.3705	90.57372	146.5554	179.917	20.66664	154.2236	24.16905	28.81294	84.45748	222.3215	18.97926	71.14709	29.15697
"1554685_a_at"	4.84198	5.400868	4.970359	21.54844	18.8895	10.08191	12.15088	12.7824	6.983498	12.36518	38.53313	13.14405	7.241779	37.52965
"1554686_at"	164.8638	49.02344	119.6772	31.48297	132.416	92.56167	70.3103	171.6918	66.97301	190.7003	281.4777	250.5835	134.9733	280.6317
"1554689_a_at"	4.70512	103.2831	54.51355	220.3917	453.7429	84.60692	8.292444	185.5081	350.5926	3.649082	17.5906	5.259882	136.9614	240.0226
"1554690_a_at"	1326.991	1248.008	1523.368	458.6879	1102.204	1498.27	797.7621	1888.401	963.1061	2049.222	1656.574	1123.472	1300.013	1085.799
"1554691_a_at"	387.6809	303.3706	258.2036	236.4946	355.3144	335.3522	560.7598	540.1585	318.8907	382.7079	456.4059	624.3034	413.3143	438.9384
"1554692_at"	126.6868	72.9969	63.06603	144.8558	27.81573	97.59251	130.7333	156.7596	66.30523	69.32256	152.4879	143.5462	54.44346	187.0859
"1554694_at"	33.94543	12.68485	4.634634	59.20146	13.55676	11.21298	96.21503	9.611393	3.893571	24.89716	109.2128	19.01604	67.16154	16.631
"1554696_s_at"	5256.067	5082.935	2262.45	858.9056	1530.834	2402.882	4296.01	1157.706	1402.936	2554.143	302.7348	2031.731	582.7654	950.2504
"1554697_at"	11.90885	11.05069	13.9825	9.193699	12.55543	21.49122	30.28724	14.43848	60.42016	18.55879	8.160758	89.9893	6.505928	4.4155
"1554699_at"	41.08504	56.14678	65.7537	150.6776	55.77414	86.38003	90.32256	149.4202	65.27556	70.90085	40.36955	49.20129	18.23999	33.39119
"1554700_at"	5.874827	0.9299613	2.994491	31.72725	21.95955	8.874604	2.121989	52.67508	1.183929	9.784458	97.81348	6.074792	10.61026	105.6612
"1554701_a_at"	93.57171	142.223	143.2311	171.1406	148.5208	187.6855	82.82596	173.5921	44.10317	90.43768	192.1758	250.8273	151.069	413.2922
"1554702_at"	12.32823	11.57459	11.28838	14.17527	8.908027	11.66075	9.248608	183.0928	10.61886	17.46459	16.16613	78.89736	15.95647	18.24142
"1554703_at"	11.03913	37.8322	97.12265	46.44225	53.58131	34.81445	114.0293	85.05593	34.78186	19.04243	95.35042	153.6208	23.56245	86.69361
"1554704_at"	709.7703	468.9832	856.2379	350.3764	469.7979	679.1469	454.9704	346.5087	649.4804	352.409	339.1139	557.4398	337.4579	296.3315
"1554705_at"	21.5436	24.46991	11.36184	29.16046	22.64858	57.98122	28.06647	70.31698	58.75307	11.81558	432.4198	93.39905	25.4506	26.76166
"1554706_at"	16.59946	32.44711	3.47427	56.68352	15.03723	6.547141	5.357668	27.95236	2.453365	4.61216	154.2671	30.78844	21.42323	82.05305
"1554707_at"	9.268132	2.035487	24.2645	29.64768	7.636643	6.511083	33.88198	57.30251	81.81869	62.70803	94.13132	17.79501	26.98622	41.56324
"1554708_s_at"	22.32743	16.25217	20.89437	22.84137	83.70236	24.3811	13.33039	24.57031	11.29774	13.57673	239.0986	257.6742	115.5702	16.17382
"1554710_at"	96.1107	53.28745	62.95508	115.0501	65.55512	49.49163	101.0734	92.83648	77.1222	48.60649	48.0469	177.3414	109.5653	220.8054
"1554711_at"	11.65251	7.32151	11.80957	12.51052	10.56922	9.088264	7.933271	22.99427	15.16094	15.18056	20.23359	11.07539	20.33304	165.6647
"1554712_a_at"	64.26244	51.34002	127.7537	85.59867	102.3008	121.4507	134.9023	171.5224	60.5048	99.63314	280.8532	67.29325	84.55611	92.83341
"1554714_at"	6.268989	4.584027	2.919561	8.151735	6.994453	11.88141	7.720576	6.944192	5.284182	13.76595	22.49082	10.9965	6.345659	40.01884
"1554715_at"	30.68393	20.06187	9.55376	10.22818	17.84635	128.3798	34.12774	194.6615	15.39621	10.39788	41.55839	20.12054	11.51115	61.53109
"1554716_s_at"	24.03587	66.57571	64.73236	25.97732	74.73321	125.3932	31.0777	8.281448	106.9064	20.33047	101.6134	13.84684	94.52303	299.6628
"1554717_a_at"	782.5516	49.77854	486.3201	111.7618	189.8908	103.8184	379.0177	835.3159	397.3789	1517.873	696.7998	392.7807	953.7933	707.7191
"1554719_at"	132.7229	201.8378	229.4757	243.6721	135.9373	151.5806	235.9514	299.446	183.8087	164.1484	335.8715	136.4545	95.52692	8.968114
"1554721_a_at"	544.2913	426.3459	356.3701	520.1152	555.1788	672.6446	412.7526	485.7181	252.4124	430.33	557.6654	529.939	492.849	532.6944
"1554722_at"	56.75103	14.77161	34.56431	12.33893	7.696597	13.24282	9.454589	191.4518	8.236304	17.50987	37.14758	112.0379	36.53439	165.3768
"1554723_x_at"	20.19075	7.087785	15.27624	3.176918	49.10781	1.269365	39.76542	3.616004	27.45385	45.43662	41.19848	7.409267	28.33134	13.38511
"1554724_at"	7.502904	30.22861	87.44014	7.079165	63.19763	111.6708	7.580231	20.94931	43.15773	47.82979	76.21592	149.2287	88.84651	120.8383
"1554725_at"	8.582665	37.06692	9.217457	6.602596	9.366097	16.53213	72.19047	18.58914	4.072683	3.878085	19.54854	130.4229	24.36728	10.83446
"1554726_at"	283.3115	217.2369	422.8399	516.847	422.3333	368.7427	341.2413	418.9326	591.3298	551.3298	422.0635	546.8661	926.983	633.1984
"1554728_at"	110.8246	10.90897	99.65817	4.587038	18.89728	88.43732	23.13102	187.2368	41.27309	120.9485	347.9236	25.20192	20.97749	29.90175
"1554730_at"	452.8606	78.78423	561.5219	94.74187	289.4273	316.0757	261.0396	552.1337	572.7814	658.257	807.7541	885.583	798.902	1084.456
"1554732_at"	61.69896	9.036458	132.0751	141.7654	156.362	93.83548	13.69979	6.826475	85.73875	7.148108	15.51541	44.54214	75.50426	123.5503
"1554733_at"	19.19189	4.980669	41.59052	38.37732	30.25332	66.32916	41.31354	133.8183	69.73121	44.71873	241.8638	9.90448	105.6719	96.84261
"1554735_a_at"	23.9572	13.9881	25.89149	65.51452	39.61565	23.52633	53.36538	11.56507	34.48459	110.1189	12.0567	25.64274	25.42054	167.1473
"1554736_at"	35.1148	9.477385	125.2544	9.337744	15.40232	5.864224	53.30532	62.66552	7.943325	34.25958	83.68909	38.24303	61.91099	12.86591
"1554737_at"	42.9603	70.82658	80.49923	92.46839	178.8317	126.4595	81.45709	207.6261	127.6165	84.63297	277.6643	90.98563	134.9464	171.8314
"1554739_at"	15.58716	39.19777	22.5702	22.8506	21.46853	96.44151	12.9364	47.68958	21.16099	58.25154	108.5793	126.4794	47.90728	7.457027
"1554740_a_at"	84.13062	189.2162	105.6499	181.0623	193.7614	191.6095	133.5083	77.61187	228.4789	173.7938	289.444	94.60738	197.083	14.29271
"1554741_s_at"	16.60646	65.24091	157.6734	85.41358	201.9601	219.2127	10.00499	251.2308	160.1455	98.60674	250.619	178.5459	126.9211	203.0524
"1554742_at"	196.1575	78.41419	163.0694	265.1061	180.8626	279.6575	232.361	241.0958	137.719	65.08317	292.1335	164.9114	154.3275	115.0625
"1554743_x_at"	187.797	159.8844	102.4227	218.7866	218.4818	186.9172	239.8825	233.7073	119.25	100.2316	226.4844	348.3756	128.1763	45.6941
"1554744_at"	30.30367	16.97005	96.16146	78.20426	134.1925	85.79153	128.0121	123.3497	71.07117	69.78973	128.6538	181.5123	217.9647	132.2253
"1554745_at"	96.4493	76.88641	96.99994	265.1435	33.05573	164.4095	157.0895	140.402	113.6841	41.91205	242.6738	110.984	164.6014	62.28854
"1554747_a_at"	389.8052	689.9838	552.0823	857.7544	561.8242	524.8089	501.7227	337.136	703.6831	555.8021	346.2814	449.1927	524.9924	475.9638
"1554748_at"	53.52354	15.61652	34.5774	96.27766	46.07063	168.4027	38.77486	13.38152	79.54365	31.15497	23.08999	44.68944	34.21219	61.804
"1554749_s_at"	196.0882	103.728	66.65491	191.7384	118.7493	157.0555	183.3654	280.8382	126.5682	148.533	303.6698	271.3455	20.42315	405.1941
"1554751_at"	8.168963	18.38153	56.32482	16.22392	3.767505	83.3844	69.07344	13.53535	3.317315	18.82365	4.390769	44.94736	30.20842	92.08257
"1554752_a_at"	23.25413	13.4327	13.44496	25.84652	17.10093	9.516705	17.8455	34.58517	17.38706	21.69217	20.28634	29.0649	14.83382	24.99368
"1554755_a_at"	46.97914	73.31985	13.37522	17.04384	11.77873	11.02447	80.20728	29.60532	8.106263	39.62621	85.62238	159.6754	40.49396	60.75603
"1554757_a_at"	166.4268	25.71019	159.0315	67.22282	63.02236	82.70153	222.5209	75.70644	76.07889	155.0488	100.6526	145.1799	182.2096	155.0949
"1554758_a_at"	16.3991	93.91446	38.05399	79.41303	95.05842	23.37808	13.56084	12.7863	15.23484	11.70057	104.5667	77.60268	47.82282	35.83282
"1554759_at"	30.69868	90.96882	57.48398	82.44467	69.14301	11.63812	37.25629	16.5295	14.79764	13.61512	22.59215	85.96004	60.2097	27.87591
"1554761_a_at"	51.89737	206.3923	149.5948	18.01631	176.6232	145.0559	13.90966	10.06486	90.18759	10.04025	16.66066	9.211037	17.47306	135.3433
"1554762_a_at"	234.0882	96.24871	45.55168	74.36443	529.1934	252.7941	123.9343	302.0805	79.17834	70.89017	35.66925	175.7387	167.2416	46.1171
"1554763_at"	52.32564	15.54031	15.41958	62.59986	9.368428	11.5862	9.061016	7.631139	4.088037	15.60043	50.99215	23.89511	11.93367	32.9924
"1554764_a_at"	4.502507	14.19306	1.632595	4.082106	4.762387	12.45624	10.32305	173.1035	2.154826	4.902793	34.90175	33.76363	38.88005	57.38499
"1554765_a_at"	13.83451	32.92359	67.30337	20.27127	16.22356	35.27309	8.078514	6.6004	13.39668	20.06781	61.48761	138.508	12.13126	8.779456
"1554766_s_at"	91.93234	36.82735	4.535759	81.46153	101.7132	170.7397	74.52064	100.1873	92.38942	73.24309	183.5827	100.4944	69.3334	153.2317
"1554767_s_at"	245.902	233.1161	163.1044	202.9967	325.64	145.6496	221.6294	255.5097	161.1061	228.198	199.0453	147.6431	377.2965	255.6044
"1554768_a_at"	1425.897	1703.287	975.129	411.9075	464.3123	773.1715	1499.193	646.1641	373.3297	435.7856	223.5963	285.8859	181.9626	239.9938
"1554769_at"	701.7803	403.3669	667.8495	396.7087	401.6808	633.2673	478.713	576.5181	599.216	601.6655	739.6596	706.4606	705.2684	652.0539
"1554770_x_at"	766.6113	429.7191	777.257	634.5222	581.248	620.5456	525.5471	591.8699	601.1331	671.277	641.0957	1039.552	768.9966	350.7548
"1554771_at"	124.1927	536.0835	260.6699	301.9588	312.8921	435.3753	112.9484	107.7389	197.4762	136.5485	200.3224	165.5465	63.38648	231.5609
"1554772_at"	79.82281	55.3968	102.1379	25.20353	4.634164	87.65997	125.1614	155.0028	45.04147	72.73209	93.89126	71.95158	98.40676	15.21922
"1554773_at"	7.349752	10.36927	4.072341	22.93018	26.44125	12.47529	14.05268	11.3159	10.77465	7.775933	10.04	14.99741	9.612866	12.39188
"1554774_at"	14.12152	21.50206	8.5306	139.3244	26.27262	132.4579	37.48932	80.51794	177.1706	20.02786	19.0606	22.06137	20.86142	132.3863
"1554776_at"	11.66757	50.28728	27.23926	10.11118	6.075762	14.30428	25.54864	23.78306	10.0348	65.78264	35.03289	15.20505	13.46111	42.24414
"1554777_at"	53.03988	31.54632	7.804444	66.00983	17.2238	87.17493	90.89711	138.9041	67.61324	42.17594	187.9535	104.3744	110.7839	191.0906
"1554778_at"	27.66973	34.48293	20.65247	8.211123	30.56193	24.21876	11.78282	10.44138	32.18242	41.00021	4.819485	59.67234	29.83445	34.62677
"1554779_s_at"	11.46716	44.00032	56.00814	42.32999	39.98115	89.94038	71.75611	178.6294	73.6468	66.55932	110.3447	6.607716	48.46214	6.043751
"1554780_a_at"	277.8103	149.1905	216.0222	169.8435	202.4787	259.1069	291.9846	97.20281	218.2959	178.1513	143.8627	338.9417	219.8066	411.2301
"1554781_at"	70.946	51.44706	43.33836	64.70744	111.9764	82.05558	62.98633	29.47197	48.92636	83.34695	222.7313	22.23494	88.39881	42.10045
"1554782_at"	220.1587	163.1919	31.89605	266.3656	202.8736	217.9243	301.7488	17.88951	155.729	135.438	112.2537	95.14034	51.03852	84.75906
"1554783_s_at"	24.10938	41.80303	74.80614	45.31754	118.1588	73.17902	183.9747	5.771152	72.61501	60.80463	100.0261	24.97464	37.50869	143.1527
"1554784_at"	50.47617	47.50176	55.85479	82.03843	59.82143	44.99938	93.29063	166.008	72.95942	33.47465	86.60094	221.1857	41.70879	55.09784
"1554785_at"	184.1718	8.668376	173.3413	35.55675	120.5133	51.22927	64.42353	125.336	22.89118	180.5828	26.68585	134.2522	136.5853	207.8331
"1554786_at"	55.65633	49.11222	107.0375	97.81291	125.5995	103.5362	200.4617	223.7426	105.8296	114.8058	169.4746	141.854	76.67776	380.9625
"1554787_at"	5.147876	33.05983	5.974052	16.93053	6.57068	11.24986	23.73988	13.02171	22.47975	46.83763	128.1827	28.5583	7.10977	24.81825
"1554789_a_at"	54.0253	57.32962	10.35802	5.477912	35.79597	48.04238	6.274199	52.54179	12.72074	12.90875	209.3814	13.91768	51.71639	203.2663
"1554790_at"	126.5252	143.5288	14.48387	145.8731	192.2435	220.6218	249.9723	197.7035	183.1482	156.2869	51.76658	297.2452	135.2871	64.4767
"1554791_a_at"	42.82883	37.57337	109.4435	78.90556	63.42764	66.3984	30.01476	118.3264	125.9706	109.0989	216.3876	109.0902	206.1291	230.5267
"1554793_at"	69.20061	10.24359	61.99173	50.66294	36.54928	72.18948	96.66843	88.20727	96.30548	12.33045	115.9409	50.90741	6.155584	38.63813
"1554794_a_at"	111.5058	223.7097	257.7596	291.5473	167.9442	154.915	164.275	267.8051	275.2266	188.7235	154.6461	213.7774	121.8478	3.574039
"1554795_a_at"	46.45934	55.00872	17.23461	103.1798	57.37332	95.9201	122.112	55.21525	24.71004	35.23959	73.35169	119.2526	29.27102	17.80689
"1554796_at"	67.77648	73.27285	43.12867	102.5563	130.0821	14.84782	118.1903	30.8484	6.674045	18.80069	166.4305	155.9651	25.58173	314.0014
"1554797_at"	44.27587	3.83798	47.7342	39.64187	2.963008	75.3885	28.98913	36.77512	65.12735	3.646458	51.9758	85.86462	86.47355	141.0113
"1554798_at"	29.13504	41.94546	27.76761	30.73931	145.4888	134.2225	59.45628	256.0347	78.10719	33.44051	61.87397	85.17995	182.1631	245.7976
"1554800_at"	183.7931	126.0949	70.73864	75.47359	149.116	159.1062	69.95691	191.2913	49.49408	118.6602	247.4185	32.63055	117.0836	84.98997
"1554801_at"	42.64693	58.49931	29.82102	95.97704	35.57044	65.74055	10.7131	114.0875	41.55337	18.36184	212.1537	119.9208	125.2109	16.63486
"1554803_s_at"	25.90943	91.31998	81.73074	155.564	42.80717	128.2704	170.0418	338.5855	138.7298	15.02218	198.857	25.16615	97.56666	159.8652
"1554804_a_at"	39.09563	233.2439	135.8731	280.3887	335.1474	112.7667	662.2302	383.5616	173.0021	104.4181	101.3559	312.3658	168.1302	229.1064
"1554805_at"	88.41619	28.63778	45.99323	148.2665	54.06654	47.2457	34.26182	57.02549	15.48799	8.316854	131.3966	158.7757	93.73072	289.4499
"1554806_a_at"	220.0931	279.0738	206.5007	300.0329	198.6516	262.4548	247.9528	361.5587	402.6116	93.32619	116.6315	219.2958	137.0081	75.62117
"1554807_a_at"	54.02991	72.59744	60.89744	191.6744	33.7309	104.4974	66.89334	60.8078	46.56835	11.03323	122.3194	94.34471	46.40381	145.415
"1554808_at"	153.6374	98.94569	130.3311	174.0078	149.4151	213.0359	221.3596	284.6519	234.9685	230.5176	163.763	189.7667	204.4706	139.6935
"1554809_at"	29.04354	83.10532	82.05161	211.716	199.166	215.2869	133.1354	36.9236	40.15197	172.5509	188.1609	251.7851	58.52323	467.5584
"1554810_at"	9.318695	54.59305	13.61107	130.0202	27.79757	61.02249	97.16877	58.35506	9.435852	17.31695	12.16143	8.975795	31.64983	23.09698
"1554812_at"	11.36787	62.64652	12.90908	65.2834	12.30374	89.104	65.27599	178.8349	4.540607	40.52296	121.505	179.7203	94.1521	34.9152
"1554813_at"	66.16162	100.1321	118.8326	46.29683	112.0332	25.50904	6.940083	80.00987	18.32174	48.41663	266.274	96.20399	203.2339	120.9884
"1554814_at"	46.30634	30.30326	48.12531	344.7306	22.58644	53.64737	61.48219	147.4889	37.68323	119.9455	499.7471	34.44844	116.9094	295.9073
"1554816_at"	28.2687	69.28288	157.7666	18.31116	85.34219	263.9209	102.1663	190.4618	157.0739	93.64934	379.1811	263.1092	89.25066	186.7805
"1554818_s_at"	4.718938	67.38272	6.368221	24.97289	13.81547	10.52979	50.48501	6.48217	36.80365	15.99702	91.27156	39.71831	13.46292	52.36116
"1554819_a_at"	40.29427	26.40085	37.36853	64.43777	133.5993	50.38703	105.7721	275.2815	154.6564	216.505	45.05895	37.31674	120.7865	44.0904
"1554820_at"	20.31542	53.1127	2.250462	29.04336	4.8956	64.57326	4.312479	81.93348	61.16464	64.17449	151.1332	73.61469	82.68855	173.0214
"1554821_a_at"	277.9887	363.9681	400.8116	340.2472	402.6821	380.2002	440.6487	348.4024	345.922	356.3697	624.765	280.1252	469.1436	44.04021
"1554822_at"	303.4374	93.99619	129.2959	122.4477	144.1517	260.5394	14.81841	228.6131	20.40042	206.5495	57.9721	32.55193	136.2439	57.06224
"1554824_at"	61.8368	65.68756	171.7781	192.2528	250.303	175.4168	123.7871	91.55237	113.4038	246.3349	275.3849	167.8616	203.491	49.53761
"1554825_at"	7.342289	4.224563	33.49855	8.51475	11.7002	56.25219	91.87675	102.9593	2.922199	5.101751	136.058	16.63829	13.45492	106.5221
"1554826_at"	23.80223	51.14254	13.98544	40.28269	33.14926	26.76458	26.78642	33.46726	86.64093	91.27276	51.53032	96.14458	65.60688	17.78668
"1554827_a_at"	59.13144	144.9823	176.6473	74.9797	187.1575	209.1577	321.2606	323.0508	219.0436	104.4132	57.29154	202.5592	172.856	508.3114
"1554828_at"	37.9545	39.95412	15.36848	66.89285	61.81778	57.81985	34.26541	251.9612	10.47737	5.365479	42.82038	11.87659	4.326879	167.1525
"1554830_a_at"	220.1123	413.1727	211.1214	63.24026	148.4388	236.3288	141.8475	180.8221	144.9323	91.49783	159.8586	162.6663	6.275097	58.67142
"1554831_x_at"	58.41704	49.48184	78.10883	62.14874	35.36951	62.32418	10.47491	8.541222	60.30955	45.62828	197.1551	50.25475	35.63209	6.669803
"1554833_at"	166.3382	158.2988	210.9451	134.172	178.9808	191.3445	215.6319	181.9282	21.38026	313.2308	466.136	200.472	92.67743	30.97985
"1554834_a_at"	17.82535	9.734619	11.3954	22.48594	19.21472	5.382888	42.62117	234.6102	18.01342	182.7086	69.72421	147.8518	72.70553	174.9511
"1554835_a_at"	93.25446	15.82158	134.8485	74.27132	83.74755	123.5493	69.97961	377.5094	130.6382	208.5397	171.8327	175.9321	38.21162	275.2329
"1554836_at"	14.10829	13.7144	43.28072	91.88506	16.24123	49.83938	52.60911	11.93255	3.874939	61.68816	10.18668	18.40534	13.82302	18.65272
"1554837_a_at"	48.49635	131.0942	63.09953	81.38572	164.4031	82.9876	9.729646	222.4433	121.9358	163.5203	102.4131	180.1752	94.89682	174.0877
"1554839_at"	232.1382	242.6429	231.5885	171.2193	354.6375	183.0467	217.1434	76.09276	183.6075	216.028	370.2206	344.3695	238.7683	421.8485
"1554840_at"	67.93458	136.374	41.87578	171.2573	137.0752	197.4384	130.1144	196.588	30.47661	69.66626	292.895	240.3747	126.2831	185.9719
"1554841_at"	76.37553	129.91	98.63046	138.9557	120.1751	137.6868	97.4186	144.8556	7.682022	11.16113	197.1128	78.80202	85.14004	150.787
"1554842_at"	31.48688	71.86729	126.7568	180.2049	114.6395	13.61702	82.87697	226.647	72.84152	176.557	80.74632	60.11514	55.46866	361.3493
"1554844_at"	78.6701	69.15441	88.45136	109.0541	165.3811	38.08054	15.61639	173.1024	88.11594	52.15796	80.922	240.2053	32.34457	92.0491
"1554846_at"	47.20195	67.0827	3.83503	20.82585	60.69593	30.86292	22.13654	99.91176	30.77881	85.02221	160.3941	101.8146	83.15464	9.900414
"1554847_at"	35.77926	18.72349	9.049138	201.7171	39.58266	140.0469	52.74389	40.47352	25.23722	19.55808	163.8505	40.72551	9.745452	327.4649
"1554849_at"	192.948	50.1818	137.153	87.28992	126.7145	58.42798	127.5156	103.1894	116.7232	199.3935	21.12809	15.35857	110.2482	153.2081
"1554850_at"	152.5636	10.10849	147.6486	241.6608	156.7877	158.1064	102.1565	124.2148	79.35115	96.0114	237.9	169.9254	99.60656	23.01488
"1554852_a_at"	186.6068	160.5679	151.822	103.6205	145.3003	154.367	176.4232	76.03259	94.56146	173.0985	196.0467	154.5376	115.6361	245.8277
"1554853_at"	12.56585	36.64206	36.70948	5.04551	50.14608	51.24411	67.28329	98.44356	4.208006	5.096716	125.2942	131.7826	62.39781	26.85084
"1554855_at"	9.477892	19.37635	5.908163	21.86944	16.52216	7.913638	112.1817	70.94088	30.56549	6.104013	30.60903	167.9682	5.287238	21.97872
"1554857_at"	42.85949	22.40043	118.0565	273.9173	78.41425	66.41873	157.7172	234.0722	67.99034	144.7727	122.4561	46.26571	105.7675	93.7904
"1554860_at"	448.9481	385.7642	259.8351	279.2598	537.9279	349.4488	428.4757	499.9404	590.0965	668.7454	948.8416	832.4048	772.9793	788.0905
"1554862_at"	43.4647	13.40139	31.43193	17.4651	30.93712	36.10366	17.28274	167.1853	71.72737	7.670826	14.61649	22.5041	6.186409	196.0645
"1554863_s_at"	25.07149	10.75442	52.15981	96.97417	26.48042	20.76997	102.4005	11.30737	134.0407	19.81277	89.13866	136.4111	83.88898	52.17042
"1554864_a_at"	55.24406	94.16495	145.7358	169.4873	231.9236	157.8398	196.0162	172.4669	49.51418	138.8828	236.4814	124.9655	163.1375	393.2401
"1554865_at"	4.590726	2.456832	29.61246	2.001113	2.875047	16.21569	43.8412	15.09469	25.92121	6.700885	106.3921	36.39467	3.228774	6.002063
"1554866_at"	46.91279	68.17548	92.28687	65.64745	142.816	158.0795	112.7831	149.0725	31.96103	17.03212	424.9255	166.7393	110.3549	252.1693
"1554867_a_at"	25.07418	4.685944	61.81049	15.01733	8.011104	84.82231	65.88873	49.48098	8.525578	9.385307	12.94976	78.53175	12.85389	19.70141
"1554868_s_at"	1910.47	2528.78	2047.809	2251.597	3595.967	2179.825	2194.754	1660.422	2402.931	1856.53	1340.015	1516.489	2081.121	1905.022
"1554869_at"	255.2144	199.8484	213.5824	223.4161	283.1141	271.767	158.6548	48.8847	217.8977	240.8679	558.2705	259.5356	206.5326	155.8855
"1554871_at"	45.58487	52.55062	43.1627	25.68158	73.03905	59.86943	71.53206	201.4421	94.35376	40.31208	56.73527	102.5789	39.59696	121.9109
"1554872_a_at"	8.200349	8.900072	9.678527	96.92418	14.79457	56.44733	93.43248	23.86122	8.405476	59.30887	18.99878	19.89055	36.52953	366.4579
"1554873_at"	169.1767	248.0278	161.265	310.6471	180.513	215.0176	164.8134	125.3462	266.8121	148.6307	227.483	157.1114	165.5979	141.8512
"1554874_at"	52.34312	39.42473	1.89218	40.90738	38.74762	28.80369	107.4504	106.4085	26.20877	18.23766	136.7041	31.25706	113.9797	124.7891
"1554875_at"	58.00008	82.14539	127.0174	171.992	75.84756	108.7187	72.6398	366.0972	167.9101	232.7004	349.4816	55.49993	232.0977	192.9125
"1554876_a_at"	122.4488	111.124	304.4886	40.32027	170.0056	56.14739	204.7389	95.67934	13.26111	10.30811	180.5183	135.2501	15.18544	322.7282
"1554878_a_at"	308.5566	240.206	422.249	351.569	284.5498	368.5461	294.4305	474.6282	403.1071	727.2198	738.4436	460.4788	392.3994	409.6428
"1554880_at"	87.97562	115.0087	23.97719	56.21843	254.4534	127.7672	299.3669	50.22205	44.93221	93.95416	51.65559	258.4619	28.65266	234.8822
"1554882_at"	68.16179	126.1019	57.0806	73.67992	83.1075	109.4398	89.45932	26.95663	68.66152	47.33598	166.9241	43.7209	52.44725	122.8739
"1554883_a_at"	249.286	308.968	204.2806	195.2261	127.7032	163.4961	136.9679	127.6145	206.392	143.0073	100.0523	81.78889	110.9029	37.55218
"1554884_at"	53.84902	2.93329	62.72757	75.08376	50.7924	28.26927	30.24402	6.746723	1.5575	8.690067	131.5591	7.290151	5.547663	3.495535
"1554885_a_at"	195.0008	231.5421	228.2057	120.5757	160.965	246.1672	175.7414	191.0164	99.35197	111.4443	21.6805	94.42008	97.1934	156.6283
"1554886_a_at"	107.574	111.3931	14.76018	5.428954	10.3932	78.80577	24.23133	23.61536	62.70891	54.76957	15.06748	118.8579	67.8998	214.1693
"1554887_at"	62.04988	44.86699	16.04135	71.89974	56.88195	116.583	2.03056	142.7482	74.58405	54.03467	95.17133	93.14044	36.54608	231.3086
"1554889_at"	65.69733	60.17301	44.40479	182.1509	103.4975	45.34882	80.88396	89.7241	103.91	80.97573	8.910585	167.0096	86.00081	29.10471
"1554890_a_at"	275.8275	343.6568	403.6044	369.0334	356.1848	322.8212	391.0587	426.2917	624.841	321.2767	438.75	341.9315	217.9969	670.4255
"1554891_at"	49.2635	20.31715	74.64854	90.18471	40.31202	18.74442	21.61719	186.2573	117.9037	86.16139	273.9239	10.67056	144.0113	77.26553
"1554892_a_at"	23350.47	2445.821	9680.75	2912.665	7895.419	3430.563	13098.94	18080.78	19649.36	16996.07	4419.073	14415.12	14956.35	11069.78
"1554894_a_at"	567.8124	1168.566	432.7308	588.4208	560.7469	918.0071	447.8543	140.3836	472.8761	310.2051	322.2342	427.3042	374.5994	259.0678
"1554895_a_at"	20.79875	4.662789	9.198909	14.7197	22.47086	23.83238	23.25815	32.6301	10.02807	9.020427	99.08759	13.38873	28.09976	49.67048
"1554897_s_at"	44.27489	7.747448	10.44072	90.18169	62.57259	10.97074	9.853426	13.82792	13.30995	13.98749	6.645251	97.01642	62.15223	45.54273
"1554899_s_at"	12375.04	896.5674	6984.747	942.0557	1723.153	2925.793	11233.98	12762.14	10375.37	23628.11	10575.06	7175.608	25384.14	21220.7
"1554901_at"	61.57561	67.65383	141.8253	73.04668	214.4529	103.9804	172.0676	69.70507	42.44789	108.6274	72.13017	125.9122	80.19794	24.93914
"1554903_at"	87.19666	118.772	294.9215	25.68402	317.0334	162.6315	195.5276	58.62538	132.5271	111.7967	433.8303	28.70291	197.636	48.87206
"1554905_x_at"	280.9168	390.3831	359.7813	121.8334	395.6553	214.8813	301.9149	385.2476	262.1996	428.5555	316.5034	130.4681	205.6635	104.5511
"1554906_a_at"	479.1312	123.9289	324.8698	89.92754	205.8127	389.2572	968.934	381.9613	56.95604	173.3072	270.0377	501.2315	329.2355	734.4482
"1554907_a_at"	105.7177	79.56604	75.08458	15.15867	86.13654	81.08148	214.8427	114.7093	58.41074	54.4464	140.1925	179.9608	77.98304	16.17738
"1554908_at"	3.335174	3.577033	5.534463	5.6467	4.559	5.351483	5.305277	13.44524	6.926939	9.690541	14.04015	40.84768	10.84479	17.82781
"1554909_at"	135.5036	187.7248	85.07449	193.9548	64.86584	14.51575	250.6237	169.6201	27.59776	146.2908	300.8228	232.6322	14.89917	38.63854
"1554910_at"	59.13789	8.827585	41.44196	137.5393	175.2443	31.54704	8.279546	24.90127	336.6971	47.11097	18.45725	10.9098	63.40349	125.6372
"1554911_at"	72.22971	16.14574	57.52372	71.28059	72.10651	83.14162	42.7071	93.76472	30.84407	124.8988	147.1442	58.13275	100.7092	258.8457
"1554912_at"	1.936971	3.269928	2.432178	1.91709	3.204235	33.6637	3.627589	12.09051	2.229188	1.310139	14.06046	3.953445	4.417899	8.298831
"1554914_at"	51.59113	122.655	84.45217	107.0802	110.9775	33.97756	109.5676	16.29913	101.4985	74.94717	217.1577	31.9119	104.6615	6.687361
"1554915_a_at"	434.2354	376.1394	590.1443	263.1289	225.6311	335.8184	199.5636	504.2453	630.1274	387.7693	431.0777	237.6706	379.9582	452.0836
"1554916_a_at"	209.6241	59.17586	10.97991	68.88427	82.26662	58.95325	72.21606	100.8551	48.64605	118.8742	160.3127	203.6932	64.14808	172.5069
"1554918_a_at"	146.6537	243.8521	275.4808	14.24087	164.1936	268.3347	112.7358	198.0334	54.91275	16.63924	25.80233	91.04139	15.00999	48.80369
"1554919_s_at"	125.5758	43.6488	198.3956	34.04295	258.7552	226.0718	26.19102	404.0122	134.3704	116.5987	142.9385	565.3196	78.94595	394.0695
"1554920_at"	43.65213	17.6673	22.97836	2.420948	26.53092	0.5062415	13.15365	74.43525	34.49484	21.09324	2.955505	52.75994	4.147179	6.695258
"1554921_a_at"	6.65739	39.67842	24.06464	75.10389	3.44085	7.798426	11.22691	16.24913	41.62847	53.61215	140.871	89.97991	40.16321	73.22752
"1554922_at"	4.113457	53.24842	37.89618	41.89522	19.36499	14.3797	35.6922	6.646005	3.776064	3.392381	54.17648	6.431303	3.566375	37.49576
"1554923_at"	30.76873	38.3837	39.63235	56.78252	102.5313	9.144316	78.82003	22.19748	84.98072	11.48401	8.404466	73.82088	8.17413	26.09887
"1554927_at"	11.90405	26.48716	10.32562	15.84353	19.37724	93.51953	86.35221	104.0143	86.39824	140.545	37.27541	57.60075	56.21906	199.7549
"1554929_at"	155.5155	194.5338	176.4348	133.8192	138.1707	101.2514	210.3368	105.0921	70.40297	163.5845	163.0453	209.2352	72.98167	17.91127
"1554930_a_at"	26.44853	216.393	196.943	722.9703	557.2488	205.0094	213.796	122.6235	395.5707	19.6399	176.7845	102.0157	30.466	43.26092
"1554931_at"	1.372705	21.44769	6.889067	12.69168	10.9052	43.05839	20.26502	13.2613	3.149125	3.804182	33.39383	42.14628	4.769707	6.228303
"1554932_at"	3.910075	2.769602	8.008924	4.721771	13.27391	39.02969	17.32565	6.426232	19.15777	3.925731	161.6262	8.152888	6.933556	19.32558
"1554933_at"	95.00749	274.4749	190.0756	190.2166	294.1271	412.7105	192.2934	19.69745	75.82764	133.499	22.92405	258.2041	141.6508	185.7804
"1554934_at"	95.48625	10.41044	60.9802	191.101	174.3359	59.42202	132.7065	99.31718	18.56883	61.59782	251.5593	112.0058	69.62189	135.5238
"1554937_x_at"	61.44242	182.807	7.461443	23.06074	24.08508	10.12979	170.4283	271.4558	101.8682	119.7391	215.8898	150.2093	153.7957	12.81299
"1554938_a_at"	43.8681	6.633852	38.00669	18.21746	16.54593	24.76148	66.02341	22.29928	62.68175	7.547343	20.6019	116.9603	6.373109	215.4379
"1554940_a_at"	39.37136	39.60295	5.687791	67.75512	84.59668	23.85378	128.9259	22.63759	6.004073	99.60258	64.50698	60.04033	27.10159	279.2064
"1554941_at"	59.22391	29.42439	2.396609	45.63578	29.66744	2.710113	7.505528	51.45646	52.22598	3.556492	79.77422	7.582292	22.49826	20.53908
"1554942_a_at"	89.21287	42.18921	65.88714	316.2349	146.5654	14.5114	100.8295	141.0106	106.6062	30.8656	184.0499	85.33215	69.8885	112.2447
"1554943_at"	103.8845	63.81516	90.37096	109.354	168.8512	121.3509	161.2224	214.8891	67.68873	163.4491	212.3781	126.7464	135.2039	376.8317
"1554945_x_at"	148.4127	91.80926	91.28271	160.5197	43.05479	153.4283	118.7183	115.2541	51.44358	167.1734	256.7978	210.1443	118.2454	80.15767
"1554946_at"	7.32307	29.68845	44.98833	76.06747	62.41801	88.90057	18.9828	16.02118	68.41352	35.6092	124.5778	87.22571	15.18058	159.1327
"1554947_at"	92.58294	20.31497	35.08941	30.64136	82.08304	87.80095	33.89898	97.62895	58.15513	86.9287	142.8972	60.20601	131.1362	19.41541
"1554948_at"	1124.095	472.4873	834.5544	430.7087	646.5511	684.6295	558.2753	215.7282	748.4607	807.5291	972.3317	801.253	682.6346	540.2974
"1554949_at"	35.40491	13.05203	50.95802	234.4897	135.7859	23.54031	38.683	7.565862	88.94972	36.97056	156.7226	124.3587	87.81757	114.7206
"1554950_at"	40.81344	28.52182	144.9042	259.2318	139.2588	147.8318	130.2215	74.89931	109.9756	183.3972	193.5372	244.3539	159.8918	254.2159
"1554951_at"	108.2226	189.8072	49.93807	9.790325	83.87296	93.17287	26.93806	75.88191	19.89834	61.50629	183.5515	248.0997	71.63049	219.5889
"1554952_s_at"	322.7802	171.4615	513.9047	19.47877	52.08816	219.3258	579.3974	907.8515	866.4825	1178.559	2283.557	711.2037	1234.728	1957.488
"1554953_a_at"	17.71177	11.36204	45.144	92.65507	18.85306	14.98583	15.96229	26.96615	7.20435	96.04558	121.2422	116.99	21.33044	26.72774
"1554954_at"	70.7951	18.18657	18.12021	109.041	85.37965	96.20376	23.66476	116.5798	6.946041	72.49558	40.96843	13.11895	76.32904	235.6199
"1554957_at"	21.63022	55.10926	34.28806	70.42173	107.7556	3.473354	6.763272	188.6884	47.27964	91.08461	33.56144	50.39849	2.208806	11.64369
"1554958_at"	36.74879	42.64883	109.4453	13.33281	49.2871	27.60261	94.17464	233.8368	275.551	350.2958	394.0907	44.42706	455.6146	538.7434
"1554960_at"	28.15428	6.622267	27.67992	7.295815	7.888757	8.765572	5.402911	94.18871	33.77345	15.27113	142.9629	31.60679	3.853743	6.796856
"1554961_at"	9.273707	16.95888	48.41708	12.11889	18.18265	9.441737	28.49079	8.789477	8.278536	7.111363	12.38669	13.61849	8.404296	70.82373
"1554962_a_at"	92.03003	19.68707	71.15813	183.5146	27.99626	115.9121	241.3798	228.0673	13.27324	64.30946	177.4434	37.78408	43.81301	262.0017
"1554963_at"	65.23666	252.2889	129.8079	380.4886	105.6692	290.6082	91.69191	126.1521	166.4899	18.96554	390.6115	301.623	89.09588	23.36959
"1554964_x_at"	57.01304	291.6559	141.6974	395.9817	201.0296	384.7179	58.93456	152.6803	317.94	22.98522	239.2611	18.60417	32.70053	4.537396
"1554965_at"	2.74525	70.97558	28.5261	4.351648	50.89349	2.98916	54.80354	83.31915	65.63234	21.20371	21.63068	11.06826	80.09753	15.28854
"1554966_a_at"	13.90676	10.90166	114.7538	18.28297	25.71395	163.4342	83.60441	163.3177	9.516443	83.74937	34.6644	34.63572	96.2618	141.2562
"1554967_at"	141.3392	80.0461	103.8086	18.29355	46.11851	82.34039	7.780967	12.63053	53.34571	19.42628	223.1014	114.1538	64.72091	65.93998
"1554969_x_at"	103.6064	73.25096	13.72696	80.21915	102.1645	94.2044	122.9312	215.0971	16.81419	110.2049	201.0019	5.053267	83.64936	247.7819
"1554970_at"	6.457211	7.182265	6.793174	4.30016	8.801432	38.66146	30.59444	15.29189	10.34119	13.15759	6.331331	54.98188	73.10808	23.38082
"1554971_at"	164.9187	304.0841	402.1264	245.6933	403.8657	409.2701	198.2884	189.9044	260.3964	258.2216	156.8875	215.6164	130.48	177.1352
"1554972_at"	79.81738	83.49454	8.975174	76.41911	126.6718	195.0734	259.9864	93.62797	135.3321	92.28171	221.5706	93.02383	63.98433	298.7896
"1554973_a_at"	115.9762	52.75369	60.48257	148.0478	153.0214	55.2319	20.06113	47.31586	110.7098	201.522	189.8023	41.43202	24.32463	120.8284
"1554974_at"	52.39105	15.62721	9.142724	150.0065	129.6361	27.07489	15.95827	26.54696	19.61615	9.119987	18.92128	25.92943	19.63851	117.3373
"1554976_a_at"	5.467072	7.933161	2.675571	8.936172	6.946567	5.26572	120.9781	24.70089	13.65232	20.79831	64.10924	105.4219	13.72313	221.9876
"1554977_at"	72.12319	233.7341	83.64429	115.8199	120.9668	52.71895	269.667	97.32599	101.0533	35.76586	278.6457	260.8615	44.5274	210.5834
"1554978_at"	101.2096	14.12569	8.665763	19.09937	82.79653	111.132	8.290715	101.0863	47.63739	160.3916	159.9951	200.4257	43.16692	141.8478
"1554980_a_at"	330.3028	392.1648	384.773	657.3478	508.6238	599.5507	335.5381	274.2776	377.8388	264.8939	444.1093	352.3596	205.6861	194.7643
"1554981_at"	29.58161	4.760139	7.64936	30.1485	28.5587	42.56688	4.117271	75.20751	2.350519	1.297477	17.05412	3.588858	43.38624	82.38567
"1554982_a_at"	5.448502	3.707283	1.669939	5.888629	16.47548	4.356865	4.775993	4.527325	3.334792	4.687813	43.76623	73.47574	3.043865	11.31189
"1554983_at"	33.85131	47.37353	14.82569	11.37013	47.00199	142.8701	96.42143	91.87017	66.89442	7.730999	124.1281	129.5048	21.31661	13.55736
"1554984_a_at"	72.55743	93.3722	84.72857	19.54489	234.3939	77.53015	128.6321	65.80334	143.8152	96.17095	232.9591	180.6462	160.6857	47.94417
"1554985_at"	73.0267	99.89053	106.1708	91.83132	123.5541	252.4736	101.0047	114.1916	263.0007	122.6873	414.7426	177.2419	179.2266	144.0929
"1554986_a_at"	143.9792	88.90925	100.5602	164.6228	135.3485	147.4803	27.45415	269.1699	116.9005	217.2752	177.8559	108.7788	220.7996	316.774
"1554987_at"	98.86092	167.2519	122.5619	106.6935	163.1999	206.2518	279.8571	441.8873	169.5584	227.7096	443.3487	147.258	145.2733	271.5617
"1554988_at"	23.45797	4.025962	2.185889	4.295797	11.11899	9.932512	10.89787	59.49573	4.262749	12.93817	54.94387	152.1146	8.624186	13.67068
"1554989_at"	169.6058	78.16518	5.429546	21.0873	16.93715	171.4725	36.2581	161.184	94.8129	12.08441	27.823	161.2791	71.2614	13.44589
"1554992_at"	94.90659	14.98254	86.04786	172.3466	28.2831	14.30075	8.889523	80.1394	87.39577	114.0587	53.75785	136.7125	28.91059	187.5296
"1554994_at"	7.494295	5.098649	36.76353	36.93645	69.46204	26.86485	44.446	37.92062	2.999169	5.508288	15.15123	3.373233	52.32936	151.8268
"1554996_at"	4.808844	77.89248	158.1726	41.6039	78.85448	163.6882	52.42548	193.8786	192.177	16.38062	363.9615	233.5997	71.64046	325.7968
"1554997_a_at"	179.0417	66.3905	665.8986	1669.777	126.1677	129.1695	222.1289	684.9857	470.471	595.5569	216.3435	319.2317	146.8844	57.24316
"1554999_at"	118.0214	94.04694	338.2444	213.1705	298.9395	258.0482	160.6827	122.2206	141.3387	104.3116	67.05355	166.6592	13.84063	114.6861
"1555000_at"	50.05799	71.90715	68.10257	108.8885	81.58168	89.44111	105.4354	67.7896	15.28792	78.50446	143.616	89.09721	52.75059	148.3211
"1555001_at"	58.08384	31.88779	35.88884	83.91978	57.06122	102.5355	50.15651	140.0128	48.25146	42.95058	109.5549	120.6711	76.78439	198.4915
"1555002_at"	3.812829	20.55549	5.532633	61.38776	3.214064	5.374532	25.9004	124.3426	55.20721	57.52934	36.59467	74.63406	6.147664	98.58272
"1555003_at"	7.433905	96.91547	12.30625	55.28813	4.915935	6.010362	18.1156	122.6037	5.460038	59.89981	17.41858	43.41	8.536573	7.175998
"1555004_a_at"	135.886	257.6369	186.1715	143.6417	70.27357	229.68	122.2174	71.57183	126.4168	140.3132	143.9446	86.6568	91.27704	156.2442
"1555006_at"	17.4515	4.350502	5.266981	9.55766	7.566817	6.745858	15.89878	76.87884	11.93458	11.28266	20.97101	19.78529	16.3984	78.38359
"1555007_s_at"	81.36329	43.2474	74.46135	160.737	98.7115	25.13845	61.82705	238.2184	94.96548	135.938	211.7982	170.6218	106.7614	93.60111
"1555009_a_at"	21.64652	11.19996	39.08086	18.95464	12.49403	99.41813	16.65526	143.4055	17.04385	80.41042	64.11578	12.51874	35.55561	140.4106
"1555011_at"	76.65966	34.8259	97.92083	110.378	67.05862	34.00071	141.2715	145.1855	58.91448	89.01524	296.7883	183.6283	23.56493	233.4026
"1555014_x_at"	75.85191	152.8537	201.1995	135.6665	209.6753	363.3564	32.07294	89.49159	343.3046	173.6033	278.6096	308.245	112.7615	881.4241
"1555015_a_at"	154.5415	77.29631	2.127244	126.7159	66.44282	125.7491	24.68208	226.8146	137.3638	96.96317	110.8548	200.6248	117.0151	526.1599
"1555016_at"	104.9972	99.98173	106.3736	258.069	222.9321	57.01279	196.2014	180.7783	109.4504	139.7624	240.0561	193.4518	112.478	42.43988
"1555018_at"	40.92902	24.90187	47.2478	63.68859	21.3844	63.22105	27.13468	7.705239	60.75179	7.87086	160.6729	58.86696	15.26278	129.9812
"1555019_at"	2.231734	3.126593	32.90949	5.93691	45.7557	60.58939	3.523335	30.07783	6.835764	7.04031	6.745584	83.65632	5.175835	8.89753
"1555020_a_at"	32.65877	25.10509	46.44868	351.979	253.8592	149.4655	189.0449	63.66259	16.27597	36.36396	63.85616	253.7928	36.2424	360.6724
"1555021_a_at"	184.3829	193.8169	248.3827	305.1089	245.1215	229.957	230.6353	302.7054	214.4447	320.1408	457.5389	308.8647	243.1937	359.6277
"1555022_at"	101.6876	8.595821	70.60142	9.201456	57.17437	115.5005	92.25417	149.5078	85.77207	12.33212	199.4023	26.84418	77.85996	9.585845
"1555024_at"	67.38192	23.43404	90.79424	61.61869	107.1748	84.55524	66.82094	103.8428	102.5575	68.17361	140.4954	257.3826	43.36474	70.33372
"1555025_at"	31.87216	11.11225	18.7455	33.68422	5.50388	44.53906	9.619125	74.45213	60.09199	52.92647	97.37444	95.90067	59.92301	4.56645
"1555027_at"	24.14472	21.15905	3.205441	92.05547	70.66751	10.55114	32.48803	11.17889	11.52877	91.1813	63.9293	95.52814	5.831359	184.379
"1555028_at"	51.00752	19.54023	42.6637	179.7186	66.36635	131.4144	176.6071	11.90034	32.95124	137.8661	138.1223	174.0146	184.0029	5.911839
"1555031_at"	52.48323	9.352251	83.16302	16.16614	18.71189	12.97609	14.52369	75.28903	8.463154	38.53561	58.91076	63.25765	12.32442	196.9223
"1555032_at"	67.54917	58.58003	108.8174	98.55352	182.7901	87.35091	124.1478	120.6942	9.671913	43.77319	110.849	126.0302	75.82259	63.94981
"1555033_a_at"	4.668181	6.181528	2.806659	4.773513	4.763192	3.734738	4.18717	12.2684	2.773957	11.7544	9.751265	5.933417	4.107956	12.02868
"1555034_at"	13.06527	40.52841	28.85229	101.6366	43.25711	114.102	22.15053	126.1802	9.945521	72.80763	125.8548	172.9086	67.03527	126.4975
"1555035_a_at"	12.15272	8.057288	2.606421	9.729488	16.44367	15.31618	75.2538	121.8701	23.96495	3.636131	119.2989	19.82959	17.35275	47.3681
"1555037_a_at"	4343.073	2465.024	3100.875	1652.076	2665.698	1738.883	2754.885	1573.028	2594.636	1954.628	1034.201	3064.418	1388.627	1605.656
"1555038_at"	7.511906	8.828738	2.075186	3.293897	6.092238	11.18407	12.83137	7.600553	3.929243	4.446442	87.92732	6.999246	9.730235	38.39948
"1555039_a_at"	77.09141	150.9471	135.0118	107.78	210.8712	219.9953	111.0525	135.6938	67.58692	48.4623	163.5763	143.2888	139.8006	119.7561
"1555040_at"	20.81641	9.276834	82.36304	114.9292	69.50797	101.3401	36.84969	27.35635	14.36657	10.82129	145.3306	71.99335	52.487	105.5
"1555041_a_at"	1718.736	952.2057	964.5832	1127.982	958.4608	1000.057	1693.66	865.2523	1143.935	616.3396	397.8914	1121.109	933.1279	645.1047
"1555042_at"	102.0338	172.1232	156.1008	284.5836	159.1643	92.60332	194.8649	174.9589	71.51612	136.7309	201.5231	270.8912	43.45737	97.49969
"1555043_at"	31.79368	7.690822	2.263797	68.64	8.552294	18.21114	80.65177	76.34423	22.59263	29.40369	55.50204	21.02011	88.95019	225.863
"1555044_a_at"	13.90582	14.74295	5.931945	10.29688	16.11283	7.528562	13.59609	9.390018	9.427299	16.63166	10.53927	39.65609	12.07081	14.44065
"1555046_at"	30.19655	45.75163	41.46568	42.75333	30.53983	74.66581	96.16448	122.2741	66.96987	56.66755	89.04533	63.08029	42.60469	93.65208
"1555048_a_at"	12.48166	2.568622	7.451406	143.1418	66.8204	57.18372	28.58765	124.1902	17.78132	11.1825	191.9187	3.643403	68.14307	154.8979
"1555049_at"	66.58008	18.16807	73.38579	53.4791	123.3653	106.2306	138.1784	105.6347	117.6287	21.62924	194.6457	149.136	119.2695	34.01523
"1555051_at"	56.42637	10.43011	113.6917	12.9477	124.172	80.58498	59.13052	82.68044	53.23705	87.28605	125.2584	24.28231	40.5336	31.56023
"1555052_a_at"	32.43836	51.26091	92.28532	76.44376	107.2336	33.0153	59.14984	116.9689	4.147291	20.26806	43.36906	10.91292	79.73816	81.53634
"1555053_at"	22.84543	36.30027	40.45378	27.03509	56.07888	125.6046	55.65947	19.69296	34.24965	76.63531	275.4363	174.9027	138.8492	165.5238
"1555055_at"	33.96436	20.40539	17.89644	38.90297	100.077	1.614095	4.952436	107.7925	69.61575	26.12621	69.43208	58.03828	25.5493	118.2486
"1555056_at"	97.77564	121.632	110.4789	130.3501	226.3077	216.0716	60.18902	125.6979	140.6741	122.5806	219.2766	311.3239	210.4395	107.1764
"1555057_at"	79.1232	21.6794	18.68677	23.20346	63.54028	86.198	65.20269	140.0362	16.29905	15.40895	272.2373	84.38884	85.88098	294.9904
"1555058_a_at"	966.5106	567.7275	2404.015	209.7954	654.0037	1151.021	2222.995	3553.919	3149.165	3143.977	5329.516	2774.712	6589.144	8767.479
"1555059_at"	33.54123	9.283154	40.91103	60.58586	28.27177	68.93829	9.787017	78.75703	11.71583	27.57249	70.83667	35.38572	63.33743	10.72698
"1555060_a_at"	32.74775	76.12804	48.26577	44.13559	40.78372	13.47028	9.859972	19.13072	22.88926	12.64319	134.5842	35.80285	144.7911	58.83684
"1555062_s_at"	111.849	66.74065	44.31068	427.4547	80.86955	34.28461	126.407	122.5764	85.86661	151.5744	325.265	38.76309	28.2609	25.349
"1555063_at"	126.8293	75.49586	84.80286	209.4037	265.6871	154.2411	108.0506	263.2671	188.7907	110.0977	504.9906	168.3981	160.3378	344.3235
"1555065_x_at"	58.68104	154.9329	121.6986	231.8089	154.0236	135.733	107.2857	464.3971	147.9758	161.2749	387.6106	463.0431	167.0132	369.657
"1555068_at"	117.529	74.65706	116.1719	142.5471	43.97925	325.1363	64.72257	80.52284	168.1897	80.42844	186.6697	43.22422	129.6452	190.847
"1555071_at"	29.95991	38.73185	73.74282	56.54521	102.5331	171.665	129.4639	159.0287	59.35316	149.9002	102.9128	195.9926	46.64433	254.5441
"1555073_at"	10.31315	22.96404	48.80126	129.4955	97.29327	60.42267	64.34855	96.60098	66.08022	72.23922	232.3994	104.4045	60.37363	68.45898
"1555074_a_at"	57.24546	1.563425	66.98773	30.3294	43.468	75.22497	43.57315	248.9597	63.8758	109.4397	218.6256	70.10913	4.554245	189.6759
"1555076_at"	118.484	56.85447	93.31627	131.7648	97.22121	144.5132	32.72163	14.23127	32.61137	145.9885	120.513	84.26857	203.0097	310.4513
"1555078_at"	180.4714	106.5711	110.2589	30.89067	164.8286	184.7046	252.996	282.9547	194.9497	386.979	206.2181	445.2462	140.3338	326.7742
"1555079_at"	4.931154	4.482587	4.42302	47.4184	23.62381	7.253013	11.96831	71.33775	6.904958	2.041829	84.60983	24.08584	10.53471	20.6994
"1555082_a_at"	153.2705	112.5044	44.60305	121.9473	138.3079	110.7214	218.9224	24.97064	120.8352	88.27206	125.2816	125.6832	13.94797	238.4188
"1555083_at"	228.8344	71.8165	82.62324	138.635	389.5871	130.2846	151.5304	187.8618	321.2339	142.418	234.6635	73.91837	220.748	348.9823
"1555084_at"	99.24836	116.5909	69.00329	49.38078	214.1158	111.6833	168.5802	209.8061	114.2617	59.09478	105.8441	68.78519	38.03257	60.84682
"1555085_at"	56.6278	58.26803	71.8986	72.05566	95.36591	37.93368	110.3815	83.43489	75.20701	19.06918	101.5067	81.68762	63.95791	11.57133
"1555086_at"	157.8436	213.2441	291.6045	134.0972	71.31347	434.0779	107.0283	246.5138	172.9913	325.2839	1090.653	198.7563	238.3717	409.2381
"1555088_x_at"	27.68365	309.9294	284.8832	40.90524	102.213	373.0618	57.6069	54.91132	80.5695	257.9788	660.1006	528.1196	312.2873	484.2162
"1555090_x_at"	87.74052	91.32426	64.07116	102.1627	115.9731	131.2265	98.29814	186.8524	128.0792	64.02026	457.3335	30.38493	47.89846	9.980691
"1555091_at"	66.07112	109.7494	77.756	111.7197	123.4648	156.894	49.3816	7.132	65.58144	15.47567	163.7032	180.0312	113.2205	245.6721
"1555092_at"	76.92434	25.94736	85.00095	104.6117	96.47524	84.65642	73.30601	155.7537	45.86117	53.80704	49.75536	209.0839	78.52542	248.0382
"1555095_at"	40.56888	5.210557	63.99961	20.82568	4.42493	83.62852	24.69871	94.83193	45.18431	17.82276	194.4804	186.8702	30.22681	121.7874
"1555096_at"	91.29073	105.0223	95.53863	95.90922	174.5706	126.0886	34.6276	113.4752	83.39616	70.74911	360.9009	114.6453	72.34018	256.7582
"1555097_a_at"	55.07591	60.84017	1.52395	28.97683	6.65063	10.03365	146.2592	14.43158	20.29322	58.36967	128.7739	58.84321	95.87829	134.5489
"1555098_a_at"	39.4782	158.662	115.2783	246.6275	25.84283	111.8003	99.43593	89.22466	159.8533	145.5296	242.4071	165.7835	116.1255	416.9252
"1555099_at"	7.924828	41.07744	32.13762	60.34117	36.81356	60.41161	17.06631	260.5985	12.83186	65.46254	105.3534	75.83447	3.661817	181.1659
"1555100_at"	75.45348	99.53796	75.97748	130.2919	135.1771	201.9707	174.6985	319.7548	73.0946	101.4686	252.4981	319.2077	194.8015	55.60003
"1555102_at"	2.64752	1.646461	1.671079	0.9714544	1.177513	7.892509	5.610557	7.216273	36.56776	5.923907	64.38641	36.87588	2.294017	78.07573
"1555103_s_at"	9.375618	2.457986	20.92741	39.00394	27.85939	49.59717	23.39048	9.480597	21.60793	5.0117	185.1993	67.6685	19.94423	57.39442
"1555105_a_at"	1040.316	493.9844	700.3439	333.5349	428.0043	586.205	740.1379	1115.378	1398.571	1144.5	832.2068	970.6899	1155.292	696.6199
"1555106_a_at"	155.7088	59.19411	25.22779	83.15332	111.9437	132.0332	168.673	113.3131	163.5259	18.32041	298.739	155.7814	64.03384	176.6492
"1555107_a_at"	31.75652	12.09082	108.9649	22.75798	117.6611	159.8996	48.12083	161.6442	9.049899	148.3871	150.2813	170.7537	111.3103	71.51565
"1555108_at"	108.5051	9.920721	112.9486	157.5649	129.8794	119.8063	14.58599	141.5679	7.571978	81.51781	110.5922	285.8338	142.0327	15.89559
"1555110_a_at"	120.2615	3.392077	13.54892	43.74479	9.14846	45.28211	2.695625	30.06187	144.2356	63.60838	112.8602	101.4488	83.87334	135.3076
"1555111_at"	2.098925	4.251019	5.648778	31.80546	66.07846	5.977346	9.024192	207.5635	3.926903	68.00072	121.7303	8.847157	35.7139	15.54659
"1555112_a_at"	40.0628	90.66954	143.878	140.8528	347.9374	186.7318	90.17412	100.437	136.3817	90.37892	97.24238	175.5764	4.21816	121.815
"1555113_at"	38.70226	27.80926	73.14658	57.31506	76.71546	128.2369	91.71442	117.5079	98.98067	99.76413	29.01323	218.5264	94.71586	138.9304
"1555114_at"	131.5553	173.5453	87.32533	116.6737	110.2716	146.0742	76.88602	125.1313	101.3927	93.63242	67.47034	68.86654	91.46529	19.87076
"1555116_s_at"	56.36419	10.60253	46.0228	7.984135	18.13271	19.7625	27.50189	46.60723	19.6101	138.8038	609.3484	161.6529	192.5921	168.489
"1555117_at"	176.656	214.0184	241.852	273.3074	221.8692	214.0197	239.1006	157.3619	206.2162	311.3603	334.9148	262.6569	353.6875	488.0871
"1555118_at"	13.85041	70.0371	51.11448	71.35014	63.07103	21.72793	59.79017	8.908237	58.3118	5.769862	227.9532	101.1878	57.92862	7.869483
"1555120_at"	226.9418	131.568	238.8948	6.714957	183.7013	176.8604	213.8051	112.4293	57.8301	73.65963	75.78699	321.9475	64.24222	94.95334
"1555122_at"	9.964504	60.13883	93.29996	40.70663	84.5817	94.54172	20.31182	142.4149	42.22906	56.40538	270.9265	152.9103	71.17417	50.36468
"1555123_at"	35.2316	70.23447	40.44408	69.22744	41.61224	54.15001	56.54899	17.2264	52.06449	76.19894	191.3238	85.52995	124.1105	177.1257
"1555124_at"	83.36158	149.233	68.50646	9.531909	21.93609	122.454	129.9056	121.1936	69.75753	60.74393	243.5679	114.4819	21.19935	354.004
"1555125_at"	649.2136	423.1935	648.7439	493.3391	717.1232	548.1319	663.5612	684.0105	717.8775	994.2254	1425.552	921.4691	1297.412	1984.991
"1555127_at"	14.73886	31.81877	38.65746	90.88518	18.55799	56.60951	12.24658	52.2512	3.014992	2.35852	28.88185	61.39792	30.21959	168.1211
"1555129_at"	104.8382	103.9919	13.29783	147.3634	102.0208	77.42786	122.4436	227.2845	58.20231	53.02599	267.4105	132.0324	130.3821	304.7371
"1555130_at"	7.205627	29.12475	5.403953	43.62837	7.969019	80.28928	18.19872	35.87774	9.766672	13.87083	17.89531	196.7194	76.80707	253.6007
"1555131_a_at"	98.43433	159.3217	145.2651	140.498	144.5421	185.7634	193.5377	395.0865	125.3266	143.3983	426.4755	182.1158	251.7387	503.8914
"1555132_at"	57.35755	28.25545	16.91181	93.77178	83.73196	40.61345	69.88207	26.65534	13.2842	65.3405	31.67013	58.59807	95.66779	178.8156
"1555133_at"	40.9381	22.27691	9.831906	36.34239	35.64539	83.2102	55.72719	74.00304	43.9649	37.42533	112.2579	144.4241	8.123646	39.81553
"1555135_at"	5.925984	82.12739	97.00497	19.51739	17.99362	87.58333	57.4131	106.7466	65.07517	3.217173	203.5114	12.86244	120.3266	38.52214
"1555136_at"	8.748716	31.91052	60.08292	47.4593	112.9695	9.405375	7.303479	20.60706	15.44761	4.893255	33.60403	36.78059	44.82924	3.092501
"1555137_a_at"	6.323793	35.65777	80.92994	73.94521	142.1707	100.3423	3.896846	123.5146	51.96796	4.432731	79.20673	17.30309	6.976871	8.742397
"1555139_a_at"	10.9789	247.6276	10.2689	23.94959	11.93038	112.5399	12.7545	179.8281	8.190844	24.20299	321.2581	179.6564	14.02142	48.24854
"1555140_a_at"	124.6876	75.50043	94.24967	58.76239	22.82786	73.1153	27.90658	78.36345	75.57962	39.0237	190.2356	118.3033	116.3691	147.1465
"1555141_a_at"	57.49387	62.54922	21.0481	137.6475	92.10718	215.4314	89.81065	184.2836	57.63402	87.52948	446.1266	170.0604	120.1818	161.1697
"1555142_at"	2.948354	7.477519	12.96243	11.56828	12.38113	20.90578	4.767413	10.23096	82.35871	3.496566	18.80902	11.49067	3.104851	152.3132
"1555144_at"	109.9623	128.0164	102.1738	101.4339	153.9562	138.3257	162.5354	197.226	47.07664	122.5878	321.1069	126.4815	116.6328	13.67198
"1555145_at"	70.38926	45.70717	102.2426	197.876	75.93695	99.37371	216.8048	340.0518	113.8283	57.7448	506.6327	98.2604	126.6376	227.9983
"1555146_at"	28.46634	11.58327	22.98512	2.193197	2.672066	35.38376	72.20988	5.005531	64.18705	3.714528	70.26054	84.72896	6.334616	124.8935
"1555148_a_at"	224.5656	86.67498	78.3581	34.42342	101.2944	26.60107	124.4642	26.12951	285.8405	434.6142	138.0801	104.2887	442.0031	313.7243
"1555151_s_at"	2.641689	42.6487	62.46072	4.124311	3.32757	46.13713	38.94476	5.695249	64.35464	45.77409	17.156	60.2929	28.9192	30.46821
"1555153_s_at"	7.686314	180.1599	108.6341	39.90436	91.67278	221.8984	156.9058	69.02399	14.21308	31.25862	182.804	88.37878	108.4529	114.8907
"1555154_a_at"	220.3779	314.2897	351.4153	170.0981	214.4293	258.2311	200.2009	433.3716	263.3263	333.0836	123.3766	235.9877	259.7124	232.8043
"1555155_at"	88.73351	150.6838	22.11281	50.61272	119.7542	76.5112	231.3754	31.73134	173.1792	105.1119	267.6922	46.97688	75.91965	38.9855
"1555157_at"	16.56173	28.51618	20.65632	58.02319	40.89214	168.495	22.74068	226.9413	45.41136	107.789	96.24866	72.74751	103.8663	42.43478
"1555158_at"	48.43028	67.66761	11.76033	7.426545	14.01215	91.03838	11.9014	28.28512	34.48558	76.06017	28.30018	45.7499	76.05872	256.5023
"1555159_at"	70.68572	56.0313	54.88078	122.7198	125.1222	46.9475	93.04198	118.1614	69.98394	121.8595	335.2514	180.8262	93.96027	214.1641
"1555162_at"	17.96969	9.566696	41.85722	5.753658	87.84384	24.89528	113.3396	8.912489	69.41099	50.3272	118.6176	6.677579	17.15073	96.81488
"1555163_at"	64.21347	92.78479	35.20713	100.0864	198.8705	144.8751	73.97017	116.1954	71.11401	61.81567	118.2251	169.4607	54.1195	190.2017
"1555164_at"	106.0958	63.93582	41.66605	101.0207	205.1987	64.70605	12.7508	59.08852	64.84927	62.41637	98.38721	154.4949	98.82606	386.2617
"1555165_a_at"	155.2932	119.5936	222.6357	54.89729	210.1549	80.05024	150.8203	224.1794	137.4259	139.9132	291.0451	150.8944	99.23952	104.431
"1555166_a_at"	13.0558	8.726194	40.31068	4.466054	22.43198	11.34019	1.882854	10.73836	75.45552	2.749914	27.48005	9.523329	48.53088	9.426208
"1555167_s_at"	942.9066	148.9202	1289.322	447.9359	393.938	260.925	1559.388	3103.644	735.322	1575.146	249.8027	1398.409	405.9333	710.0671
"1555168_a_at"	84.45541	47.93809	89.5098	235.1802	90.54176	133.9322	179.5258	140.3503	139.4203	90.35978	240.533	175.229	182.5298	168.3142
"1555169_at"	157.1663	12.86418	94.78778	116.5353	100.4901	16.88825	137.3215	120.6787	29.08162	140.5759	63.05058	156.7013	153.0915	216.2658
"1555171_at"	79.03157	40.70911	63.17945	13.54292	40.1696	101.0522	11.31946	14.40352	58.54369	14.83894	16.33023	116.7573	7.540897	10.70516
"1555173_at"	6.103513	16.33807	24.24316	16.61333	4.142802	68.80067	6.982501	136.8186	34.25316	7.967956	163.066	2.985762	3.917038	44.01633
"1555174_at"	16.09062	8.265672	16.68444	15.54214	5.628647	11.25218	29.38209	10.47023	58.41533	85.18375	31.89827	10.5929	41.18847	83.04903
"1555175_a_at"	63.03755	13.31186	59.25578	54.13288	22.34791	15.7904	11.09119	158.6251	80.51288	102.8945	41.52686	15.18118	48.37274	27.28644
"1555176_at"	105.3847	69.52316	27.85287	32.05089	50.23895	77.99898	64.42525	12.49533	14.71505	51.4649	20.99651	42.56842	88.1741	41.81416
"1555177_at"	36.00441	4.46172	73.2434	43.43782	13.31772	55.41619	3.695393	188.1361	69.94646	41.37922	97.75724	60.53634	209.4317	273.9782
"1555179_at"	41.93507	11.91527	64.1522	42.88883	58.14103	76.49279	132.0416	194.8423	45.79834	47.17256	27.03361	136.7583	108.4626	185.2085
"1555180_at"	62.44703	111.0701	185.5466	108.2407	121.0762	156.7611	83.68368	44.53219	146.7539	259.6724	415.6487	151.2245	178.6953	77.34293
"1555181_a_at"	350.5551	213.8745	599.0918	548.5321	747.6883	604.6244	696.1295	739.9296	729.9241	698.5013	1751.582	1085.958	1344.294	1376.994
"1555183_at"	186.4671	187.1821	240.1448	114.7978	182.5761	253.4489	143.727	218.103	147.5874	273.4733	40.22174	259.0183	166.9052	39.11608
"1555185_x_at"	255.0996	249.768	285.7922	121.0783	81.12475	190.904	17.71071	305.8881	126.0292	347.411	47.98537	29.71216	48.43771	275.2297
"1555186_at"	33.136	2.348828	2.113343	42.70891	12.63842	31.68876	8.69298	33.55558	3.32262	40.57286	6.919572	102.4241	60.69239	35.39271
"1555187_at"	85.57116	97.95335	31.83338	26.3021	102.3743	123.9445	72.68068	77.57276	15.49426	112.9557	174.9526	167.1883	146.2819	393.142
"1555188_at"	79.29406	126.472	101.2162	152.089	164.7409	125.5834	60.93901	17.11674	133.8662	22.90738	387.4122	27.12444	129.9837	11.67845
"1555189_a_at"	49.9035	12.46108	69.84841	127.8275	124.8233	146.1142	74.18449	227.2244	109.3069	34.8174	19.61424	10.80753	74.53362	132.0614
"1555191_a_at"	14.60086	2.934286	60.76215	6.212367	7.467507	66.02194	61.15076	30.24463	82.47073	51.96892	198.4249	137.2798	81.75479	225.4178
"1555192_at"	33.52793	50.56871	47.21062	23.46566	5.885025	45.60898	17.07038	8.33896	44.42462	34.05336	105.9202	85.44456	67.96002	200.4719
"1555193_a_at"	407.1544	255.5958	230.9748	240.3881	292.3058	197.1866	433.2844	297.9678	350.2344	186.037	129.2515	303.1305	192.965	250.4347
"1555194_at"	92.76206	53.25402	103.7148	58.54529	68.44691	52.39607	11.91918	124.4356	57.66002	84.43797	149.7195	107.3722	83.50649	177.7079
"1555195_at"	11.81999	15.38291	60.33328	5.576062	49.49036	74.67546	90.95021	6.146432	23.58882	86.08245	118.0362	80.21923	46.00417	7.58614
"1555196_at"	42.61369	16.0233	44.1018	160.4296	76.0917	33.42508	167.4169	27.48469	19.38018	93.68701	209.4948	146.3901	29.28027	205.1025
"1555197_a_at"	12.87009	23.263	7.343177	139.9999	16.84647	62.68497	69.01393	11.55897	8.548453	7.688642	42.7911	10.91129	9.447613	31.07133
"1555198_x_at"	263.7693	194.8258	69.41622	205.7513	134.2563	220.0048	254.5656	296.9286	133.0878	199.4669	29.40995	270.9049	89.70969	54.94778
"1555199_at"	93.24276	109.828	137.648	131.571	58.79174	132.6275	54.34607	4.73287	135.2239	156.3678	134.517	244.1583	211.1614	287.744
"1555201_a_at"	358.5822	395.2298	343.2611	237.9663	388.0273	212.4225	458.8724	203.3323	505.6091	517.6797	452.6144	596.4964	509.8586	705.26
"1555202_a_at"	106.4801	134.9573	145.6455	52.83977	153.3293	234.4916	267.1798	61.02946	158.8056	162.7769	428.8394	166.9811	309.8149	409.2592
"1555203_s_at"	17.31476	16.66924	73.47861	30.90147	179.4619	63.47447	13.10675	16.31263	42.84546	7.267494	113.2901	18.05646	45.57277	5.300502
"1555204_at"	13.38262	15.38778	5.126605	7.258176	11.53094	64.88874	24.09426	16.00974	43.38245	7.642814	13.49533	14.93845	35.57043	13.84911
"1555205_at"	158.0124	159.1047	122.556	258.4445	7.601503	126.4967	244.1095	310.5931	126.4535	180.2167	333.0376	124.5953	262.6371	131.8629
"1555206_at"	78.38017	54.53322	82.00314	131.506	148.336	179.3401	121.3012	247.5523	195.3973	112.7431	365.2744	336.1772	227.2638	310.9023
"1555209_at"	179.1636	130.9447	59.35684	143.5658	24.07493	141.2899	99.85355	396.8028	193.388	153.9252	117.4461	134.607	41.94472	282.6853
"1555210_at"	48.26612	49.48894	19.24656	5.604197	16.78489	62.41579	106.3621	65.55047	25.86038	23.45381	189.4318	15.57757	23.10029	161.7996
"1555212_at"	17.8215	109.5502	8.307175	114.4052	108.7436	120.3901	183.6031	170.9256	79.11853	193.2376	124.0317	276.8279	192.5321	215.5855
"1555213_a_at"	23.90678	26.15247	16.20189	15.81832	11.58069	15.71079	54.63709	148.1373	68.30994	8.951495	88.65158	39.29015	3.283395	21.70558
"1555214_a_at"	159.0151	36.39661	428.3484	12.71755	56.96192	284.0585	287.7482	161.7945	71.13717	96.41245	17.4617	515.3583	200.978	28.05261
"1555215_a_at"	298.9896	50.39809	133.2248	175.5969	102.3784	186.9189	198.9824	145.6605	18.18733	185.4751	346.3442	78.70587	140.5087	47.89981
"1555216_a_at"	56.38257	33.01151	5.059168	139.4442	10.18911	22.07823	76.8947	177.4948	70.22286	13.31851	149.3412	13.99779	69.86121	194.6479
"1555217_at"	3.58885	21.81909	21.59326	61.19783	19.35382	68.39147	34.05947	156.3098	23.3477	59.73426	189.2122	7.535192	34.41446	59.70076
"1555219_at"	15.75555	69.15789	13.26377	92.21897	26.3535	96.60052	112.7892	159.1395	30.55207	20.79128	30.86189	42.33893	20.01237	15.38383
"1555220_a_at"	32.95951	73.94545	10.54099	15.60819	13.36172	118.7935	10.42698	7.355866	14.99231	4.904216	7.313423	8.829034	9.749787	28.37081
"1555221_at"	41.73339	36.28357	10.8592	17.3425	7.77408	39.58027	24.70672	24.99673	46.19265	43.97414	83.43219	73.43306	109.4265	191.6029
"1555222_a_at"	295.5548	346.9125	231.8019	174.1432	330.3063	333.8279	449.495	381.5489	393.4375	496.7454	376.5785	558.6186	421.103	621.0767
"1555224_at"	4.103385	23.59507	18.51284	6.716004	2.589086	6.622644	7.631793	5.926402	4.444563	3.932952	6.50615	9.444041	10.91621	5.97476
"1555225_at"	1346.977	894.1074	480.0159	879.0228	660.0352	456.0874	523.9206	820.4844	779.7563	827.5813	516.7126	642.0204	1020.088	742.7949
"1555226_s_at"	3309.302	2776.342	1473.808	2679.099	2172.65	1400.973	2770.655	1993.743	2318.715	2049.238	839.0453	1552.815	2748.439	1723.029
"1555227_a_at"	2.340697	2.127192	7.01662	3.590527	9.659039	51.29373	104.1757	18.49193	76.49715	5.411892	62.11888	30.52156	16.53755	5.351972
"1555229_a_at"	4.997428	8.494211	3.100185	37.7977	2.686925	9.719992	6.577907	9.058465	80.55663	4.104828	31.46072	9.804151	21.66353	21.53608
"1555230_a_at"	3.206133	3.949356	4.936031	7.396338	5.351239	9.240929	3.726853	4.77095	3.25875	4.051784	40.88032	17.64764	3.836961	33.43566
"1555231_a_at"	17.7786	85.86999	53.09749	158.4735	87.61202	19.10978	108.9884	188.3648	33.75074	6.783678	156.3855	209.8643	76.25954	270.2221
"1555233_at"	18.69567	2.193934	77.09357	15.6757	11.50234	87.72369	24.50627	144.6337	30.18176	7.090412	42.61922	6.546699	47.57003	12.77297
"1555234_a_at"	14.35502	79.9324	61.31369	56.67757	19.0695	11.53023	32.00468	106.844	97.75964	13.42009	42.64218	29.07022	18.14108	93.40274
"1555235_s_at"	68.44104	43.73574	30.40581	60.32159	106.1656	13.19681	19.48478	30.72847	56.21559	49.6435	69.54893	155.3844	19.97242	31.98647
"1555236_a_at"	20.25692	16.17868	46.43737	114.4358	23.0587	63.34914	20.22702	37.89972	17.49549	60.36634	24.85373	15.69066	108.2798	48.45885
"1555237_at"	17.65855	61.94659	51.1124	93.69384	13.60802	68.68916	25.1456	116.0217	35.41125	17.28761	33.56308	33.07541	8.482375	160.1991
"1555238_at"	236.4274	208.0671	225.0288	260.4421	344.2808	373.7027	339.275	275.4497	256.3846	260.2625	245.8634	305.7954	281.8834	193.8846
"1555240_s_at"	6.975314	6.665874	17.6492	6.651597	6.101138	48.25492	6.87321	10.90229	36.51263	19.86922	10.68895	15.45071	78.26017	24.67652
"1555241_at"	1383.041	1961.468	1450.914	3071.304	2890.814	2829.83	849.4797	698.7365	1528.568	1231.931	1317.44	1694.124	2082.086	818.4331
"1555243_x_at"	1570.081	2268.294	1896.823	2814.811	3016.447	3154.887	986.3351	770.8749	1625.383	1197.602	1316.535	2408.186	2307.707	851.1223
"1555244_at"	119.4167	54.71531	73.31837	53.42831	50.56943	49.41253	71.74039	14.30938	56.85907	39.77207	203.4753	39.37191	64.56548	29.31054
"1555245_s_at"	7.041219	3.710596	67.91544	21.87198	21.63462	19.82141	23.8064	10.16651	20.79058	45.94585	243.6884	31.71359	34.23516	9.77939
"1555246_a_at"	38.20359	57.01012	87.1319	2.93347	65.3186	73.75487	10.38629	156.2233	104.0554	75.97295	229.4198	149.6885	51.53035	157.0796
"1555247_a_at"	556.6312	334.216	539.0607	365.9984	472.8591	577.8169	376.6446	1044.425	987.5362	1269.411	659.666	803.9514	1180.078	1040.911
"1555248_a_at"	83.11633	55.62083	73.55573	142.2047	80.40737	124.123	150.0572	103.3954	147.9206	108.0004	225.8961	248.04	52.53091	192.5787
"1555250_a_at"	102.4717	76.50787	110.4109	99.58189	233.9005	104.6392	70.52922	185.1912	237.5673	109.184	169.9048	197.6267	46.6496	278.8171
"1555251_a_at"	23.64315	21.29311	7.660546	33.41192	19.31823	35.27475	65.08035	44.48935	67.79723	21.81539	73.72534	32.35933	24.35819	165.9063
"1555252_a_at"	9.183241	17.66147	6.056897	16.23918	9.5181	6.147871	25.07888	12.63294	10.76375	6.413038	28.27595	30.22398	23.2134	26.98319
"1555253_at"	4.139155	5.34419	58.2183	6.435934	41.13789	108.3389	6.659657	40.18762	67.47475	81.77583	227.3795	114.1343	75.55124	145.414
"1555255_a_at"	268.1764	216.8916	91.88011	238.6522	245.1925	103.9569	198.7178	180.0123	126.7027	52.73939	193.916	294.7906	120.2017	269.2866
"1555256_at"	40.36413	42.74435	10.28452	21.71904	10.22541	34.97975	71.24818	194.1857	7.696476	41.42971	8.930203	57.47543	21.00311	12.75014
"1555257_a_at"	9.029174	16.8533	15.3005	26.23965	97.47953	40.03854	103.1832	97.75806	76.49922	33.41996	24.08286	150.7247	36.43163	83.73216
"1555259_at"	151.0526	125.1879	228.3995	151.0697	19.37213	158.4429	160.2062	266.2316	51.03288	193.5435	324.0669	169.4031	117.9894	143.0637
"1555261_at"	199.4541	279.9627	431.1802	189.2096	289.5977	424.5406	207.2121	162.5495	443.2189	638.0135	627.6219	635.0396	728.4856	759.7896
"1555262_a_at"	39.09759	9.97536	7.547785	20.32007	18.03084	16.49785	98.42537	24.88127	18.3963	86.25476	18.29177	27.72968	74.33583	12.80731
"1555263_at"	8.431843	40.11061	22.88812	13.35136	131.2708	87.63019	76.45813	67.46493	37.92253	55.78805	95.33908	127.4804	71.83192	12.83912
"1555264_a_at"	29.63187	104.6951	65.31191	71.76015	102.6075	184.2972	113.3561	222.1715	21.30114	17.23408	338.4495	263.2064	76.94277	289.7166
"1555265_at"	14.29719	17.53151	12.97834	6.94476	29.13713	93.09497	96.78362	133.1144	91.73071	66.75281	164.9108	103.7362	18.69967	92.14088
"1555266_a_at"	138.7731	69.96674	95.00335	153.8583	93.58581	74.38526	34.46321	135.6475	85.64588	18.23281	151.0139	186.3656	61.80125	172.6788
"1555267_at"	61.27177	31.7669	61.00568	76.95763	122.8503	116.6762	117.0922	23.07663	91.25517	5.33259	333.6144	247.6059	97.1037	246.9559
"1555268_a_at"	30.81639	37.90796	171.1023	259.7931	290.7667	185.1294	31.73781	225.6956	64.55865	130.0411	312.9445	227.2714	181.3713	369.8571
"1555269_a_at"	19.75502	63.85963	28.29486	16.47258	36.77106	19.79231	16.2834	26.12068	8.797858	14.8289	19.01411	24.88483	17.62025	20.36864
"1555270_a_at"	11.02625	16.40383	12.79885	383.6981	541.7974	100.2257	8.406378	9.211666	22.20449	24.76371	20.99148	35.83593	6.272377	42.44198
"1555271_a_at"	18.44796	7.410066	74.59508	65.67575	93.11667	73.91324	178.5272	272.7212	65.07188	133.5061	112.2797	22.31213	13.69125	77.54094
"1555272_at"	231.7053	551.9504	608.2896	338.3552	372.7175	832.5143	283.4868	778.6464	345.2721	431.7028	562.4787	430.3022	624.4663	590.0366
"1555273_at"	109.2142	97.51336	63.86682	13.84133	36.63905	46.65735	110.3236	269.738	76.49721	27.61207	309.7761	190.3217	86.87756	310.1127
"1555274_a_at"	667.9091	258.4938	790.8452	495.1656	388.4563	351.2299	271.5052	306.5585	494.3342	355.9588	323.19	402.1636	265.345	245.3395
"1555275_a_at"	112.0515	101.2416	110.5327	298.488	180.4979	54.3572	105.1579	125.6782	87.33707	72.28748	261.87	35.92917	179.3102	18.70168
"1555277_a_at"	52.59558	93.89851	136.0523	36.1397	207.3557	63.46101	278.5931	46.8839	115.7548	79.26328	13.29447	174.9452	52.21787	160.5753
"1555278_a_at"	459.2993	1151.821	412.8282	224.9319	254.5806	780.7036	443.1464	99.2606	180.5109	173.7078	217.9514	249.4088	126.645	43.29285
"1555279_at"	580.9301	544.2276	428.5274	581.8679	315.3349	460.6688	411.7877	342.6468	308.2201	337.4643	454.1943	359.8726	232.8628	435.9322
"1555281_x_at"	516.8861	498.1226	398.7993	466.7439	472.0038	489.7894	495.2626	260.1827	225.7359	370.4198	494.8492	209.6394	200.6888	487.0625
"1555282_a_at"	15.9798	47.27628	14.23127	16.0255	23.02261	14.53943	22.24599	28.67394	20.107	11.17963	26.33534	7.943008	16.33998	14.20465
"1555284_at"	34.76361	42.30837	54.36073	91.08787	92.16858	54.09389	32.82788	9.860287	62.55137	57.86406	211.0224	164.967	56.08816	89.2109
"1555286_at"	28.98169	34.87247	8.421724	179.1607	40.65434	86.65961	55.7515	22.53241	21.26765	20.0034	23.79321	162.2175	67.30415	232.2984
"1555288_s_at"	287.5138	509.1633	402.3637	322.7843	339.3881	610.4534	263.8621	61.96359	158.7625	244.9841	350.5	472.8479	340.0315	318.3914
"1555289_at"	20.45866	133.7319	59.04222	127.5105	174.6281	152.4294	92.64897	342.4671	125.1597	62.88146	339.8479	141.2055	168.4385	363.536
"1555291_at"	46.23888	18.32738	59.36445	82.42326	87.28297	109.216	57.40949	19.60172	65.41322	70.46395	43.36755	133.6164	30.45706	51.44275
"1555292_at"	72.61769	299.1988	131.2563	120.2286	181.251	379.4639	115.3479	92.64857	82.07778	33.77574	41.06684	248.4321	101.0576	24.57416
"1555294_a_at"	120.9915	95.27671	90.57046	107.8284	36.76756	69.50172	15.3476	185.3571	138.9894	10.02921	33.42598	51.19503	24.45912	40.43448
"1555298_a_at"	74.29801	72.76632	32.15202	76.10426	93.39139	64.54179	31.35073	10.06597	97.88008	54.63292	103.6703	144.7578	91.65613	198.09
"1555299_s_at"	73.26103	80.54308	66.9129	121.0281	108.9783	91.00151	125.6234	235.8479	67.92108	87.78336	331.4995	97.5259	52.10934	272.8711
"1555300_a_at"	183.3237	13.95263	127.429	33.92568	155.8878	88.69963	62.10159	244.0381	102.0625	141.9476	270.6298	146.6222	197.3562	74.50314
"1555301_a_at"	255.2044	210.4937	295.5434	284.0928	150.4091	170.5121	44.76222	250.2673	181.3204	295.8291	326.0169	112.2531	269.5505	214.6219
"1555303_at"	202.422	60.12984	161.383	49.0027	79.41454	55.48632	131.6223	222.164	212.0408	205.7017	1076.264	197.2857	274.7345	385.3107
"1555304_a_at"	96.77039	71.49118	79.5568	28.77986	108.4459	177.4957	106.1708	110.5326	123.171	64.51279	245.9406	156.2727	63.36491	37.99041
"1555305_at"	119.9416	80.02614	72.98655	140.3428	149.6568	125.8212	248.8874	287.8229	134.0126	149.4015	326.0727	157.7174	152.1052	76.86614
"1555306_a_at"	569.8777	318.872	195.7838	263.6714	139.7735	269.4938	373.3961	325.3019	208.6783	303.1814	277.567	608.2847	421.3101	357.4125
"1555307_at"	82.547	16.16633	135.1147	31.66679	10.39861	75.75498	14.71469	169.7892	71.79022	36.93396	135.5302	190.1837	22.92033	59.70073
"1555308_at"	20.24501	159.836	67.83905	74.29453	15.16656	82.59303	181.7168	170.7128	18.68456	58.53901	143.0418	191.8033	114.3505	54.93773
"1555309_a_at"	73.01787	11.58501	8.141131	13.31027	10.15653	11.81673	18.17211	58.85943	62.70935	16.98378	41.68442	12.92366	11.41464	25.24703
"1555310_a_at"	52.94584	228.0294	159.1176	206.124	445.2661	174.5458	173.646	166.9588	279.894	72.02352	127.0778	292.2548	64.39377	55.62221
"1555311_at"	252.5505	300.4839	408.7644	199.5291	347.9319	197.6577	227.9841	397.6145	478.1963	625.2363	1547.81	530.7265	982.1732	688.2389
"1555313_a_at"	22.42308	10.95677	20.20086	32.68533	2.914746	113.5119	5.615479	94.65498	9.234372	52.03646	58.07221	117.1798	79.0386	119.8722
"1555314_at"	45.83191	135.0991	51.49568	69.63361	74.38951	51.64918	41.80977	135.5686	52.2727	82.95597	18.49019	56.73839	85.96727	60.26768
"1555315_a_at"	6.483106	3.872442	23.94884	46.73433	7.64231	41.2123	4.71994	18.57947	5.957174	9.501538	13.40175	20.62991	19.16829	5.338142
"1555316_a_at"	85.80492	62.69946	54.14961	65.8622	120.0698	29.73714	54.84027	12.63615	64.96336	2.730403	7.960351	158.6556	46.81848	139.7125
"1555317_at"	46.07114	18.52935	24.5343	6.602419	58.62731	6.067812	4.395264	31.65395	60.60047	44.99162	167.3331	21.77414	7.315311	93.49693
"1555318_at"	9.326095	4.700992	9.073521	31.20891	15.01021	3.684562	3.950685	99.75337	27.485	46.79557	63.59055	89.83351	24.72997	133.1116
"1555319_at"	67.55849	87.15198	140.2242	114.9823	96.90942	89.29948	177.8429	70.42873	33.59291	84.72849	183.9877	18.08855	98.8901	12.3962
"1555320_a_at"	68.4401	8.708596	68.29561	114.0169	123.9651	88.34956	166.4359	157.495	150.2809	24.26956	30.1776	84.08695	75.14188	31.921
"1555321_at"	157.7471	102.8957	80.69628	110.6686	93.07041	175.4282	207.3178	181.8638	107.6446	92.12587	227.8137	293.7249	68.44336	337.1908
"1555322_at"	33.37109	18.28928	12.13463	118.5971	18.82175	14.47731	30.16401	163.5447	57.40076	49.23007	174.6671	50.78862	94.1526	27.40695
"1555323_at"	107.7923	183.4034	182.8	185.4392	160.2302	190.1179	248.4305	174.3858	184.3181	117.1082	269.6426	271.8322	223.3229	223.3479
"1555324_at"	19.01025	50.44502	36.25747	84.51842	2.087411	71.36406	9.149867	8.037624	9.065869	95.45808	150.1906	93.51232	33.32578	53.73972
"1555325_s_at"	185.1387	109.1506	88.89061	198.58	115.8718	66.09058	166.7424	152.0165	193.2909	81.72963	128.3957	168.5649	76.67741	44.30714
"1555326_a_at"	169.8335	51.66988	206.6242	25.39717	95.6502	115.8919	165.5703	110.5633	130.0211	212.0065	473.2173	185.0343	217.8995	234.8251
"1555330_at"	104.8285	143.2286	82.94075	7.801798	166.0416	182.9805	92.74127	120.111	186.9535	94.48721	45.90613	147.7036	188.4393	31.93791
"1555332_at"	2.382632	24.20559	30.43185	15.99251	2.518356	13.7535	11.14829	92.68116	34.00234	12.39612	24.93909	40.12503	3.690012	108.9783
"1555334_s_at"	359.6238	265.8432	255.1204	443.4738	269.1633	257.9458	330.2724	224.4539	419.6275	275.688	243.3598	288.8369	234.1561	180.9338
"1555335_at"	4.078156	2.851274	29.62301	7.391278	14.72434	10.687	11.40834	19.04751	66.8844	74.11622	164.4588	98.19592	5.044628	11.10487
"1555336_a_at"	112.0173	5.984644	10.81224	13.07612	5.676326	58.40777	64.80753	113.2032	110.2436	52.0586	228.8255	75.73958	106.6769	113.3845
"1555337_a_at"	48.84398	68.37955	60.61502	81.0722	9.850806	20.4943	149.731	106.5372	55.35167	114.4841	83.53685	102.8543	56.41714	71.08505
"1555338_s_at"	26.21423	27.37055	94.04272	94.5752	16.16073	29.09587	30.07697	20.47448	32.91137	41.23548	94.11421	161.2703	11.82328	6.997974
"1555339_at"	93.29174	37.42641	137.6563	164.1924	253.7928	136.674	177.9635	1167.023	336.654	106.7456	304.7124	545.2708	216.4453	1940.244
"1555340_x_at"	17.57845	31.87165	200.5471	19.05313	33.17059	103.3937	167.1528	545.4373	241.8757	20.95991	346.1278	176.0091	99.66149	826.9792
"1555341_at"	2.186272	23.10203	24.96602	4.01638	5.811266	52.96791	49.66668	57.55733	3.728101	4.525432	16.98477	25.78834	6.291362	112.2275
"1555342_a_at"	56.24575	5.843046	12.73506	19.95677	70.37393	6.527906	8.967402	115.3518	19.31573	8.206598	17.08395	6.772475	65.13393	82.09894
"1555343_at"	126.2627	86.65429	90.02489	18.16373	27.48875	30.25362	27.2551	29.90726	63.47946	113.216	197.4435	22.89791	52.59887	138.7373
"1555344_at"	31.41509	21.19981	21.24993	63.58665	74.85879	50.02365	36.89518	104.5493	14.01912	30.19451	87.25906	50.72416	91.71549	183.442
"1555345_at"	32.01419	1.471178	37.58184	2.983415	33.31284	47.67384	8.948289	8.087577	36.42382	6.209133	54.25484	15.47598	61.03576	139.7061
"1555346_at"	35.05437	54.92756	7.714016	21.51025	78.99082	8.603392	12.10016	162.8037	27.41769	55.84103	119.6852	9.078975	42.84367	170.4996
"1555347_at"	26.55597	89.22645	94.20071	153.4101	98.22643	200.0354	12.22266	15.77727	134.4808	33.15717	259.3521	256.9984	55.86551	209.4766
"1555348_at"	269.6782	56.77523	253.1182	124.9797	171.1692	212.87	219.1527	84.60497	292.9464	288.647	551.4096	169.1172	361.6463	291.9295
"1555349_a_at"	2282.989	667.4975	4609.508	247.7721	573.4139	3984.583	4415.214	4582.653	5449.498	8937.203	9418.801	4092.273	14527.22	8366.5
"1555350_at"	143.0422	147.4237	167.7288	145.3044	135.6572	172.5393	173.4936	22.70287	89.27699	89.28004	319.1952	237.1677	169.9898	44.75459
"1555351_s_at"	189.4003	301.8599	199.0287	261.1851	242.6572	236.0696	207.4029	293.4699	157.8589	208.4536	208.6335	197.5261	336.679	396.724
"1555352_at"	6.669454	52.19301	23.30977	23.51831	36.45998	64.79388	121.7788	12.99549	42.42255	8.669661	122.5647	31.15479	10.83114	4.88248
"1555353_at"	90.19996	48.68831	81.10019	87.78177	48.7752	44.80626	25.47865	120.5241	11.42858	18.60916	156.3929	29.05416	91.62862	5.74558
"1555355_a_at"	456.0427	174.9941	251.9874	22.25432	16.2807	364.7757	206.2176	1204.137	626.8435	332.7354	575.2571	356.5436	783.5839	608.6073
"1555356_a_at"	4.777288	4.054896	16.59073	123.2318	46.3249	17.67231	6.345799	22.46145	8.719809	88.47068	197.2864	98.70015	5.36192	58.28392
"1555357_at"	13.93573	30.94995	20.70528	49.0855	25.70597	16.98302	61.07156	11.72934	17.55476	41.75074	23.95304	103.1478	56.46839	87.20195
"1555358_a_at"	185.123	86.59071	15.85732	504.0345	366.6295	125.4514	28.52002	246.5289	178.4214	117.9999	71.39407	210.1732	90.23377	365.1238
"1555359_at"	224.9525	291.525	257.2886	422.9074	285.4662	324.6525	421.2354	188.7796	128.4639	296.1916	172.7794	57.77344	184.8773	351.6984
"1555360_a_at"	105.7691	746.5622	68.25747	185.1063	242.3468	666.2974	79.3157	106.7439	175.3402	75.2431	118.7519	56.49796	36.80558	29.56576
"1555363_s_at"	2.488258	11.5507	13.15659	37.13649	105.3127	41.27334	16.80556	61.36887	13.50259	10.36157	204.5659	121.3472	36.34496	157.1766
"1555364_at"	26.25145	0.8314502	69.96137	23.62212	62.06258	102.6336	91.18637	217.6033	94.59528	48.21309	292.0287	126.1387	110.0416	182.3585
"1555365_x_at"	40.88329	75.7169	88.6089	55.07752	55.81311	209.2578	88.52915	121.0376	132.599	19.85109	457.9209	137.6021	77.26125	326.7431
"1555366_at"	39.48941	4.658487	12.84593	93.08967	67.3618	75.66954	15.77237	12.57874	38.28225	49.88623	19.31694	79.64459	11.1461	247.2126
"1555367_at"	40.42584	34.63268	130.9191	59.8976	154.5567	203.1743	198.6551	282.2524	136.3965	136.5008	606.4207	210.9606	200.6615	421.5558
"1555368_x_at"	85.26481	182.6187	144.2133	134.9817	291.1841	344.8915	183.8304	375.9132	302.6122	194.0058	715.082	577.5364	313.618	383.2411
"1555369_at"	13.33514	31.00058	3.281601	35.75872	21.24817	61.85556	115.9859	23.38748	20.08167	47.84068	28.6636	182.2617	16.56193	42.33336
"1555370_a_at"	120.6102	104.1315	120.5723	54.28739	148.0772	118.9934	58.0957	244.3723	15.96758	44.51921	317.3234	318.2274	102.8122	424.3004
"1555371_at"	7.517206	16.19675	35.74686	13.20545	12.46189	33.00056	58.79696	31.07567	12.32687	20.27157	139.866	12.91859	10.5508	30.48403
"1555372_at"	552.3939	699.1589	707.9742	968.8239	767.0623	916.358	340.5627	418.7813	524.1573	507.2253	394.6046	621.8862	371.1891	597.922
"1555373_at"	167.7461	204.656	457.861	241.1378	320.9011	829.6035	250.3102	1283.253	491.0985	537.2379	1592.087	1147.154	831.4657	1285.676
"1555374_at"	410.9008	547.6068	524.2996	446.3419	731.8453	648.7584	526.7556	568.9239	311.2898	476.0141	1083.675	917.0695	619.9418	954.9316
"1555375_at"	26.07044	40.22651	47.58329	52.96735	67.85161	61.7769	2.958423	27.85443	68.25746	21.77208	115.8357	133.245	48.18182	65.36623
"1555377_at"	52.22832	101.1343	75.8811	72.99147	26.96191	125.503	94.50764	51.07141	135.3733	165.7803	293.9569	70.07398	104.8786	252.0988
"1555378_at"	111.2694	6.880639	129.9371	36.83055	128.6546	53.85964	163.8042	300.4513	17.84965	125.5279	86.35449	204.9494	139.1081	56.60984
"1555379_at"	13.12061	8.032082	11.12559	8.315439	186.0036	12.80476	12.35308	146.4812	27.43988	61.32204	35.16662	25.54209	17.239	176.4292
"1555380_at"	97.92243	60.99032	153.7625	185.8501	191.458	67.40621	57.72778	282.0995	92.49348	105.6669	356.5456	330.6512	244.7114	190.3244
"1555382_at"	1.559339	16.20809	8.078962	5.738494	11.7768	32.01171	2.5748	57.43068	61.5277	22.29634	2.712908	24.47739	57.32113	95.95167
"1555383_a_at"	6.179745	4.000404	3.730904	162.3504	18.30664	40.03119	3.267578	5.59479	24.11454	7.885602	21.56685	67.5412	33.52462	66.7219
"1555384_a_at"	139.3759	216.998	220.2714	233.9664	365.2425	349.9879	169.9683	374.4452	281.0586	67.2	300.0954	177.1157	121.2285	33.47274
"1555385_at"	63.00144	54.58668	54.73492	27.9478	9.673146	137.44	186.8106	124.1236	79.47269	128.7904	120.7615	94.99875	77.82157	166.9182
"1555387_at"	57.01409	56.63704	116.7849	67.40485	98.68064	129.882	52.96868	19.63055	93.19624	24.86985	229.295	35.88753	208.2661	304.5885
"1555388_s_at"	37.28688	13.93759	6.547353	166.3035	107.6366	41.8002	8.479503	17.31954	81.21443	8.007438	93.07265	17.89005	9.267974	36.76315
"1555390_at"	163.2282	204.571	147.7341	66.8075	76.75607	201.6585	249.0852	231.208	133.2784	146.9553	180.9425	179.7149	131.7898	113.9456
"1555391_a_at"	42.22851	3.264683	46.95847	9.696919	80.19071	14.57439	82.47726	22.7819	10.15996	78.3204	72.7407	27.98275	5.304565	9.952453
"1555392_at"	165.302	105.1984	207.8198	172.4844	111.1833	96.79537	199.3923	271.0814	199.7038	241.6598	699.1055	248.7109	130.164	214.4268
"1555393_s_at"	258.2643	255.5131	142.5032	454.4194	433.7232	305.1653	321.2084	289.1957	127.488	167.3256	205.9197	347.7877	250.4438	298.8387
"1555394_at"	6.963234	1.639084	65.56176	48.16796	45.41632	66.22229	64.50095	60.19754	65.10302	39.39011	75.65018	88.74061	65.19781	36.5933
"1555395_at"	20.62965	19.79428	92.18038	20.32514	90.31985	21.4223	128.6552	26.75243	100.1802	92.66193	32.12254	122.8014	27.34721	68.80038
"1555396_s_at"	8.021826	8.687517	17.85361	5.803079	9.992904	5.96666	35.28498	44.54964	5.547122	24.58303	16.1296	20.01353	13.30209	10.46337
"1555397_at"	15.05196	30.06242	4.911314	109.1469	40.76468	11.58625	8.815623	12.80584	72.20267	76.81095	154.1964	86.81806	89.51656	18.40158
"1555399_a_at"	168.9218	39.53226	19.08828	52.38655	216.452	36.93782	52.59325	52.23125	210.5853	46.39664	160.6828	48.16183	53.39512	108.3968
"1555400_at"	57.2404	50.34166	64.13366	83.28307	64.10736	109.5097	91.05011	84.0524	56.65475	112.2148	245.9002	84.8906	125.7192	213.5042
"1555401_at"	17.98764	10.62869	69.46881	51.30789	56.0759	12.44082	88.3966	351.0114	96.46029	80.65871	229.0848	256.5165	42.88436	339.0725
"1555403_a_at"	49.70448	16.57096	36.19967	67.40404	29.26839	64.98397	41.81035	30.25426	3.496489	16.85999	166.4527	92.12917	43.43832	8.268236
"1555404_a_at"	17.74876	12.71811	4.983427	20.91965	35.01814	14.80604	10.66326	30.52257	5.857409	17.81639	20.48949	19.21437	123.5876	54.7758
"1555405_at"	11.77728	2.496331	16.86038	8.414963	6.660558	8.802398	9.195843	19.75757	41.71343	47.17041	24.15453	9.830835	49.7201	7.893519
"1555407_s_at"	263.2975	132.6438	232.6759	171.7139	164.7187	247.6369	284.63	532.1919	224.4112	378.1705	599.3554	344.2411	363.475	492.6931
"1555408_at"	128.6085	176.0881	137.5788	334.1811	157.4805	288.5273	93.66338	171.8252	208.0668	261.2881	308.8401	402.4385	335.0773	121.2294
"1555409_a_at"	201.2084	144.5532	175.5143	208.1384	176.4885	208.4669	209.6842	285.8224	265.1786	152.1411	229.769	393.0007	362.8513	349.6721
"1555410_at"	102.9772	93.78672	6.59425	129.2857	76.18996	122.0435	233.6958	218.8995	131.356	123.1386	184.1624	152.1427	208.9584	127.0659
"1555411_a_at"	6187.928	1365.396	3835.607	5043.784	4849.469	2347.011	2295.87	6171.45	5814.333	5898.607	4367.051	4979.897	6706.344	4244.842
"1555412_at"	6.664368	4.427125	23.36379	13.71021	5.66924	59.20688	80.94691	78.37961	29.40476	7.397499	43.8933	80.99736	2.651179	113.5711
"1555413_s_at"	8.257027	50.04739	11.18087	11.64274	24.68613	26.99307	9.42568	117.6329	57.1211	10.11811	114.0892	11.12465	39.83429	15.67396
"1555415_at"	15.01784	17.54009	69.00771	20.3881	7.938216	29.93615	22.59596	230.3082	13.71131	32.92852	112.9766	79.22585	32.54409	22.2707
"1555416_a_at"	99.03999	108.3308	27.33983	225.7168	10.47615	8.397564	184.3325	132.7366	3.896839	7.027076	13.69805	12.34514	85.68969	68.16167
"1555417_a_at"	142.142	96.54843	60.33467	48.13031	21.6186	58.3149	98.67464	125.0632	14.94628	79.83676	162.2819	162.9495	76.24796	273.8931
"1555419_a_at"	2277.978	669.9374	1957.994	1310.165	1053.339	1145.331	2421.458	1992.178	3365.919	3368.398	2978.176	2864.618	4099.837	3072.938
"1555420_a_at"	529.664	65.2353	362.0379	572.2615	401.3538	197.8293	335.5218	735.2056	768.8961	847.0962	807.5491	619.4989	651.3026	518.383
"1555421_at"	31.06379	22.71333	65.02963	21.0552	117.3898	68.77775	30.28811	92.46056	69.11572	51.43116	265.3516	77.37602	39.87899	201.296
"1555423_at"	84.8504	22.00072	44.95013	43.39512	27.09318	105.033	66.22424	21.41016	11.04902	108.7081	251.9132	10.2382	107.0975	102.9415
"1555425_x_at"	108.3668	92.80632	95.03802	36.5485	12.15765	100.7425	63.61214	117.632	26.07964	91.73627	219.9701	94.17965	132.1442	22.18881
"1555426_a_at"	202.6071	253.6962	239.771	620.9743	370.1106	258.3788	132.4493	248.7026	402.8281	212.9874	147.9064	130.7386	190.2311	55.1729
"1555427_s_at"	809.3724	921.0756	676.108	613.5076	694.8142	542.4154	797.7428	466.3856	845.3124	617.9824	388.0037	873.1747	444.8802	851.5092
"1555429_at"	47.22648	55.06493	82.56243	70.30299	215.4565	103.5801	121.882	26.01036	41.98795	133.5025	96.08069	209.163	152.1513	17.60847
"1555430_at"	8.021564	17.84895	20.71523	9.467573	50.79837	5.776968	11.76121	5.244275	17.15286	5.462108	27.78041	7.004755	34.55512	80.88972
"1555431_a_at"	42.19707	5.314752	54.28462	8.760833	67.71098	31.09271	58.2618	17.36323	37.9419	39.97239	20.79086	67.0532	33.44378	9.823539
"1555433_at"	85.27296	120.8818	86.8783	91.79782	59.52613	64.6459	157.1946	191.5611	58.94978	32.02195	259.5208	144.5627	73.94785	273.6651
"1555434_a_at"	60.85394	152.2894	31.59047	107.7844	108.6723	135.0947	138.4606	125.57	116.7234	166.5015	286.1537	92.24669	90.07133	254.549
"1555435_at"	49.93456	22.34962	59.69645	23.6227	39.75566	47.13395	140.011	112.2046	50.82114	33.99614	148.1378	117.5481	68.30711	27.8222
"1555436_a_at"	396.3755	198.8348	358.2751	513.0372	341.0838	214.5874	151.8653	479.657	512.7154	535.6671	349.7541	275.3381	406.1163	246.7135
"1555437_at"	130.3945	109.4492	98.39065	265.2942	203.9396	107.0496	167.0354	168.547	133.9423	70.75797	120.9319	116.5494	95.96062	50.66037
"1555439_at"	66.40815	304.4775	174.3449	194.0822	245.909	314.0079	191.912	132.4247	194.4307	176.535	635.605	305.2153	272.0966	12.95556
"1555441_at"	153.1537	57.50082	135.7104	126.3424	120.491	114.4629	114.8819	135.4315	83.75826	193.363	225.828	116.5799	89.54574	159.1728
"1555443_at"	136.46	88.82004	83.46886	97.72971	50.69331	29.97769	143.3405	43.22293	9.338737	88.78986	238.6547	30.17332	75.17562	19.03441
"1555444_a_at"	61.34114	42.21931	55.88596	54.78635	6.04993	24.36595	68.57628	29.35716	55.99239	3.245763	78.49584	10.44392	31.815	3.337592
"1555445_at"	25.08456	65.7132	56.65297	90.6782	38.75301	7.920759	153.5316	31.43328	79.62894	14.21288	33.18623	16.53595	31.23979	193.8454
"1555446_s_at"	3061.54	1686.485	3212.095	1685.486	1587.227	1585.399	1587.926	909.7967	1763.872	5430.141	3670.698	2017.771	3443.464	1977.32
"1555447_at"	161.117	149.4386	74.67422	198.409	201.9379	212.4136	298.1847	283.4264	81.90092	141.2951	257.3828	279.9946	208.51	349.4625
"1555448_at"	277.9804	198.7264	274.9956	230.6191	241.9692	252.5832	126.9818	208.6244	228.2665	453.6674	590.4629	175.0296	320.0559	314.4177
"1555450_a_at"	205.7603	249.8592	221.9686	398.7617	321.7803	246.3094	130.6823	140.7571	244.9708	236.4696	280.3843	202.6343	212.2508	52.5336
"1555452_at"	87.23892	188.7961	120.8384	630.1826	504.9835	252.3854	297.6638	172.2107	207.6699	142.124	421.5934	423.7104	183.2332	406.8281
"1555454_at"	23.48612	38.16675	25.36216	19.63003	21.07654	45.13633	14.00954	163.4772	71.79849	49.26012	63.08994	69.38287	88.94786	56.21189
"1555456_at"	76.37727	58.72155	69.43925	123.883	80.83825	28.98788	99.39407	119.089	78.7393	58.71538	135.9118	144.6426	49.63573	153.5096
"1555457_at"	34.08028	5.654194	5.324924	44.65676	80.62183	16.49905	19.43871	81.18851	45.90932	50.10807	39.77597	82.33636	47.67813	15.72265
"1555460_a_at"	172.2794	25.74834	115.7011	355.0445	181.3662	54.93433	152.0191	117.1388	228.2649	120.1889	85.41453	230.8774	54.42747	56.46955
"1555461_at"	261.0533	371.5652	326.5088	352.8687	456.5816	335.0084	425.8388	342.2421	373.1552	422.811	208.1852	623.7542	382.479	195.4207
"1555462_at"	68.67255	26.75026	77.86369	6.370329	57.88446	76.27487	55.16442	14.42597	111.2286	71.93372	239.993	107.5662	124.5409	182.7692
"1555463_a_at"	46.02242	10.90482	37.9093	14.41999	41.23833	36.33455	9.159894	134.4686	118.4083	61.21639	59.93566	29.19892	6.771628	24.74154
"1555464_at"	292.4881	85.23551	115.7325	199.3341	209.1989	62.00391	108.7181	157.4147	227.0942	175.0924	73.20122	122.7959	103.2002	160.8797
"1555465_at"	28.38481	122.5966	18.53064	13.43072	105.7096	177.0852	63.08213	14.32782	101.6682	91.23946	166.9756	196.0874	71.03452	32.25737
"1555467_a_at"	94.77956	133.5224	78.15746	190.132	52.26292	116.5366	72.03237	135.8455	103.5433	153.4423	101.2803	30.82133	50.65058	100.8899
"1555468_at"	90.00249	205.6215	72.45454	120.7719	21.40308	108.3255	96.90865	276.4475	117.2013	130.1876	202.0943	232.4805	76.17844	240.2214
"1555469_a_at"	149.5086	74.90279	105.8362	181.4136	209.4167	230.5795	62.21651	126.0349	92.39622	178.4701	196.9435	103.1867	34.79741	137.1529
"1555470_a_at"	367.6832	571.4458	193.2822	326.7356	480.779	384.0543	662.8777	621.897	509.5495	523.02	589.9013	475.6489	386.4267	360.3855
"1555471_a_at"	26.11046	0.9379679	48.00142	82.19859	88.71003	98.97735	15.51379	60.28726	73.21189	85.06915	14.634	11.60714	54.8848	74.2602
"1555472_at"	27.43573	13.42688	63.95687	18.41814	7.213471	11.66936	63.01839	18.69828	5.554629	70.01063	20.83428	68.81744	52.30981	14.07428
"1555474_at"	101.7394	26.9572	165.5297	35.20597	32.83924	136.4966	197.2715	85.96957	75.77292	271.826	326.188	258.8559	302.9421	49.52459
"1555475_x_at"	21.67525	120.2896	263.0021	28.5036	197.6705	244.9958	145.8256	63.57854	55.18367	280.8739	290.1173	285.7456	230.5839	535.3073
"1555476_at"	261.6176	143.9765	73.08426	113.1022	149.7935	91.86478	290.369	205.3857	184.0979	80.2503	235.9056	268.0638	110.1324	256.545
"1555478_at"	306.2576	187.1061	254.2234	174.9638	202.5969	142.5887	236.6159	352.6445	194.1333	270.8572	472.0072	289.096	172.8112	705.5734
"1555480_a_at"	10.96363	62.07303	7.755975	45.96263	41.98772	40.82285	47.37872	154.8044	112.039	34.61511	46.80405	185.8312	33.38821	354.9991
"1555483_x_at"	153.5333	58.30841	6.695896	204.5172	85.38692	68.43967	26.49303	18.74045	50.97706	67.16352	24.09045	161.4894	27.05431	40.50285
"1555485_s_at"	11.59334	100.5989	111.6733	18.63557	32.82998	249.2518	103.7913	151.8149	52.43684	74.81149	342.3311	188.0647	170.3383	29.41139
"1555486_a_at"	148.2121	152.1969	146.5697	308.1877	231.6039	311.8569	189.2725	32.00719	66.37682	208.6756	54.82565	180.1211	152.4906	51.043
"1555487_a_at"	363.9408	69.01162	160.7831	140.728	112.1649	43.82847	161.0298	403.3954	184.6687	195.4	280.7135	363.1077	206.4157	83.09971
"1555488_at"	78.72058	64.92259	139.0285	124.2201	15.1319	145.0418	221.3248	11.84131	139.6434	92.72179	26.26982	232.7363	216.7656	70.89524
"1555489_at"	64.87603	48.6204	27.8429	11.38101	122.1121	144.4243	152.2545	173.8014	65.11432	109.9327	75.06306	196.3415	11.16385	177.6614
"1555490_s_at"	22.884	9.083817	71.96069	23.34989	13.65921	9.728226	33.01745	321.4773	5.369492	17.74179	75.953	33.90847	20.79351	34.80004
"1555491_a_at"	169.1513	184.5419	120.3429	145.3882	225.6719	95.79834	257.1815	13.84835	153.7058	152.2304	136.756	199.2504	171.9935	367.0023
"1555492_a_at"	2.700373	9.824414	2.302326	5.530322	2.892909	26.93484	8.657171	9.414102	5.247552	2.940706	152.6643	44.61671	57.59919	18.48142
"1555495_a_at"	2458.984	5326.984	3716.982	2162.699	2731.301	4929.588	2708.442	3400.065	2882.074	2665.642	2414.67	2713.933	2431.454	2894.614
"1555497_a_at"	103.5131	107.6756	81.68569	179.7442	191.7536	136.1177	113.718	23.80553	19.2443	137.2189	190.8939	31.60953	61.66708	38.43003
"1555498_at"	1.617316	24.28318	3.998866	4.75421	28.19553	57.15258	18.20501	3.35917	31.27964	5.345492	136.5203	7.3812	5.84394	15.1627
"1555499_a_at"	30.78712	47.55622	33.94403	273.9083	87.31646	63.75216	56.36283	191.0652	57.17151	59.25253	94.01681	97.97258	182.7666	54.70768
"1555500_s_at"	281.5627	415.0445	299.646	351.6339	434.2894	398.6698	444.0585	288.5821	260.3358	197.1582	168.8136	354.8619	90.03197	162.8285
"1555501_s_at"	587.2126	981.224	643.1208	477.6562	485.0962	891.5759	308.8153	609.4219	624.9537	327.9306	331.9471	593.6665	283.6662	117.8316
"1555502_at"	6.507365	28.95648	59.21518	93.21543	10.68433	77.79216	18.70868	138.0645	24.61946	91.64938	173.8765	165.0929	13.70236	134.091
"1555503_a_at"	130.7742	15.39748	32.99296	23.08012	54.78056	27.64838	228.2586	85.77865	82.70566	95.64491	216.2516	67.38181	22.49287	108.6162
"1555504_at"	1.450643	2.918803	5.827187	5.21068	52.82792	36.11555	46.67507	3.231757	33.21683	15.04534	99.18633	7.936059	25.77906	82.2544
"1555505_a_at"	2.815161	14.88675	2.455801	29.57578	109.3417	65.05809	60.13449	9.31313	26.12371	120.2504	79.31662	23.71779	68.12135	71.36593
"1555509_a_at"	16.86473	9.564614	21.04962	63.83952	14.03966	19.80328	54.87293	6.703288	63.0001	17.24936	66.91261	20.31533	46.5164	83.36601
"1555510_at"	40.17493	49.49515	4.811864	451.4811	158.7567	57.7231	11.08435	8.381748	108.5708	8.277879	129.1441	97.52514	59.12105	42.93304
"1555513_at"	49.79345	11.26472	1.943906	54.78411	3.987142	27.45728	20.36869	3.342587	6.125147	7.538757	53.45042	53.47377	2.495129	8.516594
"1555514_a_at"	201.2271	432.2019	317.8286	174.2244	281.6389	463.0317	319.6862	16.59199	179.9774	100.8427	167.1013	183.7276	144.6624	278.1079
"1555515_a_at"	8.393337	6.193847	11.33037	5.477851	17.4744	8.168362	14.64905	7.90922	7.649228	6.225429	12.6623	6.64546	6.720652	5.93392
"1555516_at"	9.373427	21.99246	92.03384	180.373	43.31771	88.3664	11.8656	81.4744	45.36467	11.44102	210.3767	224.7976	48.24903	44.74463
"1555517_at"	4.261003	4.470143	2.339276	5.083754	46.01892	17.75927	11.23318	14.06023	2.647492	16.84045	99.67794	115.0696	23.5067	116.4972
"1555519_at"	38.32747	27.80542	5.034942	50.07177	51.95974	54.70149	43.59877	82.33616	56.48289	42.3979	93.06564	60.50085	54.0809	192.924
"1555520_at"	62.41827	27.15018	45.81305	180.7966	100.0356	125.6855	91.97702	13.05893	139.9031	110.3718	174.9563	147.7196	92.37408	12.80647
"1555522_s_at"	1111.626	1155.331	1002.923	820.8058	926.2479	975.5919	1262.18	1032.876	1169.717	1472.693	1087.09	959.0023	1535.399	1573.851
"1555523_a_at"	206.1159	113.6234	399.5894	52.17624	419.9644	276.9077	166.4458	28.54634	242.754	247.3029	290.0618	408.4163	225.4064	143.0081
"1555526_a_at"	1585.458	1236.115	1310.074	1624.589	1565.751	1152.167	1717.278	901.5654	1047.46	1791.953	1401.855	1299.649	1851.66	800.1555
"1555527_at"	44.3851	5.254372	1.056117	35.62117	5.712903	2.735423	11.27299	14.59059	14.23291	1.969809	15.51664	11.03953	22.98628	10.56147
"1555529_at"	125.9801	79.51125	109.7447	148.6607	101.8845	163.002	158.6742	112.9172	187.7692	108.1677	284.8394	218.2676	205.2912	162.9574
"1555533_at"	14.38529	49.32524	47.48852	5.58916	10.79627	45.29174	65.7295	154.3456	53.20861	8.688807	48.22475	80.17337	6.131769	23.28719
"1555535_at"	11.40059	15.98131	4.97651	59.6831	7.770259	7.115061	23.41048	11.1347	6.255077	11.61932	20.44431	21.14754	12.25671	18.19799
"1555536_at"	307.3643	114.4588	220.9143	69.1208	143.9428	159.2457	27.9571	215.4335	242.8692	505.7942	793.3414	343.7328	406.6991	771.373
"1555538_s_at"	7.664408	50.6933	39.01651	3.656733	53.7966	74.59252	64.93465	15.95217	5.255373	11.60577	120.5688	13.75841	31.47082	191.8642
"1555539_at"	117.801	109.8987	71.22184	58.20609	9.277314	74.47741	73.80554	274.6334	18.09697	91.13544	27.88088	198.8678	97.57334	265.2286
"1555540_at"	13.15866	16.22984	79.97751	40.52394	21.39528	4.925405	18.21252	98.89965	24.45604	104.891	142.4049	108.3184	64.08686	32.81034
"1555542_at"	91.73151	77.19227	98.74236	180.0054	68.51326	71.18483	139.2688	245.0465	15.86232	56.85159	275.6461	179.2515	97.65409	418.9163
"1555543_a_at"	370.342	296.4137	198.5121	999.2157	511.1861	235.9418	228.6741	23.56858	196.4227	174.9126	249.3126	181.0109	102.8804	206.8055
"1555544_a_at"	31.48841	21.51006	43.23951	28.86053	77.32804	93.25176	54.80276	189.4197	32.62184	15.66813	37.6099	134.6125	22.46964	253.7904
"1555545_at"	144.0516	114.0856	76.42807	192.1758	94.05605	96.70896	200.347	201.896	98.76048	62.42429	247.9335	152.8454	104.3557	29.75172
"1555546_a_at"	90.5223	52.96767	25.38025	15.40976	46.74083	19.66061	51.25075	37.12361	19.36877	26.36154	19.63476	76.05772	29.56199	17.96924
"1555547_at"	41.18684	49.14019	44.53107	13.53752	44.5874	102.1384	6.944029	55.65836	38.55397	44.45386	226.9003	212.1271	98.00751	20.08122
"1555548_at"	115.1882	70.1394	66.97707	27.41901	34.57335	48.93783	179.3428	373.3383	175.1767	39.73592	418.5908	162.1803	19.82895	102.0836
"1555550_at"	50.17029	23.05052	86.23032	26.55961	46.57908	141.7993	49.00967	33.44648	6.372408	8.569899	24.03432	29.55538	96.30365	71.06768
"1555551_at"	63.27241	4.142339	4.742818	31.99759	3.869175	32.79375	13.41101	45.55029	5.997612	54.22718	144.8347	121.0957	4.922178	41.25138
"1555553_a_at"	33.52298	35.2666	27.70589	131.2515	22.53666	43.01275	44.94263	12.98051	59.67315	23.27694	35.88518	53.23233	37.93509	43.75832
"1555554_at"	21.3425	25.88447	17.09668	69.02612	116.7681	90.77556	32.43339	9.390214	9.696537	36.96679	60.39711	183.971	82.97353	130.014
"1555555_at"	55.31802	75.80715	41.74399	71.73105	92.27798	155.5253	72.66918	47.93496	66.69756	42.91972	195.5469	230.5463	130.6457	14.7736
"1555557_a_at"	11.70833	74.77187	51.62241	14.79763	55.47478	35.3474	20.42095	71.15773	94.13279	20.64321	38.49741	69.147	11.73205	45.83547
"1555558_at"	10.8196	24.30729	2.787034	43.18721	8.841181	1.759311	6.048017	3.788268	6.205869	6.153828	3.035705	2.465196	22.9991	26.51129
"1555559_s_at"	113.2018	106.9612	189.9102	131.584	119.9264	167.1827	196.4852	355.8866	109.184	80.1002	424.5697	150.0965	149.345	182.6801
"1555560_at"	57.89183	22.21692	20.86202	56.87717	64.09315	33.50115	34.48631	3.361416	2.670869	17.09707	82.20105	62.30965	2.997144	68.70621
"1555561_a_at"	171.3105	196.7208	61.20474	366.2208	227.7485	96.88628	148.4439	89.92965	168.155	36.81132	35.36415	211.8443	42.69448	11.59867
"1555562_a_at"	392.5356	306.5814	408.7492	435.4836	639.0905	257.8884	365.3352	378.4387	422.4061	294.2511	239.8852	260.0948	355.9664	275.479
"1555564_a_at"	41.51611	11.1022	99.59627	14.1385	56.83897	14.73354	13.68899	101.798	65.35454	44.29588	365.7009	20.14316	160.4715	209.6603
"1555565_s_at"	596.1812	317.4569	383.5439	948.2623	820.8359	488.6029	575.9374	343.9911	648.3962	734.2992	551.1591	641.7177	484.4523	718.3614
"1555567_s_at"	7.90071	18.49457	12.20106	37.84335	43.76981	93.65646	14.34535	32.26274	6.979614	11.23795	93.05633	17.70356	10.26359	24.36258
"1555568_at"	233.7219	168.7404	288.0022	151.6228	213.2212	219.6589	227.6456	131.5018	112.6788	206.2519	307.4914	354.478	121.4349	184.7702
"1555569_a_at"	8.241906	5.916727	5.657103	167.8375	83.99233	106.1859	81.9381	143.0431	127.5211	140.2181	85.10564	19.42652	16.57623	115.223
"1555571_at"	10.48919	53.20959	42.38257	14.95172	50.58176	60.09859	6.647859	23.45646	63.84642	52.04869	162.2637	104.4552	25.81668	6.929331
"1555572_at"	2.013179	4.036892	25.11506	37.39676	25.16284	5.201496	36.14844	7.284963	34.8823	4.807789	71.01515	51.3187	30.70136	9.713675
"1555573_at"	41.97006	26.23215	39.79737	23.07608	61.36319	90.34621	45.20108	61.77991	72.40565	36.7745	223.1691	129.7874	7.435852	6.373111
"1555575_a_at"	2619.708	2975.968	2713.355	7223.447	7092.31	2736.502	5744.989	3052.037	3931.32	2638.926	3945.514	4291.38	4505.587	6088.141
"1555578_at"	3.46332	2.28587	60.92549	8.094065	1.721823	6.212327	2.813459	14.88467	2.634633	2.540073	8.908683	14.09004	46.74432	13.69398
"1555579_s_at"	215.0059	138.768	358.03	103.9677	94.57046	221.3367	133.5996	426.9309	356.0862	163.4612	135.7585	116.2449	295.6035	25.6685
"1555580_at"	33.16082	67.27565	52.63175	91.90929	104.4706	46.54863	10.67954	214.1809	54.21165	81.04698	133.9438	128.2292	17.61203	165.5026
"1555581_a_at"	58.56758	2.666918	14.20053	48.10715	56.01271	9.633505	107.5171	76.65765	6.883446	9.327212	57.35327	11.97323	14.22806	80.29774
"1555585_a_at"	21.21594	8.008373	4.460039	17.07757	46.24121	31.55711	15.49149	165.8051	20.21144	6.236221	20.82972	43.77711	5.133548	58.51657
"1555586_at"	43.82481	51.55091	90.17686	96.55367	60.84897	109.0026	14.43308	65.39711	110.8565	70.8022	166.3215	160.6441	46.59383	343.5626
"1555587_at"	95.75333	141.0673	17.972	96.46368	105.7353	71.75282	95.73912	130.0488	62.62259	128.5183	86.66093	52.89885	82.74608	42.10076
"1555590_a_at"	452.5629	2483.347	717.3654	422.1095	1009.614	1496.537	749.4155	329.488	30.62314	27.9645	684.2294	76.03423	152.7811	589.7334
"1555591_at"	17.51087	20.65406	95.36017	19.76408	21.59469	206.7754	96.08794	20.14488	15.3857	18.99689	113.4751	29.42479	16.21201	19.51977
"1555594_a_at"	155.4639	199.4829	136.1997	126.3013	213.0136	93.17872	194.6339	391.5496	396.7689	210.7754	324.03	297.1601	210.1274	301.3723
"1555595_at"	146.7608	26.09417	88.71703	20.59418	3.606376	108.5836	55.54354	22.12995	64.17467	116.0512	21.08587	119.1781	69.70477	140.5055
"1555598_a_at"	97.99172	67.28706	61.66845	100.5783	125.1271	111.5624	57.08926	37.15398	98.34382	82.22229	161.4655	131.177	88.68153	175.6119
"1555600_s_at"	100.2399	175.7906	8.026966	20.37812	37.45014	155.2832	9.820038	21.99995	14.1275	64.16991	190.77	107.4174	33.21711	82.91669
"1555601_at"	2.383959	18.55593	11.50552	33.71596	10.22522	6.904215	98.0521	60.99688	10.15082	64.47389	81.48343	73.80762	33.35401	117.9907
"1555602_a_at"	17.22025	8.134741	4.858951	7.463728	11.78	5.969143	9.145316	9.924109	8.194676	7.684224	7.706344	6.707541	3.351614	14.51543
"1555603_at"	51.0462	62.65417	18.96763	8.925386	7.369957	15.94605	78.57015	154.4326	60.0434	15.27416	82.58141	136.604	91.5479	98.68468
"1555605_x_at"	47.89061	20.81661	28.50029	7.891566	18.70518	96.58043	26.05651	197.1642	35.99977	74.92765	118.3435	72.90248	146.7168	314.5361
"1555606_a_at"	133.1982	152.2875	78.01421	141.9597	145.2189	114.8894	184.4386	339.8123	110.1261	76.53657	183.9703	257.5496	86.08489	13.21137
"1555608_at"	24.78542	249.5578	23.32872	59.54279	92.83385	250.2321	47.45045	42.36613	13.26374	21.73691	68.80656	22.19155	14.79	25.1979
"1555609_a_at"	63.69303	26.8089	37.47739	119.2304	15.59396	122.9791	16.17484	167.3894	51.02477	68.77287	182.1787	16.4667	58.91329	27.74743
"1555610_at"	19.50468	48.723	1.079633	42.89915	57.25526	28.7206	61.59749	64.74185	54.60234	52.59283	47.09921	44.09039	55.33787	17.52863
"1555611_s_at"	140.5578	152.6558	102.3971	219.5035	222.8695	153.3639	116.7247	97.20956	145.4362	253.4274	254.3475	50.61236	204.063	447.116
"1555612_s_at"	174.0732	78.68073	43.39215	82.55721	75.54963	70.47319	205.8692	4.67928	62.9603	154.7711	229.4527	114.4995	110.9575	127.2945
"1555613_a_at"	87.36517	262.0573	29.21649	66.02519	15.93007	452.9167	286.6615	66.13213	88.92834	94.42262	199.9023	195.6352	325.3622	19.57211
"1555614_at"	78.95082	72.71824	11.95185	13.25597	33.85536	26.6576	32.91763	23.96627	9.860743	11.78688	24.75242	175.1029	35.51712	31.82432
"1555616_at"	150.9436	206.5435	175.1964	198.6268	227.2946	268.699	137.6602	34.96222	232.3017	159.6366	458.4266	124.5962	221.0582	225.0549
"1555617_x_at"	122.3894	151.4097	170.4996	270.4907	213.1043	209.031	280.0044	223.7137	177.1798	207.6073	277.6952	324.9193	85.16383	582.6469
"1555618_s_at"	872.5106	773.8785	465.0623	228.057	317.0186	555.3719	466.8991	377.9387	326.9953	425.967	102.8142	549.1113	198.4472	277.1599
"1555620_a_at"	33.65351	87.88793	13.13734	94.09286	45.64042	39.71731	58.11618	251.5614	69.55556	42.12092	104.7261	55.7594	83.22797	35.62383
"1555623_at"	39.36929	3.251817	4.272892	2.321889	14.56995	37.57677	63.24401	19.54719	58.76857	18.66058	3.819805	26.76974	4.863058	11.32215
"1555624_a_at"	52.01688	16.1702	54.54055	21.69774	19.72474	65.83022	77.46701	10.28171	36.51668	11.50017	95.85921	118.2464	68.49317	224.1216
"1555626_a_at"	140.7267	73.02419	15.73265	1053.326	158.7665	110.3798	39.72839	16.08695	94.55013	38.1316	7.154297	221.4743	44.11495	37.29768
"1555627_s_at"	46.22909	23.55765	11.14331	34.96583	28.02132	17.64017	48.59844	97.19212	28.17388	11.02736	89.28194	39.60461	29.03367	48.55564
"1555628_a_at"	17.55201	16.74317	180.4978	42.35858	46.5729	115.3551	69.31373	112.8599	99.04697	20.98788	25.78935	229.6317	282.7188	186.8689
"1555629_at"	11.49281	14.97714	15.7205	14.66679	61.14234	19.47227	29.97881	38.56188	110.229	25.67089	225.3677	60.10008	113.7417	13.15414
"1555630_a_at"	1107.568	686.2816	979.9999	1454.01	653.6666	723.8237	1946.371	444.7257	1181.992	781.03	340.5165	817.1118	678.4079	523.421
"1555631_at"	24.20321	69.856	8.455332	27.1818	28.6593	137.0529	15.90509	150.8888	20.99896	20.41878	39.16449	25.3841	24.88716	388.7675
"1555632_at"	19.19093	71.49733	65.0919	65.32198	185.5617	122.7721	205.9499	130.8702	91.95869	26.89758	212.332	13.56727	18.22293	12.37124
"1555634_a_at"	134.2248	108.2878	315.1321	259.2637	145.4529	176.8901	193.2362	256.2215	192.2096	439.4328	442.9484	470.9098	308.207	108.2927
"1555636_at"	54.90958	2.970681	16.47076	11.00394	42.23542	4.816559	6.110496	12.41683	3.142061	4.514564	8.417308	12.02765	1.243779	15.96564
"1555638_a_at"	1269.993	320.4138	1445.391	1067.075	693.0773	304.0706	1083.794	4657.564	1808.34	2533.174	1908.577	1265.885	2085.496	2588.154
"1555639_a_at"	190.1781	103.4065	77.82295	94.23279	139.8853	137.2393	127.0695	187.0167	95.70547	173.2408	60.77843	98.59373	113.1834	126.1326
"1555640_at"	20.35547	4.863521	37.12498	3.507447	12.0576	41.32311	10.5898	9.948848	5.243836	6.281599	33.02921	20.81159	48.61494	19.51096
"1555643_s_at"	357.6013	39.62204	1174.479	59.87746	194.1025	396.1345	1117.257	877.142	779.9097	3082.931	823.5972	1299.389	2101.913	870.8442
"1555645_at"	10.21789	51.16309	21.91818	96.25803	24.12198	26.01976	28.89394	28.0193	47.81542	19.25422	81.24025	106.6343	42.25334	288.2481
"1555646_at"	45.38337	11.66097	66.75936	56.27024	17.75628	22.03572	56.18071	15.97604	6.154786	6.014611	8.992389	95.22727	60.74809	33.72081
"1555647_a_at"	17.74785	6.36535	44.31995	51.22678	29.17683	37.33389	20.77907	13.96193	40.77985	62.40109	124.877	89.82126	4.644659	157.9439
"1555648_at"	6.451012	4.359514	46.15112	73.53999	129.6966	36.43696	6.460603	102.3534	80.30643	69.34415	215.4779	155.6849	18.2267	97.22542
"1555650_at"	18.92438	21.26478	45.63873	18.17869	54.49101	25.12496	103.9841	41.07098	18.78252	19.54744	35.46515	28.38456	17.96506	29.66257
"1555651_at"	14.53574	19.00192	9.400119	36.75642	14.74577	61.46172	174.3074	28.80307	116.1805	9.008909	123.2881	47.75018	50.35031	24.27079
"1555653_at"	37062.89	38258.47	45740.34	43792.92	68046.82	44721.1	44681.75	53899.55	34396.75	33402.78	24304	73530.17	41032.42	69677.27
"1555655_at"	5.536437	15.78982	8.45991	6.166021	6.721729	4.101771	6.871008	13.00166	12.03911	14.37084	20.71536	36.55705	12.39296	235.7328
"1555656_at"	52.46322	94.38728	59.83266	128.2824	101.322	95.56673	65.938	121.7636	60.52478	228.7548	191.8668	61.3717	417.0943	185.8815
"1555659_a_at"	11.48128	149.7956	11.72963	33.13381	43.57866	84.45667	92.97413	51.53891	5.959814	100.5168	27.14443	151.2922	79.34849	12.73975
"1555661_at"	118.9966	53.42421	85.82825	122.7565	79.36774	157.686	216.4589	145.5242	36.94437	87.77288	41.76368	140.3946	113.3753	305.5843
"1555662_s_at"	5.488957	60.89324	57.6777	30.08829	104.5272	142.4243	108.4323	226.2041	9.62657	15.88539	236.1908	122.6868	39.07602	196.3159
"1555664_at"	13.59379	31.1796	26.05387	11.12375	21.11023	95.53792	19.04902	187.6574	15.32561	21.54746	89.15255	15.81033	99.5306	41.30168
"1555665_at"	5.864815	7.884852	4.415566	13.95443	29.2075	7.1102	5.872371	7.650514	42.08604	7.333262	11.04998	16.21857	5.125742	33.62165
"1555666_at"	29.45436	55.25097	6.502751	17.17738	7.083079	7.166873	13.64399	20.38153	6.298546	2.792871	21.44179	42.8735	16.90655	15.87941
"1555668_a_at"	83.73785	45.34838	138.6713	84.58929	80.54795	155.254	73.03883	153.7673	17.54552	123.3055	27.68167	112.4669	42.42245	165.9222
"1555671_at"	34.44907	20.36826	36.25743	73.56485	99.24747	87.20089	100.6171	40.90904	51.77304	90.94981	191.2213	150.315	56.5598	216.2534
"1555673_at"	7.951886	5.670527	103.2376	169.4904	71.52328	14.78605	101.9449	185.3241	32.2911	68.2071	185.2298	111.1596	62.71292	246.7353
"1555675_at"	9.444318	21.51303	63.54845	22.085	19.23482	30.19065	91.03118	7.388293	14.47029	4.930167	67.49313	112.4799	54.62903	83.14524
"1555676_s_at"	108.2265	14.07406	5.40552	14.53558	5.263885	9.22538	95.54607	99.14799	3.948338	34.44742	87.58822	16.5743	35.76091	123.471
"1555677_s_at"	90.95837	183.8777	85.5746	152.5828	58.74463	206.2484	101.6658	34.82908	35.75324	15.21682	30.21918	9.427648	36.40486	344.5465
"1555678_at"	26.66444	56.20226	89.09657	38.88186	14.94154	171.6384	50.91498	28.00766	15.11347	31.18563	254.8159	244.6186	189.7216	23.62372
"1555679_a_at"	154.286	348.3693	87.86067	186.2252	136.7133	236.8807	57.445	67.93636	129.8423	132.0653	96.16547	92.53135	77.22565	134.7793
"1555680_a_at"	83.24112	21.73012	5.971499	8.693158	18.09964	7.218891	120.5476	11.6562	6.150587	11.59131	14.32241	18.34322	7.16102	15.99337
"1555681_at"	84.10301	63.2442	62.53875	29.68447	93.17233	72.26839	173.4082	255.2041	72.96518	42.0237	293.0524	134.6294	149.5124	41.39746
"1555682_at"	33.97383	28.56099	28.67365	34.53906	25.17337	26.975	57.1095	46.51893	28.99815	45.83974	87.85876	40.59529	38.58985	139.3938
"1555685_at"	43.7173	87.68005	128.6933	88.89555	228.3891	103.8731	9.562508	251.8165	177.9578	252.5643	399.0809	199.0086	261.7415	191.6567
"1555687_a_at"	40.44102	23.66062	100.0965	31.25965	50.77886	91.34715	147.3785	13.92569	33.22889	195.8332	119.6241	144.028	72.31783	93.45735
"1555688_s_at"	88.39658	105.3488	4.871644	25.78031	18.41829	176.116	145.7177	82.73003	166.0702	18.49878	195.3847	171.5468	81.72975	231.0055
"1555689_at"	3.014971	61.80317	65.27614	39.91265	9.595695	98.1208	13.9787	8.128881	2.05519	58.91983	142.2481	78.26038	6.825385	8.147655
"1555691_a_at"	66.41464	388.8817	205.7224	114.4248	101.7786	540.2119	314.9094	201.4481	127.3123	115.6321	41.94074	169.9576	66.47002	306.1416
"1555692_at"	3.225716	2.453381	3.457884	2.506393	3.549261	5.491385	2.509012	3.332241	1.63551	2.433209	3.953821	7.409388	3.812257	4.525889
"1555694_a_at"	108.0276	130.5499	68.00433	232.6597	277.8231	75.58583	54.28277	68.59296	26.55428	36.90804	51.87711	194.56	37.24842	204.3887
"1555695_a_at"	66.70287	71.35056	42.71023	26.36851	87.42734	30.56505	22.02603	160.9565	78.55926	150.8598	276.1371	338.4238	145.8545	571.4417
"1555697_at"	141.9184	113.4593	338.8067	479.2701	212.0829	91.76031	190.2452	320.1274	81.60226	172.9087	568.947	349.508	538.9573	424.3024
"1555702_a_at"	201.3944	172.8136	164.4658	98.17752	187.2346	116.6138	244.2425	133.8192	137.0641	132.8867	80.30119	158.5068	145.3071	40.4918
"1555703_at"	110.624	14.87365	134.4059	219.1364	220.004	166.3024	242.3185	109.071	171.5525	89.21107	379.3558	217.9209	148.0117	310.935
"1555704_at"	93.31012	133.7616	97.24628	43.42439	222.7036	103.2584	64.71581	112.4427	96.77905	184.3209	192.4977	61.6422	111.2661	300.9414
"1555705_a_at"	943.3577	324.4297	733.9586	32.58284	578.3629	745.2946	849.0898	500.5604	365.4781	655.0593	377.1855	866.5323	562.0939	458.6879
"1555707_at"	22.15177	58.31174	21.66555	89.19965	35.838	31.59321	48.02736	43.86519	146.1845	36.09952	145.5685	221.3469	142.1661	242.0872
"1555708_a_at"	36.83588	40.36703	5.639562	3.945813	7.576538	41.9912	7.633707	27.23377	76.28032	10.16246	15.75664	11.28147	76.38267	10.3266
"1555710_at"	5.648266	38.42983	15.67516	45.29305	14.28536	34.4083	70.67438	83.17923	8.280166	11.9395	5.107979	2.916992	43.8793	103.3294
"1555711_x_at"	16.60342	107.7964	44.99154	148.7617	93.79303	109.425	137.6134	129.8376	53.39682	87.55329	63.06291	111.2465	35.6046	34.64706
"1555713_at"	122.1716	84.81729	126.9929	187.3953	117.2839	57.6959	68.49567	256.6508	185.2705	169.4553	38.00695	321.4886	60.80747	224.8633
"1555715_a_at"	277.4533	287.7208	198.0986	353.843	450.6421	336.7556	381.0271	349.4409	222.9131	165.332	485.1634	662.4907	277.002	732.8187
"1555716_a_at"	16.86077	7.877266	50.13701	84.76116	67.88632	76.46679	112.5357	5.918362	44.26876	53.34048	95.28353	140.0069	13.68186	8.861308
"1555717_at"	22.23594	31.62462	6.247101	13.74582	45.56002	62.9635	51.06562	64.42127	2.737162	55.79934	162.2377	59.54675	33.89961	169.633
"1555718_x_at"	28.2216	23.48871	24.90063	33.00451	33.28031	46.26727	98.10938	146.5745	86.27018	47.15974	103.1105	5.559136	36.25749	10.34326
"1555719_a_at"	32.53333	3.636539	5.336078	4.931398	18.66041	105.4356	4.064446	3.815599	60.50046	5.530844	95.70744	49.64384	53.63172	27.49302
"1555722_at"	46.61892	44.83842	63.95316	112.4711	80.66724	110.9088	71.58312	109.5684	106.2577	54.79623	251.9439	124.2268	135.2341	149.4802
"1555723_at"	135.5314	57.4536	73.43213	11.5025	53.77216	106.3252	140.5286	136.7617	52.69845	59.94378	399.4515	155.8783	121.7683	362.4373
"1555724_s_at"	48.45039	17.52604	27.72015	53.4789	53.16941	25.03029	54.16483	62.45367	24.45922	72.56485	124.5238	46.41331	33.63173	51.46305
"1555725_a_at"	48.75259	158.6443	56.11046	87.14774	5.750072	64.73008	36.01582	55.04755	30.94724	67.33205	12.18947	12.03261	11.33602	118.4281
"1555726_at"	12.09811	34.08431	62.82571	8.534974	102.3795	116.2647	111.8907	15.86669	98.39242	13.10502	301.8695	111.3597	77.50767	262.3521
"1555727_at"	8.606611	39.33751	9.645467	3.439608	4.483186	4.283598	68.19839	30.95461	57.58465	10.10202	5.622762	13.68134	5.99181	32.99538
"1555728_a_at"	153.0195	31.34041	538.9406	78.46333	258.5322	203.9786	249.0216	13.81738	50.85262	26.20394	92.72696	354.9341	111.8724	28.82421
"1555729_a_at"	76.42668	57.42125	74.80279	14.18212	97.76378	71.13383	150.1555	49.41916	65.77414	92.39903	116.9605	156.5583	120.2652	22.65343
"1555730_a_at"	9503.065	4324.216	3575.955	1151.638	2359.64	2416.251	7106.909	2819.486	4693.336	8040.494	3695.688	3858.045	9259.406	8990.906
"1555731_a_at"	53.23929	22.66097	41.50956	68.66476	55.40965	45.12363	91.11248	11.28481	68.51024	3.603355	15.38359	109.3852	31.71563	40.21658
"1555733_s_at"	54.46829	59.29539	42.23791	133.27	179.4561	81.03794	94.79706	93.90712	112.9162	61.66913	190.8666	124.0135	89.64208	9.447216
"1555734_x_at"	88.89783	53.38612	97.83739	135.358	155.6007	64.84258	36.6237	130.2067	4.514138	72.95638	121.2727	98.8599	82.29781	175.926
"1555735_a_at"	243.0841	511.5321	216.8001	234.9412	291.8531	407.2715	483.7174	166.7769	278.8289	319.6248	272.2633	278.3152	311.5979	73.65669
"1555736_a_at"	3764.259	830.5773	1600.751	785.872	1035.778	1078.469	2877.9	2137.085	2198.531	4944.24	1981.563	2261.288	3851.76	2818.112
"1555737_a_at"	245.6917	158.2499	144.0781	502.1167	286.0771	336.3553	188.4392	261.1746	123.8049	125.4711	174.3903	333.3284	111.1808	281.928
"1555738_at"	9.762693	27.79683	9.667469	15.86215	12.64221	15.9046	21.78563	13.37523	13.04599	13.89152	28.23285	21.30308	28.21456	75.34174
"1555740_a_at"	10.37531	7.738672	9.184348	60.70077	19.96659	4.465086	80.8827	144.1062	6.979767	12.77873	22.40903	28.66482	8.335547	206.0455
"1555741_at"	65.85844	134.6113	28.14708	33.23714	169.7252	48.35374	129.6359	27.43641	76.88303	61.99404	70.18568	23.09154	107.8469	38.77679
"1555742_at"	116.4674	104.6792	150.49	312.3669	266.7778	136.9419	113.4897	179.579	125.5092	50.64598	380.52	322.2283	22.10168	535.6078
"1555743_s_at"	702.4784	285.4186	796.1724	587.7625	1333.941	333.8441	1018.549	435.5694	502.7599	966.4577	1815.194	1101.954	1282.78	409.8954
"1555745_a_at"	60165.07	3234.802	41025.61	6661.641	18751.88	31924.41	117619.4	122596.1	79620.26	58341.45	96750.24	76437.71	84680.66	216536
"1555746_at"	104.3328	24.16136	124.8961	132.8978	25.96158	54.02856	39.33829	29.25804	64.21134	28.2391	33.22646	31.90374	183.1862	55.21491
"1555748_x_at"	105.0648	42.74003	74.93788	28.27504	38.71258	35.98736	59.02152	202.9936	13.75219	50.9176	157.657	239.8883	87.75121	32.87478
"1555749_at"	16.74694	12.10594	7.018077	6.613346	87.14156	6.519622	92.74064	14.61753	20.01281	5.674513	8.87484	5.338328	4.389381	145.7476
"1555751_a_at"	653.5056	730.3428	456.7253	797.0344	571.8146	553.8276	984.9412	481.5229	585.9935	745.3444	538.8636	529.9127	484.3985	955.3741
"1555752_at"	158.0597	177.9781	110.3662	112.9366	207.4158	283.4034	124.1727	191.1602	108.9841	84.36753	306.2279	91.27602	144.1055	396.6146
"1555753_x_at"	17.02357	35.03551	8.468195	433.7936	244.9969	7.398314	13.06579	139.1925	13.42414	17.02833	14.4852	56.21459	18.4737	20.56462
"1555754_s_at"	37.52364	32.53096	61.49617	53.77383	70.53551	34.66079	74.90073	29.27653	62.64799	33.19084	71.96313	31.63993	30.65664	487.3246
"1555755_at"	56.71694	28.34145	77.43347	31.09645	23.02276	24.26512	9.776418	4.91575	128.1034	32.98751	32.88992	56.99564	20.80332	92.88308
"1555756_a_at"	2046.982	403.4894	4900.765	336.5975	1557.421	2728.431	5764.493	1870.026	651.3632	1091.219	475.5309	4776.129	1451.298	559.3511
"1555757_at"	16.75237	34.15173	14.40186	135.5072	20.36411	187.5367	30.25822	102.2396	27.09566	6.248967	26.43369	42.30444	81.44269	55.38787
"1555758_a_at"	2173.469	5899.284	2883.297	1357.802	1414.148	2662.749	2172.621	971.0754	962.7929	703.4735	131.3205	685.8516	426.6117	411.5517
"1555759_a_at"	93.10126	2110.292	1080.255	722.4462	437.9247	4982.392	2697.741	58.38884	277.0154	155.3555	212.5996	709.3817	699.1389	112.9933
"1555760_a_at"	1204.372	829.3383	982.3172	394.6329	338.8275	683.017	825.1394	611.7791	499.6321	570.0253	402.4184	295.2695	294.5937	405.737
"1555761_x_at"	99.27507	218.6161	195.2319	175.3816	164.144	159.0787	249.9779	196.0887	145.7385	309.5377	68.89647	205.4791	85.25769	289.7462
"1555762_s_at"	1547.806	1059.65	1899.577	688.15	787.9999	1374.074	1319.326	1734.665	1246.439	1482.963	845.4504	1077.445	715.7667	1294.341
"1555763_x_at"	90.42168	116.7136	52.24378	174.901	148.7912	71.43225	37.86242	177.8954	122.5058	228.9265	241.4181	113.5347	152.2078	40.52532
"1555764_s_at"	3530.239	7832.011	5386.229	4069.462	5137.218	5069.257	3999.719	2138.335	3119.508	2568.944	1067.482	2511.875	1303.506	1058.627
"1555765_a_at"	9.777216	13.35031	5.267164	17.56685	70.73764	16.08277	10.95405	10.20582	68.26244	14.08717	13.06598	25.78049	10.21912	33.41481
"1555766_a_at"	29.97682	14.45917	26.98535	28.92103	11.35375	55.01122	8.475466	7.443511	48.54765	74.46867	237.4814	86.93345	105.8004	29.57436
"1555772_a_at"	434.7542	892.0256	642.1117	147.0335	252.996	906.2314	520.8903	482.248	269.2277	226.7631	183.4307	347.1783	99.74371	405.679
"1555773_at"	6.541555	58.6666	14.70697	52.50851	46.29441	138.0435	18.99131	48.65509	52.26354	52.16316	177.4843	229.1413	32.56154	28.99895
"1555774_at"	46.49079	118.4997	6.462536	123.7626	61.4391	42.53149	61.21962	9.196164	93.55908	54.93211	159.6555	80.32384	67.48921	19.43032
"1555775_a_at"	101.1661	690.745	143.691	177.3306	106.4097	246.3568	225.8358	128.5464	69.144	76.50546	164.7046	62.06169	58.84179	129.403
"1555777_at"	23.47294	20.47053	27.3884	44.77065	5.39155	53.05103	36.54275	14.06802	29.85828	19.25129	124.1957	5.941996	4.733852	41.70648
"1555778_a_at"	14.40225	1.595641	46.04527	50.08239	7.070702	6.322534	31.61755	12.15933	7.460664	4.090561	121.8329	14.57773	76.23258	82.08875
"1555779_a_at"	541.5125	326.7922	317.7901	1085.228	835.8348	385.3472	754.7596	218.1321	418.9639	204.5282	571.8524	755.788	387.8123	712.7268
"1555780_a_at"	4838.321	1831.33	2309.578	2801.118	2734.615	1565.049	2757.709	2793.027	3279.197	3687.711	1248.064	2608.58	2707.885	2263.845
"1555781_at"	464.532	217.7676	263.7967	181.273	288.5167	197.3398	210.172	545.9387	179.6962	287.6577	450.11	295.384	192.3631	282.8219
"1555783_x_at"	463.5039	139.6207	322.0423	269.1235	300.6601	294.6291	418.4945	406.6069	391.4203	381.921	512.2745	475.12	255.8814	473.4267
"1555784_s_at"	181.0309	111.5655	164.6302	343.6596	99.68182	90.86057	139.8115	144.1486	171.8592	203.435	189.0039	251.2377	283.9918	136.9057
"1555785_a_at"	181.2695	251.5386	357.1347	1217.812	1718.564	271.1259	254.3902	395.865	566.4644	303.7518	560.3802	434.5774	380.5798	282.587
"1555786_s_at"	231.5133	185.6108	93.33286	249.2778	167.166	176.5794	207.4219	295.1305	60.21783	230.4301	284.2009	239.769	260.4666	491.6096
"1555787_at"	20.62437	11.03473	98.33698	187.5095	165.642	125.8391	135.7991	111.2972	16.60753	73.04102	369.8089	27.59524	101.1594	233.908
"1555788_a_at"	206.8998	117.277	59.65527	37.60249	38.48524	29.48012	117.7126	287.5855	68.99646	189.1426	243.3956	165.1724	311.0683	320.0764
"1555789_s_at"	911.5294	449.7736	338.3588	278.9408	502.7628	472.2989	699.3442	340.9628	851.6525	956.1766	482.411	753.3425	663.6447	613.5324
"1555790_a_at"	1061.712	957.1204	867.5878	2227.552	3018.478	834.7861	1003.118	612.2293	1701.312	516.2289	638.9786	760.1165	820.8167	299.9689
"1555792_a_at"	27.5289	13.66154	17.82575	22.71396	37.6436	21.28475	12.74087	16.56824	12.10951	34.59297	39.99277	35.88066	37.67935	55.27449
"1555793_a_at"	69.65334	180.3437	18.71836	137.1261	117.4777	168.9022	207.515	83.03843	135.6559	54.35797	259.4586	34.22369	35.74704	130.6503
"1555794_at"	5.260198	34.61666	43.73524	2.917603	4.005759	2.096301	1.689311	61.16864	61.86989	6.459325	96.49677	58.5105	54.10315	134.5558
"1555797_a_at"	3023.381	1323.681	3065.141	1272.821	1782.769	1848.373	2807.246	4743.366	5657.928	6416.101	7740.501	3818.891	11715.73	6739.032
"1555798_at"	18.19204	10.48403	6.80512	30.98966	4.621007	20.37899	2.680303	89.13683	30.7174	1.309723	39.13332	9.492482	49.4757	89.67356
"1555799_at"	6.354413	43.55513	6.320518	326.5646	173.1658	57.59508	7.20231	8.742213	4.016203	22.29979	48.82207	15.44493	50.06385	29.4434
"1555800_at"	3.364241	1.933325	1.928022	14.15991	2.84307	4.060955	2.540308	110.8576	7.745265	4.917925	78.51096	8.890235	10.10762	5.003335
"1555801_s_at"	22.71368	17.82385	33.04358	7.060117	112.2634	3.528832	28.21264	44.06749	3.67123	52.54156	109.4851	136.8457	7.981158	56.85509
"1555803_a_at"	335.4603	278.3601	203.5198	179.5666	336.6342	127.1984	272.2754	370.6487	251.436	294.6787	95.05634	277.3057	181.9592	351.8191
"1555804_a_at"	4.674139	11.44776	3.222458	6.299883	12.44541	5.647119	6.027498	16.92908	8.777108	4.362226	129.6203	21.06875	10.36107	28.2845
"1555807_a_at"	5.973531	8.620234	18.24695	46.77687	10.83032	6.586682	14.0964	11.10616	14.75008	51.29492	162.7377	88.45447	9.221793	13.08869
"1555808_a_at"	88.32991	77.83885	37.93454	26.93365	88.32672	51.16826	43.51645	99.99647	10.69011	42.00018	197.825	12.40825	18.70775	302.5314
"1555809_at"	13.0245	19.55226	10.00494	31.25291	26.84004	18.63429	141.1094	23.94485	10.84353	15.61453	18.9029	67.57532	32.42401	74.96193
"1555811_at"	516.8753	157.3135	260.7764	400.2097	280.0456	226.5409	539.8604	652.0502	259.9052	420.2784	415.8113	628.1458	494.0225	723.019
"1555812_a_at"	22122.32	3879.606	5287.672	2186.257	4366.216	3220.479	15209.07	5229.283	6987.638	16106.07	4576.061	6470.361	12892.5	12009.9
"1555814_a_at"	6195.705	3427.259	2333.273	2202.144	2854.003	1805.515	6343.072	3267.276	5305.592	5322.696	1950.099	2987.85	5430.532	4086.636
"1555815_a_at"	67.87885	308.9506	104.7474	137.2258	155.5783	260.0612	129.4644	27.85922	160.6153	207.9751	213.61	98.60493	181.3916	109.5028
"1555816_at"	4.653127	26.2733	30.65573	8.989531	7.494231	22.99837	39.88325	10.68319	21.23769	54.23606	65.60429	29.03522	39.51114	4.187133
"1555817_s_at"	3.418822	23.54824	6.874434	21.63313	18.802	83.72946	11.01975	12.82466	10.66761	6.664429	20.46763	17.11381	5.701353	20.73354
"1555819_s_at"	72.29944	14.82813	149.6886	10.323	102.8885	69.50591	121.4835	103.9747	27.35752	71.21977	181.4225	156.204	43.85608	264.4983
"1555820_a_at"	164.0049	332.6082	116.5143	136.5669	246.8043	164.7195	327.7914	182.66	165.7075	93.4795	137.4142	233.1715	156.8663	281.6026
"1555821_a_at"	58.83017	129.2728	29.27064	156.4673	127.6415	78.05208	16.2009	125.3724	13.1228	83.58846	76.74255	24.1479	75.50043	12.85019
"1555822_at"	9.612454	20.70568	6.685511	15.56294	11.52052	6.616507	65.38635	99.87417	6.717604	8.789057	115.9331	12.12261	7.311666	57.59452
"1555823_at"	1311.434	1497.308	1068.652	1318.278	1760.359	1959.497	2557.466	1735.318	1130.896	1433.928	2212.202	1960.099	1285.19	2470.368
"1555824_a_at"	144.9182	235.9554	317.5722	137.1415	157.1411	391.3659	322.5007	244.5803	81.68676	257.5425	125.9636	477.7103	174.3179	38.97039
"1555826_at"	225.5641	269.4657	471.3888	195.2027	429.1892	783.9109	305.51	906.0717	429.9912	221.1331	271.3528	802.9296	389.9095	1332.367
"1555827_at"	125.5979	78.97301	101.1389	171.9195	126.7951	83.4909	94.78825	220.7281	233.6051	91.39017	202.0412	51.75671	109.2352	199.4555
"1555829_at"	121.2552	28.25122	46.21071	63.3345	51.56886	76.15549	135.796	188.2761	34.04914	24.16745	165.2627	158.1197	53.41975	90.66098
"1555830_s_at"	198.4937	119.2982	240.3255	132.0761	103.4314	125.1272	117.5206	265.7912	221.8878	172.878	248.6825	251.7678	163.3697	20.26279
"1555831_s_at"	305.154	431.0561	255.5565	176.3414	233.3508	193.512	239.726	434.6881	395.5464	334.766	153.6199	113.2636	265.3335	416.0635
"1555832_s_at"	4391.512	2295.243	9657.977	4730.115	9509.366	4430.592	3204.504	10201.32	9915.829	13017.63	5310.992	6689.888	8832.89	5118.272
"1555833_a_at"	1397.705	1114.221	2064.095	1410.932	1415.161	1150.669	683.5985	833.5541	1411.186	3040.893	1381.066	1358.386	1384.614	818.2037
"1555834_at"	20.39379	136.9983	79.09566	78.0615	76.43621	216.1024	153.0232	30.32637	68.50625	66.17441	360.4137	34.29963	94.88973	34.63288
"1555836_at"	75.42538	24.59032	66.23472	60.22059	39.92142	27.83274	124.0213	126.0868	89.15297	117.9871	166.4159	105.117	86.9906	133.7507
"1555837_s_at"	5718.835	8405.304	6078.213	5886.266	4863.215	6658.923	5143.919	4354.213	7228.035	4410.002	5451.955	5334.896	6352.189	4246.233
"1555839_a_at"	4.21599	34.45667	77.76864	67.30152	35.41152	19.8528	31.27529	41.36751	48.86807	51.51539	143.6183	15.52886	68.83961	167.6629
"1555841_at"	505.3821	972.2937	707.8116	651.2833	596.8818	939.1661	823.5635	626.6644	515.6442	451.9316	412.178	507.8671	460.5609	235.8529
"1555842_at"	35.7206	146.3469	101.7567	49.06	145.9886	129.2456	39.99272	43.97788	131.186	34.29658	165.4572	23.88611	105.0831	41.54385
"1555843_at"	301.5785	286.2175	176.9075	144.3392	168.1947	203.5977	61.14186	183.443	159.1742	354.4633	236.8816	405.0996	275.838	81.98556
"1555844_s_at"	9256.387	16535.93	12314.09	4949.972	7382.693	13598.43	11945.57	8599.467	8012.724	9653.419	8896.545	10238.57	10881.42	9531.512
"1555845_at"	1710.474	805.0999	1193.704	1429.397	1245.416	1049.109	951.3535	917.6154	1373.681	971.1612	1161.002	1359.031	1383.5	364.8277
"1555846_a_at"	550.6335	381.4745	451.3677	599.0439	581.8073	382.3435	392.5175	247.5678	707.6656	430.9549	392.3603	669.772	468.1547	561.5049
"1555847_a_at"	2774.09	808.7994	1846.962	3528.932	2244.985	863.9487	1803.966	1467.708	1557.678	2796.619	3757.759	1582.192	1842.209	2919.839
"1555848_at"	272.1536	268.0038	221.3342	262.2124	227.9459	224.8247	138.0388	175.2386	233.33	203.6648	81.62476	157.1049	157.4422	38.33459
"1555851_s_at"	3111.412	3339.756	1860.862	2932.289	1912.347	1473.867	3480.271	1570.087	987.1143	1749.566	1091.274	1718.082	897.7816	1558.551
"1555852_at"	1165.958	274.8517	912.5261	2265.434	999.47	576.9575	1421.862	1811.858	1480.39	1495.718	2289.057	852.4292	2178.029	2812.469
"1555853_at"	127.0241	131.1434	112.9257	186.9735	72.81185	162.5841	122.6676	175.0698	34.03993	285.2632	216.9541	286.5904	202.743	203.7796
"1555854_at"	85.98404	204.6709	60.33537	63.32283	15.34974	155.0462	14.90188	273.8321	72.2955	67.64453	108.092	13.30857	113.553	152.2681
"1555855_at"	14.14605	10.66575	25.71297	32.97474	23.66271	67.98911	19.6652	18.80278	17.86295	4.388551	33.16081	180.022	5.292896	34.66075
"1555856_s_at"	77.7688	26.98232	68.34419	198.612	61.65523	113.6555	80.27821	185.4889	100.9682	188.0584	146.0554	179.8562	131.9188	152.5609
"1555858_at"	1448.699	575.1376	962.3821	589.8987	506.6755	471.0542	678.1248	792.3708	976.5863	1292.274	718.6279	704.7549	918.1727	986.6072
"1555860_x_at"	1505.611	617.4357	962.4247	609.0801	752.7111	506.9286	730.3694	1156.885	844.7985	1400.113	784.2816	941.178	1013.223	1208.96
"1555862_s_at"	29.12741	429.3613	222.1727	95.86684	209.278	342.5423	153.2018	8.312338	101.1913	96.72279	34.88264	117.8063	27.75932	33.0623
"1555864_s_at"	6751.758	7592.271	6935.582	2473.398	4402.097	6201.48	6522.517	5829.844	5369.46	9689.182	6695.717	6009.84	7582.319	5846.302
"1555865_at"	179.5836	175.7553	128.0726	235.9251	155.2811	23.8439	36.04465	35.80925	124.9391	174.8703	335.9753	234.6082	126.3699	321.0157
"1555866_a_at"	675.1656	564.9471	408.4079	935.3133	1005.374	596.3776	879.3959	719.6476	643.1314	456.4192	922.9492	770.9199	484.3758	1287.881
"1555867_at"	9.03991	50.47005	39.55626	42.18972	53.13459	44.47766	157.2646	222.2297	41.96377	34.43005	98.39075	99.29454	70.62601	126.9788
"1555868_at"	168.7556	136.2787	49.19299	202.997	87.14003	104.7501	64.68657	105.6118	124.4492	45.58773	139.646	194.9646	91.20889	9.591433
"1555869_a_at"	2.118006	5.661858	4.812799	4.815004	4.540495	18.99655	17.60604	15.8872	13.18615	9.867074	28.21096	15.63636	11.37336	31.21904
"1555870_at"	129.8185	123.7516	176.6389	691.8663	733.0626	238.3615	231.3719	76.81242	151.3772	196.0572	350.0162	514.8699	113.6191	240.4226
"1555871_at"	73.75428	40.92977	58.72919	192.1077	36.38983	39.96022	13.20545	31.47599	54.55954	19.24012	44.22417	24.46248	16.74648	16.04535
"1555872_a_at"	251.5993	478.7605	328.2945	285.9515	752.5795	499.2359	478.3275	430.1653	520.4556	120.6559	373.9551	739.2008	257.47	233.2591
"1555874_x_at"	287.2388	186.2763	211.2184	197.0552	831.4128	399.2592	92.53347	375.5849	338.6119	106.8914	27.42749	39.73304	69.94998	297.1348
"1555875_at"	4.34156	5.612249	30.45868	38.2048	31.84125	21.20232	30.92957	5.370102	29.52567	13.24255	52.3929	49.40787	46.88269	140.5052
"1555876_at"	13.56192	7.265159	1.865064	20.40923	73.76036	49.05732	29.14721	6.279189	36.74453	4.222634	28.66242	62.13342	4.750825	90.24689
"1555878_at"	1345.409	1415.259	1414.265	890.6683	1090.782	1388.469	1190.263	911.325	1192.985	932.1447	878.3981	1598.281	1129.649	1164.601
"1555880_at"	7.38965	8.439993	10.18107	4.064151	4.459409	6.567667	7.272098	22.45923	9.568006	5.124543	15.86782	8.92604	10.22236	13.40584
"1555881_s_at"	834.2949	1292.38	846.3683	694.8507	1380.07	1052.845	1001.716	683.247	887.1354	830.9386	633.847	1259.387	470.2992	996.4301
"1555882_at"	155.0468	110.7023	82.63887	406.6706	50.58971	121.1195	84.48773	139.8725	282.9971	56.54133	116.6612	19.18732	8.444962	58.68599
"1555883_s_at"	233.6044	170.2259	105.1316	550.517	187.1355	179.9702	222.5067	136.0562	355.5665	120.9222	132.0727	94.0226	88.44577	30.34095
"1555884_at"	35.19866	10.43441	27.58713	12.46738	20.03518	72.87715	87.45913	92.15982	63.89929	52.75118	14.42917	53.55829	82.32925	172.3178
"1555886_at"	729.2479	460.5459	607.8862	538.4686	437.702	423.351	462.6706	581.8602	585.456	597.7631	668.2562	401.5744	584.4076	710.3781
"1555888_at"	613.7982	236.9167	743.2819	352.1326	424.9279	353.3924	603.676	899.5256	1008.246	1578.598	1867.845	531.8363	2532.217	1363.656
"1555889_a_at"	9633.842	4987.184	6309.598	8588.857	7991.652	4934.975	10728.25	4163.256	5972.78	4281.952	2923.735	6670.599	3532.752	4079.03
"1555890_at"	221.2543	62.8678	207.2504	208.0441	133.249	118.0332	129.5603	547.791	1233.282	447.2655	415.4113	130.2814	664.8956	137.6613
"1555892_s_at"	430.8335	343.8254	211.7775	1866.201	828.3682	697.791	92.40184	449.7284	390.1179	66.85626	632.7609	407.0798	708.7596	107.1509
"1555893_at"	72.356	70.0862	83.55396	129.4284	140.4345	162.4006	141.2863	114.32	140.9722	103.4128	314.8517	268.9444	136.6001	129.2869
"1555894_s_at"	10.10963	46.29527	46.83629	5.974119	66.75219	88.64433	111.7355	89.37747	6.113404	53.83126	80.95457	28.32173	38.65005	147.1027
"1555895_at"	22.57169	432.3784	250.8942	42.84956	28.58257	160.3994	19.22636	100.6219	91.94629	127.6994	162.6086	251.806	101.2699	188.0977
"1555896_a_at"	357.8318	130.1038	466.1505	150.8446	493.9472	442.7837	744.3913	854.4724	567.9523	1165.937	1187.262	700.8226	769.199	1394.636
"1555897_at"	119.0956	87.03838	135.021	63.5619	71.46348	104.9951	104.6928	219.7814	198.9477	95.92832	77.39468	135.1996	64.63201	199.963
"1555898_at"	20.03942	9.792423	37.71374	69.09373	62.25665	143.3909	70.60153	83.14095	113.0282	113.1639	241.4166	128.924	61.65894	138.9325
"1555900_at"	94.44272	201.2202	138.0634	188.5194	199.7582	259.5014	97.12867	146.0122	192.5438	253.7393	423.5712	262.0681	440.0656	492.461
"1555902_at"	310.6413	162.005	150.7724	135.2113	181.3805	155.842	273.3638	147.3961	211.4964	253.4194	77.55325	163.8988	251.5848	111.2308
"1555904_at"	130.4256	163.8284	170.3047	42.26483	105.5351	206.6491	107.8763	354.6925	130.5749	126.0007	35.82909	168.7008	41.73696	306.3232
"1555905_a_at"	281.1513	256.9518	197.981	81.48383	215.8279	298.4244	188.6677	116.1828	219.6107	166.8097	217.657	215.1225	311.7672	187.3009
"1555906_s_at"	960.8224	676.3581	1063.321	490.4996	749.8396	752.6447	1097.395	391.5379	857.4349	889.9029	879.4509	1003.933	752.4097	704.2866
"1555907_at"	7.702524	7.425697	17.11222	14.11807	6.314885	10.74627	26.8792	30.73745	11.33349	7.380459	14.84437	15.6748	12.49017	20.29789
"1555908_at"	489.9924	222.9818	225.3782	231.7519	238.0848	186.1287	281.8197	297.6546	154.0099	319.859	368.6162	132.5993	215.1182	257.3535
"1555910_at"	226.3147	477.8914	315.1377	380.7877	273.5296	460.4448	145.7809	367.5775	265.2342	95.42328	193.1837	302.3915	173.8113	178.7627
"1555912_at"	368.8828	281.2251	239.8928	85.6737	77.65525	191.1975	193.4958	199.5408	231.4391	251.8936	141.6544	179.0781	95.51237	45.0251
"1555913_at"	939.1696	530.0805	743.3625	1119.978	704.8274	694.0878	488.5731	626.0419	924.6212	1037.324	1508.787	530.1152	1213.624	1364.196
"1555914_a_at"	7.463528	9.088781	4.721385	13.14779	12.1174	9.907751	53.66356	27.98971	6.410727	6.009059	8.596655	8.334523	75.51414	27.44137
"1555916_at"	614.8333	1184.947	775.4155	843.966	797.3342	1153.315	662.3448	856.3766	497.5064	645.1759	947.2526	924.6444	387.6024	1213.662
"1555920_at"	1478.708	1505.469	1670.474	1193.314	1162.23	1714.99	1387.618	797.7901	1435.787	2296.548	1107.072	2019.85	2334.663	1143.439
"1555922_at"	171.3493	212.2009	164.8284	284.8526	75.39268	358.4011	124.2112	112.3507	161.778	163.502	221.8587	70.04815	250.0264	423.3465
"1555923_a_at"	10.10434	18.72015	43.17203	62.20435	14.486	54.77141	53.02458	201.0595	131.1813	8.172667	28.94497	10.51058	77.88358	27.43686
"1555925_at"	29.76905	70.66727	16.3775	64.09577	35.21662	73.45411	21.79427	96.08996	57.04601	55.66533	194.5845	104.0682	65.16595	138.7897
"1555926_a_at"	48.4381	21.44468	60.435	47.29862	41.86009	105.9504	13.28719	191.9432	99.1115	77.92281	332.2256	160.0114	110.7468	78.83478
"1555928_at"	4.384276	3.591279	56.15266	37.17054	10.93264	55.23132	11.46335	75.68456	38.0393	8.421134	97.17769	33.83376	54.31616	13.13004
"1555929_s_at"	4.91118	4.448949	51.58804	44.45108	72.75564	181.6372	6.077951	124.9267	50.8268	50.7062	266.4102	139.8599	174.666	130.4205
"1555931_at"	110.9557	131.2618	182.7586	272.8983	190.8779	151.0717	104.6314	89.36116	158.8853	129.2769	148.4956	216.944	75.19814	31.59071
"1555932_at"	53.7822	39.95915	56.78699	66.96983	36.7623	114.3535	11.90356	55.64692	61.99991	9.013337	112.9537	222.72	47.58112	8.001045
"1555933_at"	561.603	277.0995	283.3659	304.3015	479.029	443.2093	385.2735	389.3524	420.0594	461.587	880.2827	677.7661	834.7195	1373.625
"1555935_s_at"	46.42516	11.86377	50.63402	87.98016	8.53402	6.103505	17.23423	18.26318	12.10359	61.18808	34.53845	56.31459	99.01246	8.267471
"1555938_x_at"	102.7409	70.75819	157.9331	132.5267	178.5805	116.9399	105.5639	356.3204	267.189	93.98839	313.2205	267.243	149.6944	311.5042
"1555939_at"	55.08005	1.035393	0.7711024	2.701467	7.361053	6.376871	3.908466	49.00233	32.41962	12.11886	71.55957	33.42147	13.7849	40.88633
"1555940_a_at"	6.748326	3.854187	67.02258	141.1556	12.08031	19.10236	117.2347	82.85636	9.08605	11.30481	109.6448	90.57547	27.29923	199.7862
"1555942_a_at"	67.21156	16.86516	4.774724	125.5249	14.57514	7.332193	11.29679	163.1831	6.492108	89.74993	122.7967	66.68192	102.6942	12.96527
"1555943_at"	223.8109	310.2411	170.2374	127.9275	82.19742	167.4415	266.5484	90.40527	134.1273	107.3823	70.47083	178.6832	147.557	327.2982
"1555944_at"	70.7676	141.6052	76.991	101.7185	128.9079	117.8763	121.7361	210.9306	119.681	107.2977	208.5339	336.5402	128.8523	99.69724
"1555945_s_at"	3737.913	7759.582	7568.902	4546.441	8008.21	8457.929	5430.38	4857.905	5988.982	3471.405	4515.22	6373.434	5797.616	3949.784
"1555947_at"	87.37212	239.5894	144.417	190.3088	139.2687	123.121	108.2977	189.8354	67.14972	100.2348	102.1911	88.27068	171.1707	100.696
"1555948_s_at"	2201.141	3185.396	2772.275	2093.531	2822.463	3624.142	2006.352	2749.536	3449.544	1676.54	1543.877	2735.232	2627.336	2225.079
"1555950_a_at"	2972.746	1726.164	4360.93	4880.723	2756.236	2173.977	3938.581	10075.6	6370.977	6749.322	5810.914	4192.571	7996.333	5914.434
"1555952_at"	116.9587	63.38868	333.8112	37.74198	56.81842	56.33753	263.9544	101.3401	183.6049	376.9407	423.3501	243.6057	444.7576	244.7457
"1555953_at"	195.0966	148.8883	186.2077	63.32602	115.2036	207.8322	356.9428	223.7637	163.5223	266.7831	268.9478	159.1906	296.2197	308.2449
"1555958_at"	57.37353	7.604101	54.97496	119.1115	36.57953	170.1578	131.2132	32.1381	64.40215	17.45894	311.8668	168.8485	109.1075	146.5065
"1555960_at"	542.8845	446.7098	462.5469	512.6514	323.4742	440.1466	298.3	124.2568	574.666	252.6913	380.3776	333.7381	205.6759	158.9632
"1555961_a_at"	26452.04	30145.33	21187.45	21131.97	22132.54	25118.71	39698.19	18062.13	21357.68	15843.87	12982.15	26033.13	15038.83	11405.41
"1555962_at"	775.3908	660.4169	533.3571	487.3206	720.2659	721.9071	699.5715	217.6746	292.693	559.728	296.0192	743.8381	455.4592	33.00196
"1555963_x_at"	671.9094	396.8665	542.4739	358.6953	456.1826	754.4946	465.5023	393.3309	573.4843	296.9491	86.23631	612.7414	330.0416	209.6567
"1555964_at"	466.7883	8.960033	314.6973	345.2002	186.8275	122.2862	347.0501	244.5434	229.3549	252.597	759.2221	258.1762	234.1892	24.37964
"1555967_at"	203.6729	291.989	150.2199	338.2827	370.3816	273.9701	217.0869	195.141	178.0612	176.8465	106.1119	211.1649	164.1942	243.326
"1555968_a_at"	93.8027	89.46671	72.18664	260.2228	345.75	401.7728	225.3136	146.8445	197.4487	158.4915	436.5646	373.3829	155.2258	233.9214
"1555970_at"	176.4761	386.7628	83.54395	422.7435	195.5734	253.9202	339.0241	222.8864	144.316	165.5073	362.825	267.2885	129.0977	391.6472
"1555971_s_at"	1462.377	775.2717	979.3373	747.2377	348.9199	648.2168	571.1506	1592.012	1491.021	1137.313	819.5411	872.0464	867.9238	1022.495
"1555972_s_at"	9.337262	18.15508	77.71898	65.49583	23.5958	118.1466	49.40809	102.7674	132.1277	7.359519	188.064	189.7833	12.81748	33.82385
"1555973_at"	160.56	171.1411	134.9261	246.2378	273.4145	215.0124	186.8947	59.64825	230.3857	149.676	65.82093	65.08103	104.2263	129.7138
"1555974_a_at"	248.8922	263.3427	277.0181	420.8888	839.1578	372.9139	284.5219	222.2999	256.1487	216.2125	225.6007	346.9423	214.7964	24.36704
"1555976_s_at"	450.056	96.78387	346.972	399.1131	275.2496	178.5618	300.8632	932.9993	482.9589	1210.896	870.3275	395.3665	694.0181	718.974
"1555977_at"	262.0516	241.543	508.2498	213.5122	251.6878	410.1036	310.7124	761.0104	752.8337	360.2378	802.048	633.941	764.1805	936.2438
"1555978_s_at"	163.0832	114.5429	298.6265	244.1122	147.3698	176.7211	133.4781	928.1004	411.3313	574.202	429.7746	252.6259	656.8561	508.1868
"1555979_at"	9.288477	17.77082	5.870795	12.1299	12.44688	12.08628	26.49091	24.70796	10.0406	34.02023	76.8587	34.86274	27.72385	35.42436
"1555980_a_at"	25.09724	25.81541	24.15347	15.88267	44.34187	29.73409	47.64082	42.59483	27.15123	15.97969	119.8871	15.75198	34.87288	79.0614
"1555981_at"	234.7421	204.8954	187.2141	315.1405	449.6245	180.3764	351.903	158.7297	270.6894	328.7586	341.481	348.9454	355.4376	315.968
"1555982_at"	120.5131	42.94601	211.9317	189.0818	211.886	117.2399	96.78357	291.9583	531.4971	290.1256	1153.633	584.258	712.1795	1111.932
"1555985_at"	86.35851	64.16948	66.50949	214.4104	109.2013	36.45788	114.4562	6.678213	73.7819	86.75789	178.8566	155.9831	5.913501	269.6729
"1555988_a_at"	37.38393	53.76638	11.62335	87.7389	67.20135	59.13676	76.60181	274.4343	41.83824	30.99561	19.89606	151.7713	101.9825	235.45
"1555989_at"	160.7493	1285.817	170.223	182.5685	186.2966	332.8055	187.3443	312.2741	180.0879	88.54009	233.2807	127.6862	57.7042	366.3909
"1555990_at"	122.5062	56.89349	70.70725	33.9144	161.4535	172.8941	147.161	79.30553	8.698173	85.25743	184.5293	223.6084	55.24542	71.5486
"1555991_s_at"	86.9433	61.89669	16.21018	53.13502	128.4705	76.03762	83.54826	32.43988	66.95507	89.16253	192.2564	26.90627	103.2361	24.96652
"1555993_at"	96.64245	54.5558	129.5397	112.1103	94.26517	88.79472	106.7784	92.99479	89.6703	134.3918	344.9429	100.6705	182.2365	402.5288
"1555994_at"	10.54507	8.689355	7.635162	21.9917	14.40677	7.949591	30.39916	56.60329	9.152272	19.09317	21.82494	14.75023	12.38416	22.18605
[truncated: 7,127,704 more chars]
