# Supplementary material for: Identification of Key Genes and Pathways in Myeloma side population cells by Bioinformatics Analysis
Source: Int J Med Sci. 2020 Jul 25;17(14):2063–76. doi: 10.7150/ijms.48244 (PMC7484674; doi:10.7150/ijms.48244)
Supplement: Supplementary file 2 — Supplementary raw data and code. [file ijmsv17p2063s2.zip › Raw data and code/1. GEO_Dataset/GSE109651_series_matrix/ann/probe-symbol.txt.txt]

probe_id symbol
1 1053_at RFC2
2 117_at HSPA6
3 121_at PAX8
4 1255_g_at GUCA1A
5 1316_at THRA
6 1320_at PTPN21
7 1405_i_at CCL5
8 1431_at CYP2E1
9 1438_at EPHB3
10 1487_at ESRRA
11 1494_f_at CYP2A6
12 1552256_a_at SCARB1
13 1552257_a_at TTLL12
14 1552258_at CYTOR
15 1552261_at WFDC2
16 1552263_at MAPK1
17 1552264_a_at MAPK1
18 1552266_at ADAM32
19 1552269_at SPATA17
20 1552271_at PRR22
21 1552272_a_at PRR22
22 1552274_at PXK
23 1552275_s_at PXK
24 1552276_a_at VPS18
25 1552277_a_at MSANTD3
26 1552278_a_at SLC46A1
27 1552279_a_at SLC46A1
28 1552280_at TIMD4
29 1552281_at SLC39A5
30 1552286_at ATP6V1E2
31 1552287_s_at AFG3L1P
32 1552288_at CILP2
33 1552289_a_at CILP2
34 1552291_at PIGX
35 1552293_at TMEM196
36 1552295_a_at SLC39A13
37 1552296_at BEST4
38 1552299_at AK9
39 1552301_a_at CORO6
40 1552302_at TMEM106A
41 1552303_a_at TMEM106A
42 1552304_at ALG10
43 1552306_at ALG10
44 1552307_a_at TTC39C
45 1552309_a_at NEXN
46 1552310_at C15orf40
47 1552311_a_at RAX2
48 1552312_a_at MFAP3
49 1552314_a_at EYA3
50 1552315_at GIMAP1
51 1552316_a_at GIMAP1
52 1552318_at GIMAP1
53 1552319_a_at KLK8
54 1552320_a_at CCDC65
55 1552321_a_at CCDC65
56 1552322_at FAM122C
57 1552323_s_at FAM122C
58 1552325_at CFAP53
59 1552326_a_at CFAP53
60 1552327_at ARMCX4
61 1552329_at RBBP6
62 1552330_at CENPBD1
63 1552332_at TRIOBP
64 1552334_at TRIOBP
65 1552335_at CATSPER1
66 1552337_s_at HOXD4
67 1552338_at GSC
68 1552340_at SP7
69 1552343_s_at PDE7A
70 1552344_s_at CNOT7
71 1552347_at CRYZL1
72 1552348_at PRSS33
73 1552349_a_at PRSS33
74 1552354_at CBARP
75 1552355_s_at CBARP
76 1552359_at MCMDC2
77 1552360_a_at TIRAP
78 1552362_a_at LEAP2
79 1552364_s_at MSI2
80 1552365_at SCIN
81 1552367_a_at SCIN
82 1552368_at CTCFL
83 1552370_at C4orf33
84 1552372_at C4orf33
85 1552373_s_at C4orf33
86 1552375_at ZNF333
87 1552377_s_at TVP23C
88 1552378_s_at RDH10
89 1552379_at RDH10
90 1552381_at SRSF12
91 1552383_at FAM71A
92 1552384_a_at FAM71A
93 1552386_at GAPT
94 1552389_at ERICH5
95 1552390_a_at ERICH5
96 1552391_at CCDC185
97 1552393_at ENTHD1
98 1552394_a_at ENTHD1
99 1552395_at TSSK3
100 1552396_at WFDC6
101 1552398_a_at CLEC12A
102 1552399_a_at BRF1
103 1552400_a_at TMEM266
104 1552402_at CALML6
105 1552405_at NLRP5
106 1552408_at ODF4
107 1552409_a_at ODF4
108 1552410_at CLEC4F
109 1552414_at WFDC9
110 1552415_a_at WFDC9
111 1552417_a_at NEDD1
112 1552418_at TTLL10
113 1552419_s_at TTLL10
114 1552421_a_at CALR3
115 1552422_at C10orf25
116 1552423_at ETV3
117 1552424_at KLHL10
118 1552425_a_at KLHL10
119 1552426_a_at TM2D3
120 1552427_at ZNF485
121 1552430_at WDR17
122 1552432_at MFSD6L
123 1552436_a_at CDH23
124 1552438_a_at ANKAR
125 1552439_s_at MEGF11
126 1552440_at GPR182
127 1552445_a_at ESX1
128 1552448_a_at FAM167A-AS1
129 1552450_a_at DNAJC5G
130 1552452_at WDR88
131 1552453_a_at WDR88
132 1552455_at PRUNE2
133 1552456_a_at MBD3L2
134 1552457_a_at ADAMTSL1
135 1552458_at MBD3L1
136 1552459_a_at MBD3L1
137 1552461_at TENT5D
138 1552463_at SERPINB11
139 1552466_x_at LINC00161
140 1552467_at DSCR10
141 1552468_a_at DSCR10
142 1552470_a_at ABHD11
143 1552472_a_at ACAP2
144 1552473_at GAMT
145 1552474_a_at GAMT
146 1552476_s_at PLCD3
147 1552477_a_at IRF6
148 1552478_a_at IRF6
149 1552480_s_at PTPRC
150 1552481_s_at MAN1A2
151 1552482_at RAPH1
152 1552484_at SMCR8
153 1552485_at LACTB
154 1552486_s_at LACTB
155 1552487_a_at BNC1
156 1552489_s_at MPP4
157 1552490_at AFG1L
158 1552491_at IDI2
159 1552493_s_at CYP11B1
160 1552494_at TAF8
161 1552496_a_at COBL
162 1552497_a_at SLAMF6
163 1552498_at ZSCAN20
164 1552499_a_at ZSCAN20
165 1552501_a_at GPBAR1
166 1552502_s_at RHBDL2
167 1552503_at FRAS1
168 1552504_a_at BRSK1
169 1552506_at CRB2
170 1552507_at KCNE4
171 1552508_at KCNE4
172 1552509_a_at CD300LG
173 1552510_at SLC34A3
174 1552511_a_at CPA6
175 1552514_at WBP2NL
176 1552515_at HIPK1
177 1552516_a_at HIPK1
178 1552518_s_at MTBP
179 1552519_at ACVR1C
180 1552520_at TMEM74
181 1552521_a_at TMEM74
182 1552522_at TIGD4
183 1552523_a_at TIGD4
184 1552524_at ART5
185 1552526_at FAM71C
186 1552528_at LINC01547
187 1552531_a_at NLRP11
188 1552532_a_at ATP6V1C2
189 1552535_at CLDN19
190 1552536_at VTI1A
191 1552538_a_at KIF6
192 1552540_s_at IQCD
193 1552541_at TAGAP
194 1552542_s_at TAGAP
195 1552543_a_at STON2
196 1552544_at SERPINA12
197 1552546_a_at LETM2
198 1552548_at BSND
199 1552549_a_at BSND
200 1552552_s_at CLEC4C
201 1552553_a_at NLRC4
202 1552554_a_at NLRC4
203 1552555_at PRSS36
204 1552557_a_at ZDHHC15
205 1552558_a_at RAI1
206 1552559_a_at CDK15
207 1552562_at ZNF570
208 1552564_at NUDT9P1
209 1552566_at BTBD16
210 1552568_at RTP3
211 1552569_a_at RTP3
212 1552570_at TSPEAR
213 1552572_a_at MIPOL1
214 1552573_s_at MIPOL1
215 1552575_a_at C6orf141
216 1552576_at ALMS1P1
217 1552578_a_at MYO3B
218 1552579_a_at ADAM21
219 1552580_at TRIML2
220 1552582_at ABCC13
221 1552583_s_at ABCC13
222 1552584_at IL12RB1
223 1552585_s_at GTF2A1L
224 1552586_at TRPV3
225 1552587_at CNBD1
226 1552588_a_at CNBD1
227 1552590_a_at ABCC12
228 1552592_at MMP21
229 1552594_at TMEM190
230 1552596_at GAS2L2
231 1552598_at KCNG4
232 1552599_at PXT1
233 1552602_at CACNG5
234 1552604_at LINC00308
235 1552605_s_at LINC00308
236 1552608_at WFDC11
237 1552610_a_at JAK1
238 1552611_a_at JAK1
239 1552612_at CDC42SE2
240 1552613_s_at CDC42SE2
241 1552615_at ACACB
242 1552616_a_at ACACB
243 1552617_a_at COP1
244 1552618_at STX6
245 1552619_a_at ANLN
246 1552620_at SPRR4
247 1552623_at HSH2D
248 1552625_a_at TRNT1
249 1552626_a_at TMEM163
250 1552627_a_at ARHGAP5
251 1552628_a_at HERPUD2
252 1552629_a_at JMJD6
253 1552630_a_at SRCAP
254 1552631_a_at MAP3K6
255 1552632_a_at ARSG
256 1552633_at ZNF101
257 1552634_a_at ZNF101
258 1552637_at PTPN11
259 1552639_at KLHDC7B
260 1552643_at ZNF626
261 1552644_a_at PHC3
262 1552646_at IL11RA
263 1552648_a_at TNFRSF10A
264 1552652_at HPS4
265 1552656_s_at UHMK1
266 1552657_a_at TXNDC2
267 1552658_a_at NAV3
268 1552660_a_at C5orf22
269 1552661_at PCDHGB7
270 1552662_a_at PCDHGB7
271 1552663_a_at ERC1
272 1552664_at FLCN
273 1552665_at JMJD1C-AS1
274 1552666_a_at LRRC7
275 1552667_a_at SH2D3C
276 1552669_at PPP1R3B
277 1552670_a_at PPP1R3B
278 1552671_a_at SLC9A7
279 1552672_a_at IGSF3
280 1552673_at RFX6
281 1552674_at DIRC1
282 1552675_at DNAJB7
283 1552676_at UCN3
284 1552677_a_at DIP2A
285 1552678_a_at USP28
286 1552680_a_at KNL1
287 1552682_a_at KNL1
288 1552684_a_at SENP8
289 1552685_a_at GRHL1
290 1552686_at CNBD2
291 1552687_a_at CNBD2
292 1552689_at CASKIN1
293 1552690_a_at CACNA2D4
294 1552691_at ARL11
295 1552693_at ARL11
296 1552694_at SLC2A13
297 1552695_a_at SLC2A13
298 1552696_at NIPA1
299 1552698_at TUBA3FP
300 1552701_a_at CARD16
301 1552705_at DUSP19
302 1552708_a_at DUSP19
303 1552711_a_at CYB5D1
304 1552712_a_at NMNAT2
305 1552713_a_at SLC4A1
306 1552714_at CREG2
307 1552715_a_at RXFP1
308 1552716_at SPEF2
309 1552718_at DTD1
310 1552719_at CASC4
311 1552721_a_at FGF1
312 1552722_at ARPP21
313 1552724_at RHOXF1
314 1552725_s_at ADAMTS17
315 1552726_at ADAMTS17
316 1552727_s_at ADAMTS17
317 1552730_at DHH
318 1552731_at ABRA
319 1552732_at ABRA
320 1552733_at KLHDC1
321 1552734_at RICTOR
322 1552736_a_at NETO1
323 1552737_s_at WWP2
324 1552738_a_at ST7L
325 1552739_s_at ST7L
326 1552740_at C2orf15
327 1552742_at KCNH8
328 1552743_at MCF2L
329 1552745_at SLCO6A1
330 1552747_a_at PP2D1
331 1552749_a_at KLC3
332 1552750_at CIB3
333 1552751_a_at CIB3
334 1552752_a_at CADM2
335 1552754_a_at CADM2
336 1552755_at DOCK8-AS1
337 1552757_s_at DOCK8-AS1
338 1552758_at HDAC9
339 1552760_at HDAC9
340 1552761_at SLC16A11
341 1552763_at TMEM67
342 1552765_x_at TMEM67
343 1552766_at HS6ST2
344 1552767_a_at HS6ST2
345 1552768_at CAMKK1
346 1552769_at ZNF625
347 1552770_s_at ZNF563
348 1552771_a_at LIN9
349 1552772_at CLEC4D
350 1552773_at CLEC4D
351 1552774_a_at SLC25A27
352 1552775_at GPRC6A
353 1552777_a_at RAET1E
354 1552779_a_at SLC44A5
355 1552782_at SLC44A5
356 1552783_at ZNF417
357 1552785_at ZNF781
358 1552787_at HELB
359 1552788_a_at HELB
360 1552789_at SEC62
361 1552790_a_at SEC62
362 1552791_a_at TRDN
363 1552792_at SOCS4
364 1552793_at C8orf31
365 1552794_a_at ZNF547
366 1552796_a_at SIM1
367 1552797_s_at PROM2
368 1552798_a_at TLR4
369 1552799_at TSNARE1
370 1552800_at ABHD11
371 1552801_at CAPN13
372 1552803_a_at STMN1
373 1552804_a_at TIRAP
374 1552806_a_at SIGLEC10
375 1552807_a_at SIGLEC10
376 1552808_at ADAMTSL1
377 1552809_at RFX4
378 1552811_at WFIKKN1
379 1552812_a_at SENP1
380 1552813_at KLF14
381 1552814_a_at KLF14
382 1552816_at NXNL2
383 1552818_a_at BRS3
384 1552822_at TMX3
385 1552825_at ZNF396
386 1552826_at SLC26A7
387 1552827_s_at SLC26A7
388 1552828_at SNX18
389 1552830_at FBXO39
390 1552833_at B3GNT6
391 1552834_at B3GNT6
392 1552835_at DENND1B
393 1552836_at ZNF619
394 1552837_at ICK
395 1552839_at FAM71D
396 1552841_s_at BCL2L14
397 1552842_at HS6ST3
398 1552843_at SLC26A1
399 1552845_at CLDN15
400 1552846_s_at RAB42
401 1552848_a_at PTCHD1
402 1552849_at M1AP
403 1552851_at ZSCAN4
404 1552852_a_at ZSCAN4
405 1552853_at VWA5B1
406 1552854_a_at VWA5B1
407 1552856_at LINC00311
408 1552857_a_at HTR6
409 1552858_at MAGEB6
410 1552862_at RUSC1-AS1
411 1552863_a_at CACNG6
412 1552865_a_at LMNTD1
413 1552868_at CIRBP-AS1
414 1552870_s_at AXDND1
415 1552872_at ASMTL-AS1
416 1552873_s_at ASMTL-AS1
417 1552875_a_at CD200R1
418 1552876_at LINC00334
419 1552877_s_at LINC00334
420 1552878_at ATOH7
421 1552879_a_at ATOH7
422 1552880_at SEC16B
423 1552882_a_at AMER1
424 1552884_at NKX6-3
425 1552885_a_at NKX6-3
426 1552887_at TBATA
427 1552889_a_at EXOC3L2
428 1552890_a_at CABP4
429 1552892_at TNFRSF13C
430 1552893_at CAMK2N2
431 1552895_a_at ANKRD30BP2
432 1552897_a_at KCNG3
433 1552898_a_at KCNG3
434 1552899_at LINC01312
435 1552900_a_at LINC01312
436 1552902_a_at FOXP2
437 1552903_at B4GALNT2
438 1552904_at NETO1
439 1552906_at FMR1NB
440 1552908_at GCSAML
441 1552910_at SIGLEC11
442 1552911_at SIGLEC11
443 1552912_a_at IL23R
444 1552913_at MAGEB18
445 1552914_a_at CD276
446 1552915_at IFNL2
447 1552917_at IFNL1
448 1552919_at C4orf36
449 1552921_a_at FIGNL1
450 1552922_at RIMS1
451 1552923_a_at PITPNM2
452 1552924_a_at PITPNM2
453 1552925_at PCDH10
454 1552927_at TAB3
455 1552928_s_at TAB3
456 1552929_at GRK7
457 1552930_at MMEL1
458 1552931_a_at PDE8A
459 1552932_at NLRP6
460 1552933_at AKNAD1
461 1552935_at RTL3
462 1552938_at ZIC5
463 1552939_at ANGPT1
464 1552940_at TEDDM1
465 1552942_at LOC149373
466 1552943_at GABRG1
467 1552944_a_at PANX2
468 1552946_at ZNF114
469 1552947_x_at ZNF114
470 1552948_at CCDC27
471 1552950_at CFAP161
472 1552953_a_at NEUROD2
473 1552954_at C5orf17
474 1552955_at LINC00208
475 1552957_at DNAH6
476 1552960_at LRRC15
477 1552964_at CFAP46
478 1552965_a_at B3GNT7
479 1552967_at CBLL2
480 1552969_a_at ZMYM6
481 1552970_s_at ZMYM6
482 1552971_at SGCZ
483 1552972_at LINC02551
484 1552973_at WNT9B
485 1552976_at DNAJB13
486 1552977_a_at CNPY3
487 1552978_a_at SCAMP1
488 1552979_at LINC00471
489 1552980_at HAS3
490 1552982_a_at FGF4
491 1552985_at SLC30A8
492 1552987_a_at LOC439933
493 1552988_at C11orf65
494 1552990_at FAM71E2
495 1552991_at OR5P2
496 1552993_at DYDC1
497 1552995_at IL27
498 1552997_a_at IQCF1
499 1552998_at DEFB125
500 1552999_a_at WFDC10B
501 1553003_at PKHD1
502 1553004_at PKD1L1
503 1553006_at ADGRG4
504 1553007_a_at TENM1
505 1553009_s_at REXO1L1P
506 1553011_at TAF1L
507 1553013_at CNTNAP5
508 1553015_a_at RECQL4
509 1553016_at ADGRF3
510 1553019_at TMC2
511 1553020_at SMCR5
512 1553021_s_at BICD2
513 1553022_at ZIM3
514 1553023_a_at NOX5
515 1553024_at DAOA-AS1
516 1553025_at ADGRG6
517 1553027_a_at KLHL4
518 1553028_at GPR156
519 1553030_a_at SUOX
520 1553031_at ADGRF4
521 1553032_at IL31RA
522 1553033_at SYTL5
523 1553034_at SDCCAG8
524 1553036_at ADGRF2
525 1553037_a_at SYN2
526 1553039_a_at ASB10
527 1553041_at HTR3C
528 1553042_a_at NFKBID
529 1553043_a_at CD300LF
530 1553044_at GJA10
531 1553045_at WNT9A
532 1553046_s_at GAL3ST2
533 1553047_at PIP4K2B
534 1553048_a_at PIP4K2B
535 1553051_s_at ODF3
536 1553052_at WFDC13
537 1553053_at CCDC197
538 1553055_a_at SLFN5
539 1553057_at SERPINB12
540 1553058_at GIPC3
541 1553059_at PGLYRP3
542 1553060_at PSKH2
543 1553061_at OR6W1P
544 1553062_at MOGAT1
545 1553063_at GPR78
546 1553064_at H1-8
547 1553066_at TAAR9
548 1553067_a_at GNRHR2
549 1553070_a_at MYOZ3
550 1553071_a_at MYOZ3
551 1553072_at BNIPL
552 1553074_at ASB11
553 1553075_a_at OFCC1
554 1553076_at OFCC1
555 1553077_at SDR9C7
556 1553078_at OR5P3
557 1553079_at TRIM40
558 1553080_at CSN1S2AP
559 1553081_at WFDC12
560 1553082_at CRYGN
561 1553084_at STARD6
562 1553086_at C11orf40
563 1553087_at C18orf12
564 1553088_a_at BCL2L11
565 1553089_a_at WFDC2
566 1553093_a_at DEFB119
567 1553096_s_at BCL2L11
568 1553099_at TIGD1
569 1553101_a_at ALKBH5
570 1553102_a_at CCDC69
571 1553103_at NFX1
572 1553105_s_at DSG2
573 1553106_at C5orf24
574 1553107_s_at C5orf24
575 1553108_at C5orf24
576 1553111_a_at KBTBD6
577 1553112_s_at CDK8
578 1553113_s_at CDK8
579 1553114_a_at PTK6
580 1553115_at NKD1
581 1553117_a_at STK38
582 1553118_at THEM4
583 1553120_at CLSPN
584 1553122_s_at RBAK
585 1553123_at WDR62
586 1553125_x_at WDR62
587 1553126_a_at SLC39A12
588 1553127_a_at RNF168
589 1553129_at SVEP1
590 1553130_at LOC652276
591 1553131_a_at GATA4
592 1553132_a_at TC2N
593 1553133_at C9orf72
594 1553134_s_at C9orf72
595 1553136_at KCTD18
596 1553137_s_at KLF11
597 1553138_a_at ANKLE1
598 1553139_s_at PLXNA3
599 1553140_at PELO
600 1553141_at LACC1
601 1553142_at LACC1
602 1553145_at TAPT1-AS1
603 1553146_at TEX55
604 1553147_at RANBP3L
605 1553148_a_at SNX13
606 1553150_at KDM1B
607 1553151_at ATP6V0D2
608 1553153_at ATP6V0D2
609 1553155_x_at ATP6V0D2
610 1553156_at LHX4
611 1553157_at LHX4
612 1553158_at CEP19
613 1553159_at DNAH11
614 1553162_x_at PROSER3
615 1553163_at ADPRHL1
616 1553165_at SYNRG
617 1553166_at CDH24
618 1553167_a_at SEPSECS
619 1553168_at GRIK5
620 1553169_at LRRN4
621 1553171_x_at LRRN4
622 1553172_at ZNF777
623 1553174_at JPH2
624 1553175_s_at PDE5A
625 1553176_at SH2D1B
626 1553177_at SH2D1B
627 1553178_a_at SSTR3
628 1553179_at ADAMTS19
629 1553180_at ADAMTS19
630 1553181_at DDX31
631 1553183_at UMODL1
632 1553185_at RASEF
633 1553186_x_at RASEF
634 1553188_s_at PARD3B
635 1553190_s_at PARD3B
636 1553191_at DST
637 1553192_at ZNF441
638 1553193_at ZNF441
639 1553194_at NEGR1
640 1553196_a_at FCRL3
641 1553197_at DCAF4L2
642 1553199_at DCAF4L2
643 1553202_at STOX1
644 1553204_at MIR1-1HG-AS1
645 1553205_at MIR1-1HG-AS1
646 1553207_at ARL10
647 1553208_s_at ARL10
648 1553209_at RNFT2
649 1553211_at ANKFN1
650 1553212_at KRT78
651 1553213_a_at KRT78
652 1553214_a_at CCDC7
653 1553215_s_at CCDC7
654 1553216_at ZNF41
655 1553217_s_at ZNF41
656 1553218_a_at ZNF512
657 1553219_a_at AMMECR1
658 1553220_at FAM117B
659 1553221_at ZNF583
660 1553222_at OXER1
661 1553224_at LUZP1
662 1553225_s_at ZNF75D
663 1553226_at LINC00052
664 1553227_s_at BRWD1
665 1553228_at CCDC89
666 1553229_at ZNF572
667 1553232_at RMDN2
668 1553234_at ADAMTS18
669 1553235_at PCDHAC1
670 1553237_x_at PCDHAC1
671 1553238_a_at HIPK4
672 1553239_at FAM124A
673 1553241_at NKAIN3
674 1553243_at ITIH5
675 1553244_at FANCB
676 1553246_a_at POMK
677 1553247_a_at ZNF709
678 1553248_at CCDC57
679 1553249_at SMC1B
680 1553252_a_at BRWD3
681 1553253_at ASB16
682 1553254_at MAGEE2
683 1553255_at ERVV-1
684 1553257_at GAL3ST3
685 1553258_at FLJ30679
686 1553260_s_at C2CD6
687 1553261_x_at C2CD6
688 1553262_a_at UTS2R
689 1553263_at USH1G
690 1553264_a_at SYN1
691 1553265_at SLC23A3
692 1553266_at CNOT6L
693 1553267_a_at CNOT6L
694 1553268_at RHBDL3
695 1553269_at ZNF718
696 1553271_at DIP2B
697 1553272_at SLC36A1
698 1553274_a_at SNRNP48
699 1553276_at ZNF560
700 1553277_at RTTN
701 1553279_at BTNL9
702 1553280_at PUS10
703 1553281_at PLCXD2
704 1553282_at UMODL1-AS1
705 1553284_s_at LMLN
706 1553285_s_at RAD9B
707 1553286_at ZNF555
708 1553288_a_at NYAP1
709 1553292_s_at RSKR
710 1553293_at MRGPRX3
711 1553295_at ABCA13
712 1553296_at ADGRG7
713 1553297_a_at CSF3R
714 1553298_at C17orf77
715 1553299_at DUSP5P1
716 1553300_a_at DGKH
717 1553301_a_at TMEM182
718 1553303_at C16orf46
719 1553304_at LSM14B
720 1553306_at CASP8
721 1553310_at PLB1
722 1553311_at C20orf197
723 1553313_s_at SLC5A3
724 1553314_a_at KIF19
725 1553315_at SLFNL1
726 1553316_at GPR82
727 1553317_s_at GPR82
728 1553318_at RIBC1
729 1553319_at OXGR1
730 1553320_s_at CDC14C
731 1553321_a_at SULT1C4
732 1553322_s_at TEAD1
733 1553325_at POU5F2
734 1553326_at RXFP2
735 1553327_a_at BEND7
736 1553328_a_at SLC18A2
737 1553329_at SSMEM1
738 1553330_at SSMEM1
739 1553333_at MAB21L3
740 1553335_x_at BASP1-AS1
741 1553336_a_at MIER3
742 1553338_at SDE2
743 1553341_at UROC1
744 1553344_at PCDH15
745 1553346_a_at TNRC6A
746 1553347_s_at KCNA6
747 1553348_a_at NFX1
748 1553349_at ARID2
749 1553350_at AMER3
750 1553351_at OTUD7A
751 1553352_x_at ERVW-1
752 1553359_at FBXL18
753 1553361_x_at FBXL18
754 1553362_at DNAH6
755 1553363_at LINC01600
756 1553364_at PNPLA1
757 1553365_at DEPDC4
758 1553367_a_at COX6B2
759 1553369_at NIBAN3
760 1553371_at EPHA10
761 1553373_at WDR64
762 1553375_at BTBD9
763 1553376_a_at AXDND1
764 1553378_a_at HEATR9
765 1553380_at PARP15
766 1553383_at ARHGAP42
767 1553385_at LINC01101
768 1553386_at MFSD2A
769 1553387_at ATM
770 1553388_at CALHM4
771 1553389_at NPHP3
772 1553390_at ATG9B
773 1553391_at CXorf58
774 1553394_a_at TFAP2B
775 1553395_a_at CD200R1
776 1553396_a_at CCDC13
777 1553397_at CCDC13
778 1553401_at MRGPRX1
779 1553402_a_at HFE
780 1553403_at RLN3
781 1553405_a_at CSMD1
782 1553407_at MACF1
783 1553409_at ADAMTS20
784 1553410_a_at ABCC12
785 1553411_s_at SALL3
786 1553412_at AGBL4
787 1553413_at LCAL1
788 1553415_at SLC17A8
789 1553417_at C11orf44
790 1553418_a_at CNTNAP5
791 1553420_at SATB2-AS1
792 1553422_s_at RBFOX1
793 1553423_a_at SLFN13
794 1553424_at C12orf40
795 1553425_at CFAP57
796 1553426_at C5orf64
797 1553427_at ADAMTS15
798 1553428_at LY86-AS1
799 1553430_a_at EDARADD
800 1553433_at CCDC171
801 1553434_at CYP4Z2P
802 1553435_at C18orf15
803 1553436_at MUC19
804 1553437_at KLHDC7A
805 1553438_at C11orf72
806 1553440_at AQP4-AS1
807 1553441_at CNTNAP4
808 1553442_a_at CNTNAP4
809 1553443_at FER1L6-AS1
810 1553444_a_at C1orf127
811 1553447_at AGBL1
812 1553448_at FLJ34503
813 1553449_at LINC00304
814 1553450_s_at LINC00304
815 1553451_at TERB1
816 1553452_at MYO1H
817 1553453_at ASB14
818 1553454_at RPTN
819 1553457_at LINC00269
820 1553458_at VSTM4
821 1553459_at CCDC150
822 1553460_at STPG4
823 1553461_at FAM9B
824 1553464_at FLJ40288
825 1553465_a_at CES5A
826 1553466_at CFAP47
827 1553470_at DNAH17
828 1553471_at SLC35G3
829 1553472_at LINC01931
830 1553474_at LOC100288966
831 1553478_at KIRREL3-AS3
832 1553479_at TMEM145
833 1553482_at C15orf32
834 1553483_at TSGA10IP
835 1553484_at LINC00477
836 1553485_at CCDC140
837 1553486_a_at C17orf78
838 1553488_at TEKT5
839 1553489_a_at TEKT5
840 1553491_at KSR2
841 1553492_a_at PAX1
842 1553493_a_at TDH
843 1553494_at TDH
844 1553497_at LINC00615
845 1553499_s_at SERPINA9
846 1553500_at FBXL21P
847 1553504_at MRGPRX4
848 1553505_at A2ML1
849 1553506_at CPO
850 1553507_a_at GPR6
851 1553508_at MDS2
852 1553510_s_at CNOT9
853 1553511_at GJD3
854 1553512_at HOXC12
855 1553513_at VNN3
856 1553514_a_at VNN3
857 1553515_at COPS9
858 1553517_at FERD3L
859 1553519_at LINC00314
860 1553523_at NLRP14
861 1553524_at DGKB
862 1553525_at NLRP13
863 1553526_at NLRP8
864 1553527_at NLRP9
865 1553528_a_at TAF5
866 1553529_at TAS1R2
867 1553530_a_at ITGB1
868 1553531_at PCSK6
869 1553532_a_at ZNF341
870 1553533_at JPH1
871 1553534_at NLRP10
872 1553535_a_at RANGAP1
873 1553536_at MBNL2
874 1553537_at KRT73
875 1553538_s_at COX1
876 1553539_at KRT74
877 1553540_a_at SLC29A2
878 1553541_at LMX1A
879 1553542_at CCDC125
880 1553544_at GPR101
881 1553545_at ILDR1
882 1553547_at RBM26
883 1553549_at VN1R2
884 1553550_at VN1R5
885 1553551_s_at ND2
886 1553552_at TAAR8
887 1553553_at TAS2R39
888 1553555_at TAS2R38
889 1553556_at TAS2R40
890 1553558_at TAS2R41
891 1553559_at TMEM171
892 1553560_at VN1R4
893 1553561_at TAS2R50
894 1553562_at CD8B
895 1553564_at MACROD2
896 1553565_s_at DDAH1
897 1553566_at PIANP
898 1553567_s_at ATP6
899 1553568_a_at H1-6
900 1553569_at COX2
901 1553570_x_at COX2
902 1553572_a_at CYGB
903 1553573_s_at EFNA2
904 1553574_at IFNE
905 1553575_at ND6
906 1553581_s_at SREK1IP1
907 1553583_a_at THRSP
908 1553584_at DIPK2B
909 1553586_at FBXL19-AS1
910 1553587_a_at POLE4
911 1553589_a_at PDZK1IP1
912 1553591_at BCRP3
913 1553592_x_at BCRP3
914 1553593_a_at TAL2
915 1553594_a_at INSL3
916 1553599_a_at SYCP3
917 1553600_at TMIE
918 1553601_a_at TMIE
919 1553602_at MUCL1
920 1553603_s_at ATL2
921 1553604_at ABCA13
922 1553605_a_at ABCA13
923 1553608_a_at LINC00189
924 1553611_s_at KLHL35
925 1553612_at ZNF354B
926 1553613_s_at FOXC1
927 1553614_a_at LINC01198
928 1553620_at TRIM42
929 1553622_a_at FSIP1
930 1553625_at FAM98B
931 1553626_a_at EFCAB13
932 1553627_s_at EFCAB13
933 1553629_a_at FAM71B
934 1553630_at CABCOCO1
935 1553634_a_at WEE2-AS1
936 1553635_s_at TCTEX1D1
937 1553636_at TMCO5A
938 1553637_s_at TMCO5A
939 1553639_a_at PPARGC1B
940 1553640_at XKR6
941 1553641_a_at TSGA13
942 1553642_at C9orf163
943 1553644_at SYNE3
944 1553645_at CCDC141
945 1553646_at HDX
946 1553647_at CDYL2
947 1553651_at C18orf54
948 1553652_a_at C18orf54
949 1553654_at SYT14
950 1553655_at CDC20B
951 1553656_at TECTB
952 1553657_at VWA3A
953 1553658_at LINC00896
954 1553660_at HUS1B
955 1553661_a_at HUS1B
956 1553663_a_at NPB
957 1553666_at CCDC34
958 1553668_at LRCH3
959 1553670_at INTS4
960 1553672_at ENAH
961 1553673_at STK35
962 1553674_at LRRIQ3
963 1553675_at KLC4
964 1553677_a_at TIPRL
965 1553678_a_at ITGB1
966 1553679_s_at VKORC1L1
967 1553681_a_at PRF1
968 1553682_at FBXL14
969 1553683_s_at FBXL14
970 1553684_at PPIL6
971 1553685_s_at SP1
972 1553686_at C18orf25
973 1553688_at METTL6
974 1553689_s_at METTL6
975 1553690_at SGO1
976 1553691_at B3GALNT2
977 1553693_s_at CBR4
978 1553694_a_at PIK3C2A
979 1553695_a_at NLRX1
980 1553696_s_at ZNF569
981 1553697_at CCSAP
982 1553698_a_at CCSAP
983 1553701_a_at DUSP18
984 1553702_at ZNF697
985 1553703_at ZNF791
986 1553704_x_at ZNF791
987 1553705_a_at CHRM3
988 1553706_at HTRA4
989 1553708_at LINC00525
990 1553709_a_at PRPF38A
991 1553710_at FAM218A
992 1553711_a_at FAM218A
993 1553713_a_at RHEBL1
994 1553715_s_at MCRIP2
995 1553718_at ZNF548
996 1553719_s_at ZNF548
997 1553720_a_at AMER2
998 1553721_at RNF152
999 1553722_s_at RNF152
1000 1553723_at ADGRG3
1001 1553725_s_at ZNF644
1002 1553726_s_at TBC1D32
1003 1553727_at B4GALNT3
1004 1553728_at LRRC43
1005 1553729_s_at LRRC43
1006 1553730_x_at LRRC43
1007 1553732_s_at CEP89
1008 1553734_at AK7
1009 1553736_at ZFC3H1
1010 1553739_at IRAK2
1011 1553740_a_at IRAK2
1012 1553741_at LINC00337
1013 1553743_at METTL21A
1014 1553746_a_at OTOGL
1015 1553747_at MGC16025
1016 1553749_at FAM76B
1017 1553750_a_at FAM76B
1018 1553752_at SPATA25
1019 1553755_at NXNL1
1020 1553756_at GLIS3-AS1
1021 1553757_at IQCG
1022 1553759_at MCM9
1023 1553761_at PRR14L
1024 1553764_a_at AJUBA
1025 1553765_a_at KLHL32
1026 1553768_a_at DCBLD1
1027 1553769_at SLAMF9
1028 1553770_a_at SLAMF9
1029 1553772_at GK5
1030 1553775_at LOC152048
1031 1553776_at UBE2U
1032 1553778_at METTL27
1033 1553780_at LINC00638
1034 1553781_at ZC3HAV1L
1035 1553785_at RASGEF1B
1036 1553787_at C11orf45
1037 1553789_a_at C21orf58
1038 1553792_at KIAA1109
1039 1553793_a_at KIAA1109
1040 1553794_at STOML3
1041 1553796_at SILC1
1042 1553797_a_at SILC1
1043 1553798_a_at FBXL13
1044 1553799_at FAM227B
1045 1553801_a_at DTD2
1046 1553802_a_at SOX3
1047 1553803_at SPATA32
1048 1553804_a_at SPATA32
1049 1553805_at C3orf49
1050 1553808_a_at NKX2-3
1051 1553809_a_at TMEM252
1052 1553810_a_at CIP2A
1053 1553811_at FAM222A-AS1
1054 1553812_at TLE6
1055 1553813_s_at TLE6
1056 1553815_a_at TCEANC
1057 1553821_at HECTD4
1058 1553822_at RTP1
1059 1553823_a_at RTP1
1060 1553826_a_at PRR35
1061 1553828_at NXPE1
1062 1553829_at CYP1B1-AS1
1063 1553831_at APOBEC3D
1064 1553832_at LINC00315
1065 1553834_at COL6A5
1066 1553835_a_at COL6A5
1067 1553837_at PGAM5
1068 1553838_at C4orf45
1069 1553839_at CCDC149
1070 1553840_a_at CCDC149
1071 1553842_at BEND2
1072 1553843_at C10orf67
1073 1553844_a_at C10orf67
1074 1553845_x_at C10orf67
1075 1553846_at CBY2
1076 1553847_a_at CBY2
1077 1553849_at CCDC26
1078 1553850_at B3GALT5-AS1
1079 1553851_at SPIC
1080 1553852_at VPS13B
1081 1553856_s_at P2RY10
1082 1553857_at IGSF22
1083 1553858_at ZBTB3
1084 1553859_at TPH1
1085 1553860_at DCST1
1086 1553861_at TCP11L2
1087 1553863_at WDFY4
1088 1553864_at GPR26
1089 1553865_a_at GPR26
1090 1553868_a_at KIAA0825
1091 1553869_at SESN3
1092 1553871_at CSNK1G2-AS1
1093 1553872_at NATD1
1094 1553873_at KLHL34
1095 1553874_a_at ZSCAN10
1096 1553875_s_at ZSCAN10
1097 1553876_at SAMD3
1098 1553878_at GOT1L1
1099 1553879_a_at GOT1L1
1100 1553880_at C10orf91
1101 1553883_at ZNF99
1102 1553885_x_at ZNF99
1103 1553886_at CFAP65
1104 1553887_at SIGLECL1
1105 1553888_at LDHAL6A
1106 1553889_at MRGPRX2
1107 1553890_s_at NTN5
1108 1553891_at KLF17
1109 1553893_at CCDC105
1110 1553894_at CCDC122
1111 1553895_at C11orf42
1112 1553898_a_at DKFZp434L192
1113 1553901_x_at ZNF486
1114 1553905_at CFAP47
1115 1553906_s_at FGD2
1116 1553907_a_at EXD1
1117 1553909_x_at SLF2
1118 1553910_at NBPF4
1119 1553911_at ZNF663P
1120 1553912_at LINC00955
1121 1553914_at LOC162137
1122 1553915_at C10orf126
1123 1553917_at PIKFYVE
1124 1553918_at LINC00479
1125 1553919_at C9orf62
1126 1553920_at SHOC1
1127 1553923_at SLC22A24
1128 1553924_at FMO9P
1129 1553927_at C7orf33
1130 1553928_at ELMOD2
1131 1553929_at ACER1
1132 1553930_at TAAR1
1133 1553931_at OSTCP1
1134 1553934_at LINC00305
1135 1553935_at BFSP2-AS1
1136 1553936_a_at BFSP2-AS1
1137 1553938_a_at STK32A
1138 1553940_a_at LRRC28
1139 1553943_at LOC171391
1140 1553945_at GPHB5
1141 1553946_at DCD
1142 1553947_at EXOSC6
1143 1553949_at IQSEC3
1144 1553952_at ZDHHC19
1145 1553954_at ALG14
1146 1553955_at PPP1R21
1147 1553956_at TMEM237
1148 1553957_at ZNF564
1149 1553959_a_at B3GALT6
1150 1553960_at SNX21
1151 1553961_s_at SNX21
1152 1553962_s_at RHOB
1153 1553963_at RHOB
1154 1553965_x_at RHOB
1155 1553970_s_at CEL
1156 1553971_a_at CASTOR3
1157 1553972_a_at CBS
1158 1553973_a_at SPINK6
1159 1553974_at C22orf39
1160 1553976_a_at DPCD
1161 1553977_a_at CYP39A1
1162 1553978_at BORCS8
1163 1553979_at ZNF121
1164 1553982_a_at RAB7B
1165 1553983_at DTYMK
1166 1553984_s_at DTYMK
1167 1553986_at RASEF
1168 1553987_at MAPKAPK5-AS1
1169 1553989_a_at ATP6V1C2
1170 1553990_at BRICD5
1171 1553992_s_at NBR2
1172 1553994_at NT5E
1173 1553995_a_at NT5E
1174 1553997_a_at ASPHD1
1175 1554001_at TRIM37
1176 1554003_at ARHGEF28
1177 1554004_a_at ARHGEF28
1178 1554006_a_at LLGL2
1179 1554008_at OSMR
1180 1554010_at NDST1
1181 1554012_at RSPO2
1182 1554014_at CHD2
1183 1554015_a_at CHD2
1184 1554016_a_at USB1
1185 1554018_at GPNMB
1186 1554019_s_at CEP57L1
1187 1554020_at BICD1
1188 1554021_a_at ZNF12
1189 1554022_at CCDC13
1190 1554023_s_at CCDC13
1191 1554026_a_at MYO10
1192 1554027_a_at SLC4A4
1193 1554029_a_at TTC37
1194 1554030_at ARSB
1195 1554032_at ARSB
1196 1554033_at FRMD4A
1197 1554034_a_at FRMD4A
1198 1554036_at ZBTB24
1199 1554037_a_at ZBTB24
1200 1554038_at LARP1B
1201 1554039_at DGLUCY
1202 1554041_at TMEM239
1203 1554042_s_at TMEM239
1204 1554044_a_at MRAP
1205 1554045_at ZNF24
1206 1554047_at TXNDC9
1207 1554049_s_at DCAF8
1208 1554050_at SMPDL3B
1209 1554052_at CNOT1
1210 1554053_at SPTLC1
1211 1554057_at ASH1L-AS1
1212 1554059_at SETMAR
1213 1554060_s_at SETMAR
1214 1554062_at XG
1215 1554063_at ZHX1-C8orf76
1216 1554065_at MVB12B
1217 1554067_at C12orf66
1218 1554068_s_at C12orf66
1219 1554069_at EPHA8
1220 1554071_at DEUP1
1221 1554072_s_at DEUP1
1222 1554074_s_at SLFNL1
1223 1554076_s_at TLCD5
1224 1554077_a_at TMEM53
1225 1554078_s_at DNAJA3
1226 1554079_at GALNT18
1227 1554080_at CNOT9
1228 1554082_a_at NOL9
1229 1554084_a_at NOL9
1230 1554085_at DDX51
1231 1554086_at TUBGCP3
1232 1554091_a_at TIRAP
1233 1554093_a_at SNAPC5
1234 1554094_at ENTPD5
1235 1554095_at RBM33
1236 1554096_a_at RBM33
1237 1554097_a_at MIR31HG
1238 1554098_at SPIN3
1239 1554099_a_at SPIN3
1240 1554101_a_at TMTC4
1241 1554102_a_at TMTC4
1242 1554105_at TMEM185A
1243 1554106_at NBEAL1
1244 1554110_at CDCP1
1245 1554112_a_at ULK2
1246 1554113_a_at SLC4A8
1247 1554114_s_at SSH2
1248 1554115_at C5orf58
1249 1554116_s_at PARP11
1250 1554117_at CCDC60
1251 1554119_at USB1
1252 1554121_at HSD17B12
1253 1554122_a_at HSD17B12
1254 1554125_a_at NLGN4Y
1255 1554126_at MSRB3
1256 1554127_s_at MSRB3
1257 1554128_at ADIG
1258 1554129_a_at ADIG
1259 1554131_at CCSER2
1260 1554132_a_at CCSER2
1261 1554133_at RUFY2
1262 1554140_at WDR78
1263 1554141_s_at WDR78
1264 1554142_at SUGT1P3
1265 1554143_a_at SUGT1P3
1266 1554145_a_at PPP1R21
1267 1554147_s_at MAATS1
1268 1554148_a_at SLC33A1
1269 1554149_at CLDND1
1270 1554151_at OGDH
1271 1554152_a_at OGDH
1272 1554153_a_at PHF21A
1273 1554154_at GDAP2
1274 1554155_at MCPH1
1275 1554156_a_at WFDC8
1276 1554157_a_at WFDC8
1277 1554158_at ZMYND11
1278 1554159_a_at ZMYND11
1279 1554160_a_at ZNF446
1280 1554161_at SLC25A27
1281 1554163_at TWIST2
1282 1554165_at FAM53B
1283 1554167_a_at GOLGA7
1284 1554168_a_at SH3KBP1
1285 1554170_a_at MBLAC1
1286 1554171_at ZMYM3
1287 1554172_a_at ZMYM3
1288 1554173_at CD300LB
1289 1554175_at CD300LB
1290 1554176_a_at C3orf33
1291 1554177_a_at DMAC2L
1292 1554178_a_at FAM126B
1293 1554179_s_at LYNX1
1294 1554181_at SNX32
1295 1554185_at LOC554206
1296 1554187_at LOC554206
1297 1554188_at C11orf53
1298 1554190_s_at PLEKHS1
1299 1554192_s_at TRMT44
1300 1554193_s_at MANEA
1301 1554195_a_at C5orf46
1302 1554196_at IZUMO1
1303 1554198_at SH3YL1
1304 1554199_at PTPRO
1305 1554201_at CABP4
1306 1554202_x_at CABP4
1307 1554203_at GRIK1-AS1
1308 1554205_s_at ICA1L
1309 1554206_at TMLHE
1310 1554208_at MEI1
1311 1554210_at ZCCHC13
1312 1554212_s_at KCNS2
1313 1554213_at ARHGEF10
1314 1554216_at VPS50
1315 1554217_a_at VPS50
1316 1554222_at LINC01869
1317 1554224_at LINC02712
1318 1554225_a_at LINC02712
1319 1554228_a_at BAALC-AS2
1320 1554229_at CREBRF
1321 1554231_a_at ZNF396
1322 1554234_at KATNAL2
1323 1554235_at CTNNA3
1324 1554237_at SDCCAG8
1325 1554239_s_at ZADH2
1326 1554240_a_at ITGAL
1327 1554241_at COCH
1328 1554242_a_at COCH
1329 1554246_at C1orf210
1330 1554248_at ZNF638
1331 1554251_at HP1BP3
1332 1554252_a_at CERS3
1333 1554253_a_at CERS3
1334 1554256_a_at PCNX2
1335 1554258_a_at DNAJC5B
1336 1554259_at GPSM1
1337 1554260_a_at FRYL
1338 1554261_at KLHL29
1339 1554262_s_at KLHL29
1340 1554264_at CKAP2
1341 1554268_at MORN1
1342 1554271_a_at CENPL
1343 1554272_at ERAP2
1344 1554273_a_at ERAP2
1345 1554274_a_at SSH1
1346 1554276_at SART3
1347 1554277_s_at FANCM
1348 1554279_a_at TRMT2B
1349 1554280_a_at C9orf43
1350 1554283_at NOCT
1351 1554285_at HAVCR2
1352 1554286_at FLJ25758
1353 1554287_at TRIM4
1354 1554288_at FAM160B1
1355 1554291_at UHRF1BP1L
1356 1554292_a_at UHRF1BP1L
1357 1554293_at TTBK2
1358 1554294_s_at TTBK2
1359 1554295_x_at TTBK2
1360 1554296_at CYP19A1
1361 1554298_a_at WDR49
1362 1554299_at NPAS4
1363 1554300_a_at SVOPL
1364 1554301_at LHFPL3-AS1
1365 1554302_s_at LHFPL3-AS1
1366 1554303_at HNMT
1367 1554305_at LOC91370
1368 1554306_at ITPKB
1369 1554308_s_at GABRA2
1370 1554309_at EIF4G3
1371 1554310_a_at EIF4G3
1372 1554311_a_at SUPT6H
1373 1554312_at RNF170
1374 1554314_at C6orf141
1375 1554316_at PGLS
1376 1554317_s_at TRMT61A
1377 1554319_at RPS6KA5
1378 1554321_a_at NFS1
1379 1554322_a_at HDAC4
1380 1554324_s_at DYNC2LI1
1381 1554325_at DOCK2
1382 1554327_a_at CANT1
1383 1554328_at STXBP4
1384 1554329_x_at STXBP4
1385 1554331_a_at LRRC18
1386 1554332_a_at SLCO4A1-AS1
1387 1554333_at DNAJA4
1388 1554334_a_at DNAJA4
1389 1554335_at CYTH4
1390 1554337_at FARP2
1391 1554339_a_at COG3
1392 1554340_a_at DRAXIN
1393 1554341_a_at HELQ
1394 1554342_s_at HELQ
1395 1554343_a_at STAP1
1396 1554345_a_at GIN1
1397 1554346_at GNB5
1398 1554348_s_at CDKN2AIPNL
1399 1554349_at ATP23
1400 1554351_a_at TIPRL
1401 1554352_s_at DENND4A
1402 1554354_at SIAE
1403 1554355_a_at SIAE
1404 1554356_at GINS4
1405 1554360_at FCHSD2
1406 1554362_at BTG4
1407 1554364_at PPP2R5C
1408 1554365_a_at PPP2R5C
1409 1554367_at CALHM1
1410 1554371_at PKD1L2
1411 1554375_a_at NR1H4
1412 1554376_s_at HACD1
1413 1554377_a_at CNTNAP4
1414 1554378_a_at PDE1C
1415 1554379_a_at TP73
1416 1554380_at NEK11
1417 1554382_at LINC00656
1418 1554383_a_at TRAM2
1419 1554384_at PADI2
1420 1554385_a_at PADI2
1421 1554386_at CST9
1422 1554388_at VPS29
1423 1554390_s_at ACTR2
1424 1554393_a_at AZIN2
1425 1554394_at NELL1
1426 1554396_at UEVLD
1427 1554397_s_at UEVLD
1428 1554398_at LYG2
1429 1554400_at TCTE3
1430 1554401_a_at TCTE3
1431 1554405_a_at LINC00161
1432 1554406_a_at CLEC7A
1433 1554408_a_at TK1
1434 1554409_at RCC1L
1435 1554410_a_at RCC1L
1436 1554411_at CTNNB1
1437 1554414_a_at OSGIN2
1438 1554415_at TAF5L
1439 1554417_s_at APH1A
1440 1554418_s_at SPOCK3
1441 1554419_x_at GGNBP2
1442 1554420_at ATF3
1443 1554423_a_at FBXO7
1444 1554424_at FIP1L1
1445 1554428_s_at NLGN2
1446 1554429_a_at DMWD
1447 1554430_at SMIM11A
1448 1554432_x_at SMIM11A
1449 1554433_a_at ZNF146
1450 1554436_a_at REG4
1451 1554438_at KIAA1217
1452 1554440_at KIAA0513
1453 1554441_a_at WAPL
1454 1554442_at BEST1
1455 1554443_s_at BEST1
1456 1554444_s_at SLC35F6
1457 1554445_at ZNF85
1458 1554447_at JPX
1459 1554448_at JPX
1460 1554449_at MIER3
1461 1554450_s_at MIER3
1462 1554451_s_at DNAJC14
1463 1554452_a_at HILPDA
1464 1554453_at HNRNPLL
1465 1554455_at LINS1
1466 1554456_a_at LINS1
1467 1554459_s_at CFHR3
1468 1554460_at ST8SIA4
1469 1554462_a_at DNAJB9
1470 1554464_a_at CRTAP
1471 1554466_a_at METTL26
1472 1554469_at ZBTB44
1473 1554470_s_at ZBTB44
1474 1554471_a_at ANKRD13C
1475 1554472_a_at PHF20L1
1476 1554473_at SRGAP1
1477 1554474_a_at MOXD1
1478 1554475_a_at C19orf47
1479 1554476_x_at ZNF808
1480 1554478_a_at HEATR3
1481 1554479_a_at CARD8
1482 1554480_a_at ARMC10
1483 1554481_a_at EPB41
1484 1554482_a_at SAR1B
1485 1554483_at TMEM37
1486 1554485_s_at TMEM37
1487 1554486_a_at GFOD1
1488 1554487_a_at ATF6B
1489 1554488_at CEP70
1490 1554489_a_at CEP70
1491 1554491_a_at SERPINC1
1492 1554492_at THADA
1493 1554493_s_at THADA
1494 1554494_at MTHFSD
1495 1554495_s_at MTHFSD
1496 1554496_at RAD51B
1497 1554499_s_at PPA2
1498 1554500_a_at RGS7
1499 1554501_at TSC22D4
1500 1554503_a_at OSCAR
1501 1554504_at NAALAD2
1502 1554506_x_at NAALAD2
1503 1554507_at NAALAD2
1504 1554508_at PIK3AP1
1505 1554509_a_at MINDY3
1506 1554510_s_at GHITM
1507 1554511_at WWC1
1508 1554512_a_at CEP89
1509 1554513_s_at CEP89
1510 1554514_at ACSM5
1511 1554516_at LINC00537
1512 1554517_x_at LINC00537
1513 1554518_at GSTCD
1514 1554519_at CD80
1515 1554522_at CNNM2
1516 1554523_a_at CNNM2
1517 1554524_a_at OLFM3
1518 1554526_at OLFM3
1519 1554528_at MAATS1
1520 1554530_at VSTM2A
1521 1554531_at TTC12
1522 1554533_at C2
1523 1554534_at DPYD
1524 1554536_at DPYD
1525 1554537_at TMEM126B
1526 1554538_at RHOF
1527 1554539_a_at RHOF
1528 1554540_at DNAH14
1529 1554541_a_at GPRIN2
1530 1554542_at SLC25A48
1531 1554543_at SPAG9
1532 1554544_a_at MBP
1533 1554545_at APOBEC4
1534 1554547_at FAM13C
1535 1554549_a_at WDR20
1536 1554550_at CFAP97
1537 1554553_s_at YIF1B
1538 1554554_at CCDC57
1539 1554555_a_at SETD6
1540 1554556_a_at ATP11B
1541 1554557_at ATP11B
1542 1554558_at DCAF5
1543 1554559_at GPR62
1544 1554560_at PGM5
1545 1554564_a_at SPPL3
1546 1554565_x_at SPPL3
1547 1554566_at KCTD17
1548 1554568_at DYNLRB1
1549 1554569_a_at CELF2
1550 1554571_at APBB1IP
1551 1554572_a_at SUV39H2
1552 1554574_a_at CYB5R3
1553 1554575_a_at BPNT1
1554 1554576_a_at ETV4
1555 1554577_a_at PSMD10
1556 1554578_at ZNF70
1557 1554579_a_at MYO18B
1558 1554580_a_at WWP2
1559 1554582_a_at ETFBKMT
1560 1554583_a_at ETFBKMT
1561 1554584_at DRC3
1562 1554586_a_at RHOBTB2
1563 1554588_a_at TTC30B
1564 1554589_at LENG9
1565 1554591_at PCAT4
1566 1554592_a_at SLC1A6
1567 1554593_s_at SLC1A6
1568 1554594_at ARHGAP27
1569 1554595_at SYMPK
1570 1554597_at LIG3
1571 1554599_x_at LIG3
1572 1554600_s_at LMNA
1573 1554601_at NKAIN2
1574 1554602_at RBM8A
1575 1554604_at MBTPS2
1576 1554606_at CEP120
1577 1554607_at CNKSR2
1578 1554608_at TGOLN2
1579 1554609_at LOC100287896
1580 1554610_at ANKMY1
1581 1554612_at RUBCN
1582 1554613_a_at RUBCN
1583 1554614_a_at PTBP2
1584 1554616_at SERPINB8
1585 1554618_at AGFG2
1586 1554619_at MBLAC2
1587 1554621_at DGKE
1588 1554623_x_at DGKE
1589 1554624_a_at SIRPB1
1590 1554625_at BCL6B
1591 1554627_a_at ASCC1
1592 1554628_at ZNF57
1593 1554629_at EPHA7
1594 1554631_at ATM
1595 1554633_a_at MYT1L
1596 1554634_at PDS5B
1597 1554635_a_at NPAS3
1598 1554637_a_at CBFA2T2
1599 1554638_at ZFYVE16
1600 1554641_a_at TET3
1601 1554642_at RNF32
1602 1554643_at RGS11
1603 1554646_at OSBPL1A
1604 1554648_a_at DUOXA1
1605 1554652_s_at MAST4
1606 1554655_a_at RPRML
1607 1554657_a_at CFAP61
1608 1554659_at NEK4
1609 1554660_a_at CNST
1610 1554661_s_at CNST
1611 1554663_a_at NUMA1
1612 1554664_at NAIF1
1613 1554665_at ZNF586
1614 1554666_at LOC100130950
1615 1554667_s_at METTL8
1616 1554668_a_at FAM151A
1617 1554670_at GGA1
1618 1554671_a_at SRRM2
1619 1554672_at TTC26
1620 1554675_a_at SYCE1
1621 1554676_at SRGN
1622 1554677_s_at CMTM4
1623 1554678_s_at HNRNPDL
1624 1554679_a_at LAPTM4B
1625 1554680_s_at KCNS2
1626 1554681_a_at CCDC187
1627 1554683_a_at CCDC187
1628 1554685_a_at CEMIP
1629 1554686_at STAU2
1630 1554689_a_at NLGN4X
1631 1554690_a_at TACC1
1632 1554691_a_at PACSIN2
1633 1554692_at SLC23A2
1634 1554694_at CCNY
1635 1554696_s_at TYMS
1636 1554697_at ADAMTS9
1637 1554699_at L3MBTL4
1638 1554700_at CDH7
1639 1554701_a_at TBC1D16
1640 1554702_at NALCN
1641 1554703_at ARHGEF10
1642 1554704_at ATP8B3
1643 1554705_at SCARA5
1644 1554706_at OR2L13
1645 1554707_at SPATA6L
1646 1554708_s_at SPATA6L
1647 1554710_at KCNMB1
1648 1554711_at CALHM3
1649 1554712_a_at GLYATL2
1650 1554714_at RELL1
1651 1554715_at LINC00593
1652 1554716_s_at LINC00593
1653 1554717_a_at PDE4D
1654 1554719_at NDUFA10
1655 1554721_a_at TAF2
1656 1554722_at TRPM3
1657 1554724_at SLC6A11
1658 1554725_at RABGAP1L
1659 1554726_at ZNF655
1660 1554728_at SLC9A1
1661 1554730_at MCTP1
1662 1554732_at LINC02363
1663 1554733_at LINC02363
1664 1554735_a_at TRIM7
1665 1554736_at ARHGAP29
1666 1554737_at FBN2
1667 1554739_at IPP
1668 1554740_a_at IPP
1669 1554742_at PMS1
1670 1554743_x_at PMS1
1671 1554744_at CARD16
1672 1554745_at RALGPS1
1673 1554747_a_at SEPTIN2
1674 1554748_at CLCNKB
1675 1554749_s_at CLCNKB
1676 1554755_a_at MTUS2
1677 1554757_a_at INPP5A
1678 1554758_a_at CD99L2
1679 1554759_at SRCIN1
1680 1554761_a_at DNAAF5
1681 1554763_at UBE2DNL
1682 1554764_a_at LINC00301
1683 1554765_a_at LINC00301
1684 1554767_s_at CRYZL1
1685 1554768_a_at MAD2L1
1686 1554769_at ZNF785
1687 1554770_x_at ZNF785
1688 1554772_at EFCAB13
1689 1554773_at WFIKKN2
1690 1554774_at RIOX2
1691 1554776_at ZFP42
1692 1554777_at ZFP42
1693 1554778_at PHLDB2
1694 1554779_s_at PHLDB2
1695 1554780_a_at PHTF2
1696 1554781_at MGC32805
1697 1554782_at KLHL30-AS1
1698 1554783_s_at ARHGEF2
1699 1554784_at CNTN1
1700 1554785_at CCDC82
1701 1554786_at CASS4
1702 1554787_at STKLD1
1703 1554789_a_at PDE8B
1704 1554790_at ZSCAN20
1705 1554791_a_at KANSL1L
1706 1554793_at UBE3C
1707 1554794_a_at UBE3C
1708 1554795_a_at FBLIM1
1709 1554796_at DPP6
1710 1554797_at SYT16
1711 1554798_at SNED1
1712 1554800_at RAB39A
1713 1554801_at FNDC9
1714 1554803_s_at TRIM72
1715 1554804_a_at CLDN19
1716 1554805_at CLDN19
1717 1554806_a_at FBXO8
1718 1554807_a_at SPIRE1
1719 1554808_at ACP1
1720 1554809_at LOC389199
1721 1554810_at PLA2G4C
1722 1554812_at CLDN20
1723 1554814_at UBE2O
1724 1554816_at ASTN2
1725 1554818_s_at DZANK1
1726 1554819_a_at ITGA11
1727 1554820_at AGBL3
1728 1554821_a_at ZBED1
1729 1554822_at PHTF2
1730 1554824_at ZNF585A
1731 1554826_at CDK15
1732 1554827_a_at ADCY7
1733 1554828_at PDGFRA
1734 1554830_a_at STEAP3
1735 1554831_x_at C2CD6
1736 1554833_at MCTP2
1737 1554834_a_at RASSF5
1738 1554835_a_at B3GNT5
1739 1554836_at USP36
1740 1554839_at CIDECP1
1741 1554841_at MTHFD2L
1742 1554842_at SLC12A1
1743 1554844_at EYA3
1744 1554846_at CCDC158
1745 1554847_at ATP6V1B1
1746 1554849_at TOR1A
1747 1554850_at VWA5B2
1748 1554852_a_at KIAA1257
1749 1554853_at CYP2U1
1750 1554855_at PRKN
1751 1554857_at ELMO2
1752 1554860_at PTPN7
1753 1554862_at CMAHP
1754 1554863_s_at DOK5
1755 1554864_a_at SDC3
1756 1554866_at TMEM135
1757 1554867_a_at PRR16
1758 1554868_s_at PCNP
1759 1554869_at WDR37
1760 1554872_a_at HMGCLL1
1761 1554873_at CSPP1
1762 1554874_at MITF
1763 1554875_at CAMKMT
1764 1554876_a_at S100Z
1765 1554878_a_at ABCD3
1766 1554880_at MYRF-AS1
1767 1554882_at ERCC8
1768 1554883_a_at ERCC8
1769 1554884_at PRIM2
1770 1554885_a_at PRIM2
1771 1554886_a_at MLXIP
1772 1554887_at EMSLR
1773 1554889_at TIA1
1774 1554890_a_at TIA1
1775 1554891_at LINC01580
1776 1554892_a_at MS4A3
1777 1554894_a_at PCBD2
1778 1554895_a_at RHBDL2
1779 1554897_s_at RHBDL2
1780 1554899_s_at FCER1G
1781 1554903_at FRMD8
1782 1554905_x_at FRMD8
1783 1554906_a_at MPHOSPH6
1784 1554908_at HYDIN
1785 1554909_at CCDC36
1786 1554910_at PRKD3
1787 1554911_at ABCC11
1788 1554912_at ESYT3
1789 1554914_at PLA2G4D
1790 1554915_a_at PDE12
1791 1554916_a_at JRK
1792 1554918_a_at ABCC4
1793 1554919_s_at CFAP69
1794 1554920_at SCEL
1795 1554921_a_at SCEL
1796 1554922_at ZNF678
1797 1554923_at ANKS6
1798 1554927_at LINC00598
1799 1554929_at SIK3
1800 1554930_a_at FUT8
1801 1554932_at ZSWIM2
1802 1554933_at PSIP1
1803 1554934_at RCBTB1
1804 1554937_x_at EXOC3L1
1805 1554938_a_at ACOT11
1806 1554940_a_at FAM230I
1807 1554941_at KLHL14
1808 1554942_a_at KLHL14
1809 1554943_at VIL1
1810 1554945_x_at VIL1
1811 1554946_at LINC01234
1812 1554947_at ACAT1
1813 1554950_at ACAN
1814 1554952_s_at NLRP12
1815 1554953_a_at TSPEAR-AS2
1816 1554954_at TSPEAR-AS2
1817 1554958_at ZNF641
1818 1554960_at CCDC190
1819 1554961_at FGFR4
1820 1554962_a_at FGFR4
1821 1554965_at FILIP1L
1822 1554966_a_at FILIP1L
1823 1554967_at DIP2A
1824 1554969_x_at DIP2A
1825 1554970_at PDILT
1826 1554973_a_at ZBTB26
1827 1554974_at ACY3
1828 1554976_a_at LINC00051
1829 1554977_at LKAAEAR1
1830 1554980_a_at ATF3
1831 1554981_at EQTN
1832 1554982_a_at EQTN
1833 1554983_at LINC00317
1834 1554984_a_at HLA-DOB
1835 1554985_at ZNF396
1836 1554986_a_at SNX19
1837 1554987_at GOLGA3
1838 1554988_at SLC9C2
1839 1554989_at AREL1
1840 1554992_at RASGRF1
1841 1554994_at RAG1
1842 1554997_a_at PTGS2
1843 1554999_at RASGEF1B
1844 1555001_at IQCF1
1845 1555002_at LOC403312
1846 1555003_at RBL1
1847 1555004_a_at RBL1
1848 1555006_at WDR66
1849 1555007_s_at WDR66
1850 1555009_a_at SYNJ2
1851 1555011_at ZFYVE16
1852 1555015_a_at ZNF398
1853 1555016_at IL16
1854 1555018_at OR2C3
1855 1555019_at CDHR1
1856 1555020_a_at ARHGAP20
1857 1555021_a_at SCARF1
1858 1555022_at RGS12
1859 1555024_at ADAM22
1860 1555025_at TMEM26
1861 1555027_at P4HA2
1862 1555028_at BRD3
1863 1555032_at RGS12
1864 1555033_a_at RGS12
1865 1555034_at CLRN1
1866 1555035_a_at CLRN1
1867 1555037_a_at IDH1
1868 1555038_at EPB41L4A
1869 1555039_a_at ABCC4
1870 1555040_at LINC00612
1871 1555041_a_at NAGA
1872 1555042_at TRPV5
1873 1555043_at LHFPL5
1874 1555044_a_at KLHL40
1875 1555046_at CENPI
1876 1555048_a_at TSPEAR
1877 1555049_at TSPEAR
1878 1555051_at C10orf53
1879 1555052_a_at SYT9
1880 1555053_at SYT9
1881 1555055_at AVL9
1882 1555056_at CCNG2
1883 1555057_at NDUFS4
1884 1555058_a_at LPGAT1
1885 1555060_a_at IKZF2
1886 1555062_s_at GTPBP3
1887 1555068_at WNK1
1888 1555071_at TLL1
1889 1555074_a_at KCNH5
1890 1555076_at ARHGAP25
1891 1555078_at ZNF843
1892 1555079_at SPATA6L
1893 1555082_a_at NEK11
1894 1555083_at RPL13AP17
1895 1555085_at LINC01657
1896 1555086_at STAT5B
1897 1555088_x_at STAT5B
1898 1555090_x_at TMEM182
1899 1555091_at PPM1F
1900 1555092_at VASH2
1901 1555095_at LINC01558
1902 1555096_at STPG2
1903 1555097_a_at PTGFR
1904 1555098_a_at CACNB2
1905 1555099_at MPP4
1906 1555100_at APLF
1907 1555102_at FGF7
1908 1555103_s_at FGF7
1909 1555105_a_at MIER1
1910 1555106_a_at CTDSPL2
1911 1555107_a_at UVSSA
1912 1555108_at SLC10A7
1913 1555110_a_at KLHL3
1914 1555111_at CCDC181
1915 1555112_a_at CCDC181
1916 1555113_at PARD3B
1917 1555114_at ATP6V0A2
1918 1555116_s_at SLC11A1
1919 1555118_at ENTPD3
1920 1555120_at CD96
1921 1555122_at ADGRA3
1922 1555123_at ST6GAL2
1923 1555124_at LINC01126
1924 1555125_at PAXBP1
1925 1555127_at MOCS1
1926 1555130_at PER3
1927 1555131_a_at PER3
1928 1555133_at FAM9A
1929 1555136_at FGD6
1930 1555137_a_at FGD6
1931 1555139_a_at OTUD7B
1932 1555140_a_at BCL2L2
1933 1555145_at CCSAP
1934 1555146_at ATF2
1935 1555148_a_at M1AP
1936 1555151_s_at TDH
1937 1555153_s_at FCHO2
1938 1555154_a_at QKI
1939 1555155_at MLLT6
1940 1555159_at TMEM74
1941 1555164_at KIF26B
1942 1555165_a_at PGPEP1
1943 1555166_a_at ZNF396
1944 1555167_s_at NAMPT
1945 1555168_a_at CALN1
1946 1555169_at LIG3
1947 1555171_at ST3GAL3
1948 1555173_at STX19
1949 1555175_a_at PBLD
1950 1555177_at PRKAA1
1951 1555179_at IGHV7-81
1952 1555180_at LOC100132686
1953 1555181_a_at ST3GAL3
1954 1555183_at TERF2
1955 1555185_x_at TERF2
1956 1555187_at LINC00508
1957 1555188_at MTUS2-AS1
1958 1555189_a_at TAT
1959 1555191_a_at FHL5
1960 1555192_at ZNF277
1961 1555193_a_at ZNF277
1962 1555195_at FBXO36
1963 1555196_at LINC00421
1964 1555197_a_at C21orf58
1965 1555198_x_at C21orf58
1966 1555199_at GOSR1
1967 1555201_a_at RMND1
1968 1555202_a_at RPRD1A
1969 1555203_s_at SLC44A4
1970 1555210_at DTWD1
1971 1555212_at OR8B8
1972 1555213_a_at CLEC7A
1973 1555214_a_at CLEC7A
1974 1555215_a_at HRH3
1975 1555217_at UBE2W
1976 1555219_at RGR
1977 1555220_a_at AKR1E2
1978 1555224_at CCDC148-AS1
1979 1555225_at C1orf43
1980 1555226_s_at C1orf43
1981 1555227_a_at MANEA
1982 1555229_a_at C1S
1983 1555230_a_at KCNIP2
1984 1555231_a_at B3GALT5-AS1
1985 1555233_at RHOJ
1986 1555234_a_at RHOJ
1987 1555235_s_at IQCF3
1988 1555236_a_at PGC
1989 1555238_at PTH2
1990 1555240_s_at GNG12
1991 1555241_at RBIS
1992 1555243_x_at RBIS
1993 1555245_s_at RP1L1
1994 1555246_a_at SCN1A
1995 1555247_a_at RAPGEF6
1996 1555248_a_at WNK3
1997 1555250_a_at CPEB3
1998 1555251_a_at OTOF
1999 1555252_a_at TRPM3
2000 1555253_at COL25A1
2001 1555255_a_at PPIP5K1
2002 1555256_at EVC2
2003 1555257_a_at MYO3B
2004 1555259_at MAP3K20
2005 1555262_a_at MAGI1
2006 1555264_a_at LINC00598
2007 1555265_at ABCC13
2008 1555266_a_at ASXL2
2009 1555267_at GRID1
2010 1555268_a_at GRID1
2011 1555269_a_at ANO1
2012 1555270_a_at WFS1
2013 1555271_a_at TERT
2014 1555273_at GALNTL6
2015 1555274_a_at SELENOI
2016 1555275_a_at KLHL6
2017 1555277_a_at SLC4A5
2018 1555278_a_at CKAP5
2019 1555279_at ARMC8
2020 1555281_x_at ARMC8
2021 1555282_a_at PPARGC1B
2022 1555284_at ALS2
2023 1555286_at CDKL1
2024 1555288_s_at FBF1
2025 1555289_at SEC16B
2026 1555291_at TRPV3
2027 1555292_at STRIP2
2028 1555294_a_at ERC1
2029 1555298_a_at VWA3B
2030 1555299_s_at ERVW-1
2031 1555300_a_at MED12L
2032 1555301_a_at DIP2A
2033 1555304_a_at KCNH5
2034 1555305_at FOXJ2
2035 1555306_a_at ECE2
2036 1555307_at TTF2
2037 1555308_at CARD14
2038 1555309_a_at CARD14
2039 1555310_a_at PAK6
2040 1555313_a_at MCF2
2041 1555314_at WDR19
2042 1555315_a_at MAK
2043 1555316_a_at KCNH7
2044 1555317_at POLK
2045 1555318_at HIF3A
2046 1555319_at STAB1
2047 1555320_a_at STAB1
2048 1555321_at ACOT11
2049 1555322_at PP2672
2050 1555323_at ABCB9
2051 1555324_at PTK7
2052 1555325_s_at ZNF26
2053 1555326_a_at ADAM9
2054 1555330_at GCLC
2055 1555332_at TPH2
2056 1555334_s_at SLC30A5
2057 1555335_at ITGA9
2058 1555336_a_at ITGA9
2059 1555337_a_at ZNF317
2060 1555338_s_at AQP10
2061 1555339_at RAP1A
2062 1555340_x_at RAP1A
2063 1555341_at UNC5C
2064 1555342_a_at UNC5C
2065 1555343_at MEGF10
2066 1555345_at SLC38A4
2067 1555346_at CDC20B
2068 1555347_at PDXDC1
2069 1555348_at TFAP2E
2070 1555349_a_at ITGB2
2071 1555350_at PPHLN1
2072 1555351_s_at PPHLN1
2073 1555352_at FOXP2
2074 1555353_at LRP1
2075 1555355_a_at ETS1
2076 1555356_a_at SCML4
2077 1555357_at DDX53
2078 1555358_a_at ENTPD4
2079 1555359_at PIGQ
2080 1555360_a_at DNAJC11
2081 1555363_s_at LINC00663
2082 1555364_at C11orf58
2083 1555365_x_at C11orf58
2084 1555369_at BAGE
2085 1555370_a_at CAMTA1
2086 1555371_at ABCB5
2087 1555372_at BCL2L11
2088 1555374_at TTL
2089 1555375_at GRIK2
2090 1555377_at OR4D2
2091 1555378_at DBF4B
2092 1555379_at SHISAL2A
2093 1555380_at ADAMTS4
2094 1555382_at POF1B
2095 1555383_a_at POF1B
2096 1555384_a_at LARP4
2097 1555385_at B4GALNT1
2098 1555387_at UBA1
2099 1555388_s_at SNX25
2100 1555390_at NOP9
2101 1555391_a_at CARF
2102 1555393_s_at LINC01547
2103 1555394_at PIGK
2104 1555395_at AKAP12
2105 1555396_s_at EZHIP
2106 1555397_at MYO1D
2107 1555399_a_at DUSP16
2108 1555400_at LOC645261
2109 1555401_at SOHLH2
2110 1555403_a_at CDH19
2111 1555404_a_at DUOXA1
2112 1555405_at UBE3C
2113 1555407_s_at FGD3
2114 1555411_a_at CCNL1
2115 1555412_at FBXL21P
2116 1555413_s_at FBXL21P
2117 1555416_a_at ALOX15B
2118 1555417_a_at TAS1R1
2119 1555419_a_at ASAH1
2120 1555420_a_at KLF7
2121 1555421_at AP1S3
2122 1555423_at SSH2
2123 1555425_x_at SSH2
2124 1555426_a_at OTUD5
2125 1555427_s_at SYNCRIP
2126 1555430_at TSTD2
2127 1555431_a_at IL31RA
2128 1555433_at SLC39A14
2129 1555434_a_at SLC39A14
2130 1555435_at AFF4
2131 1555436_a_at AFF4
2132 1555437_at EARS2
2133 1555439_at GTF3C3
2134 1555441_at UBA6
2135 1555443_at CCDC172
2136 1555444_a_at PPP1R12B
2137 1555445_at CA8
2138 1555446_s_at TRAPPC10
2139 1555447_at ADGRG5
2140 1555448_at AP5M1
2141 1555450_a_at NAA16
2142 1555452_at RALGPS1
2143 1555454_at LITAF
2144 1555457_at BRINP1
2145 1555460_a_at SLC39A6
2146 1555461_at TXNL4A
2147 1555462_at PPP1R1C
2148 1555463_a_at CHD6
2149 1555464_at IFIH1
2150 1555465_at MCOLN2
2151 1555467_a_at CELF1
2152 1555468_at NRP2
2153 1555469_a_at CLASP2
2154 1555470_a_at PPM1F
2155 1555471_a_at FMN2
2156 1555472_at SORBS2
2157 1555474_at TTLL3
2158 1555475_x_at TTLL3
2159 1555476_at IREB2
2160 1555478_at C17orf82
2161 1555480_a_at FBLIM1
2162 1555483_x_at FBLIM1
2163 1555486_a_at PRR5L
2164 1555487_a_at ACTR3B
2165 1555490_s_at PDZD3
2166 1555491_a_at SHFL
2167 1555492_a_at BEST3
2168 1555495_a_at CWC27
2169 1555497_a_at CYP4B1
2170 1555499_a_at IFNLR1
2171 1555500_s_at SLC2A4RG
2172 1555501_s_at RSRC1
2173 1555502_at NPSA
2174 1555503_a_at TMCC2
2175 1555504_at TYR
2176 1555505_a_at TYR
2177 1555509_a_at SLC25A41
2178 1555510_at ZNF215
2179 1555513_at PIAS2
2180 1555514_a_at PIAS2
2181 1555515_a_at FAM189B
2182 1555516_at FOXP2
2183 1555517_at GABRG3
2184 1555520_at PTCH1
2185 1555523_a_at FYCO1
2186 1555526_a_at SEPTIN6
2187 1555527_at COL9A1
2188 1555529_at RNH1
2189 1555533_at QRFPR
2190 1555535_at BPIFB6
2191 1555536_at ANTXR2
2192 1555538_s_at FAM9B
2193 1555539_at SDS
2194 1555540_at TGFB3
2195 1555542_at AFAP1L1
2196 1555543_a_at CLCC1
2197 1555544_a_at CADM2
2198 1555545_at KLK2
2199 1555546_a_at POFUT2
2200 1555548_at NDUFA10
2201 1555550_at ZACN
2202 1555551_at SERPINB5
2203 1555553_a_at SLC22A7
2204 1555554_at BPIFA4P
2205 1555555_at BBS9
2206 1555557_a_at TNK2
2207 1555558_at USP25
2208 1555559_s_at USP25
2209 1555560_at UGGT2
2210 1555561_a_at UGGT2
2211 1555562_a_at ZCCHC7
2212 1555564_a_at CFI
2213 1555565_s_at TAPBP
2214 1555567_s_at LMOD3
2215 1555568_at GUSBP2
2216 1555571_at IMMP2L
2217 1555572_at CA6
2218 1555573_at CFAP46
2219 1555575_a_at KDELR1
2220 1555579_s_at PTPRM
2221 1555580_at LINC00824
2222 1555581_a_at TP63
2223 1555585_a_at FAM71B
2224 1555586_at FAM71B
2225 1555587_at PDZRN3
2226 1555590_a_at GATA1
2227 1555591_at PIF1
2228 1555594_a_at MBNL1
2229 1555595_at SCRN3
2230 1555598_a_at DUSP19
2231 1555600_s_at APOL4
2232 1555602_a_at ELAVL3
2233 1555603_at BAGE
2234 1555605_x_at BAGE
2235 1555606_a_at GDPD1
2236 1555608_at CAPRIN2
2237 1555609_a_at ZMAT3
2238 1555610_at AGK
2239 1555611_s_at MBD1
2240 1555612_s_at G6PC
2241 1555613_a_at ZAP70
2242 1555614_at SUGT1P1
2243 1555618_s_at SAE1
2244 1555620_a_at PTGIR
2245 1555624_a_at SSH1
2246 1555626_a_at SLAMF1
2247 1555627_s_at LINC01547
2248 1555628_a_at HAVCR2
2249 1555629_at HAVCR2
2250 1555632_at PIK3IP1
2251 1555634_a_at LILRA5
2252 1555636_at CD300LG
2253 1555638_a_at SAMSN1
2254 1555639_a_at RBM14
2255 1555640_at DAOA
2256 1555643_s_at LILRA5
2257 1555647_a_at FOXP2
2258 1555648_at FOXP2
2259 1555650_at KLHL17
2260 1555651_at OR10A5
2261 1555655_at OR10A4
2262 1555656_at CD300LG
2263 1555659_a_at TREML1
2264 1555661_at OR8D1
2265 1555662_s_at DAOA
2266 1555666_at PTPRS
2267 1555668_a_at PRKN
2268 1555671_at ICA1L
2269 1555675_at BLID
2270 1555676_s_at GSX1
2271 1555677_s_at SMC1A
2272 1555678_at ST3GAL3
2273 1555679_a_at RTN4IP1
2274 1555680_a_at SMOX
2275 1555682_at OTUB2
2276 1555685_at H6PD
2277 1555687_a_at CLEC4C
2278 1555688_s_at SLA2
2279 1555689_at CD80
2280 1555694_a_at KCNIP3
2281 1555695_a_at CLRN1
2282 1555697_at KLK4
2283 1555702_a_at ST3GAL3
2284 1555703_at ST3GAL3
2285 1555704_at CMTM3
2286 1555705_a_at CMTM3
2287 1555708_a_at OFCC1
2288 1555713_at PNKD
2289 1555715_a_at HRH3
2290 1555716_a_at CXADR
2291 1555719_a_at MAATS1
2292 1555724_s_at TAGLN
2293 1555725_a_at RGS5
2294 1555728_a_at MS4A4A
2295 1555729_a_at CD209
2296 1555730_a_at CFL1
2297 1555731_a_at AP1S3
2298 1555733_s_at AP1S3
2299 1555734_x_at AP1S3
2300 1555735_a_at BAP1
2301 1555736_a_at AGTRAP
2302 1555737_a_at KLK4
2303 1555738_at CMTM1
2304 1555740_a_at MRAP
2305 1555741_at MRAP
2306 1555742_at ERVH-6
2307 1555743_s_at ERVH-6
2308 1555745_a_at LYZ
2309 1555746_at CD79B
2310 1555748_x_at CD79B
2311 1555749_at SF1
2312 1555751_a_at GEMIN7
2313 1555752_at STH
2314 1555753_x_at ERVH-6
2315 1555754_s_at ATN1
2316 1555756_a_at CLEC7A
2317 1555757_at LLCFC1
2318 1555758_a_at CDKN3
2319 1555759_a_at CCL5
2320 1555760_a_at RBM15
2321 1555761_x_at RBM15
2322 1555763_x_at MRTFA
2323 1555764_s_at TIMM10
2324 1555765_a_at GNG4
2325 1555766_a_at GNG2
2326 1555772_a_at CDC25A
2327 1555773_at BPIFC
2328 1555774_at ZAR1
2329 1555775_a_at ZAR1
2330 1555777_at POSTN
2331 1555778_a_at POSTN
2332 1555779_a_at CD79A
2333 1555780_a_at RHEB
2334 1555781_at SLC66A1
2335 1555783_x_at SLC66A1
2336 1555784_s_at IRAK1
2337 1555785_a_at XRN1
2338 1555786_s_at LINC00520
2339 1555787_at JHY
2340 1555788_a_at TRIB3
2341 1555789_s_at PHF23
2342 1555792_a_at CCDC116
2343 1555793_a_at ZFP82
2344 1555797_a_at ARPC5
2345 1555799_at FCRL5
2346 1555800_at ZNF385B
2347 1555801_s_at ZNF385B
2348 1555803_a_at NKAPD1
2349 1555804_a_at MAP3K19
2350 1555807_a_at MOG
2351 1555808_a_at EXD2
2352 1555809_at CRISPLD2
2353 1555811_at ARHGDIB
2354 1555812_a_at ARHGDIB
2355 1555814_a_at RHOA
2356 1555815_a_at L3MBTL2
2357 1555816_at THSD4
2358 1555817_s_at THSD4
2359 1555819_s_at SAMD14
2360 1555820_a_at MKS1
2361 1555821_a_at AKT1S1
2362 1555823_at PACS2
2363 1555824_a_at PACS2
2364 1555826_at BIRC5
2365 1555827_at CCNL1
2366 1555829_at ESYT2
2367 1555830_s_at ESYT2
2368 1555831_s_at LRRC41
2369 1555832_s_at KLF6
2370 1555833_a_at IRGQ
2371 1555834_at UCHL1
2372 1555836_at POLR2B
2373 1555837_s_at POLR2B
2374 1555839_a_at C3orf79
2375 1555841_at MSANTD3
2376 1555842_at CYTH2
2377 1555843_at HNRNPM
2378 1555844_s_at HNRNPM
2379 1555848_at RBM18
2380 1555851_s_at SELENOW
2381 1555852_at PSMB8-AS1
2382 1555853_at PSMB8-AS1
2383 1555855_at AKR1C1
2384 1555856_s_at AKR1C1
2385 1555858_at THUMPD3-AS1
2386 1555860_x_at THUMPD3-AS1
2387 1555862_s_at MICALL2
2388 1555864_s_at PDHA1
2389 1555865_at TOLLIP-AS1
2390 1555866_a_at HEXD
2391 1555867_at GNG4
2392 1555868_at LOC100507477
2393 1555869_a_at LOC100507477
2394 1555870_at RNF207
2395 1555871_at TTC28-AS1
2396 1555874_x_at GLIDR
2397 1555875_at SRGAP1
2398 1555876_at SRGAP1
2399 1555878_at RPS24
2400 1555880_at ERVFRD-1
2401 1555881_s_at LZTS2
2402 1555882_at SPIN3
2403 1555883_s_at SPIN3
2404 1555884_at PSMD6
2405 1555886_at PDSS2
2406 1555888_at UBR5-AS1
2407 1555889_a_at CRTAP
2408 1555892_s_at CUTALP
2409 1555894_s_at MTSS2
2410 1555895_at DNM2
2411 1555896_a_at ADAM15
2412 1555898_at ANKRD36C
2413 1555900_at DCTN5
2414 1555902_at ARMCX5
2415 1555904_at FRY
2416 1555905_a_at TCAIM
2417 1555906_s_at TCAIM
2418 1555907_at AGAP2-AS1
2419 1555908_at FAM120A
2420 1555910_at PTCD2
2421 1555912_at ST7-AS1
2422 1555913_at GON4L
2423 1555914_a_at EXD3
2424 1555916_at RPUSD3
2425 1555920_at CBX3
2426 1555922_at MIR1915HG
2427 1555923_a_at MIR1915HG
2428 1555931_at TSGA10
2429 1555932_at TSGA10
2430 1555933_at KIAA2013
2431 1555935_s_at HUNK
2432 1555938_x_at VIM
2433 1555939_at PRKCA-AS1
2434 1555940_a_at PRKCA-AS1
2435 1555943_at PGAM5
2436 1555944_at FAM120A
2437 1555945_s_at FAM120A
2438 1555947_at FAM120A
2439 1555948_s_at FAM120A
2440 1555950_a_at CD55
2441 1555952_at SLC19A1
2442 1555953_at SLC19A1
2443 1555958_at CRTAC1
2444 1555960_at HINT1
2445 1555961_a_at HINT1
2446 1555962_at B3GNT7
2447 1555963_x_at B3GNT7
2448 1555970_at FBXO28
2449 1555971_s_at FBXO28
2450 1555972_s_at FBXO28
2451 1555976_s_at MYL12A
2452 1555977_at MYL12A
2453 1555978_s_at MYL12A
2454 1555979_at LINC02593
2455 1555980_a_at LINC02593
2456 1555981_at ASB16-AS1
2457 1555982_at ZFYVE16
2458 1555985_at C17orf64
2459 1555988_a_at LINC00661
2460 1555989_at DAAM1
2461 1555990_at C22orf42
2462 1555991_s_at C22orf42
2463 1555993_at CACNA1D
2464 1555994_at DIAPH3-AS1
2465 1555995_a_at DIAPH3-AS1
2466 1555997_s_at IGFBP5
2467 1555998_at ATP5PD
2468 1556000_s_at BTBD7
2469 1556003_a_at LOC101928817
2470 1556004_at LOC101928817
2471 1556006_s_at CSNK1A1
2472 1556007_s_at CSNK1A1
2473 1556009_at PEX13
2474 1556012_at KLHDC7A
2475 1556014_at MESP2
2476 1556015_a_at MESP2
2477 1556017_at NBEAL2
2478 1556019_at GPR180
2479 1556021_at GPR180
2480 1556024_at EME2
2481 1556026_at LINC00893
2482 1556029_s_at NMNAT2
2483 1556030_at SMTN
2484 1556033_at LINC01138
2485 1556034_s_at MTMR11
2486 1556035_s_at ZNF207
2487 1556037_s_at HHIP
2488 1556038_at GPR173
2489 1556039_s_at GPR173
2490 1556042_s_at LINC01089
2491 1556043_a_at TTN-AS1
2492 1556047_s_at MAGEE1
2493 1556048_at LOC100507564
2494 1556049_at RTN4
2495 1556051_a_at BICD1
2496 1556053_at DNAJC7
2497 1556056_at SIK2
2498 1556057_s_at NEUROD1
2499 1556058_s_at SPEN
2500 1556059_s_at SPEN
2501 1556060_a_at ZNF451
2502 1556061_at RPP30
2503 1556062_at RPP30
2504 1556063_s_at RPP30
2505 1556065_at CDPF1
2506 1556066_at KDM6B
2507 1556067_a_at KDM6B
2508 1556069_s_at HIF3A
2509 1556072_at LINC00528
2510 1556075_at BMPR2
2511 1556084_at HNRNPM
2512 1556086_at HPF1
2513 1556088_at RPAIN
2514 1556092_s_at HEMK1
2515 1556095_at UNC13C
2516 1556096_s_at UNC13C
2517 1556097_at HOMER2
2518 1556099_at LINC00290
2519 1556102_x_at LOC389906
2520 1556113_at LOC101928841
2521 1556114_a_at LOC101928841
2522 1556116_s_at TNPO1
2523 1556117_at LINC01260
2524 1556121_at NAP1L1
2525 1556122_at RAB11B-AS1
2526 1556123_a_at RAB11B-AS1
2527 1556127_at DIP2A
2528 1556128_a_at RASGRF2
2529 1556131_s_at FBF1
2530 1556133_s_at TEX36-AS1
2531 1556134_a_at B3GNT5
2532 1556136_at MYLK4
2533 1556144_at DHX30
2534 1556151_at ITFG1
2535 1556154_a_at SNAI3-AS1
2536 1556155_at GPR37L1
2537 1556156_at ESRRB
2538 1556158_at SAXO2
2539 1556161_a_at LOC105379178
2540 1556162_at IGSF3
2541 1556163_a_at IGSF3
2542 1556167_at MROH2A
2543 1556168_s_at MROH2A
2544 1556170_at LOC101927516
2545 1556171_a_at LOC101927516
2546 1556172_at LOC105374809
2547 1556173_a_at LOC105374809
2548 1556175_at MTSS2
2549 1556176_at TAF8
2550 1556178_x_at TAF8
2551 1556180_at LINC00847
2552 1556181_at ANKRD65
2553 1556182_x_at ANKRD65
2554 1556183_at ANKRD36BP2
2555 1556186_s_at EMC1
2556 1556187_at ZNF555
2557 1556188_a_at ZNF555
2558 1556190_s_at LOC100507516
2559 1556194_a_at HSPA4L
2560 1556199_a_at RGS9BP
2561 1556200_a_at C10orf90
2562 1556201_at RNASET2
2563 1556202_at SRGAP2
2564 1556203_a_at SRGAP2
2565 1556204_a_at ZNF814
2566 1556206_at LINC00408
2567 1556207_a_at LINC00408
2568 1556209_at CLEC2B
2569 1556213_a_at BTG3
2570 1556222_at SEPTIN7P9
2571 1556227_at VCPIP1
2572 1556228_a_at VCPIP1
2573 1556231_a_at URI1
2574 1556232_at KIF6
2575 1556233_s_at KIF6
2576 1556236_at ZNF391
2577 1556242_a_at LOC100310756
2578 1556244_s_at LOC375196
2579 1556247_a_at LOC100506271
2580 1556248_at EIF1B-AS1
2581 1556249_a_at EIF1B-AS1
2582 1556257_at LOC645513
2583 1556259_at CADM1
2584 1556261_a_at LINC01771
2585 1556265_at C20orf202
2586 1556266_a_at C20orf202
2587 1556267_at MYRFL
2588 1556269_at MYT1
2589 1556271_at LOC101928896
2590 1556272_a_at LOC101928896
2591 1556277_a_at TENT2
2592 1556279_at TSEN2
2593 1556282_at FGFR1OP2
2594 1556283_s_at FGFR1OP2
2595 1556284_at PPA2
2596 1556285_s_at PPA2
2597 1556288_at SMIM21
2598 1556289_at LOC100506016
2599 1556291_at POM121L12
2600 1556292_s_at POM121L12
2601 1556294_at FXYD2
2602 1556299_s_at C12orf76
2603 1556300_s_at SIM1
2604 1556301_at LOC100287015
2605 1556304_s_at LINC00899
2606 1556308_at PRRT3
2607 1556309_s_at FAAP20
2608 1556312_at PCARE
2609 1556316_s_at MIF-AS1
2610 1556318_s_at CAND1
2611 1556319_at TRIM44
2612 1556320_at STOML1
2613 1556321_a_at TLNRD1
2614 1556323_at CELF2
2615 1556325_at FILIP1
2616 1556328_at PCDH10
2617 1556329_a_at PCDH10
2618 1556340_at MAPK12
2619 1556341_s_at MAPK12
2620 1556344_at LOC150051
2621 1556346_at COTL1
2622 1556348_at HEATR1
2623 1556350_a_at EIF4A2
2624 1556351_at HCN1
2625 1556354_s_at RGL3
2626 1556355_x_at RGL3
2627 1556356_at ERICH1
2628 1556357_s_at ERICH1
2629 1556359_at C6orf89
2630 1556361_s_at ANKRD13C
2631 1556362_at LOC101927531
2632 1556364_at ADAMTS9-AS2
2633 1556365_at LY86-AS1
2634 1556366_s_at LY86-AS1
2635 1556368_at PHKG2
2636 1556369_a_at PHKG2
2637 1556371_at OLIG3
2638 1556373_a_at FAM185A
2639 1556374_s_at LOC105370622
2640 1556377_s_at LMO7
2641 1556387_at LOC100507389
2642 1556388_a_at LOC100507389
2643 1556389_at CNPY3
2644 1556404_a_at ZNRF2P1
2645 1556405_s_at LINC01785
2646 1556406_at LINC00879
2647 1556410_a_at KRTAP19-1
2648 1556411_s_at KY
2649 1556414_at LINC00515
2650 1556420_s_at YPEL2
2651 1556421_at C8orf34-AS1
2652 1556423_at VASH1
2653 1556426_at HEXA
2654 1556427_s_at LRRN4CL
2655 1556429_a_at TBC1D31
2656 1556435_at LOC400622
2657 1556436_at EXTL3-AS1
2658 1556447_at LINC00606
2659 1556448_a_at LINC00606
2660 1556452_a_at LINC00928
2661 1556453_at LOC100506274
2662 1556454_a_at LOC100506274
2663 1556456_at LINC01138
2664 1556457_s_at LINC01138
2665 1556459_at ARHGAP22-IT1
2666 1556460_a_at ARHGAP22-IT1
2667 1556464_a_at C2orf72
2668 1556467_at ZNF80
2669 1556468_at LOC105376166
2670 1556469_s_at LOC105376166
2671 1556471_at SCML4
2672 1556472_s_at SCML4
2673 1556473_at LOC285097
2674 1556474_a_at LOC285097
2675 1556484_at LRRC52
2676 1556487_a_at MAATS1
2677 1556488_s_at MAATS1
2678 1556493_a_at KDM4C
2679 1556494_at LINC01365
2680 1556498_at DIPK1A
2681 1556499_s_at COL1A1
2682 1556500_a_at LOC105374989
2683 1556505_at LINC00605
2684 1556507_at LINC01210
2685 1556508_s_at LINC01210
2686 1556510_at NFIA-AS2
2687 1556511_a_at NFIA-AS2
2688 1556514_at C12orf74
2689 1556518_at DLG1-AS1
2690 1556528_at LINC00692
2691 1556529_a_at LINC00692
2692 1556533_at LINC00868
2693 1556536_at KIAA2012-AS1
2694 1556538_at MELTF
2695 1556551_s_at SLC39A6
2696 1556552_a_at ACSF3
2697 1556554_at TRIM50
2698 1556555_at LYRM4-AS1
2699 1556558_s_at ENTPD3-AS1
2700 1556560_a_at FAM229A
2701 1556564_at HHIPL1
2702 1556567_at NAP1L4
2703 1556573_s_at LOC286178
2704 1556581_at ZNF778
2705 1556582_at PVR
2706 1556583_a_at SLC8A1
2707 1556588_at ST20-AS1
2708 1556598_at ARPP21
2709 1556599_s_at ARPP21
2710 1556601_a_at SPATA13
2711 1556606_at NAV2
2712 1556607_at EHD4
2713 1556608_a_at EHD4
2714 1556613_s_at DPY19L4
2715 1556616_a_at KLHDC4
2716 1556617_a_at LINC00901
2717 1556619_at SHISA9
2718 1556627_at DRP2
2719 1556629_a_at SNAP25
2720 1556630_at CASC2
2721 1556633_at SNHG28
2722 1556638_at PAX7
2723 1556639_at LINC02724
2724 1556641_at SLC7A14
2725 1556643_at BISPR
2726 1556645_s_at TNFRSF10B
2727 1556646_at DCTN5
2728 1556648_a_at LINC01553
2729 1556653_at ANKAR
2730 1556654_at CDK12
2731 1556655_s_at CDK12
2732 1556661_at GTSE1-DT
2733 1556662_at LOC100506142
2734 1556663_s_at LOC100506142
2735 1556665_at TTC6
2736 1556666_a_at TTC6
2737 1556667_at FTCDNL1
2738 1556670_at GTF3C2-AS1
2739 1556671_s_at GTF3C2-AS1
2740 1556672_a_at RBM6
2741 1556675_s_at LINC01016
2742 1556684_at RPPH1
2743 1556689_a_at WNT4
2744 1556695_a_at NR2F1-AS1
2745 1556696_s_at NR2F1-AS1
2746 1556697_at GPRIN3
2747 1556698_a_at GPRIN3
2748 1556701_at DLGAP4
2749 1556709_a_at LINC02175
2750 1556711_at FAM216B
2751 1556715_at PRPSAP1
2752 1556721_at C20orf203
2753 1556722_a_at C20orf203
2754 1556727_at PRCD
2755 1556732_at EML4
2756 1556736_at SCOC-AS1
2757 1556737_at LINC00671
2758 1556740_at EGFLAM-AS2
2759 1556743_at ZNF654
2760 1556744_a_at ZNF654
2761 1556747_a_at LOC101928343
2762 1556748_x_at LOC101928343
2763 1556754_at LINC00856
2764 1556757_a_at C2CD6
2765 1556758_at TASOR2
2766 1556766_at ERICH1
2767 1556768_at LINC00930
2768 1556769_a_at LOC105371967
2769 1556770_a_at FBXL13
2770 1556771_a_at CNTFR-AS1
2771 1556776_a_at ZNF426-DT
2772 1556777_a_at ZNF426-DT
2773 1556786_at PDE5A
2774 1556787_s_at PDE5A
2775 1556789_a_at PAXBP1-AS1
2776 1556793_a_at FAM83C
2777 1556796_at KRBOX1-AS1
2778 1556797_at RNF144A-AS1
2779 1556798_a_at RNF144A-AS1
2780 1556801_at LRRC52-AS1
2781 1556803_at POLR3B
2782 1556804_s_at POLR3B
2783 1556808_at RAP2A
2784 1556809_a_at RAP2A
2785 1556820_a_at DLEU2
2786 1556821_x_at DLEU2
2787 1556822_s_at ZNF837
2788 1556826_s_at DRAXIN
2789 1556827_at LPP-AS2
2790 1556829_at TIPARP-AS1
2791 1556831_at DYNC1H1
2792 1556832_at LOC101927314
2793 1556834_at DSG2-AS1
2794 1556835_s_at DSG2-AS1
2795 1556841_a_at ALDH1L2
2796 1556844_at LOC100132078
2797 1556850_at CEP290
2798 1556854_at ATP11A-AS1
2799 1556855_a_at ATP11A-AS1
2800 1556859_a_at PHACTR2-AS1
2801 1556864_at TCTN1
2802 1556872_s_at IQSEC3
2803 1556873_at MEX3C
2804 1556874_a_at MEX3C
2805 1556876_s_at TPTE2P2
2806 1556881_at ARHGEF33
2807 1556884_a_at LINC00558
2808 1556885_at LAYN
2809 1556886_a_at LAYN
2810 1556887_at NPHP3-AS1
2811 1556891_at SORCS1
2812 1556894_at NT5DC2
2813 1556895_a_at NT5DC2
2814 1556896_at LINC01270
2815 1556899_at PRMT5-AS1
2816 1556900_at APCDD1L-DT
2817 1556901_s_at APCDD1L-DT
2818 1556903_at LOC101928335
2819 1556905_at ZNF577
2820 1556907_at ZNF474
2821 1556909_at LINC01898
2822 1556911_at ALMS1-IT1
2823 1556912_at GIT2
2824 1556913_a_at GIT2
2825 1556914_at LINC01838
2826 1556916_a_at LOC101928651
2827 1556917_a_at LOC101928651
2828 1556919_at LEPR
2829 1556920_s_at LRRC77P
2830 1556921_at LOC101927138
2831 1556924_at CFLAR-AS1
2832 1556925_at SMC3
2833 1556927_at KCNK10
2834 1556929_at PAPOLG
2835 1556931_at CDC42-IT1
2836 1556936_at GAS1RR
2837 1556950_s_at SERPINB6
2838 1556954_at CASC22
2839 1556956_at KCP
2840 1556959_at ANHX
2841 1556960_a_at ANHX
2842 1556967_at ZDHHC14
2843 1556969_at CFAP65
2844 1556978_a_at TAF8
2845 1556986_at OR2H1
2846 1556987_s_at OR2H1
2847 1556988_s_at CHD1L
2848 1556990_at PERP
2849 1556996_at LEPROT
2850 1557000_at ESPNL
2851 1557002_x_at ESPNL
2852 1557003_at TTC23L
2853 1557004_at LINC02028
2854 1557008_at LINC02239
2855 1557009_a_at LINC02239
2856 1557014_a_at FAM201A
2857 1557016_a_at LEXM
2858 1557017_at LINC01990
2859 1557018_a_at LINC01990
2860 1557021_s_at LOC100507250
2861 1557022_at MIR4300HG
2862 1557026_at LOC101927787
2863 1557029_at HMMR-AS1
2864 1557030_at GAB1
2865 1557031_at RNF212
2866 1557036_at ZBTB1
2867 1557037_a_at UBAC2-AS1
2868 1557038_s_at UBAC2-AS1
2869 1557042_at KCNQ3
2870 1557044_at LINC00665
2871 1557046_x_at LINC00665
2872 1557047_at YEATS2
2873 1557049_at BTBD19
2874 1557050_at HOTAIRM1
2875 1557051_s_at HOTAIRM1
2876 1557053_s_at UBE2G2
2877 1557055_s_at LINC01128
2878 1557056_at C5orf47
2879 1557057_a_at C5orf47
2880 1557059_at NIFK-AS1
2881 1557060_at OVAAL
2882 1557062_at ZSCAN16-AS1
2883 1557063_at DICER1-AS1
2884 1557064_s_at HGSNAT
2885 1557065_at YLPM1
2886 1557066_at LUC7L
2887 1557067_s_at LUC7L
2888 1557068_at LOC100505782
2889 1557070_at TFAP2A-AS1
2890 1557071_s_at NUB1
2891 1557073_s_at TTBK2
2892 1557078_at SLFN5
2893 1557079_at ITGBL1
2894 1557080_s_at ITGBL1
2895 1557081_at RBM25
2896 1557085_at OOSP2
2897 1557089_at KIF5C
2898 1557091_at MAMSTR
2899 1557098_s_at HAR1A
2900 1557100_s_at HECTD1
2901 1557103_a_at LMTK3
2902 1557104_at ZSCAN30
2903 1557105_a_at ZSCAN30
2904 1557107_at SLC26A4-AS1
2905 1557112_a_at VPS53
2906 1557114_a_at ZNF561-AS1
2907 1557116_at APOL6
2908 1557117_at INTS6-AS1
2909 1557118_a_at INTS6-AS1
2910 1557119_a_at ZNF575
2911 1557120_at EEF1A1
2912 1557121_s_at HEATR6
2913 1557122_s_at GABRB2
2914 1557123_a_at CHADL
2915 1557124_at TMEM198B
2916 1557126_a_at PLD1
2917 1557128_at FAM111B
2918 1557129_a_at FAM111B
2919 1557131_at ZNRD2-AS1
2920 1557132_at WDR17
2921 1557133_at LINC00632
2922 1557136_at ATP13A4
2923 1557137_at TMEM17
2924 1557139_at DDX11-AS1
2925 1557143_at CSMD2
2926 1557145_at STK38
2927 1557146_a_at SSTR5-AS1
2928 1557147_a_at LOC101928837
2929 1557148_at HM13
2930 1557158_s_at KMT2C
2931 1557161_at FILNC1
2932 1557162_at C16orf92
2933 1557165_s_at KLHL18
2934 1557166_at PDCD4
2935 1557167_at HCG11
2936 1557169_x_at HCG11
2937 1557170_at NEK8
2938 1557172_x_at NEK8
2939 1557174_a_at IRAK1BP1
2940 1557176_a_at ARMH4
2941 1557177_at LOC100506258
2942 1557179_s_at CARS2
2943 1557180_at C11orf87
2944 1557181_s_at C11orf87
2945 1557185_at TPCN1
2946 1557186_s_at TPCN1
2947 1557189_at DNASE1
2948 1557192_at COX10-AS1
2949 1557194_a_at RAD54L2
2950 1557197_a_at LGALS3
2951 1557206_at MEIOC
2952 1557207_s_at LOC283177
2953 1557208_at PROSER2-AS1
2954 1557211_a_at FAM181A-AS1
2955 1557212_at EIF1B-AS1
2956 1557214_at LINC02382
2957 1557215_at LINC00648
2958 1557217_a_at FANCB
2959 1557218_s_at FANCB
2960 1557219_at LINC02475
2961 1557223_at RBPMS
2962 1557225_at ASPG
2963 1557226_a_at ASPG
2964 1557227_s_at TPR
2965 1557228_at EHBP1L1
2966 1557233_at F11-AS1
2967 1557236_at APOL6
2968 1557239_at BBX
2969 1557246_at KIDINS220
2970 1557248_at ZNF814
2971 1557256_a_at GABRB1
2972 1557257_at BCL10
2973 1557258_a_at BCL10
2974 1557260_a_at ZNF382
2975 1557262_at LOC102724814
2976 1557263_s_at LOC102724814
2977 1557267_s_at GEN1
2978 1557275_a_at TLCD2
2979 1557276_at LINC01016
2980 1557277_a_at LINC01016
2981 1557278_s_at TNPO1
2982 1557279_at ITSN1
2983 1557280_s_at ITSN1
2984 1557283_a_at ZNF519
2985 1557285_at AREG
2986 1557287_at CT69
2987 1557289_s_at GTF2IRD2
2988 1557292_a_at MCOLN3
2989 1557293_at MIR570HG
2990 1557296_at FLJ12825
2991 1557302_at ZNF585B
2992 1557303_at NT5C
2993 1557305_at TACC1
2994 1557309_at DENND1B
2995 1557312_at LINC01465
2996 1557314_at DPY19L2P3
2997 1557321_a_at CAPN14
2998 1557322_at ZNF230
2999 1557328_at LOC283665
3000 1557330_at CASC23
3001 1557331_at POLR1B
3002 1557334_a_at MCM8-AS1
3003 1557336_at SUCLG2-AS1
3004 1557338_x_at SUCLG2-AS1
3005 1557339_at PIK3CD-AS2
3006 1557341_x_at PIK3CD-AS2
3007 1557342_a_at MIRLET7BHG
3008 1557346_a_at LINC02693
3009 1557347_at MCPH1
3010 1557349_at RERE
3011 1557350_at G3BP1
3012 1557352_at SQLE
3013 1557354_at SOS1
3014 1557357_at THUMPD3-AS1
3015 1557359_at MROCKI
3016 1557360_at LRPPRC
3017 1557362_at PHIP
3018 1557363_a_at PHIP
3019 1557369_a_at LINC00698
3020 1557370_s_at MYCBP2
3021 1557371_a_at SPAAR
3022 1557373_at LINC01141
3023 1557374_at ABCC9
3024 1557380_at AGAP11
3025 1557382_x_at AGAP11
3026 1557385_at FAM161A
3027 1557386_at LCT-AS1
3028 1557388_at RTTN
3029 1557389_at SH3PXD2A-AS1
3030 1557394_at DLGAP4
3031 1557402_at ZKSCAN8
3032 1557405_at LOC100130111
3033 1557406_s_at LOC100130111
3034 1557410_at LOC100506606
3035 1557411_s_at SLC25A43
3036 1557415_s_at LETM2
3037 1557418_at ACSL4
3038 1557419_a_at ACSL4
3039 1557424_at LINC02059
3040 1557429_s_at FAM227B
3041 1557430_at SMIM17
3042 1557432_at RASAL2
3043 1557434_at LOC100506497
3044 1557436_at XKR6
3045 1557439_at ARHGEF7-AS2
3046 1557443_s_at LINC02148
3047 1557444_at TREML3P
3048 1557446_x_at TREML3P
3049 1557450_s_at WHAMMP2
3050 1557451_at DGCR10
3051 1557455_s_at MOSPD1
3052 1557458_s_at SHB
3053 1557465_at TMEM272
3054 1557466_at FLJ31104
3055 1557470_at SPATA13
3056 1557472_a_at LINC01122
3057 1557474_at MFSD4A-AS1
3058 1557475_at LINC00507
3059 1557476_at PFN4
3060 1557477_at STIM1
3061 1557479_at LOC101928718
3062 1557480_a_at PPP1R27
3063 1557481_a_at LINC00320
3064 1557483_at LOC284788
3065 1557486_at ANKRD44-IT1
3066 1557488_at CBX3P2
3067 1557491_at LOC100240728
3068 1557493_x_at LOC100240728
3069 1557498_a_at LINC01487
3070 1557502_at PCCB
3071 1557507_at TRIM52-AS1
3072 1557511_at LINC02189
3073 1557523_at ATP6AP1L
3074 1557528_at STRADA
3075 1557529_at HECTD4
3076 1557531_a_at C10orf55
3077 1557532_at NDUFA7
3078 1557534_at LOC339862
3079 1557535_at PALLD
3080 1557536_at WNK2
3081 1557540_at LOC100507403
3082 1557541_at FAM201A
3083 1557544_at CFAP58
3084 1557545_s_at RNF165
3085 1557548_at PRR26
3086 1557550_at LINC00906
3087 1557553_at PPP1R12B
3088 1557557_at MATN1-AS1
3089 1557558_s_at MATN1-AS1
3090 1557564_at ALKBH3-AS1
3091 1557565_a_at ALKBH3-AS1
3092 1557566_at LOC100507634
3093 1557567_a_at LOC100507634
3094 1557569_at MPDU1
3095 1557570_a_at LINC01305
3096 1557571_at VPS13D
3097 1557575_at STBD1
3098 1557576_at PAQR3
3099 1557578_at PHLDB2
3100 1557582_at BIN3
3101 1557583_at ST18
3102 1557584_at LERFS
3103 1557585_at ATP6V1H
3104 1557586_s_at ATP6V1H
3105 1557588_at LINC01310
3106 1557590_at PARD6G-AS1
3107 1557591_at LOC283038
3108 1557593_at WDR3
3109 1557595_at GINS2
3110 1557597_at LINC00624
3111 1557598_at LOC101927870
3112 1557599_a_at LOC101927870
3113 1557602_at LINC00870
3114 1557604_at LOC401312
3115 1557605_a_at LOC401312
3116 1557606_at LOC101928002
3117 1557607_at PICART1
3118 1557608_a_at PICART1
3119 1557609_s_at TBC1D12
3120 1557610_at PITRM1-AS1
3121 1557611_at TTLL4
3122 1557613_at KIF9-AS1
3123 1557616_at ZNF496
3124 1557617_at DCTN1-AS1
3125 1557618_at LINC01622
3126 1557620_a_at CCDC38
3127 1557621_at KCP
3128 1557631_at LINC02436
3129 1557633_at POM121L8P
3130 1557636_a_at C7orf57
3131 1557639_at NFIA
3132 1557642_at IQCA1
3133 1557644_at RUNDC3A-AS1
3134 1557646_at VWA8-AS1
3135 1557647_a_at VWA8-AS1
3136 1557649_at GALE
3137 1557651_x_at GALE
3138 1557652_a_at CCDC13-AS1
3139 1557656_at LINC00642
3140 1557657_a_at LINC00642
3141 1557660_s_at FAM170B-AS1
3142 1557664_at LOC101929114
3143 1557666_s_at AK8
3144 1557672_s_at RSU1P2
3145 1557674_s_at LOC101928068
3146 1557675_at RAF1
3147 1557677_a_at TRIML1
3148 1557680_at SAMD15
3149 1557681_s_at SAMD15
3150 1557682_a_at LINC01142
3151 1557684_at ZNF286A
3152 1557685_at ASAP1-IT2
3153 1557692_a_at GATM
3154 1557693_at SMC5-AS1
3155 1557700_at POLH
3156 1557701_s_at POLH
3157 1557702_at LOC101927604
3158 1557703_at MARCHF7
3159 1557704_a_at MARCHF7
3160 1557706_at ZHX2
3161 1557714_at CTBP1
3162 1557717_at LINC00550
3163 1557718_at PPP2R5C
3164 1557719_at PIKFYVE
3165 1557720_s_at MYO16
3166 1557726_at ARMCX4
3167 1557727_at PCBP1-AS1
3168 1557729_at GRK5
3169 1557731_at LINC02092
3170 1557733_a_at CHRM3-AS2
3171 1557734_s_at LOC100130548
3172 1557736_at NKTR
3173 1557737_s_at NKTR
3174 1557739_at LOC105372547
3175 1557741_at UST-AS1
3176 1557742_a_at UST-AS1
3177 1557749_at EHBP1L1
3178 1557753_at LINC02466
3179 1557755_at CEP128
3180 1557756_a_at CEP128
3181 1557758_at LOC101928535
3182 1557759_at DMAC2
3183 1557761_s_at LRRC52-AS1
3184 1557762_at LOC105377458
3185 1557763_at LPAR6
3186 1557765_at PURPL
3187 1557767_at NANOS2
3188 1557768_at LOC101928760
3189 1557770_at IPO11
3190 1557771_at FHAD1
3191 1557774_at LOC105373958
3192 1557776_at ZPLD2P
3193 1557777_at PDE6B
3194 1557778_at LOC101927967
3195 1557779_at LNCAROD
3196 1557782_s_at C21orf62-AS1
3197 1557783_at MAP3K14-AS1
3198 1557786_s_at CHIC1
3199 1557787_at LINC02114
3200 1557788_a_at LINC00476
3201 1557790_at JRKL
3202 1557793_at ESYT3
3203 1557795_s_at NTRK3
3204 1557796_at FAR2
3205 1557798_at CNPY2
3206 1557799_at SELENOH
3207 1557801_x_at SELENOH
3208 1557802_at LOC101926944
3209 1557820_at AFG3L2
3210 1557821_at LINC00639
3211 1557822_at LINC02232
3212 1557823_s_at LINC02232
3213 1557826_at LINC01252
3214 1557827_at DNAJC9-AS1
3215 1557828_a_at TMEM267
3216 1557832_at LOC101926960
3217 1557836_at ELMOD2
3218 1557837_a_at ELMOD2
3219 1557838_at FAM135B
3220 1557840_at EFHB
3221 1557841_at LOC101926915
3222 1557843_at LINC01087
3223 1557848_at LINC02401
3224 1557850_at INHBA-AS1
3225 1557862_at MFF-DT
3226 1557863_at PLA2G4E-AS1
3227 1557864_x_at PLA2G4E-AS1
3228 1557865_at DIAPH1-AS1
3229 1557866_at CFAP157
3230 1557867_s_at CFAP157
3231 1557871_at LINC02052
3232 1557873_at LOC102546294
3233 1557874_at GRID1-AS1
3234 1557875_at CASC17
3235 1557876_at LINC01020
3236 1557877_s_at LINC01020
3237 1557878_at LOC101930370
3238 1557879_at LOC100129175
3239 1557881_at ZNF32-AS3
3240 1557885_at CARNMT1-AS1
3241 1557886_at CEP112
3242 1557888_at ZNF787
3243 1557890_at STXBP5-AS1
3244 1557891_s_at STXBP5-AS1
3245 1557892_at LINC01056
3246 1557893_a_at LINC01056
3247 1557895_at LINC02076
3248 1557897_at LOC105374690
3249 1557898_at LOC101928663
3250 1557900_at SIM2
3251 1557905_s_at CD44
3252 1557910_at HSP90AB1
3253 1557914_s_at ERVFH21-1
3254 1557915_s_at GSTO1
3255 1557918_s_at SLC16A1
3256 1557919_a_at ERVH-3
3257 1557921_s_at LINC02274
3258 1557924_s_at ALPL
3259 1557938_s_at CAVIN1
3260 1557943_at CNP
3261 1557945_at TCTE3
3262 1557948_at PHLDB3
3263 1557950_at NEMF
3264 1557953_at ZKSCAN1
3265 1557954_at TXLNG
3266 1557961_s_at C8orf88
3267 1557963_at CDC42BPB
3268 1557964_at EIF4G2
3269 1557965_at MTERF4
3270 1557966_x_at MTERF4
3271 1557970_s_at RPS6KA2
3272 1557981_at RPS9
3273 1557984_s_at RPAP3
3274 1557985_s_at CEP78
3275 1557986_s_at SMCR8
3276 1557991_at METTL6
3277 1557993_at PLCG2
3278 1557994_at TTN
3279 1557998_at NAALADL2
3280 1558000_at ARID5B
3281 1558001_s_at ARID5B
3282 1558002_at STRAP
3283 1558007_s_at LCMT1-AS2
3284 1558009_at SLC1A2
3285 1558010_s_at SLC1A2
3286 1558011_at LOC441081
3287 1558014_s_at FAR1
3288 1558015_s_at ACTR2
3289 1558020_at ERGIC3
3290 1558021_at RABEPK
3291 1558027_s_at PRKAB2
3292 1558028_x_at NORAD
3293 1558034_s_at CP
3294 1558041_a_at KIAA0895L
3295 1558044_s_at EXOSC6
3296 1558046_x_at LOC389906
3297 1558050_at EIF2B5
3298 1558052_at TMED4
3299 1558053_s_at TMED4
3300 1558062_at FBXO10
3301 1558066_s_at TBC1D16
3302 1558076_at SLF1
3303 1558077_s_at MDH1B
3304 1558080_s_at DNAJC3
3305 1558082_at CCDC171
3306 1558088_a_at UBE2I
3307 1558094_s_at CCDC174
3308 1558101_at NFIA
3309 1558102_at HDGFL3
3310 1558103_a_at HDGFL3
3311 1558107_at LOC283788
3312 1558109_x_at LOC283788
3313 1558111_at MBNL1
3314 1558113_at FAM78B
3315 1558115_at RECK
3316 1558116_x_at RECK
3317 1558117_s_at USP31
3318 1558119_at TSPAN17
3319 1558120_at DDX3X
3320 1558121_at CSRNP3
3321 1558122_s_at CSRNP3
3322 1558123_at LINC00957
3323 1558124_at NUDCD2
3324 1558128_at LOC730202
3325 1558135_at TAF11
3326 1558136_s_at TAF11
3327 1558140_at PLXNA1
3328 1558142_at TNRC6B
3329 1558143_a_at BCL2L11
3330 1558144_at MEG3
3331 1558147_a_at BAIAP2-DT
3332 1558148_x_at BAIAP2-DT
3333 1558160_at CCDC171
3334 1558163_at PEX13
3335 1558164_s_at PEX13
3336 1558166_at MGC16275
3337 1558167_a_at MGC16275
3338 1558168_at H1FX-AS1
3339 1558173_a_at LUZP1
3340 1558174_at FAM43A
3341 1558177_at TMEM229B
3342 1558179_at ATP5MF
3343 1558183_at ZNF17
3344 1558184_s_at ZNF17
3345 1558193_at ANKRD54
3346 1558195_at LINC00592
3347 1558199_at FN1
3348 1558201_s_at SLC4A1AP
3349 1558208_at TARDBP
3350 1558210_at SRC
3351 1558211_s_at SRC
3352 1558214_s_at CTNNA1
3353 1558215_s_at UBTF
3354 1558216_at AFAP1-AS1
3355 1558217_at SLFN13
3356 1558230_at SF3B2
3357 1558233_s_at ATF1
3358 1558234_at KCNJ2-AS1
3359 1558236_at DR1
3360 1558237_x_at DR1
3361 1558238_at TNRC18
3362 1558247_s_at NTN5
3363 1558248_at GOLM1
3364 1558249_s_at STX16
3365 1558254_s_at SRPK2
3366 1558256_at LINC00662
3367 1558262_at SPTY2D1OS
3368 1558277_at ZNF740
3369 1558279_a_at KDSR
3370 1558280_s_at ARHGAP29
3371 1558281_a_at TMEM184A
3372 1558289_at RFT1
3373 1558292_s_at PIGW
3374 1558293_at KIAA1107
3375 1558295_a_at PPFIA2
3376 1558300_at EFCAB5
3377 1558301_a_at EFCAB5
3378 1558304_s_at TSEN54
3379 1558305_at GIGYF2
3380 1558306_at THADA
3381 1558308_at LINC00942
3382 1558310_s_at LOC100132356
3383 1558315_s_at HOOK3
3384 1558320_at LOC100996549
3385 1558322_a_at PAQR9
3386 1558323_at TMEM72
3387 1558324_a_at TMEM72
3388 1558327_at ZDHHC18
3389 1558329_at TONSL
3390 1558330_x_at TONSL
3391 1558331_at SIRT2
3392 1558333_at C22orf15
3393 1558334_a_at C22orf15
3394 1558336_at LOC100130268
3395 1558338_at SEMA6A
3396 1558340_at DIXDC1
3397 1558342_x_at DIXDC1
3398 1558346_at COX17
3399 1558348_at DET1
3400 1558354_s_at PLCG1-AS1
3401 1558356_at UACA
3402 1558365_at PGK1
3403 1558368_s_at DRAXIN
3404 1558369_at MPHOSPH9
3405 1558371_a_at ERICH1
3406 1558375_at LRRC38
3407 1558378_a_at AHNAK2
3408 1558381_a_at TMEM147-AS1
3409 1558383_at KPNA4
3410 1558387_at NKAIN3-IT1
3411 1558388_a_at NKAIN3-IT1
3412 1558390_at ZNF599
3413 1558391_s_at ZNF599
3414 1558392_at SYNE2
3415 1558393_at KRT7
3416 1558394_s_at KRT7
3417 1558397_at PECAM1
3418 1558398_at ANKRD24
3419 1558400_x_at ANKRD24
3420 1558401_at ARIH1
3421 1558402_at CTD-3080P12.3
3422 1558404_at LINC00622
3423 1558407_at PLEKHG2
3424 1558411_at EGFEM1P
3425 1558414_at FRRS1L
3426 1558420_at C14orf180
3427 1558421_a_at C14orf180
3428 1558426_x_at ORAI2
3429 1558428_at C2CD6
3430 1558430_at PDXDC1
3431 1558431_at NHLRC4
3432 1558438_a_at IGH
3433 1558450_at A2M
3434 1558451_at LOC285500
3435 1558452_at TMEM144
3436 1558458_at GARS-DT
3437 1558459_s_at GARS-DT
3438 1558460_at ABCC5
3439 1558463_s_at LMF1
3440 1558466_at UGGT2
3441 1558467_a_at UGGT2
3442 1558469_at LPP
3443 1558470_at VWA3B
3444 1558476_at BEND5
3445 1558477_at LOC100131496
3446 1558480_at TMCC1-AS1
3447 1558481_s_at TMCC1-AS1
3448 1558483_at LRRC27
3449 1558484_s_at LRRC27
3450 1558486_at ZNF493
3451 1558487_a_at TMED4
3452 1558493_at CST13P
3453 1558496_at LINC02053
3454 1558497_a_at LINC02053
3455 1558501_at DNM3
3456 1558502_s_at DNM3
3457 1558504_at GTF2IP12
3458 1558507_at C1orf53
3459 1558508_a_at C1orf53
3460 1558511_s_at ESYT2
3461 1558515_at FTX
3462 1558517_s_at LRRC8C
3463 1558518_at TAB3
3464 1558519_at RPE
3465 1558522_at MPP6
3466 1558523_at FAM184A
3467 1558527_at PAXIP1-AS2
3468 1558530_at LRTM2
3469 1558532_at TPM1
3470 1558533_at KRBA2
3471 1558537_x_at ZNF844
3472 1558540_s_at SLC2A11
3473 1558541_at TRMT9B
3474 1558544_at FAAP20
3475 1558546_at DNASE1
3476 1558549_s_at VNN1
3477 1558552_s_at SLC66A1L
3478 1558556_at CAMK1
3479 1558557_at VPS35L
3480 1558560_s_at BLZF1
3481 1558561_at HM13
3482 1558565_at AKNA
3483 1558568_a_at PCNX4
3484 1558571_at LOC101927377
3485 1558573_at MCTS1
3486 1558574_at LINC02616
3487 1558577_at LOC148709
3488 1558581_at TEX22
3489 1558584_at UBL4B
3490 1558586_at ZNF33B
3491 1558587_at LOC100996385
3492 1558590_at METTL17
3493 1558594_at TMEM253
3494 1558595_at KANSL1L-AS1
3495 1558601_at TUSC7
3496 1558602_a_at TUSC7
3497 1558603_at PLGLB2
3498 1558604_a_at SSBP2
3499 1558606_s_at TTC5
3500 1558607_at PAPPA
3501 1558608_a_at PAPPA
3502 1558612_a_at ATP1A4
3503 1558619_at SNORA17B
3504 1558620_at ZNF621
3505 1558621_at CABLES1
3506 1558622_a_at ZNF548
3507 1558623_at RGPD4-AS1
3508 1558628_at RBFADN
3509 1558630_at DLGAP4-AS1
3510 1558631_at PPARA
3511 1558636_s_at ADAMTS5
3512 1558640_a_at GUSBP1
3513 1558641_at SPATA24
3514 1558643_s_at EDIL3
3515 1558647_at SH3D19
3516 1558648_at CCDC32
3517 1558649_at ALDH1A3
3518 1558651_at GVQW2
3519 1558652_at KANSL3
3520 1558653_at MAP3K20-AS1
3521 1558654_at PPM1H
3522 1558658_at ZNF391
3523 1558660_at LINC00703
3524 1558661_at LOC100506207
3525 1558662_s_at BANK1
3526 1558666_at PHEX-AS1
3527 1558667_at SPATA22
3528 1558668_s_at SPATA22
3529 1558673_s_at ZNF77
3530 1558675_s_at NEMF
3531 1558678_s_at MALAT1
3532 1558679_at NOL4L
3533 1558680_s_at PDE1A
3534 1558682_at HMGA2
3535 1558683_a_at HMGA2
3536 1558685_a_at CH17-340M24.3
3537 1558686_at MPV17L
3538 1558687_a_at FOXN1
3539 1558688_at STX17-AS1
3540 1558689_a_at STX17-AS1
3541 1558691_a_at DOCK4
3542 1558692_at GLMP
3543 1558693_s_at GLMP
3544 1558697_a_at MARF1
3545 1558698_at ZNF264
3546 1558699_a_at HERPUD2
3547 1558700_s_at ZNF260
3548 1558703_at SLC46A1
3549 1558705_at ATOH8
3550 1558706_a_at ATOH8
3551 1558708_at NRXN1
3552 1558711_at FAM13A-AS1
3553 1558712_at TMEM134
3554 1558719_s_at RPAIN
3555 1558722_at ZNF252P
3556 1558725_at SRRM3
3557 1558727_at SERP2
3558 1558728_at VPS9D1-AS1
3559 1558732_at MAP4K4
3560 1558733_at ZBTB38
3561 1558738_at NOL3
3562 1558739_at BORCS5
3563 1558743_at ZNF620
3564 1558747_at SMCHD1
3565 1558754_at ZNF763
3566 1558755_x_at ZNF763
3567 1558756_at C2CD3
3568 1558757_at C12orf49
3569 1558758_s_at C12orf49
3570 1558759_s_at CLASP2
3571 1558761_a_at FAM120AOS
3572 1558762_a_at ZNF789
3573 1558768_at DNAH1
3574 1558769_s_at DNAH1
3575 1558770_a_at PIK3R6
3576 1558773_s_at RANBP10
3577 1558775_s_at NSMAF
3578 1558777_at MRTFB
3579 1558778_s_at MRTFB
3580 1558779_at MACROH2A1
3581 1558780_a_at MACROH2A1
3582 1558782_a_at NFYC-AS1
3583 1558785_a_at RGS5
3584 1558786_at TSPAN3
3585 1558787_a_at TSPAN3
3586 1558790_s_at ZNF252P-AS1
3587 1558791_at FIRRE
3588 1558792_x_at AP2A1
3589 1558793_at FRY-AS1
3590 1558794_at NUTM2A-AS1
3591 1558795_at LOC101928307
3592 1558796_a_at LOC101928307
3593 1558801_at NNT-AS1
3594 1558802_at TM2D1
3595 1558807_at ATAD2B
3596 1558809_s_at ZNF790-AS1
3597 1558813_at TMED5
3598 1558814_s_at TMED5
3599 1558815_at SORBS2
3600 1558816_at ZNF664
3601 1558819_at LOC101929759
3602 1558820_a_at CCDC178
3603 1558825_s_at NBPF3
3604 1558826_at ZNF831
3605 1558827_a_at ZNF831
3606 1558828_s_at CARMN
3607 1558832_at SLC2A1-AS1
3608 1558834_s_at AKNAD1
3609 1558839_at MAPKBP1
3610 1558841_at CWC27
3611 1558844_at GVQW3
3612 1558846_at PNLIPRP3
3613 1558847_at LINC00565
3614 1558849_at LINC00908
3615 1558850_s_at LINC00908
3616 1558855_at FARP2
3617 1558856_at DMRTA2
3618 1558858_at LOC100506885
3619 1558859_at GARS-DT
3620 1558867_at DSE
3621 1558868_a_at DSE
3622 1558871_at LOC105377276
3623 1558875_at SREBF1
3624 1558881_at LINC00924
3625 1558882_at HTATSF1P2
3626 1558893_a_at DEUP1
3627 1558894_a_at DEUP1
3628 1558896_at IBA57
3629 1558897_at PLK5
3630 1558899_s_at RGMB-AS1
3631 1558903_at LINC00907
3632 1558906_a_at OSER1-DT
3633 1558914_at DESI2
3634 1558915_a_at PEX14
3635 1558919_a_at SEC23IP
3636 1558920_at SLC8A1-AS1
3637 1558924_s_at CLIP1
3638 1558930_at LINC00460
3639 1558931_at CARMIL1
3640 1558934_a_at GTF2H5
3641 1558941_at ZNF704
3642 1558942_at ZNF765
3643 1558943_x_at ZNF765
3644 1558944_at CACNA1A
3645 1558945_s_at CACNA1A
3646 1558949_at TNRC18
3647 1558953_s_at CEP164
3648 1558954_at SNORA78
3649 1558956_s_at IFT80
3650 1558957_s_at CEPT1
3651 1558959_at FAM126B
3652 1558963_at RRP8
3653 1558964_at FAT3
3654 1558965_at PHF21A
3655 1558967_s_at HCG18
3656 1558969_a_at RPL32P3
3657 1558971_at THEMIS
3658 1558972_s_at THEMIS
3659 1558975_at UBALD1
3660 1558976_x_at UBALD1
3661 1558977_at LOC100130992
3662 1558982_at ANKRD20A12P
3663 1558983_at LRRC41
3664 1558984_at MAP3K11
3665 1558990_at C18orf21
3666 1558995_at ZNF547
3667 1558996_at FOXP1
3668 1559000_at PRR26
3669 1559002_at MORF4L2-AS1
3670 1559003_a_at CCDC163
3671 1559005_s_at CNTLN
3672 1559009_at LOC101928504
3673 1559017_at LOC100507351
3674 1559018_at PTPRE
3675 1559021_at C3orf52
3676 1559022_at EFCAB14
3677 1559023_a_at EFCAB14
3678 1559025_at SEPTIN9
3679 1559026_at PPP1R26-AS1
3680 1559028_at CYP4F35P
3681 1559031_at EXOSC10
3682 1559033_at LINC01018
3683 1559034_at SIRPB2
3684 1559038_at SEPTIN2
3685 1559039_at DHX36
3686 1559042_at NDUFB6
3687 1559044_at EXOSC1
3688 1559045_at LOC100128288
3689 1559050_at HCG27
3690 1559051_s_at CGAS
3691 1559052_s_at PAK2
3692 1559059_s_at ZNF611
3693 1559060_a_at FNIP1
3694 1559061_at CACNA1G-AS1
3695 1559064_at NUP153
3696 1559065_a_at CLEC4G
3697 1559072_a_at ELFN2
3698 1559073_at KDM4B
3699 1559075_s_at BAHCC1
3700 1559077_at ABI3BP
3701 1559079_at LINC00567
3702 1559083_x_at LOC284600
3703 1559091_s_at FGD2
3704 1559092_at SLC9A5
3705 1559094_at FBXO9
3706 1559096_x_at FBXO9
3707 1559097_at LINC01550
3708 1559105_at LEKR1
3709 1559108_at VPS53
3710 1559109_a_at VPS53
3711 1559114_a_at ACKR3
3712 1559124_at LOC644135
3713 1559126_at RRP12
3714 1559127_x_at RRP12
3715 1559128_at HSDL2
3716 1559129_a_at LINC02603
3717 1559131_a_at LOC101928047
3718 1559132_at TMEM80
3719 1559138_a_at SPATA19
3720 1559139_at NOC2L
3721 1559142_at KAT6A
3722 1559144_x_at LINC00910
3723 1559145_at RNF144A-AS1
3724 1559159_at CEP68
3725 1559163_at INHBA-AS1
3726 1559167_x_at MPV17L
3727 1559170_at ANKRD20A5P
3728 1559174_at RAB6A
3729 1559186_at PRKXP1
3730 1559188_x_at PRKXP1
3731 1559190_s_at RDH13
3732 1559194_a_at CLEC4GP1
3733 1559203_s_at KRAS
3734 1559204_x_at KRAS
3735 1559205_s_at LINC02273
3736 1559206_at PSEN1
3737 1559208_at ST7-OT4
3738 1559213_at LINC01419
3739 1559214_at FBXO22
3740 1559218_s_at NFYC
3741 1559221_at LINC01013
3742 1559224_at LCE1E
3743 1559226_x_at LCE1E
3744 1559227_s_at VHL
3745 1559228_at CLU
3746 1559235_a_at SOX30
3747 1559237_a_at HHIPL1
3748 1559239_s_at ACAT1
3749 1559240_at LOC100507053
3750 1559244_at FMN2
3751 1559249_at ATXN1
3752 1559252_a_at LINC01730
3753 1559254_at PICSAR
3754 1559256_at MAGI1
3755 1559257_a_at MAGI1
3756 1559258_a_at CT83
3757 1559261_a_at PKD1L2
3758 1559263_s_at ZC3H12D
3759 1559264_at LACTB2-AS1
3760 1559265_at SKIDA1
3761 1559266_s_at SKIDA1
3762 1559268_at ADAM23
3763 1559270_at ZFHX4
3764 1559272_at EXOC3L1
3765 1559274_at ZNF732
3766 1559275_x_at ZNF732
3767 1559276_at PCAT18
3768 1559280_a_at APELA
3769 1559283_a_at CNPY1
3770 1559284_at LOC101929774
3771 1559289_at TADA1
3772 1559291_at LINC00032
3773 1559292_s_at LINC00032
3774 1559293_x_at LINC00032
3775 1559296_at ADAMTS9-AS2
3776 1559297_at SNX29P2
3777 1559298_a_at SPATA41
3778 1559302_at FAM234B
3779 1559303_at LINC01532
3780 1559307_s_at RBL1
3781 1559309_at MCFD2
3782 1559315_s_at SOCS2-AS1
3783 1559316_at LINC02241
3784 1559321_at LOC101928858
3785 1559324_at USP32P2
3786 1559326_at DIO3OS
3787 1559333_at SRGAP3-AS2
3788 1559336_at LOC101928505
3789 1559344_at MAPK10-AS1
3790 1559352_a_at MAFG-DT
3791 1559355_at NXPH2
3792 1559363_at LINC01146
3793 1559369_at TRAPPC13
3794 1559370_at DAB2
3795 1559372_at LINC01635
3796 1559376_at ATP1A1-AS1
3797 1559382_at SMIM7
3798 1559388_a_at LYNX1
3799 1559390_a_at SPATA45
3800 1559392_s_at SYT7
3801 1559393_at ALDH1L2
3802 1559397_s_at PRR14
3803 1559399_s_at ZCCHC10
3804 1559400_s_at PAPPA
3805 1559402_a_at C1orf61
3806 1559403_at HMGN3-AS1
3807 1559404_a_at HMGN3-AS1
3808 1559405_a_at TRPV6
3809 1559406_at ANKRD18A
3810 1559409_a_at CC2D2A
3811 1559412_at MIR99AHG
3812 1559413_at TCP11L2
3813 1559419_at CACNB2
3814 1559420_x_at CACNB2
3815 1559421_at SNED1
3816 1559426_at SMURF1
3817 1559427_at MCF2L
3818 1559429_a_at SMCO1
3819 1559432_at ACKR2
3820 1559433_at APCDD1L-DT
3821 1559438_at C21orf58
3822 1559439_s_at C21orf58
3823 1559441_s_at FLJ38576
3824 1559443_s_at IL21R-AS1
3825 1559449_a_at ZNF254
3826 1559458_at LTBR
3827 1559459_at LOC613266
3828 1559469_s_at SIPA1L2
3829 1559470_at D21S2088E
3830 1559471_s_at D21S2088E
3831 1559477_s_at MEIS1
3832 1559479_at SEPSECS-AS1
3833 1559481_at CHIC1
3834 1559483_at PROX1-AS1
3835 1559485_at ATG2B
3836 1559488_at LINC01366
3837 1559489_a_at LINC01366
3838 1559490_at LRCH3
3839 1559492_at GIHCG
3840 1559494_at SLC35G2
3841 1559496_at PPA2
3842 1559497_at LINC01583
3843 1559500_at VPS8
3844 1559501_at CBR3-AS1
3845 1559502_s_at LRRC25
3846 1559503_a_at LOC441666
3847 1559507_at LOC100130357
3848 1559510_at LINC00630
3849 1559513_a_at FANCC
3850 1559514_at LOC100132077
3851 1559517_a_at SPIRE1
3852 1559518_at HSD17B12
3853 1559520_at GYPA
3854 1559522_at LOC100505918
3855 1559528_at LOC100129917
3856 1559529_at PTK2
3857 1559532_at ARIH2OS
3858 1559534_at LOC100996419
3859 1559535_s_at LOC100996419
3860 1559538_at GAU1
3861 1559540_at C5orf64-AS1
3862 1559542_a_at LOC101929622
3863 1559543_at RB1-DT
3864 1559544_s_at RB1-DT
3865 1559548_at ACVR2B
3866 1559559_at SPATA31E1
3867 1559561_at FBH1
3868 1559566_at FBXO42
3869 1559567_at PRDM11
3870 1559571_a_at ATP13A4
3871 1559573_at LINC01093
3872 1559576_at WDR78
3873 1559577_at FCN2
3874 1559579_at LINC00927
3875 1559580_at LRRC39
3876 1559582_at RHOQ
3877 1559583_at CD276
3878 1559584_a_at C16orf54
3879 1559585_at DDX60L
3880 1559587_at SYMPK
3881 1559590_at CHDH
3882 1559591_s_at CHDH
3883 1559593_a_at MED26
3884 1559595_at LINC02458
3885 1559601_at USF3
3886 1559603_at GPR12
3887 1559605_a_at LINC01936
3888 1559606_at GBP6
3889 1559607_s_at GBP6
3890 1559611_at TMEM75
3891 1559616_x_at ZNF626
3892 1559620_at HDAC2-AS2
3893 1559621_at LOC101927237
3894 1559623_at C11orf54
3895 1559624_at STK32A
3896 1559627_at LINC02860
3897 1559633_a_at CHRM3
3898 1559634_at CHRM3
3899 1559635_at CASC4
3900 1559638_at PIK3CD-AS1
3901 1559640_at ANKFN1
3902 1559645_at LINC00184
3903 1559646_a_at LINC00184
3904 1559648_at LINC00892
3905 1559650_at JAZF1-AS1
3906 1559651_at CSNK1A1P1
3907 1559653_at GRTP1-AS1
3908 1559654_s_at GRTP1-AS1
3909 1559655_at MAMDC2-AS1
3910 1559656_a_at MAMDC2-AS1
3911 1559658_at KATNBL1
3912 1559661_at TENM3
3913 1559665_at LINC02318
3914 1559670_at LOC100506489
3915 1559672_a_at CCDC171
3916 1559674_at ZNF333
3917 1559678_s_at GS1-24F4.2
3918 1559680_at TTL
3919 1559681_a_at TRIM16L
3920 1559682_at TRIM16L
3921 1559687_at TMEM221
3922 1559688_at GRAPL
3923 1559689_a_at GRAPL
3924 1559701_s_at NDST2
3925 1559705_s_at PHKA2
3926 1559706_at ARHGEF28
3927 1559709_at ZNF138
3928 1559711_at FAM120A
3929 1559712_at LINC00689
3930 1559714_at RGR
3931 1559715_at LINC01968
3932 1559716_at INO80C
3933 1559722_at AOPEP
3934 1559723_s_at AOPEP
3935 1559725_at LINC01537
3936 1559728_at ZBTB40
3937 1559731_x_at MACROD1
3938 1559732_at NUB1
3939 1559739_at CHPT1
3940 1559747_at SPG11
3941 1559748_at ADAMTSL3
3942 1559754_at LTB
3943 1559755_at C21orf62-AS1
3944 1559756_at LINC02656
3945 1559759_at KIFC3
3946 1559763_at ZC3H12C
3947 1559765_a_at NALT1
3948 1559766_at ALDH1L1-AS2
3949 1559777_at MIR3945HG
3950 1559785_at TPPP2
3951 1559787_at LINC01800
3952 1559789_a_at ZNF781
3953 1559790_at LINC02223
3954 1559796_at EBF3
3955 1559804_at LOC105375875
3956 1559812_at FAM53B-AS1
3957 1559813_at LOC105370475
3958 1559817_at LOC100288798
3959 1559822_s_at MTDH
3960 1559826_a_at LINC00960
3961 1559827_at LINC00960
3962 1559828_at FAM170B
3963 1559833_at ARHGEF12
3964 1559835_at LINC01410
3965 1559837_at LINC01490
3966 1559839_at TBX18
3967 1559840_s_at TBX18
3968 1559848_at NSUN4
3969 1559849_at ZNF605
3970 1559856_s_at KMT2A
3971 1559861_at PCAT7
3972 1559862_at COPA
3973 1559863_a_at AFG3L1P
3974 1559864_at LCN6
3975 1559870_at LOC100129129
3976 1559871_s_at LOC100129129
3977 1559880_at LZTS1-AS1
3978 1559881_s_at ZNF12
3979 1559882_at SAMHD1
3980 1559883_s_at SAMHD1
3981 1559884_at CDKN2B-AS1
3982 1559890_a_at ABI1
3983 1559891_at HMGA2
3984 1559893_at GPATCH11
3985 1559901_s_at MIR99AHG
3986 1559902_at MRTFA
3987 1559909_a_at TIMM17B
3988 1559917_a_at CBR3-AS1
3989 1559920_a_at HDHD5-AS1
3990 1559921_at PECAM1
3991 1559923_at GRIK1
3992 1559924_at LOC102723757
3993 1559925_s_at LOC102723757
3994 1559928_at PAPPA
3995 1559929_at LINC01186
3996 1559930_at LOC101928211
3997 1559939_at LOC105369167
3998 1559940_s_at LOC105369167
3999 1559942_at MDFIC
4000 1559945_at RUVBL2
4001 1559946_s_at RUVBL2
4002 1559948_at LOC101927253
4003 1559953_at DDX42
4004 1559954_s_at DDX42
4005 1559956_at SYT7
4006 1559957_a_at LINC00205
4007 1559960_x_at SYCE1L
4008 1559964_at LOC401261
4009 1559965_at ZFHX4-AS1
4010 1559966_a_at ZFHX4-AS1
4011 1559970_at LOC100506731
4012 1559971_at BSDC1
4013 1559975_at BTG1
4014 1559976_at GPRC5D-AS1
4015 1559977_a_at SLC25A34
4016 1559979_at SYF2
4017 1559980_at ZNF7
4018 1559982_s_at AKR1E2
4019 1559987_at MSI2
4020 1559988_at ZNF483
4021 1559989_at TPM4
4022 1559992_a_at LINC00645
4023 1559993_at SFXN3
4024 1559995_at SAMD14
4025 1559996_s_at SAMD14
4026 1559997_x_at SAMD14
4027 1560006_a_at LOC646762
4028 1560010_a_at SATB2-AS1
4029 1560011_at JRK
4030 1560013_at PDXDC1
4031 1560014_s_at PDXDC1
4032 1560017_at TMTC3
4033 1560018_at ARPP21
4034 1560019_at DLGAP1-AS2
4035 1560020_at DNAJC13
4036 1560028_at NKAPD1
4037 1560029_a_at NKAPD1
4038 1560030_at CPEB1-AS1
4039 1560031_at FRMD4A
4040 1560033_at MCCC2
4041 1560035_at RTP5
4042 1560038_at LOC100506071
4043 1560042_at RMDN2
4044 1560043_at CYB5R1
4045 1560047_s_at BMS1P2
4046 1560058_at LOC399900
4047 1560059_at VPS37C
4048 1560060_s_at VPS37C
4049 1560062_at SLC29A2
4050 1560065_at PAIP2
4051 1560068_a_at LOC729870
4052 1560069_at PLEKHM3
4053 1560070_at LOC101928191
4054 1560074_at PRKCA
4055 1560078_at LAMA3
4056 1560080_at DIAPH1
4057 1560081_at RAD51-AS1
4058 1560089_at SLC25A25-AS1
4059 1560091_a_at PHF21B
4060 1560097_at FHAD1
4061 1560099_at CCDC144NL-AS1
4062 1560100_at DLX1
4063 1560101_at SYDE2
4064 1560105_at PTPRB
4065 1560108_at NUB1
4066 1560109_s_at NUB1
4067 1560112_at WDFY2
4068 1560115_a_at KIAA1217
4069 1560116_a_at NEDD1
4070 1560117_at ABHD1
4071 1560119_at LINC00937
4072 1560128_x_at IRF1-AS1
4073 1560130_at OBSCN-AS1
4074 1560131_at LOC100506497
4075 1560132_a_at LOC101927432
4076 1560135_at LOC102723409
4077 1560136_at ARL5C
4078 1560138_at RUBCN
4079 1560142_at GRIK2
4080 1560145_at MKLN1
4081 1560147_at WDR86-AS1
4082 1560148_at MIA3
4083 1560149_at SLC29A2
4084 1560151_x_at SLC29A2
4085 1560153_at FRAS1
4086 1560164_at TRDN-AS1
4087 1560168_at LRRC77P
4088 1560169_at LOC101927069
4089 1560172_at INTS10
4090 1560174_at SPAG16
4091 1560175_at PPP4R1L
4092 1560176_s_at PPP4R1L
4093 1560177_at CCDC66
4094 1560180_at GALNT14
4095 1560181_at LDLRAD4-AS1
4096 1560182_at LOC101927066
4097 1560184_at TMCO5A
4098 1560197_at ZC2HC1A
4099 1560198_at LINC00523
4100 1560201_at ZNF713
4101 1560202_at CSTF3-DT
4102 1560204_at NT5DC4
4103 1560212_a_at LOC101929248
4104 1560213_at HCP5B
4105 1560214_at SPG11
4106 1560219_at ASB3
4107 1560220_a_at CBY1
4108 1560225_at CNR1
4109 1560227_at GDPD1
4110 1560228_at SNAI3
4111 1560238_at LINC01535
4112 1560240_at LINC01293
4113 1560241_at LOC101928682
4114 1560246_at LOC101929524
4115 1560251_at LOC645485
4116 1560253_at LHX9
4117 1560255_at CELF2-AS1
4118 1560257_at LOC101928988
4119 1560260_at LOC285593
4120 1560265_at GRIK2
4121 1560274_at WTAP
4122 1560275_at TMEM44
4123 1560276_at C12orf80
4124 1560277_a_at C12orf80
4125 1560278_at LINC02685
4126 1560279_a_at LINC02685
4127 1560281_a_at TMEM95
4128 1560282_at LOC101928590
4129 1560288_at FSIP2-AS2
4130 1560291_at RIPPLY1
4131 1560292_a_at TMCO4
4132 1560295_at CYP19A1
4133 1560298_at LINC02123
4134 1560303_at FKBP4
4135 1560305_x_at FKBP4
4136 1560315_at GLCCI1
4137 1560316_s_at GLCCI1
4138 1560317_s_at HIP1
4139 1560318_at ARHGAP29
4140 1560320_a_at C1RL-AS1
4141 1560322_at RBMS3
4142 1560325_at LOC105370612
4143 1560330_at PCDH15
4144 1560334_at MEGF11
4145 1560337_at LINC01289
4146 1560339_s_at NAP1L4
4147 1560340_s_at RP9P
4148 1560348_at ARHGEF28
4149 1560352_at ENTPD1-AS1
4150 1560359_at ITGA1
4151 1560369_at ANKH
4152 1560370_x_at ANKH
4153 1560371_at LINC00997
4154 1560378_at GRIK1-AS2
4155 1560380_at LOC497256
4156 1560382_at GAB1
4157 1560383_at LOC101928658
4158 1560384_a_at LOC101928658
4159 1560390_s_at LINC00663
4160 1560391_at PIGL
4161 1560396_at KLHL6
4162 1560397_s_at KLHL6
4163 1560399_a_at OTUD7A
4164 1560402_at GAS5
4165 1560404_a_at DPH6
4166 1560407_at MARK1
4167 1560410_at LOC101928251
4168 1560412_at ECI2-DT
4169 1560413_at LINC00298
4170 1560416_at DNAH11
4171 1560418_at CEP57L1
4172 1560424_at LOC105376037
4173 1560426_at CFAP54
4174 1560430_at NKPD1
4175 1560431_at PGM5P2
4176 1560432_at CLRN1-AS1
4177 1560434_x_at CLTA
4178 1560439_at LINGO3
4179 1560445_x_at ARHGEF1
4180 1560446_at IPO5P1
4181 1560448_at PRR7-AS1
4182 1560449_at LOC101927543
4183 1560456_at PLIN5
4184 1560457_x_at PLIN5
4185 1560458_s_at CAPS2
4186 1560464_at TSPAN10
4187 1560467_at PAQR9
4188 1560469_at NR5A2
4189 1560472_at LINC00705
4190 1560475_at LOC100129455
4191 1560477_a_at SAMD11
4192 1560482_at LINC02282
4193 1560485_at HIVEP1
4194 1560486_at STXBP3
4195 1560488_at LCNL1
4196 1560490_at FAT3
4197 1560491_at LOC102546299
4198 1560493_a_at CPXCR1
4199 1560494_a_at CPXCR1
4200 1560495_at METTL14-DT
4201 1560496_at MRGPRF-AS1
4202 1560499_at LINC01550
4203 1560503_a_at TFAP2A-AS1
4204 1560506_at NCKAP5-AS2
4205 1560507_at AWAT1
4206 1560510_at ARHGEF7-IT1
4207 1560513_at LINC01996
4208 1560514_at LINC00636
4209 1560516_at TMEM26-AS1
4210 1560517_s_at TMEM26-AS1
4211 1560522_at DLGAP1-AS3
4212 1560524_at GRAPL
4213 1560527_at NFE4
4214 1560531_at LCE1B
4215 1560533_at ALG14-AS1
4216 1560537_at FGF13-AS1
4217 1560538_at LOC101928386
4218 1560542_at MCM3AP-AS1
4219 1560543_at GRK4
4220 1560548_at LINC00382
4221 1560550_at LINC01644
4222 1560553_at TIAF1
4223 1560554_a_at OBSCN-AS1
4224 1560556_a_at PLEKHA8
4225 1560557_at LOC105370549
4226 1560558_at INIP
4227 1560560_at LOC101927143
4228 1560562_a_at ZNF677
4229 1560563_at LOC101929552
4230 1560565_at LINC01333
4231 1560573_at LINC00944
4232 1560576_at LINC01842
4233 1560579_s_at SLC16A1-AS1
4234 1560587_s_at PRDX5
4235 1560589_a_at LINC02683
4236 1560595_at LOC100128993
4237 1560599_a_at CEP89
4238 1560609_at CRYZL1
4239 1560619_at TEX49
4240 1560620_at KCNK15
4241 1560625_s_at CATIP-AS1
4242 1560631_at CALCOCO2
4243 1560633_a_at C21orf91-OT1
4244 1560637_at LOC105375839
4245 1560638_a_at LOC105375839
4246 1560646_at METTL21EP
4247 1560647_at TSPYL1
4248 1560648_s_at TSPYL1
4249 1560652_at IRS4
4250 1560654_at FLJ37201
4251 1560656_at LINC01921
4252 1560657_at TIE1
4253 1560659_at LINC00342
4254 1560661_x_at LINC00342
4255 1560665_at SCPEP1
4256 1560673_at KIZ-AS1
4257 1560676_at SIAH3
4258 1560679_at LINC01127
4259 1560683_at NBEAP1
4260 1560684_x_at NBEAP1
4261 1560686_at ITGAD
4262 1560689_s_at AKT2
4263 1560690_at LINC01153
4264 1560694_at SFT2D1
4265 1560695_at QTRT2
4266 1560696_x_at QTRT2
4267 1560697_at TRHDE-AS1
4268 1560698_a_at TRHDE-AS1
4269 1560703_at LYRM9
4270 1560705_at SLC25A28
4271 1560706_at NEDD9
4272 1560707_at LOC283856
4273 1560712_at TMPRSS11B
4274 1560713_a_at ELFN2
4275 1560714_at EDRF1-DT
4276 1560715_at P4HA3
4277 1560716_at LINC02119
4278 1560717_at LINC02250
4279 1560720_at MKNK1
4280 1560723_at LOC283731
4281 1560724_at TOR1AIP1
4282 1560725_at IL12A-AS1
4283 1560727_at HEATR4
4284 1560733_at ALG5
4285 1560746_at NEXN-AS1
4286 1560750_at LINC01854
4287 1560751_at AQP4-AS1
4288 1560752_at FBXW2
4289 1560754_at CMTM7
4290 1560757_at TOP1MT
4291 1560760_s_at LINC01527
4292 1560762_at LINC00996
4293 1560764_at ARHGAP22
4294 1560765_a_at ARHGAP22
4295 1560767_at HCG22
4296 1560770_at PABPC1
4297 1560773_at DLGAP1
4298 1560779_a_at ZNF568
4299 1560781_at DNHD1
4300 1560785_at DYRK3
4301 1560788_at MYO3B
4302 1560790_at GOLGA6L2
4303 1560791_at LOC101928809
4304 1560794_at TMEM252-DT
4305 1560803_at DNAH3
4306 1560810_at TMEM132D-AS2
4307 1560812_at LOC101928708
4308 1560814_a_at CCDC32
4309 1560818_at LINC00944
4310 1560819_a_at LINC00944
4311 1560821_at ARHGAP22
4312 1560823_at LINC02433
4313 1560826_at LOC101929398
4314 1560827_at LOC101928725
4315 1560830_a_at C19orf84
4316 1560832_at LINC01029
4317 1560834_a_at RMST
4318 1560836_at LINC01241
4319 1560838_at FAM217A
4320 1560841_at LOC389247
4321 1560842_a_at TEX26-AS1
4322 1560844_at LOC105378052
4323 1560846_at CACUL1
4324 1560848_at LOC101927490
4325 1560850_at LOC101926959
4326 1560851_at LINC00619
4327 1560853_x_at ZNF826P
4328 1560854_s_at ZNF107
4329 1560856_at ARHGAP26-AS1
4330 1560862_at LINC01520
4331 1560866_at WNK2
4332 1560874_at CRACR2A
4333 1560878_at SYT15
4334 1560879_a_at SYT15
4335 1560881_a_at LINC00112
4336 1560884_at SLC17A1
4337 1560885_x_at SLC17A1
4338 1560890_at LINC01088
4339 1560891_a_at LINC01088
4340 1560895_at LOC645188
4341 1560897_a_at KRTAP10-11
4342 1560898_at LOC105378997
4343 1560910_at PPIL6
4344 1560911_at LINC02171
4345 1560912_at LINC01120
4346 1560915_at DPY19L1
4347 1560916_a_at DPY19L1
4348 1560921_at ZNF169
4349 1560922_s_at ZNF169
4350 1560932_at FLJ31356
4351 1560937_at RSU1
4352 1560939_at PCOLCE-AS1
4353 1560940_at SACS-AS1
4354 1560941_a_at SACS-AS1
4355 1560942_at PGD
4356 1560943_s_at PGD
4357 1560944_at SLC25A3P1
4358 1560950_at HECW1-IT1
4359 1560954_at LINC01917
4360 1560957_at LOC101928626
4361 1560958_s_at LOC101928516
4362 1560974_s_at NOS1
4363 1560977_a_at BCL2L13
4364 1560981_a_at PPARA
4365 1560988_a_at LINC00556
4366 1561004_at PRKCQ-AS1
4367 1561009_at MAOB
4368 1561010_a_at MAOB
4369 1561025_at CDKAL1
4370 1561026_a_at CDKAL1
4371 1561027_at LINC02223
4372 1561029_at LINC01425
4373 1561030_at TMC7
4374 1561033_at ZNF451-AS1
4375 1561035_at LOC102723335
4376 1561038_at ZNF81
4377 1561039_a_at ZNF81
4378 1561041_at TNRC6C
4379 1561044_at LINC01732
4380 1561045_a_at LINC01732
4381 1561048_at RARS2
4382 1561050_a_at NAV2-IT1
4383 1561054_a_at CCDC14
4384 1561055_at LINC02192
4385 1561059_a_at LINC00691
4386 1561060_at LOC101929752
4387 1561061_at LINC02226
4388 1561062_a_at LOC101928850
4389 1561075_at LOC101060553
4390 1561076_at LOC105372969
4391 1561078_at LOC105376100
4392 1561079_at ANKRD28
4393 1561080_at TXNRD1
4394 1561082_at NID1
4395 1561083_at LINC01254
4396 1561085_at LOC153910
4397 1561087_at LINC02367
4398 1561088_at EYA4
4399 1561090_at LINC01538
4400 1561091_at LINC01209
4401 1561093_at SLC22A25
4402 1561094_a_at SLC22A25
4403 1561096_at LINC01091
4404 1561098_at LINC00616
4405 1561099_at TBC1D22A-AS1
4406 1561101_at JAKMIP2-AS1
4407 1561102_at LOC101929488
4408 1561104_at ADGRF5-AS1
4409 1561106_at LINC00271
4410 1561107_at LOC101928985
4411 1561110_at LOC102723648
4412 1561114_a_at DEPDC4
4413 1561122_a_at RAD51B
4414 1561125_at MTHFD1L
4415 1561127_at ADARB2-AS1
4416 1561130_at HECTD4
4417 1561132_at DHX35
4418 1561136_at GYPE
4419 1561137_s_at GYPE
4420 1561141_at LINC02544
4421 1561146_at VPS35
4422 1561165_a_at DEFB108B
4423 1561170_at GOLGA6L6
4424 1561179_s_at AMZ1
4425 1561185_at TTTY7
4426 1561190_at CDKL3
4427 1561198_at GVQW3
4428 1561200_at VWA3B
4429 1561206_at KLHL8
4430 1561210_at LINC02225
4431 1561213_at LINC01360
4432 1561216_at LOC101928961
4433 1561222_at LINC00485
4434 1561224_at LINC02179
4435 1561225_at ANKRD30BP3
4436 1561226_at XCR1
4437 1561228_at LINC02431
4438 1561232_at CASC11
4439 1561233_at LOC283387
4440 1561237_at LOC101929657
4441 1561238_at PEX2
4442 1561243_at TMEM105
4443 1561245_at LOC102724612
4444 1561247_at LINC01581
4445 1561249_a_at DNM1P35
4446 1561251_at LINC01019
4447 1561252_at LL22NC03-63E9.3
4448 1561253_at LINC02421
4449 1561257_at LOC286083
4450 1561262_at LINC01516
4451 1561263_at C1QTNF3
4452 1561264_at LINC02838
4453 1561269_at RAPGEF5
4454 1561270_at ZNF429
4455 1561271_at CCDC144CP
4456 1561273_at HOXC-AS3
4457 1561274_at CRYBB2P1
4458 1561276_at DOCK5
4459 1561277_at LOC339298
4460 1561278_at LINC01613
4461 1561280_at LEMD1-AS1
4462 1561281_a_at LEMD1-AS1
4463 1561286_a_at DIP2A
4464 1561287_at LINC00561
4465 1561288_at LINC00536
4466 1561289_at MIR4290HG
4467 1561290_at LINC01692
4468 1561294_a_at LINC02347
4469 1561297_at WARS2
4470 1561298_at LINC01069
4471 1561300_at TAB2
4472 1561301_at MAGI1-IT1
4473 1561303_at LINC01568
4474 1561304_a_at LOC100422781
4475 1561305_at LINC02355
4476 1561306_s_at STRC
4477 1561311_at LINC01654
4478 1561319_at OTX2-AS1
4479 1561322_at LOC101927450
4480 1561323_at LOC339975
4481 1561327_at LINC00242
4482 1561328_at MIR3663HG
4483 1561329_s_at RPUSD3
4484 1561330_at DSG4
4485 1561331_at ERVMER61-1
4486 1561332_at ATP13A5
4487 1561333_at LOC105370613
4488 1561335_at CYMP-AS1
4489 1561336_at DNASE1L3
4490 1561339_at LINC01416
4491 1561340_at LOC105378311
4492 1561345_at LOC101928009
4493 1561346_at LOC101927166
4494 1561347_a_at LOC101927166
4495 1561348_at LOC339874
4496 1561352_at LINC01204
4497 1561353_at LOC101927690
4498 1561355_at LMNTD2-AS1
4499 1561358_at TXLNA
4500 1561360_at LOC101928661
4501 1561361_at ZNF660
4502 1561365_at NRP1
4503 1561367_a_at LINC00540
4504 1561369_at ELFN2
4505 1561370_at LOC100505716
4506 1561371_at MIR2052HG
4507 1561373_at PACRG-AS1
4508 1561378_at C12orf42
4509 1561383_at LINC01777
4510 1561384_a_at LINC01777
4511 1561386_at LOC102723701
4512 1561387_a_at NXPE1
4513 1561389_at LINC02097
4514 1561391_at STAU2-AS1
4515 1561393_at KIAA1755
4516 1561394_s_at KIAA1755
4517 1561396_at EPHA6
4518 1561398_at LINC01505
4519 1561400_at LINC01180
4520 1561401_at LINC01845
4521 1561402_at LINC00880
4522 1561403_at SOHLH1
4523 1561411_at LINC01222
4524 1561413_at CLMAT3
4525 1561414_at LINC01242
4526 1561419_at LOC101927051
4527 1561420_a_at LOC101927051
4528 1561423_at LINC00535
4529 1561424_at LOC101928907
4530 1561425_a_at ZNF568
4531 1561427_at GRM8-AS1
4532 1561429_a_at MAATS1
4533 1561430_s_at MAATS1
4534 1561432_at LOC105374419
4535 1561433_at MED15P9
4536 1561436_at MARCHF10-DT
4537 1561437_at MCHR2-AS1
4538 1561442_at LINC01148
4539 1561443_at LOC101928535
4540 1561446_at LINC02753
4541 1561448_at LOC105375483
4542 1561450_at LOC101928618
4543 1561451_a_at LOC101928551
4544 1561452_at LOC101928551
4545 1561454_at LINC02493
4546 1561455_at LINC01924
4547 1561459_at DTD1-AS1
4548 1561460_at NCKAP5-AS1
4549 1561469_at LINC02728
4550 1561471_at CPEB2-DT
4551 1561473_at LINC02060
4552 1561474_at LINC01706
4553 1561476_at CASC6
4554 1561478_at LINC00560
4555 1561481_at LINC01700
4556 1561482_at RSU1P2
4557 1561485_at IQCA1
4558 1561486_at ROCK1
4559 1561488_at LOC105377938
4560 1561490_at NPSR1-AS1
4561 1561491_at LOC283214
4562 1561492_at LINC01192
4563 1561493_at LOC105370832
4564 1561500_at CTU2
4565 1561501_s_at CTU2
4566 1561502_x_at CTU2
4567 1561503_at MYLK4
4568 1561504_s_at MYLK4
4569 1561506_at BARX1-DT
4570 1561507_at FFAR1
4571 1561509_at BEND7
4572 1561512_at LOC101928861
4573 1561513_at LOC101927310
4574 1561514_at LINC02864
4575 1561516_at LINC01649
4576 1561517_at SSPN
4577 1561518_at LINC01566
4578 1561519_at LINC02047
4579 1561521_at S100B
4580 1561523_at CCDC65
4581 1561525_at LINC02070
4582 1561527_at LINC01514
4583 1561528_at LINC02405
4584 1561530_at LOC101927164
4585 1561531_at PLCH1-AS1
4586 1561532_at DACT3-AS1
4587 1561535_at LOC101928273
4588 1561536_at LINC02825
4589 1561537_at OGFRP1
4590 1561539_at FZD4-DT
4591 1561540_at LINC00343
4592 1561544_at LINC02402
4593 1561545_at EPN2-AS1
4594 1561546_at FGD5-AS1
4595 1561550_at LOC101928012
4596 1561553_at WARS2-AS1
4597 1561554_at MYOCD-AS1
4598 1561555_at LINC00970
4599 1561557_at LOC105378419
4600 1561558_at PRKG1-AS1
4601 1561559_at LOC101927948
4602 1561565_at LINC02530
4603 1561566_at LINC01098
4604 1561567_at LOC101928491
4605 1561571_at LINC02043
4606 1561572_at LINC02199
4607 1561573_at LINC02620
4608 1561577_at LOC101928475
4609 1561578_s_at SLC25A53
4610 1561585_at RCBTB2
4611 1561587_at LINC00907
4612 1561589_a_at NBEAL1
4613 1561590_a_at CNTFR-AS1
4614 1561592_at LINC02763
4615 1561595_x_at ZNF426-DT
4616 1561605_at LOC101928326
4617 1561607_at LOC101929384
4618 1561609_at MIR548XHG
4619 1561612_at LINC02549
4620 1561614_at SLC8A1
4621 1561615_s_at SLC8A1
4622 1561616_a_at DNAH6
4623 1561617_at DNAH6
4624 1561618_at DPP10-AS3
4625 1561619_at LINGO1-AS2
4626 1561622_at GALNTL6-AS1
4627 1561625_at LOC101928565
4628 1561633_at HMGA2
4629 1561650_s_at LINC02112
4630 1561651_s_at TAL1
4631 1561652_at BECN1
4632 1561660_at SLC25A53
4633 1561665_at LOC100421171
4634 1561666_a_at PSMG3-AS1
4635 1561673_at LINC02204
4636 1561676_at PRICKLE2-AS3
4637 1561677_at MACROD2
4638 1561678_at LINC01722
4639 1561682_at TTLL7-IT1
4640 1561685_a_at LINC02487
4641 1561687_a_at ZNF382
4642 1561688_at LOC101929662
4643 1561691_at LINC00326
4644 1561693_at LRRC52-AS1
4645 1561699_a_at ATP11A-AS1
4646 1561704_at LOC101927829
4647 1561707_at LINC00895
4648 1561708_at CGAS
4649 1561710_at SNX19
4650 1561714_a_at B3GALNT2
4651 1561719_at LOC101928196
4652 1561720_at RECQL5
4653 1561721_a_at C12orf40
4654 1561726_s_at CD81-AS1
4655 1561728_a_at LINC00642
4656 1561731_at LOC101927636
4657 1561732_at LINC01647
4658 1561741_at DDX59-AS1
4659 1561757_a_at TMEM132D-AS1
4660 1561759_at LOC645513
4661 1561760_s_at LOC645513
4662 1561761_x_at LOC645513
4663 1561785_at MUC4
4664 1561795_at LINC01393
4665 1561806_at LINC02065
4666 1561820_at SCN8A
4667 1561846_s_at CCDC168
4668 1561847_at NUDT17
4669 1561849_at PKD1L2
4670 1561850_at LY6E-DT
4671 1561853_a_at IL23R
4672 1561877_at LINC01981
4673 1561880_a_at SIGLEC16
4674 1561881_at LINC01592
4675 1561882_at SYTL3
4676 1561884_at CEPT1
4677 1561890_at TMEM273
4678 1561892_at ZMYM6
4679 1561894_at CYREN
4680 1561897_at LOC105370746
4681 1561899_at CLECL1
4682 1561908_a_at HS3ST3B1
4683 1561923_a_at SF3B6
4684 1561927_at ANKUB1
4685 1561928_s_at ANKUB1
4686 1561939_at DYNC2H1
4687 1561942_x_at ERVK13-1
4688 1561948_at COQ10B
4689 1561951_at SLC5A12
4690 1561960_at CSPG4P5
4691 1561961_at PHF2P1
4692 1561963_at MIR4296
4693 1561965_at SNRPB2
4694 1561966_at LOC101927647
4695 1561969_at ZPLD1
4696 1561973_at SMARCC2
4697 1561976_at C1orf167
4698 1561978_at LOC284798
4699 1561979_at DAAM2-AS1
4700 1561983_at LINC01206
4701 1561984_at LINC00838
4702 1561985_at C14orf39
4703 1561997_at TRIM64EP
4704 1562000_at LINC02092
4705 1562002_at MYOZ3
4706 1562004_x_at MYOZ3
4707 1562005_at RIN3
4708 1562011_at DOCK4-AS1
4709 1562012_at LOC100506730
4710 1562013_a_at LOC100506730
4711 1562019_at NT5DC4
4712 1562020_s_at NT5DC4
4713 1562026_at WNK2
4714 1562028_at CCND3
4715 1562029_at LOC101927495
4716 1562030_at LOC284898
4717 1562031_at JAK2
4718 1562034_at LINC00163
4719 1562038_at LIPC-AS1
4720 1562044_at P4HA3-AS1
4721 1562046_at LINC01788
4722 1562048_at LINC02085
4723 1562052_at LOC101927159
4724 1562053_at LOC101930370
4725 1562054_at PPP4R3C
4726 1562066_at TRIQK
4727 1562073_at LOC101927815
4728 1562074_a_at UNC13C
4729 1562078_at LOC101929172
4730 1562080_at LINC00424
4731 1562081_a_at LINC00424
4732 1562089_at GLYATL1
4733 1562095_at SLMAP
4734 1562103_at LINC01359
4735 1562107_at LOC101928833
4736 1562110_at IWS1
4737 1562116_at LINC01494
4738 1562121_at CHL1-AS1
4739 1562130_at IQCA1
4740 1562133_x_at ZNF90
4741 1562139_a_at FOXP2
4742 1562142_at MTREX
4743 1562152_at LINC02670
4744 1562157_at LINC01526
4745 1562167_a_at DEFB122
4746 1562173_a_at LINC00555
4747 1562190_at LOC101928739
4748 1562209_at DCAF4L1
4749 1562211_a_at ZNF491
4750 1562214_at LINC01107
4751 1562217_at ZBTB44-DT
4752 1562219_at LINC00951
4753 1562222_at LINC01922
4754 1562223_at LINC02297
4755 1562226_at VWDE
4756 1562227_at PDE5A
4757 1562228_s_at PDE5A
4758 1562234_a_at NAV3
4759 1562236_at KAT6B
4760 1562238_at USPL1
4761 1562239_at SGSM1
4762 1562240_at PLXNA4
4763 1562244_at ZNF578
4764 1562245_a_at ZNF578
4765 1562249_at EPHA1-AS1
4766 1562251_a_at LOC574538
4767 1562253_at SLC7A11-AS1
4768 1562254_at STK35
4769 1562255_at SYTL3
4770 1562256_at NLRP1
4771 1562257_x_at NLRP1
4772 1562259_at TEX9
4773 1562261_at AMZ1
4774 1562263_at LOC100507156
4775 1562264_at LOC339685
4776 1562267_s_at ZNF709
4777 1562269_at LOC105377468
4778 1562270_at ARHGEF7
4779 1562271_x_at ARHGEF7
4780 1562272_at LOC101927914
4781 1562273_at CNGA4
4782 1562274_at LOC101928446
4783 1562278_at DNAH1
4784 1562282_at ZNF568
4785 1562287_at SNTG1
4786 1562292_at ANKRD30B
4787 1562294_x_at ANKRD30B
4788 1562295_at ADAMTS9-AS2
4789 1562299_at TTC6
4790 1562301_at C8orf34
4791 1562303_at ZKSCAN3
4792 1562305_x_at ZKSCAN3
4793 1562308_at LINC01579
4794 1562309_s_at PHF21B
4795 1562310_at LINC01813
4796 1562313_at BCORP1
4797 1562317_at FAM186A
4798 1562319_at FAM169B
4799 1562320_at NAV2-AS5
4800 1562321_at PDK4
4801 1562326_at LINC01122
4802 1562329_at CSMD1
4803 1562330_s_at CSMD1
4804 1562336_at CASC2
4805 1562337_at OR7D2
4806 1562338_at MARCHF1
4807 1562348_at LINC00664
4808 1562349_at TRAPPC2
4809 1562352_at SLC7A14-AS1
4810 1562353_x_at SLC7A14-AS1
4811 1562364_at GVINP1
4812 1562365_at LOC286177
4813 1562367_at C15orf54
4814 1562368_at CARD11
4815 1562371_s_at VWA3B
4816 1562372_at SV2C
4817 1562378_s_at PROM2
4818 1562381_at HLA-F-AS1
4819 1562383_at MIR4313
4820 1562386_s_at ZNF501
4821 1562387_at CPLANE1
4822 1562388_at LOC285819
4823 1562389_at LOC101927359
4824 1562391_at B3GALNT2
4825 1562392_at MRPL23
4826 1562403_a_at SLC8A3
4827 1562408_at LOC101926984
4828 1562409_s_at LOC101926984
4829 1562411_at MYLK3
4830 1562412_at GPR89B
4831 1562413_at LINC00167
4832 1562415_a_at SPOCD1
4833 1562418_at LOC105372762
4834 1562424_at LOC285889
4835 1562425_at STK24
4836 1562426_a_at STK24
4837 1562428_at LOC654780
4838 1562433_at LINC01181
4839 1562434_at UNK
4840 1562436_at CARS-AS1
4841 1562439_at NCOA3
4842 1562440_at MAP3K13
4843 1562442_a_at SSBP1
4844 1562443_at CLVS2
4845 1562446_at ZNF391
4846 1562447_a_at PPP1R26-AS1
4847 1562449_s_at LARGE-AS1
4848 1562455_at LOC101929586
4849 1562457_at NCKAP5L
4850 1562458_at UBE2W
4851 1562460_at CNDP2
4852 1562462_at DNAH10
4853 1562463_at LINC01920
4854 1562469_at CASC15
4855 1562470_at TCEANC2
4856 1562474_at WARS2-AS1
4857 1562475_at TEX41
4858 1562477_at EBF2
4859 1562478_at LINC00659
4860 1562481_at PCBP1-AS1
4861 1562484_at MEIOC
4862 1562487_at LOC101927623
4863 1562488_at PIEZO2
4864 1562490_at THEM5
4865 1562491_at LOC101928622
4866 1562492_at LOC340090
4867 1562495_at ANKFY1
4868 1562496_at LOC339539
4869 1562509_at TMEM108-AS1
4870 1562510_at LINC01343
4871 1562511_at LYST
4872 1562512_at SMPDL3A
4873 1562516_at WDR60
4874 1562520_at LOC101929473
4875 1562523_at LINC01877
4876 1562524_at THSD4-AS1
4877 1562527_at LOC441666
4878 1562537_at FCER1A
4879 1562540_at LINC02260
4880 1562549_at LINC01271
4881 1562557_at LINC02837
4882 1562558_at LINC01720
4883 1562559_at CARD19
4884 1562562_at ANKUB1
4885 1562563_at HCN1
4886 1562566_at TRAF3IP2-AS1
4887 1562568_at LOC400541
4888 1562573_at CYP17A1
4889 1562581_at LOC254028
4890 1562587_at CLNK
4891 1562589_at LINC01756
4892 1562590_at PRTG
4893 1562591_a_at OFCC1
4894 1562595_at GALNTL6-AS1
4895 1562596_at LINC00437
4896 1562597_at LINC02150
4897 1562598_at DLG5-AS1
4898 1562601_at LINC01121
4899 1562604_at EPCAM-DT
4900 1562606_a_at LINC02709
4901 1562617_at SLC25A48-AS1
4902 1562619_at NME9
4903 1562621_at LOC101927040
4904 1562623_at LINC02135
4905 1562625_at FRYL
4906 1562628_at KRT40
4907 1562629_a_at KRT40
4908 1562630_at LOC101928651
4909 1562631_at TEX26-AS1
4910 1562632_at LOC285191
4911 1562633_at RMST
4912 1562634_at LINC01689
4913 1562637_at SAMD12
4914 1562638_at LOC339874
4915 1562639_at KIF6
4916 1562640_at HOXA-AS2
4917 1562641_at FAM122C
4918 1562643_at LOC101929279
4919 1562644_at MTHFD2L
4920 1562645_at LOC401176
4921 1562648_at CCDC88A
4922 1562650_at FRYL
4923 1562651_at ZSCAN1
4924 1562653_at LOC101929413
4925 1562655_at LOC101927447
4926 1562657_a_at C10orf90
4927 1562659_at LINC02139
4928 1562664_at LOC102724434
4929 1562670_at LINC02833
4930 1562671_s_at LINC02833
4931 1562675_at FAAP20
4932 1562681_at KRTAP5-AS1
4933 1562682_at RORA-AS1
4934 1562683_a_at LINC01097
4935 1562689_at GCSIR
4936 1562690_at LOC101929319
4937 1562691_at FGF10-AS1
4938 1562693_at LOC105372520
4939 1562694_at IGF2BP2-AS1
4940 1562695_at FOXN4
4941 1562696_at FAM155A-IT1
4942 1562697_at LINC002481
4943 1562698_x_at LINC002481
4944 1562699_at LOC101928847
4945 1562701_at CTD-2297D10.2
4946 1562703_at LINC00964
4947 1562710_at LOC101928553
4948 1562712_at LRRC8C
4949 1562713_a_at NETO1
4950 1562716_at LINC02800
4951 1562717_at LINC00299
4952 1562718_at LOC102724449
4953 1562719_at LINC01676
4954 1562720_at LINC02254
4955 1562724_at LINC02153
4956 1562728_at LINC01533
4957 1562731_s_at MDS2
4958 1562732_at TMEM232
4959 1562733_at LINC00092
4960 1562736_at LHX9
4961 1562738_a_at USP3-AS1
4962 1562739_at LOC285593
4963 1562740_at DNAJB8-AS1
4964 1562741_at UBXN4
4965 1562742_at LINC01362
4966 1562743_at ZNF33B
4967 1562747_at IL6R-AS1
4968 1562748_at LINGO1-AS1
4969 1562749_at LOC644090
4970 1562753_at ST6GALNAC5
4971 1562754_at LOC339260
4972 1562759_at LOC101927044
4973 1562760_at LINC01751
4974 1562761_at NMRK1
4975 1562762_at C3orf56
4976 1562764_at LOC100507351
4977 1562765_at WWTR1-AS1
4978 1562770_at SPATA13
4979 1562771_at LOC101928277
4980 1562772_a_at DAND5
4981 1562775_at NUDT12
4982 1562776_at LINC02579
4983 1562777_at ERV3-1
4984 1562778_at FAM166A
4985 1562785_at HERC6
4986 1562786_at LINC01864
4987 1562788_at LINC01342
4988 1562789_at ZNF229
4989 1562790_at NCALD
4990 1562791_at MYCBPAP
4991 1562792_at LOC101927157
4992 1562797_at LOC101927467
4993 1562801_at LINC02201
4994 1562802_at LINC00210
4995 1562803_at LRRC37A5P
4996 1562805_at TLR8-AS1
4997 1562811_at CTD-2194D22.4
4998 1562812_at ZNF32-AS3
4999 1562815_at EFCAB6
5000 1562818_at NMNAT2
5001 1562821_a_at DSCAM-AS1
5002 1562822_at LOC101928389
5003 1562823_at ROR1-AS1
5004 1562825_at LOC105372404
5005 1562826_at PLCE1-AS2
5006 1562827_at DIO2-AS1
5007 1562829_at LINC01734
5008 1562830_at METTL15
5009 1562831_a_at WDR11-AS1
5010 1562832_at IGF2BP2-AS1
5011 1562836_at DDX6
5012 1562839_at LINC00894
5013 1562841_at LOC339666
5014 1562844_at LINC01115
5015 1562845_at EP400P1
5016 1562847_at LOC101929297
5017 1562848_at IST1
5018 1562850_at LOC101928283
5019 1562854_at CCDC181
5020 1562857_at LOC101928417
5021 1562860_at LINC02850
5022 1562861_at LINC01231
5023 1562864_at PACRG-AS2
5024 1562869_at LINC01648
5025 1562870_at ETS1-AS1
5026 1562871_at AOX2P
5027 1562876_s_at MIR4435-2HG
5028 1562878_at LOC102723704
5029 1562885_at LINC02287
5030 1562888_at GLB1L3
5031 1562892_at CHCHD5
5032 1562893_at LOC101927657
5033 1562895_at LOC101927502
5034 1562896_at TNRC18
5035 1562901_at LINC01197
5036 1562902_at LOC101927723
5037 1562903_at FAM86B3P
5038 1562904_s_at FAM86B3P
5039 1562906_at FAM170A
5040 1562908_at LINC02796
5041 1562909_at LINC00862
5042 1562910_at SH3PXD2B
5043 1562914_a_at LINC00905
5044 1562915_at LOC101927513
5045 1562916_at LINC00102
5046 1562919_at DENND10
5047 1562920_at LOC441086
5048 1562921_at EP300-AS1
5049 1562923_at LINC02426
5050 1562924_at LOC340357
5051 1562930_at SRRM2-AS1
5052 1562934_at LINC02240
5053 1562938_at FAHD2CP
5054 1562939_at CARMIL1
5055 1562943_at MACROD2-AS1
5056 1562945_at LOC105378130
5057 1562949_at LINC00358
5058 1562953_s_at WDFY3-AS2
5059 1562960_at KCNQ1-AS1
5060 1562966_at KIAA1217
5061 1562969_at DNMBP
5062 1562972_at LINC00929
5063 1562973_at LOC101928201
5064 1562981_at HBB
5065 1562982_at LINC01448
5066 1562983_at LINC02483
5067 1562984_at LOC101928937
5068 1562988_at ZSCAN30
5069 1562989_at LOC101929902
5070 1562990_at LINC00564
5071 1562991_at ZNF292
5072 1562997_a_at LOC105374042
5073 1563003_at ITGAX
5074 1563005_at ERLNC1
5075 1563007_at LINC02325
5076 1563009_at LOC284930
5077 1563010_at ITGB8
5078 1563013_at LINC02743
5079 1563014_at RPS15
5080 1563015_at LOC101928135
5081 1563018_at TBX5
5082 1563022_at CCDC160
5083 1563027_at LINC01821
5084 1563031_at SCN1A-AS1
5085 1563034_at GPD1
5086 1563035_x_at GPD1
5087 1563039_at LARGE-AS1
5088 1563040_s_at LARGE-AS1
5089 1563042_at LOC338694
5090 1563043_at LINC00620
5091 1563044_at MYOSLID-AS1
5092 1563051_at OSBP
5093 1563053_at LINC02158
5094 1563059_at LINC02243
5095 1563062_at LINC00460
5096 1563063_at LINC01049
5097 1563070_at LINC01395
5098 1563071_at ADAMTSL4-AS2
5099 1563073_at LINC01282
5100 1563074_at LINC01743
5101 1563078_at LOC101929460
5102 1563082_at LINC00486
5103 1563083_s_at LINC00486
5104 1563086_at LOC101928894
5105 1563088_a_at AATBC
5106 1563089_at LOC101926948
5107 1563090_at CCDC33
5108 1563097_at DNAH12
5109 1563098_at IGFN1
5110 1563099_at LOC100507053
5111 1563101_at ARNTL2-AS1
5112 1563103_at PLCE1-AS2
5113 1563107_at LINC01687
5114 1563108_at ELFN2
5115 1563111_a_at PIGX
5116 1563113_at UBR4
5117 1563114_at RNF17
5118 1563116_at LINC02353
5119 1563117_at LINC01904
5120 1563119_at LINC02078
5121 1563120_at PKP4-AS1
5122 1563121_at LINC02126
5123 1563127_at LINC01428
5124 1563132_at LINC01169
5125 1563135_at LINC02375
5126 1563137_at MGAT5B
5127 1563142_at LOC105373418
5128 1563143_at LOC100507065
5129 1563145_at LINC00301
5130 1563154_at LOC101927790
5131 1563157_at FOXP1-AS1
5132 1563160_at F11
5133 1563165_at LOC101928978
5134 1563168_at NRG1-IT1
5135 1563170_at LINC01957
5136 1563171_at GNA14-AS1
5137 1563174_at LINC01243
5138 1563182_at ACVR1C
5139 1563185_at LINC01828
5140 1563188_at LINC01986
5141 1563190_at LOC105372069
5142 1563204_at ZNF627
5143 1563207_at IGF2BP2-AS1
5144 1563208_s_at IGF2BP2-AS1
5145 1563209_a_at MACROD2
5146 1563219_at NADK2-AS1
5147 1563221_at LOC414300
5148 1563222_at TMBIM4
5149 1563223_a_at CENPI
5150 1563226_at SLC38A10
5151 1563228_x_at SLC38A10
5152 1563241_at LOC101927018
5153 1563245_at CLYBL-AS2
5154 1563246_at LINC01432
5155 1563247_at LINC01656
5156 1563250_at LINC01875
5157 1563252_at ERBB3
5158 1563253_s_at ERBB3
5159 1563254_a_at FAM170B-AS1
5160 1563255_at FAM170B-AS1
5161 1563260_at LINC00587
5162 1563263_at PLCG2
5163 1563265_at HNF4A-AS1
5164 1563272_at TBC1D8B
5165 1563274_at LOC101929269
5166 1563283_at LOC101927247
5167 1563287_at LINC02270
5168 1563290_at DNAH3
5169 1563296_at LINC00572
5170 1563297_s_at LOC101928907
5171 1563298_at LINC01831
5172 1563300_at LINC02443
5173 1563315_s_at ERICH1
5174 1563316_at NEGR1-IT1
5175 1563318_s_at MAGIX
5176 1563321_s_at MLLT10
5177 1563324_at LOC100129603
5178 1563327_a_at LINC01545
5179 1563335_at IRGM
5180 1563344_at ZNF628
5181 1563346_at C21orf91-OT1
5182 1563361_at RNF216
5183 1563367_at MAPT-AS1
5184 1563369_at LINC00173
5185 1563370_at LINC02757
5186 1563373_at LINC01220
5187 1563376_at LOC101929174
5188 1563385_at LINC00307
5189 1563389_at TH2LCRR
5190 1563391_at LINC01737
5191 1563397_at LOC105374768
5192 1563405_at ATP4B
5193 1563407_x_at ATP4B
5194 1563427_at LINC01809
5195 1563431_x_at CALM3
5196 1563445_x_at CTSLP8
5197 1563452_at AVL9
5198 1563454_at SOX6
5199 1563455_at SIK3
5200 1563456_at CCDC141
5201 1563458_at PARVA
5202 1563462_at LINC01091
5203 1563465_at PKD1L1
5204 1563466_at MYLK
5205 1563471_at EPG5
5206 1563474_at ETFBKMT
5207 1563475_s_at ETFBKMT
5208 1563478_at KIAA1671
5209 1563483_at LINC00869
5210 1563484_at LINC01847
5211 1563488_at TMEM132B
5212 1563489_at LOC285638
5213 1563495_at SLC9C2
5214 1563496_at RNF217-AS1
5215 1563497_at USP25
5216 1563498_s_at SLC25A45
5217 1563502_at ZDHHC2
5218 1563505_at DUSP16
5219 1563511_at DKFZp451B082
5220 1563512_at NOS1AP
5221 1563513_at SYTL4
5222 1563521_at MOB3B
5223 1563522_at DDX10
5224 1563524_a_at ITPK1-AS1
5225 1563528_at RAPGEF4-AS1
5226 1563532_at HMCN2
5227 1563533_at GADL1
5228 1563539_at LOC101927610
5229 1563542_a_at SCML4
5230 1563549_a_at ANO8
5231 1563559_at FMN1
5232 1563560_at AHNAK
5233 1563563_at CCDC40
5234 1563565_at INPP5B
5235 1563568_at LINC00559
5236 1563571_at CTBP1-AS
5237 1563572_at LINC02011
5238 1563581_at RPL34-AS1
5239 1563584_at PIEZO2
5240 1563586_at LOC401324
5241 1563587_at CDH4
5242 1563589_at LOC340184
5243 1563595_at SRGAP3
5244 1563606_a_at LOC286359
5245 1563607_x_at LOC286359
5246 1563608_a_at KCNT1
5247 1563610_at LOC157273
5248 1563614_at MTBP
5249 1563620_at BTRC
5250 1563629_a_at ERVK13-1
5251 1563632_at TMEM72-AS1
5252 1563635_at ITGA9-AS1
5253 1563637_at LOC729652
5254 1563638_at TVP23A
5255 1563639_a_at FHAD1
5256 1563641_a_at SNX20
5257 1563646_a_at TMEM67
5258 1563655_at TNNT2
5259 1563657_at PLXND1
5260 1563658_a_at SYT9
5261 1563659_at HERC6
5262 1563662_at LYRM4-AS1
5263 1563668_at MORN1
5264 1563670_at ZSCAN23
5265 1563671_at AFG1L
5266 1563673_a_at C2CD6
5267 1563674_at FCRL2
5268 1563677_at CDON
5269 1563679_at LINC01104
5270 1563680_at LOC284950
5271 1563685_at LOC285422
5272 1563687_a_at FRYL
5273 1563696_at HSD17B4
5274 1563707_at LOC105369748
5275 1563708_at SFXN5
5276 1563720_at GPR141
5277 1563725_at ZNF583
5278 1563728_at LINC00032
5279 1563742_at LINC00842
5280 1563743_at LINC01555
5281 1563744_a_at DISC1
5282 1563745_a_at ZMIZ1-AS1
5283 1563750_at LRRC37A8P
5284 1563754_at GRIK2
5285 1563770_at ZBTB8B
5286 1563771_a_at LOC101929073
5287 1563772_a_at LAMA3
5288 1563776_at LOC100507283
5289 1563781_at GARS-DT
5290 1563783_a_at ZNF333
5291 1563787_a_at CAGE1
5292 1563792_at AMN
5293 1563794_s_at IFT122
5294 1563796_s_at EARS2
5295 1563800_at LINC02762
5296 1563802_at LINC01226
5297 1563805_a_at FAM83C
5298 1563808_at MCF2L
5299 1563809_a_at MCF2L
5300 1563814_at C2orf50
5301 1563816_at GAB4
5302 1563821_at LINC00858
5303 1563827_at LOC158434
5304 1563830_a_at FHAD1
5305 1563833_at INPP4B
5306 1563834_a_at AKNAD1
5307 1563839_at TBC1D7
5308 1563842_at PIGG
5309 1563849_at SH2D4B
5310 1563853_at LOC283045
5311 1563854_s_at LOC283045
5312 1563862_at TCEANC
5313 1563863_x_at TCEANC
5314 1563867_at LOC283194
5315 1563868_a_at SPATA31E1
5316 1563872_at LOC284395
5317 1563874_at WDR72
5318 1563876_at C1orf220
5319 1563878_a_at LOC338963
5320 1563881_at MAGI1
5321 1563882_a_at RAPGEF5
5322 1563887_at INTS4P1
5323 1563894_at LINC02487
5324 1563897_at CRABP1
5325 1563899_at LCTL
5326 1563900_at FAM83B
5327 1563904_at LOC100129620
5328 1563906_at SOBP
5329 1563907_at GARNL3
5330 1563913_at LINC02044
5331 1563916_at WDR11-AS1
5332 1563919_a_at CEP89
5333 1563920_at DENND10
5334 1563927_a_at LOC401463
5335 1563933_a_at PLD5
5336 1563943_at PPARGC1B
5337 1563945_at YWHAEP7
5338 1563947_a_at ERC1
5339 1563961_at FHAD1
5340 1563969_at LINC02145
5341 1563970_at MRPS27
5342 1563975_at RNF130
5343 1563978_at CFAP74
5344 1563983_at TPT1-AS1
5345 1563993_at LOC101929268
5346 1563997_at CEP41
5347 1564000_at ANKRD31
5348 1564002_a_at AK9
5349 1564008_at COL27A1
5350 1564010_at CAST
5351 1564012_at LINC01512
5352 1564015_at PIEZO2
5353 1564017_at COL18A1-AS1
5354 1564022_at ZNF804B
5355 1564029_at USP49
5356 1564031_a_at RELL2
5357 1564039_at ZSCAN23
5358 1564040_a_at TMEM235
5359 1564044_at KNCN
5360 1564049_at LOC339593
5361 1564050_at RDM1P5
5362 1564052_at TREML4
5363 1564053_a_at YTHDF3
5364 1564060_at LINC00934
5365 1564063_a_at ATP11B
5366 1564064_a_at ATP11B
5367 1564066_at TMEM151B
5368 1564067_x_at TMEM151B
5369 1564069_at HOTTIP
5370 1564070_s_at HOTTIP
5371 1564072_at MYH16
5372 1564075_a_at MEIOC
5373 1564078_at LOC101928551
5374 1564083_at LINC01844
5375 1564084_at CAD
5376 1564093_at NEK1
5377 1564097_at SUCLG2-AS1
5378 1564109_at LOC284865
5379 1564112_at FAM71A
5380 1564117_at HMCN2
5381 1564122_at LINC00514
5382 1564125_at LINC02537
5383 1564128_at QPRT
5384 1564129_a_at QPRT
5385 1564130_x_at QPRT
5386 1564131_a_at BSN-DT
5387 1564138_at FBXW12
5388 1564139_at A2M-AS1
5389 1564144_at LINC02533
5390 1564149_at LINC01238
5391 1564150_a_at LINC01619
5392 1564158_a_at VAC14-AS1
5393 1564160_at DTHD1
5394 1564164_at DENND1B
5395 1564165_at LOC100630923
5396 1564166_s_at LOC100630923
5397 1564169_at LOC101928519
5398 1564175_at LINC00960
5399 1564178_at LINC00841
5400 1564190_x_at ZNF519
5401 1564193_at KIAA2012
5402 1564194_a_at MS4A15
5403 1564198_a_at C10orf90
5404 1564200_at LINC00607
5405 1564203_at LOC147004
5406 1564204_at LINC00869
5407 1564207_at LINC00957
5408 1564208_x_at LINC00957
5409 1564209_at LINC00700
5410 1564211_at LINC01550
5411 1564212_at LOC101929762
5412 1564220_a_at LINC01234
5413 1564224_x_at C1RL-AS1
5414 1564231_at IFT80
5415 1564233_at FLJ33534
5416 1564238_a_at WDR49
5417 1564241_at ATP1A4
5418 1564242_at TRPM2-AS
5419 1564244_a_at LARGE-AS1
5420 1564251_at EMID1
5421 1564253_at LOC285766
5422 1564254_at KY
5423 1564257_at ACTA2-AS1
5424 1564263_at LINC00330
5425 1564272_a_at KLHDC1
5426 1564274_at C9orf47
5427 1564276_at IRF1-AS1
5428 1564280_x_at LOC100133920
5429 1564281_at LINC00491
5430 1564282_a_at LINC00491
5431 1564285_at HFM1
5432 1564287_at LINC00410
5433 1564295_at LINC02595
5434 1564300_at IQCF5-AS1
5435 1564301_a_at RPAIN
5436 1564307_a_at A2ML1
5437 1564308_a_at MPP7
5438 1564309_at LINC00486
5439 1564310_a_at PARP15
5440 1564315_at C8orf49
5441 1564318_at POLR3A
5442 1564319_at FAM71E2
5443 1564323_at LINC02023
5444 1564327_at LOC642696
5445 1564333_a_at PSAPL1
5446 1564334_at LINC00304
5447 1564337_at LOC101929538
5448 1564338_at MRTFA-AS1
5449 1564339_a_at CHRM3
5450 1564344_at ATP9B
5451 1564352_at CECR3
5452 1564356_at ZNF568
5453 1564359_a_at CCDC144NL-AS1
5454 1564360_a_at CCDC144NL-AS1
5455 1564362_x_at ZNF843
5456 1564367_at CXXC1P1
5457 1564371_a_at CASC2
5458 1564372_s_at CASC2
5459 1564373_a_at LINC02175
5460 1564377_at SHANK2
5461 1564381_s_at CEBPZOS
5462 1564383_s_at LINC02076
5463 1564386_at TXNDC8
5464 1564387_at DOP1A
5465 1564392_at LINC00320
5466 1564399_a_at ARMCX4
5467 1564400_at SMIM21
5468 1564401_at LOC400748
5469 1564402_at LINC02003
5470 1564403_at GVQW1
5471 1564413_at LINC01356
5472 1564414_a_at PNLDC1
5473 1564421_at DLGAP2-AS1
5474 1564423_a_at SEC16B
5475 1564426_x_at LOC729732
5476 1564431_a_at LCNL1
5477 1564435_a_at KRT72
5478 1564439_a_at MRGPRG-AS1
5479 1564443_at DLEU2
5480 1564444_at LOC100130264
5481 1564446_at LOC284930
5482 1564449_at USP2-AS1
5483 1564459_at DDC-AS1
5484 1564460_at LINC01281
5485 1564463_at KLF13
5486 1564466_at SOX9-AS1
5487 1564467_at FAM161A
5488 1564469_at LMOD3
5489 1564473_at ESCO2
5490 1564474_at ZBED3-AS1
5491 1564475_s_at ZBED3-AS1
5492 1564482_at ATP5PO
5493 1564485_at LINC00887
5494 1564490_at LINC01165
5495 1564491_at SPANXA2-OT1
5496 1564494_s_at P4HB
5497 1564504_at ASIC5
5498 1564511_a_at FSTL4
5499 1564514_at SNRK
5500 1564520_s_at PRMT5
5501 1564521_x_at PRMT5
5502 1564525_at GSN
5503 1564533_at LOC643711
5504 1564536_at ASB10
5505 1564537_a_at ASB10
5506 1564539_at LINC02026
5507 1564561_at LINC01442
5508 1564573_at IFITM10
5509 1564590_a_at OFCC1
5510 1564591_a_at TMC1
5511 1564595_at LINC01103
5512 1564598_a_at VWA3B
5513 1564600_a_at CCDC36
5514 1564601_at LINC00221
5515 1564603_at NUTM1
5516 1564621_a_at MEI1
5517 1564627_at DNAJC13
5518 1564630_at EDN1
5519 1564635_a_at FHAD1
5520 1564637_a_at FAM98B
5521 1564640_at MGA
5522 1564642_at RUNX1T1
5523 1564651_at SMIM13
5524 1564653_s_at LEKR1
5525 1564658_at NAT16
5526 1564662_at ZNF852
5527 1564670_at RAMP2-AS1
5528 1564674_a_at CDC20B
5529 1564679_at ASB15
5530 1564683_at TBL3
5531 1564684_at BTN2A2
5532 1564685_a_at PACRG-AS2
5533 1564688_a_at RAD9B
5534 1564691_at TMSB15B-AS1
5535 1564697_a_at LINC01144
5536 1564705_at GLS2
5537 1564706_s_at GLS2
5538 1564707_x_at GLS2
5539 1564709_at LINC02843
5540 1564713_a_at FOXN4
5541 1564721_at LOC101927588
5542 1564736_a_at CASP12
5543 1564746_at SLC9B2
5544 1564757_a_at CCDC148
5545 1564777_at HYAL6P
5546 1564783_x_at OFCC1
5547 1564785_at LINC01599
5548 1564786_at VSIG10L2
5549 1564790_at ST7-AS2
5550 1564796_at EMP1
5551 1564803_at KRTAP11-1
5552 1564805_a_at OFCC1
5553 1564816_at C14orf178
5554 1564823_at CDC42BPG
5555 1564828_at CRACD
5556 1564837_at LOC151760
5557 1564838_a_at LOC151760
5558 1564868_a_at FAM117B
5559 1564872_at CFAP69
5560 1564876_s_at FOXP2
5561 1564878_at LINC01922
5562 1564881_at LINC01618
5563 1564883_a_at TAS1R1
5564 1564897_at TNR
5565 1564909_at LOC101928495
5566 1564911_at SNHG4
5567 1564921_at KRTAP13-1
5568 1564945_at TBX20
5569 1564960_at KRTAP7-1
5570 1564962_at ZNF92
5571 1564963_x_at ZNF92
5572 1564970_at SETDB2
5573 1564972_x_at SETDB2
5574 1564974_at KRTAP8-1
5575 1564985_a_at SLC8A1
5576 1565000_a_at TCP11L2
5577 1565016_at PRMT1
5578 1565026_a_at OFCC1
5579 1565027_at OFCC1
5580 1565034_s_at AFF3
5581 1565065_at OFCC1
5582 1565080_at SRC
5583 1565082_x_at SRC
5584 1565111_x_at OFCC1
5585 1565130_at MAP3K2
5586 1565131_x_at MAP3K2
5587 1565132_at RBMY3AP
5588 1565149_at DYNC2H1
5589 1565150_at GDPGP1
5590 1565162_s_at MGST1
5591 1565228_s_at ALB
5592 1565242_at TNXB
5593 1565254_s_at ELL
5594 1565269_s_at ATF1
5595 1565306_a_at SLC8A1
5596 1565320_at RBMY3AP
5597 1565329_at POLE4
5598 1565337_at DNAH6
5599 1565338_x_at DNAH6
5600 1565339_at DNAH10
5601 1565346_a_at ATP1A4
5602 1565347_s_at TFE3
5603 1565358_at RARA
5604 1565389_s_at GRM5
5605 1565406_a_at LHX9
5606 1565407_at LHX9
5607 1565424_at LINC00529
5608 1565436_s_at KMT2A
5609 1565446_at HPRT1
5610 1565454_at XAGE-4
5611 1565483_at EGFR
5612 1565484_x_at EGFR
5613 1565525_a_at TCP11L2
5614 1565527_x_at TCP11L2
5615 1565537_at NKX1-1
5616 1565544_at RNF141
5617 1565546_at RNF141
5618 1565554_at LINC00628
5619 1565556_at LINC00628
5620 1565559_at MAGIX
5621 1565580_s_at TATDN2
5622 1565583_at ZSCAN5A
5623 1565588_at SP140L
5624 1565602_at PCDH9
5625 1565603_at PWP2
5626 1565604_at PWP2
5627 1565608_at LOC100287290
5628 1565611_at DYNLRB1
5629 1565612_at DYNLRB1
5630 1565618_at KIAA1671
5631 1565620_at AGAP4
5632 1565628_at LRRK1
5633 1565637_at PMP22
5634 1565638_at PMP22
5635 1565639_a_at PMP22
5636 1565641_at BMERB1
5637 1565653_at MROH1
5638 1565657_at CMTM6
5639 1565659_at FUT6
5640 1565660_at FUT6
5641 1565661_x_at FUT6
5642 1565662_at MUC6
5643 1565666_s_at MUC6
5644 1565668_at TUBA1B
5645 1565673_at FCGR2A
5646 1565677_at PRSS23
5647 1565680_at DIP2C
5648 1565681_s_at DIP2C
5649 1565684_at LOC400940
5650 1565685_at LOC400940
5651 1565693_at DTYMK
5652 1565694_at DTYMK
5653 1565699_at HECTD2
5654 1565702_at SMAD4
5655 1565703_at SMAD4
5656 1565716_at FUS
5657 1565717_s_at FUS
5658 1565731_at ALDH3B1
5659 1565737_at SCTR
5660 1565738_at SCTR
5661 1565741_at LOC105369974
5662 1565743_at N4BP2L2
5663 1565746_at IPO5P1
5664 1565748_at IPO5P1
5665 1565751_at FGD2
5666 1565752_at FGD2
5667 1565754_x_at FGD2
5668 1565755_at METAP1D
5669 1565756_a_at METAP1D
5670 1565765_x_at MEDAG
5671 1565772_at PAK1
5672 1565774_at PIEZO2
5673 1565775_at LOC101927410
5674 1565778_at ABCA8
5675 1565780_at ABCA8
5676 1565784_at TNK2-AS1
5677 1565795_at DUOX1
5678 1565799_at RAB3IP
5679 1565800_x_at RAB3IP
5680 1565805_at EDRF1-DT
5681 1565806_at EDRF1-DT
5682 1565812_at TRIM36
5683 1565814_at TRIM36
5684 1565816_at IKZF1
5685 1565817_at IKZF1
5686 1565818_s_at IKZF1
5687 1565823_at SEPTIN7
5688 1565829_at CEP295
5689 1565836_at LOC100506411
5690 1565837_at LOC100506411
5691 1565843_s_at BRPF3
5692 1565844_at BRPF3
5693 1565846_at GS1-124K5.11
5694 1565849_a_at SRRM5
5695 1565858_at SNORA71A
5696 1565859_at SNORA71A
5697 1565862_a_at TJP2
5698 1565866_a_at ZBED6
5699 1565868_at CD44
5700 1565898_at METTL15
5701 1565900_at METTL15
5702 1565905_at LOC400627
5703 1565906_at NADSYN1
5704 1565908_at NADSYN1
5705 1565911_at ACTG1P17
5706 1565912_at ACTG1P17
5707 1565925_at SLC17A4
5708 1565934_at ZGRF1
5709 1565935_at ZGRF1
5710 1565936_a_at LMO3
5711 1565937_a_at LMO3
5712 1565939_at C5orf22
5713 1565947_a_at CHML
5714 1565949_x_at CHML
5715 1565951_s_at CHML
5716 1566080_at GPR176-DT
5717 1566081_at DLEU7
5718 1566093_at ARHGEF12
5719 1566099_at CD6
5720 1566101_at TTLL5
5721 1566102_at TTLL5
5722 1566105_at MFN2
5723 1566108_at MYNN
5724 1566109_at MYNN
5725 1566110_at PIEZO1
5726 1566111_at PIEZO1
5727 1566123_at FABP6
5728 1566124_a_at FABP6
5729 1566127_at LIMS1
5730 1566129_at LIMS1
5731 1566134_at CARHSP1
5732 1566135_at CARHSP1
5733 1566139_at HOPX
5734 1566140_at HOPX
5735 1566147_a_at ANKRD20A12P
5736 1566149_at CALML4
5737 1566150_at CALML4
5738 1566171_at RFFL
5739 1566176_at CLYBL-AS1
5740 1566190_at SUZ12
5741 1566191_at SUZ12
5742 1566207_at TCEA1
5743 1566208_at TCEA1
5744 1566219_at KRTAP5-AS1
5745 1566235_at DGCR12
5746 1566236_at DGCR12
5747 1566251_at SH3GL1P1
5748 1566256_s_at GPR180
5749 1566257_at GPR180
5750 1566272_at RALGAPA1
5751 1566276_at OR5E1P
5752 1566277_at OR5E1P
5753 1566288_at OR2M4
5754 1566289_at OR2M4
5755 1566301_at PPP1R11
5756 1566302_at PPP1R11
5757 1566303_s_at PPP1R11
5758 1566323_at MAF
5759 1566324_a_at MAF
5760 1566337_x_at CHML
5761 1566339_at SNORD8
5762 1566340_at SNORD8
5763 1566342_at SOD2
5764 1566362_at DNTT
5765 1566363_at DNTT
5766 1566402_at SNORA68
5767 1566433_at PLD4
5768 1566440_at CTNND2
5769 1566447_at CD6
5770 1566448_at CD6
5771 1566464_at KCNK1
5772 1566465_at KCNK1
5773 1566471_at LOC100996506
5774 1566473_a_at LOC100996506
5775 1566478_at MEIOC
5776 1566480_x_at MEIOC
5777 1566505_at ERVK13-1
5778 1566507_a_at FBXO9
5779 1566509_s_at FBXO9
5780 1566511_at FBXO9
5781 1566513_a_at GNG4
5782 1566514_at CWF19L2
5783 1566515_at CWF19L2
5784 1566526_at LINC00927
5785 1566528_at CUX2
5786 1566538_at MAGI1
5787 1566539_at MAGI1
5788 1566544_at PPP5D1
5789 1566555_at BAIAP2-DT
5790 1566557_at BAIAP2-DT
5791 1566558_x_at BAIAP2-DT
5792 1566602_at RPUSD3
5793 1566603_s_at RPUSD3
5794 1566605_at TEX9
5795 1566606_a_at TEX9
5796 1566646_at LDC1P
5797 1566647_s_at LDC1P
5798 1566664_at CCDC168
5799 1566665_at CCDC168
5800 1566670_at PDXK
5801 1566671_a_at PDXK
5802 1566677_at MMP2
5803 1566678_at MMP2
5804 1566680_at LOC105371352
5805 1566700_at VRK3
5806 1566701_at VRK3
5807 1566720_at RPS10P7
5808 1566721_at SVEP1
5809 1566722_a_at SVEP1
5810 1566735_at LINC01346
5811 1566737_at LINC01346
5812 1566739_at PLCE1
5813 1566740_at PLCE1
5814 1566760_at LINC00884
5815 1566761_a_at LINC00884
5816 1566764_at MACC1
5817 1566766_a_at MACC1
5818 1566775_at DNAH1
5819 1566776_at DNAH1
5820 1566784_at NSF
5821 1566785_x_at NSF
5822 1566814_at FGF22
5823 1566816_at FGF22
5824 1566831_at SBF2-AS1
5825 1566832_at TOP1P2
5826 1566833_x_at TOP1P2
5827 1566843_at PER4
5828 1566844_at PER4
5829 1566851_at TRIM42
5830 1566852_at TRIM42
5831 1566861_at GATM
5832 1566865_at FAM200A
5833 1566888_at THADA
5834 1566889_at THADA
5835 1566901_at TGIF1
5836 1566908_at STPG3
5837 1566916_at HPYR1
5838 1566917_at HPYR1
5839 1566926_at LINC00527
5840 1566927_at LINC00527
5841 1566930_at TFB2M
5842 1566931_at TFB2M
5843 1566932_x_at TFB2M
5844 1566934_at TYRO3P
5845 1566935_at TYRO3P
5846 1566956_at OR7E104P
5847 1566957_at OR7E104P
5848 1566967_at SPRY4-IT1
5849 1566968_at SPRY4-IT1
5850 1566987_s_at LINC00674
5851 1566989_at ARID1B
5852 1566990_x_at ARID1B
5853 1566991_at ARID1B
5854 1567013_at NFE2L2
5855 1567015_at NFE2L2
5856 1567022_at OR5AK4P
5857 1567023_at OR5AK4P
5858 1567027_at SH3GL1P2
5859 1567028_s_at SH3GL1P2
5860 1567030_at SH3GL1P2
5861 1567031_at ZNF160
5862 1567032_s_at ZNF160
5863 1567035_at C20orf181
5864 1567036_at C20orf181
5865 1567054_at OR1C1
5866 1567055_at OR1C1
5867 1567056_at OR8G2P
5868 1567058_at OR8G2P
5869 1567059_at OR8G1
5870 1567060_at OR8G1
5871 1567064_at OR1Q1
5872 1567065_at OR1Q1
5873 1567068_at OR4D1
5874 1567069_at OR4D1
5875 1567076_at CLN6
5876 1567078_x_at CLN6
5877 1567079_at CLN6
5878 1567080_s_at CLN6
5879 1567081_x_at CLN6
5880 1567107_s_at TPM4
5881 1567213_at PNN
5882 1567214_a_at PNN
5883 1567222_x_at ELOVL5
5884 1567223_at HMGA2
5885 1567224_at HMGA2
5886 1567237_at OR2L2
5887 1567238_at OR2L2
5888 1567240_x_at OR2L2
5889 1567241_at OR2L1P
5890 1567242_at OR2L1P
5891 1567244_at OR5J2
5892 1567245_at OR5J2
5893 1567246_at OR5H1
5894 1567247_at OR5H1
5895 1567248_at OR9A1P
5896 1567249_at OR9A1P
5897 1567250_at OR10A3
5898 1567251_at OR10A3
5899 1567252_at OR10D3
5900 1567253_at OR10D3
5901 1567254_at OR10D1P
5902 1567255_at OR10D1P
5903 1567256_at OR1J2
5904 1567257_at OR1J2
5905 1567270_at OR4C1P
5906 1567271_at OR4C1P
5907 1567272_at OR2K2
5908 1567273_at OR2K2
5909 1567277_at CTTN
5910 1567282_at OR1J4
5911 1567284_at OR1J4
5912 1567285_at OR5L2
5913 1567286_at OR5L2
5914 1567288_at OR5K1
5915 1567297_at OR13C4
5916 1567298_at OR13C4
5917 1567341_at FOXD4
5918 1567357_at NAV2
5919 1567358_at NAV2
5920 1567359_at BDNF-AS
5921 1567361_at BDNF-AS
5922 1567376_at DNAH1
5923 1567377_at DNAH1
5924 1567378_x_at DNAH1
5925 1567410_at ZNF135
5926 1567440_at PSEN1
5927 1567443_x_at PSEN1
5928 1567457_at RAC1
5929 1567458_s_at RAC1
5930 1567519_at PLXNA3
5931 1567558_at TREML4
5932 1567559_s_at TREML4
5933 1567590_at METTL15
5934 1567591_at METTL15
5935 1567622_at ABLIM2
5936 1567623_at ABLIM2
5937 1567624_at TREML5P
5938 1567627_at CD74
5939 1567628_at CD74
5940 1567656_at OR2H1
5941 1567657_at OR2H1
5942 1567679_at SNORA74A
5943 1567681_at SNORA74A
5944 1567682_x_at SNORA74A
5945 1567686_at CECR9
5946 1567687_at CECR9
5947 1567704_at TFE3
5948 1567853_at ZNF28
5949 1567855_at ZNF29P
5950 1567856_x_at ZNF29P
5951 1567861_at DNAH14
5952 1567862_at DNAH14
5953 1567878_at DEFB114
5954 1567906_at SOX4
5955 1568012_at CLIP1
5956 1568126_at ANXA2
5957 1568191_at MCAM
5958 1568248_x_at SNORA71B
5959 1568286_at HMGA2
5960 1568287_at HMGA2
5961 1568375_at DEFB124
5962 1568377_x_at DEFB124
5963 1568574_x_at SPP1
5964 1568590_at ARL3
5965 1568592_at TRIM69
5966 1568593_a_at NUDT16P1
5967 1568594_s_at TRIM52
5968 1568596_a_at TROAP
5969 1568597_at LOC646762
5970 1568598_at KAZALD1
5971 1568600_at CALML4
5972 1568601_at GAD2
5973 1568603_at CADPS
5974 1568604_a_at CADPS
5975 1568605_at JRK
5976 1568606_at C11orf88
5977 1568612_at GABRG2
5978 1568613_at RSPH3
5979 1568615_a_at SRD5A3-AS1
5980 1568616_a_at C11orf96
5981 1568617_a_at CAMSAP3
5982 1568618_a_at GALNT1
5983 1568619_s_at ITPRIPL2
5984 1568620_at CSAD
5985 1568625_at SVOP
5986 1568627_at PPP4R3B
5987 1568629_s_at PIK3R2
5988 1568633_a_at LOC101927809
5989 1568634_a_at LRRC66
5990 1568635_at LINC00354
5991 1568636_a_at LINC00354
5992 1568638_a_at IDO2
5993 1568639_a_at GATA2-AS1
5994 1568640_at PCBP1-AS1
5995 1568643_a_at LINC01843
5996 1568644_at ZNF208
5997 1568646_x_at ZNF208
5998 1568647_at LOC100505851
5999 1568648_a_at LOC100505851
6000 1568660_a_at LINC01568
6001 1568662_at PWRN2
6002 1568663_a_at PWRN2
6003 1568665_at RNF103
6004 1568666_at PLIN5
6005 1568667_s_at PLIN5
6006 1568672_at EAF2
6007 1568673_s_at EAF2
6008 1568675_at CHRNA10
6009 1568678_s_at FGFR1OP
6010 1568680_s_at YTHDC2
6011 1568682_a_at LOC100507336
6012 1568683_at SNAI3-AS1
6013 1568686_at ATP8B5P
6014 1568687_s_at ATP8B5P
6015 1568689_at LOC100631378
6016 1568690_a_at LOC100631378
6017 1568691_at ARMC9
6018 1568695_s_at INTS6
6019 1568696_at CDNF
6020 1568698_at TMEM232
6021 1568699_at IFT43
6022 1568702_a_at PAAF1
6023 1568704_a_at CHERP
6024 1568711_a_at LINC02424
6025 1568713_a_at TBC1D1
6026 1568717_a_at FKBP15
6027 1568718_at SLC22A23
6028 1568719_s_at SLC22A23
6029 1568720_at ZNF506
6030 1568722_at LOC101928909
6031 1568723_at ATP9B
6032 1568728_s_at RNF207
6033 1568730_at CARD11-AS1
6034 1568733_at ARMH3
6035 1568734_a_at HS1BP3
6036 1568735_at DLGAP1
6037 1568736_s_at DLGAP1
6038 1568739_at LINC02112
6039 1568743_at ATP10A
6040 1568745_at LINC01704
6041 1568746_a_at LINC01704
6042 1568749_at LOC105374928
6043 1568751_at RGS13
6044 1568752_s_at RGS13
6045 1568754_at LOC101927814
6046 1568755_a_at LOC101927814
6047 1568760_at MYH11
6048 1568765_at SERPINE1
6049 1568768_s_at BABAM2-AS1
6050 1568770_at MYLK
6051 1568777_at EML5
6052 1568779_a_at ECM2
6053 1568780_at LOC729732
6054 1568781_at UROS
6055 1568782_at RP2
6056 1568783_at SREK1
6057 1568784_at LOC102725116
6058 1568785_a_at LOC102725116
6059 1568787_at LOC100506083
6060 1568789_at UHRF1BP1
6061 1568791_s_at EDNRB-AS1
6062 1568794_at LINC01750
6063 1568796_at CCDC157
6064 1568799_at SLC16A1-AS1
6065 1568801_at INTS14
6066 1568805_at NCOA7
6067 1568807_a_at RBM26-AS1
6068 1568812_at LINC01792
6069 1568813_at SLC16A1-AS1
6070 1568814_at DDX50
6071 1568815_a_at DDX50
6072 1568820_a_at BEND6
6073 1568821_at TTC23
6074 1568822_at MTG2
6075 1568826_at LINC01012
6076 1568827_at LOC401442
6077 1568828_at TRY2P
6078 1568830_at IRAK3
6079 1568832_a_at LOC101928933
6080 1568834_s_at CCDC90B
6081 1568836_at CLK4
6082 1568838_at WASIR2
6083 1568840_at DCAF13
6084 1568843_at TTLL13P
6085 1568844_at LOC101929528
6086 1568849_at LINC00165
6087 1568850_at ACKR2
6088 1568851_at LINC01352
6089 1568852_x_at LINC01352
6090 1568854_at LINC00240
6091 1568856_at NBR1
6092 1568857_a_at NBR1
6093 1568859_a_at SLC8A3
6094 1568864_at MZF1-AS1
6095 1568865_at FNTB
6096 1568868_at CYP27C1
6097 1568870_at SLC24A4
6098 1568871_at CADM2-AS1
6099 1568872_at CRPPA-AS1
6100 1568873_at ZNF519
6101 1568874_at NCOA6
6102 1568877_a_at ACBD5
6103 1568879_a_at LAMA3
6104 1568882_at LRTOMT
6105 1568884_at DNAJC2
6106 1568887_at LOC102724382
6107 1568888_at LOC100507283
6108 1568889_at FANCD2
6109 1568891_x_at FANCD2
6110 1568892_at LRIG2-DT
6111 1568894_at LOC101929007
6112 1568896_at STXBP5L
6113 1568897_at LOC100422212
6114 1568898_at LOC101928140
6115 1568899_at LINC01970
6116 1568900_a_at ZNF568
6117 1568904_at LINC01992
6118 1568905_at SLC44A3-AS1
6119 1568906_at LOC728196
6120 1568908_at LINC02186
6121 1568913_at NSUN3
6122 1568914_at OPN5
6123 1568916_at SPIRE2
6124 1568919_at LINC01492
6125 1568921_at LOC101930149
6126 1568922_at SLC24A4
6127 1568924_a_at IQUB
6128 1568925_at MYLK3
6129 1568926_x_at MYLK3
6130 1568930_at EFCAB1
6131 1568933_at LYPD8
6132 1568934_at CX3CR1
6133 1568938_at LINC01398
6134 1568939_at OR8B2
6135 1568941_a_at HNRNPC
6136 1568943_at INPP5D
6137 1568949_at PITPNC1
6138 1568954_s_at C16orf72
6139 1568964_x_at SPN
6140 1568970_at ADAM18
6141 1568971_at PCNX4
6142 1568974_at NHEG1
6143 1568977_at RNASET2
6144 1568978_s_at C11orf21
6145 1568983_a_at GABPB1-AS1
6146 1568986_x_at PIGT
6147 1568997_at POLR1E
6148 1569001_at BMP1
6149 1569002_x_at BMP1
6150 1569003_at VMP1
6151 1569004_at CARD8-AS1
6152 1569005_at BCAS4
6153 1569006_at LOC284379
6154 1569020_at NEDD9
6155 1569021_at PIK3C2A
6156 1569022_a_at PIK3C2A
6157 1569023_a_at LINC00458
6158 1569024_at FAM13A
6159 1569025_s_at FAM13A
6160 1569029_at METAP1D
6161 1569030_s_at NUB1
6162 1569032_at LINC00205
6163 1569033_at IGF2BP3
6164 1569039_s_at ZNF677
6165 1569040_s_at ANKRD36BP2
6166 1569042_at LRP1
6167 1569044_at CDC42BPG
6168 1569048_s_at LMF1
6169 1569053_at AP3M2
6170 1569054_at SLC1A3
6171 1569057_s_at MIA3
6172 1569058_at GTF3C3
6173 1569061_at IQGAP3
6174 1569062_s_at IQGAP3
6175 1569063_at LOC105374325
6176 1569064_at C15orf62
6177 1569065_s_at C15orf62
6178 1569069_s_at TDRD3
6179 1569072_s_at ABCB5
6180 1569073_x_at SMARCA4
6181 1569074_at SRRM3
6182 1569076_a_at ZNF836
6183 1569077_x_at ZNF836
6184 1569078_at RNF213-AS1
6185 1569080_at RNF165
6186 1569086_at EML2-AS1
6187 1569089_a_at LINC00957
6188 1569090_x_at LINC00957
6189 1569095_at MIR3945HG
6190 1569097_at TP53BP1
6191 1569098_s_at TP53BP1
6192 1569099_at LINC02099
6193 1569100_a_at LINC02099
6194 1569102_at ABCA4
6195 1569105_at SETD5
6196 1569106_s_at SETD5
6197 1569107_s_at ZFP69
6198 1569108_a_at ZNF589
6199 1569110_x_at LOC728613
6200 1569111_at SOX13
6201 1569112_at SLC44A5
6202 1569121_at SLC25A24
6203 1569122_at LOC105370697
6204 1569124_at LRRC63
6205 1569126_at CCNC
6206 1569128_at C3orf38
6207 1569129_s_at C3orf38
6208 1569132_s_at ARSK
6209 1569133_x_at ARSK
6210 1569136_at MGAT4A
6211 1569138_a_at SRCAP
6212 1569139_s_at FAM53A
6213 1569140_at UBR2
6214 1569141_a_at PPARGC1A
6215 1569142_at TRIM13
6216 1569144_a_at CYSRT1
6217 1569149_at PDLIM7
6218 1569150_x_at PDLIM7
6219 1569154_a_at GRAMD4
6220 1569159_at LZTS1
6221 1569172_a_at CFAP99
6222 1569176_at TMPRSS12
6223 1569178_at GRIA4
6224 1569183_a_at CHM
6225 1569186_at MYO3A
6226 1569189_at TTC9C
6227 1569190_at SCLT1
6228 1569191_at ZNF826P
6229 1569194_at ZNF789
6230 1569203_at CXCL2
6231 1569205_at PRCP
6232 1569206_at TCP11L2
6233 1569207_s_at TCP11L2
6234 1569212_at SCART1
6235 1569213_at LRRC74B
6236 1569218_at PKIA-AS1
6237 1569225_a_at SCML4
6238 1569240_at ZNF93
6239 1569241_a_at ZNF93
6240 1569245_at C8orf74
6241 1569246_a_at C8orf74
6242 1569250_at ZNF333
6243 1569251_a_at ZNF333
6244 1569253_at INTS4
6245 1569254_s_at INTS4
6246 1569256_a_at FAM43B
6247 1569257_at FMNL1
6248 1569259_at DAB1-AS1
6249 1569262_x_at UBE3D
6250 1569264_at LINC02864
6251 1569268_at GRIN2C
6252 1569269_s_at SRGAP1
6253 1569270_at LOC100134368
6254 1569272_at PIK3C3
6255 1569277_at ZNF91
6256 1569283_at ZNF891
6257 1569287_at LINC00458
6258 1569289_at BIVM
6259 1569290_s_at GRIA3
6260 1569291_at CROCCP2
6261 1569293_x_at CROCCP2
6262 1569294_at RNF187
6263 1569297_at LINC01300
6264 1569300_at MFAP3L
6265 1569302_at CEP295
6266 1569303_s_at RGS20
6267 1569306_at LOC105371622
6268 1569307_s_at LOC105371622
6269 1569310_at IRGQ
6270 1569315_s_at LINC00894
6271 1569316_at TRIM24
6272 1569318_at LINC00663
6273 1569320_at GPBP1L1
6274 1569322_at LINC00857
6275 1569323_at PTPRG
6276 1569325_at ARPC5
6277 1569330_at STX18-AS1
6278 1569331_at CNKSR3
6279 1569332_at LINC00488
6280 1569334_at STRA6
6281 1569335_a_at STRA6
6282 1569337_at SLC5A9
6283 1569338_at LOC101928123
6284 1569339_s_at LOC101928123
6285 1569342_at GLI3
6286 1569344_a_at LOC105375172
6287 1569348_at TPTEP1
6288 1569349_at EMSY
6289 1569351_at SOBP
6290 1569352_at FNIP2
6291 1569353_at CCP110
6292 1569355_at KCNIP3
6293 1569361_a_at LOC100129098
6294 1569362_at ALCAM
6295 1569365_a_at KIAA1656
6296 1569366_a_at ZNF569
6297 1569368_at ACTG1P17
6298 1569369_at ZFYVE28
6299 1569371_at LRRC59
6300 1569372_at LINC02525
6301 1569374_at C3orf62
6302 1569375_at LOC101929964
6303 1569376_s_at LOC101929964
6304 1569377_at TMEM67
6305 1569378_at LINC00942
6306 1569380_a_at HERPUD1
6307 1569383_s_at ZFYVE28
6308 1569385_s_at TET2
6309 1569387_at CSGALNACT1
6310 1569391_at TNKS
6311 1569392_at TECR
6312 1569393_at MGC15885
6313 1569396_at LOC101929280
6314 1569401_at CLEC12A
6315 1569402_at MEIS3
6316 1569403_at LOC101928716
6317 1569408_at AGO4
6318 1569410_at FLG2
6319 1569411_at TMEM67
6320 1569418_at LINC00682
6321 1569421_at CLDN4
6322 1569422_at NIBAN3
6323 1569426_at LINC01664
6324 1569428_at PYM1
6325 1569430_at PTRH1
6326 1569431_at PAFAH1B2
6327 1569433_at SAMD5
6328 1569434_at CCDC198
6329 1569436_at TUSC8
6330 1569443_s_at ZNF782
6331 1569448_at PGM2L1
6332 1569450_at CAPZA2
6333 1569452_at LMNTD2-AS1
6334 1569453_a_at LMNTD2-AS1
6335 1569454_a_at TMEM132D-AS1
6336 1569461_at KCNT1
6337 1569462_x_at KCNT1
6338 1569464_at PPFIBP1
6339 1569465_at FAM160A1
6340 1569466_at CNBD2
6341 1569468_at ZNF876P
6342 1569469_a_at LHX8
6343 1569470_a_at FRMD5
6344 1569476_at LINC02249
6345 1569478_s_at LOC101927151
6346 1569479_at ZNF718
6347 1569481_s_at SNX22
6348 1569484_s_at MDN1
6349 1569486_at LOC101928401
6350 1569490_at FNDC3B
6351 1569492_at LOC101927752
6352 1569495_at SCLT1
6353 1569496_s_at LOC100130872
6354 1569502_s_at TP73-AS1
6355 1569503_at HEATR5B
6356 1569504_at LILRB4
6357 1569508_at PRDM5
6358 1569515_a_at LOC100996681
6359 1569528_at LOC105375240
6360 1569532_a_at LCN15
6361 1569536_at FLVCR2
6362 1569537_at LINC00463
6363 1569542_at ADGRA3
6364 1569543_at RSU1
6365 1569544_at SAMMSON
6366 1569552_at PTPN18
6367 1569554_at ESR2
6368 1569555_at GDA
6369 1569557_at ZNF248
6370 1569560_at HIRA
6371 1569566_at TBC1D1
6372 1569570_at AGBL4
6373 1569571_at LIPJ
6374 1569577_x_at LINC02861
6375 1569582_at AADACP1
6376 1569583_at EREG
6377 1569587_at PIK3C2A
6378 1569588_x_at PIK3C2A
6379 1569590_at DOCK5
6380 1569591_at F11
6381 1569592_a_at F11
6382 1569594_a_at NEMF
6383 1569599_at SAMSN1
6384 1569600_at DLEU2
6385 1569602_at KANK2
6386 1569604_at LINC01134
6387 1569608_x_at LOC105379426
6388 1569610_at IQCH
6389 1569611_a_at IQCH
6390 1569614_s_at LCN8
6391 1569616_at GMNC
6392 1569617_at OSBP2
6393 1569620_s_at LOC100128079
6394 1569630_a_at RUFY2
6395 1569631_at NMNAT1
6396 1569634_at SEPSECS
6397 1569637_at ZNF736
6398 1569638_at SOX5
6399 1569640_s_at EEPD1
6400 1569642_at F2R
6401 1569646_a_at KIRREL3-AS2
6402 1569647_at LINC02523
6403 1569648_at DACT2
6404 1569652_at MLLT3
6405 1569659_at LUARIS
6406 1569661_at NPAS3
6407 1569669_at FOXR2
6408 1569670_at PP12613
6409 1569674_at LINC00630
6410 1569676_at TOR1AIP2
6411 1569677_a_at MCMDC2
6412 1569679_at CDH22
6413 1569681_at LINC01876
6414 1569683_at XYLB
6415 1569685_at COX10
6416 1569688_at FMO5
6417 1569689_s_at GABRB3
6418 1569690_at CCDC36
6419 1569693_at BTBD8
6420 1569696_at CSMD2-AS1
6421 1569698_s_at KIZ-AS1
6422 1569699_at AK7
6423 1569700_s_at AK7
6424 1569701_at PER3
6425 1569706_at MYSM1
6426 1569709_at SZT2
6427 1569712_at LOC101928052
6428 1569713_at SEC24B-AS1
6429 1569714_at RBSN
6430 1569719_at BCL2L14
6431 1569722_s_at PROSER2-AS1
6432 1569723_a_at SPIRE2
6433 1569727_at LINC01812
6434 1569728_at LINC00423
6435 1569729_a_at ASZ1
6436 1569730_at MROH2B
6437 1569736_at EYA1
6438 1569737_a_at CASKIN1
6439 1569738_at LINC01653
6440 1569739_at LOC221946
6441 1569740_at LOC105374928
6442 1569741_at LINC01477
6443 1569745_at OSER1-DT
6444 1569746_s_at OSER1-DT
6445 1569753_at LOC101928940
6446 1569755_at LINC00276
6447 1569756_at LINC02395
6448 1569758_at LOC101928526
6449 1569760_at LRRC37A7P
6450 1569761_x_at LRRC37A7P
6451 1569763_at KCNMA1-AS1
6452 1569765_at LOC105376292
6453 1569767_at LOC101927131
6454 1569772_x_at LYPD4
6455 1569773_at ATP8A1
6456 1569775_at RNF157
6457 1569777_a_at ZPLD1
6458 1569779_at LINC01149
6459 1569780_at CNTNAP2-AS1
6460 1569781_at IQCM
6461 1569782_at LOC101929116
6462 1569783_at LRRD1
6463 1569784_at LOC101930028
6464 1569785_at LOC101927943
6465 1569786_at LINC02042
6466 1569787_at RFTN1
6467 1569788_at ST8SIA1
6468 1569790_at LOC100288590
6469 1569791_at STK4
6470 1569792_a_at ETFBKMT
6471 1569793_at LOC101929372
6472 1569796_s_at ATRNL1
6473 1569802_at LOC101928284
6474 1569805_at LINC02071
6475 1569807_at LINC01741
6476 1569811_at LINC02510
6477 1569813_at STRN
6478 1569815_x_at STRN
6479 1569816_at LOC101928748
6480 1569817_at LINC01505
6481 1569823_at LOC440346
6482 1569827_at ATG7
6483 1569828_at LOC101928107
6484 1569830_at PTPRC
6485 1569832_at ZNF236-DT
6486 1569833_at LINC01585
6487 1569835_at LOC339352
6488 1569838_at ZNF84-DT
6489 1569839_s_at LRRC37A5P
6490 1569840_at LOC101927798
6491 1569841_x_at LOC101927798
6492 1569843_at DYNC1I1
6493 1569847_at CGNL1
6494 1569849_at LOC102723831
6495 1569850_at ADGRL2
6496 1569852_at LSMEM1
6497 1569855_at LOC101928306
6498 1569856_at TPP2
6499 1569857_s_at TPP2
6500 1569858_at LOC101927358
6501 1569859_at SUCLA2-AS1
6502 1569861_at TRAF5
6503 1569864_at SERAC1
6504 1569867_at EME2
6505 1569868_s_at EME2
6506 1569871_at LMF1
6507 1569872_a_at LMF1
6508 1569873_at LIPJ
6509 1569874_s_at LIPJ
6510 1569876_at EFCAB13
6511 1569878_at CCNYL2
6512 1569879_a_at MEGF11
6513 1569881_at DRP2
6514 1569882_at NPHP3-AS1
6515 1569885_at LINC00882
6516 1569886_a_at GLB1L3
6517 1569887_a_at LINC02209
6518 1569891_at ATP5F1A
6519 1569894_at PPP2R3C
6520 1569895_at LINC01134
6521 1569898_a_at PAXIP1-AS2
6522 1569905_at HSD11B1L
6523 1569906_s_at PHF20
6524 1569909_at KRT79
6525 1569911_at LINC00824
6526 1569912_at LOC101928255
6527 1569916_at SLC6A15
6528 1569923_s_at LINC00491
6529 1569925_at DNAH17-AS1
6530 1569926_s_at SLC34A3
6531 1569932_at NHSL2
6532 1569934_at PREX2
6533 1569935_at ZNF664
6534 1569936_a_at ZNF664
6535 1569938_at SIRT5
6536 1569940_at SLC6A16
6537 1569949_at GRK5
6538 1569952_x_at SDCBPP2
6539 1569954_at LOC101928834
6540 1569955_at LOC101928893
6541 1569956_at MYLK
6542 1569958_at DEPDC1-AS1
6543 1569960_at BRD7P3
6544 1569961_at LOC101928844
6545 1569963_at LOC101928525
6546 1569969_a_at UNC13C
6547 1569973_at SEPTIN7P2
6548 1569974_x_at SEPTIN7P2
6549 1569978_x_at LOC101928902
6550 1569979_at ZNF875
6551 1569980_x_at ZNF875
6552 1569983_at LINC00566
6553 1569986_x_at TNNT3
6554 1569987_at DLEU7-AS1
6555 1569988_at LOC101928510
6556 1569990_at NUDT3
6557 1569991_at KY
6558 1569995_at MGAT4D
6559 1569996_at ANKRD26P3
6560 1569998_at MMD2
6561 1570001_at CASP8AP2
6562 1570006_at LINC02245
6563 1570007_at LRRC8C
6564 1570008_at TTC41P
6565 1570009_at LOC643711
6566 1570013_at LINC01782
6567 1570015_at CHIAP2
6568 1570020_at AACSP1
6569 1570023_at MGAT4EP
6570 1570025_at TACC2
6571 1570026_at CPXM2
6572 1570030_at ZNF396
6573 1570032_at AP3B2
6574 1570033_at WIPI2
6575 1570035_at TBC1D10A
6576 1570038_at ZNF595
6577 1570039_at TMSB15B
6578 1570040_at LOC100127938
6579 1570042_a_at ADAM9
6580 1570044_at GTF2IP7
6581 1570048_at DNAJC24
6582 1570049_at LINC00910
6583 1570050_at LOC105379143
6584 1570051_at RNF144A
6585 1570052_at MIPOL1
6586 1570058_at KMT5C
6587 1570061_at RAB7A
6588 1570064_at LOC100419741
6589 1570065_at C22orf34
6590 1570070_at CCM2L
6591 1570078_a_at DOCK5
6592 1570080_at HIPK1-AS1
6593 1570082_x_at HIPK1-AS1
6594 1570085_at LOC100506679
6595 1570110_at LOC101928730
6596 1570111_at CCDC197
6597 1570114_at MDGA2
6598 1570119_at PDS5B
6599 1570120_at LOC105373150
6600 1570121_at ZNF365
6601 1570124_at SLC29A4
6602 1570125_at GHET1
6603 1570127_at LINC01858
6604 1570128_at DDX19A
6605 1570130_at SPATS2
6606 1570131_at LOC285847
6607 1570135_at ZNF230
6608 1570141_at MYO5B
6609 1570145_at UCHL5
6610 1570153_at CCDC169
6611 1570155_at LINC01111
6612 1570156_s_at FMN1
6613 1570163_at EGFLAM-AS4
6614 1570169_at CSMD2
6615 1570173_at INTS7
6616 1570182_at LOC101927539
6617 1570185_at LOC105378568
6618 1570186_at GRASP-AS1
6619 1570188_at NR1I3
6620 1570189_at LINC00671
6621 1570190_at LSAMP
6622 1570200_at HELB
6623 1570202_a_at MRTFB
6624 1570204_at ZBED3-AS1
6625 1570206_at LOC101928797
6626 1570207_at FRRS1
6627 1570208_at LINC00907
6628 1570210_x_at PPP6R2
6629 1570212_a_at TTC41P
6630 1570219_at LOXL4
6631 1570222_at NDST4
6632 1570224_at LINC01449
6633 1570225_at TMEM150B
6634 1570226_at LOC101927124
6635 1570228_at CFHR3
6636 1570230_at LOC101927884
6637 1570231_at LATS1
6638 1570234_at LINC01467
6639 1570235_at MGC27382
6640 1570238_at ZNF527
6641 1570239_a_at CLNK
6642 1570241_at SPATA21
6643 1570242_x_at SPATA21
6644 1570250_at PLPPR1
6645 1570251_at HECTD1
6646 1570253_a_at RHEBL1
6647 1570259_at LIMS1
6648 1570262_at LINC02380
6649 1570266_x_at ERVH-1
6650 1570268_at LOC101929210
6651 1570270_at LINC02653
6652 1570273_at LRRTM4-AS1
6653 1570274_at PRSS55
6654 1570276_a_at GATA4
6655 1570279_at ABCA1
6656 1570285_at LOC101927851
6657 1570289_at LOC646736
6658 1570291_at CLDN10-AS1
6659 1570292_at LINC02016
6660 1570293_at TBL1X
6661 1570306_at ST18
6662 1570307_s_at ST18
6663 1570315_at HCCAT5
6664 1570327_at LINC01620
6665 1570328_s_at LINC01620
6666 1570336_at BDH1
6667 1570337_at FIGLA
6668 1570342_at NKTR
6669 1570344_at LRPPRC
6670 1570345_at LINC00474
6671 1570347_at MLX
6672 1570350_at LOC101928269
6673 1570351_at ADAMTS6
6674 1570352_at ATM
6675 1570354_s_at ZNF169
6676 1570355_a_at DPY19L1
6677 1570357_at STX8
6678 1570359_at DDX3Y
6679 1570360_s_at DDX3Y
6680 1570364_at ZNF709
6681 1570366_x_at ZNF709
6682 1570371_a_at SELENOI
6683 1570373_at ZNF746
6684 1570375_at LOC100506585
6685 1570376_at LINC00689
6686 1570383_at BMP1
6687 1570384_at TAS2R19
6688 1570391_at CRAT37
6689 1570393_at EML5
6690 1570394_at XRN1
6691 1570395_a_at FAM66C
6692 1570396_at FAM66C
6693 1570397_x_at FAM66C
6694 1570398_at FAM47E
6695 1570402_at KLC3
6696 1570405_at LOC101929076
6697 1570410_at CYGB
6698 1570414_x_at KLF3-AS1
6699 1570415_at DDX52
6700 1570420_at STXBP2
6701 1570422_at SNTG2
6702 1570423_at FLG-AS1
6703 1570425_s_at LATS1
6704 1570433_at TMPRSS2
6705 1570441_at NAPB
6706 1570444_at LOC643201
6707 1570445_a_at LOC643201
6708 1570447_at LINC00452
6709 1570451_at C1orf61
6710 1570454_at EIF4EBP2
6711 1570470_at CATSPERB
6712 1570471_at ARHGEF12
6713 1570473_at ANKRD30BP3
6714 1570474_s_at ANKRD30BP3
6715 1570479_at ART1
6716 1570480_s_at ART1
6717 1570486_at SOX6
6718 1570505_at ABCB4
6719 1570507_at SCAF11
6720 1570511_at ARHGEF10L
6721 1570515_a_at FILIP1
6722 1570516_s_at OR51B5
6723 1570517_at FHL5
6724 1570523_s_at ATG10
6725 1570528_at XYLT2
6726 1570529_at PUM3
6727 1570533_at CMPK1
6728 1570534_a_at ZNF483
6729 1570537_a_at LOC101928902
6730 1570541_s_at GBP1P1
6731 1570542_a_at PMPCB
6732 1570546_a_at TACC2
6733 1570571_at CCDC91
6734 1570572_at LOC729291
6735 1570584_at MPZL3
6736 1570585_at MPZL3
6737 1570625_at ELOA
6738 1570627_at ELOA
6739 1570650_at KYAT1
6740 1570651_at KYAT1
6741 1598_g_at GAS6
6742 160020_at MMP14
6743 1729_at TRADD
6744 177_at PLD1
6745 179_at DTX2P1-UPK3BP1-PMS2P11
6746 1861_at BAD
6747 200000_s_at PRPF8
6748 200001_at CAPNS1
6749 200002_at RPL35
6750 200004_at EIF4G2
6751 200005_at EIF3D
6752 200006_at PARK7
6753 200007_at SRP14
6754 200008_s_at GDI2
6755 200009_at GDI2
6756 200010_at RPL11
6757 200011_s_at ARF3
6758 200013_at RPL24
6759 200014_s_at HNRNPC
6760 200015_s_at SEPTIN2
6761 200017_at RPS27A
6762 200019_s_at FAU
6763 200020_at TARDBP
6764 200021_at CFL1
6765 200022_at RPL18
6766 200023_s_at EIF3F
6767 200024_at RPS5
6768 200025_s_at RPL27
6769 200026_at RPL34
6770 200027_at NARS1
6771 200028_s_at STARD7
6772 200029_at RPL19
6773 200030_s_at SLC25A3
6774 200032_s_at RPL9
6775 200034_s_at RPL6
6776 200035_at CTDNEP1
6777 200036_s_at RPL10A
6778 200037_s_at CBX3
6779 200039_s_at PSMB2
6780 200040_at KHDRBS1
6781 200042_at RTCB
6782 200043_at ERH
6783 200045_at ABCF1
6784 200046_at DAD1
6785 200047_s_at YY1
6786 200048_s_at JTB
6787 200049_at KAT7
6788 200050_at ZNF146
6789 200051_at SART1
6790 200052_s_at ILF2
6791 200053_at SPAG7
6792 200054_at ZPR1
6793 200055_at TAF10
6794 200056_s_at C1D
6795 200057_s_at NONO
6796 200059_s_at RHOA
6797 200060_s_at RNPS1
6798 200061_s_at RPS24
6799 200062_s_at RPL30
6800 200063_s_at NPM1
6801 200064_at HSP90AB1
6802 200066_at IK
6803 200067_x_at SNX3
6804 200068_s_at CANX
6805 200069_at SART3
6806 200070_at CNPPD1
6807 200071_at SMNDC1
6808 200072_s_at HNRNPM
6809 200073_s_at HNRNPD
6810 200074_s_at RPL14
6811 200075_s_at GUK1
6812 200076_s_at KXD1
6813 200077_s_at OAZ1
6814 200078_s_at ATP6V0B
6815 200079_s_at KARS1
6816 200081_s_at RPS6
6817 200082_s_at RPS7
6818 200083_at USP22
6819 200084_at C11orf58
6820 200085_s_at ELOB
6821 200086_s_at COX4I1
6822 200087_s_at TMED2
6823 200090_at FNTA
6824 200091_s_at RPS25
6825 200092_s_at RPL37
6826 200093_s_at HINT1
6827 200094_s_at EEF2
6828 200095_x_at RPS10
6829 200096_s_at ATP6V0E1
6830 200097_s_at HNRNPK
6831 200098_s_at ANAPC5
6832 200593_s_at HNRNPU
6833 200594_x_at HNRNPU
6834 200595_s_at EIF3A
6835 200596_s_at EIF3A
6836 200597_at EIF3A
6837 200600_at MSN
6838 200601_at ACTN4
6839 200602_at APP
6840 200603_at PRKAR1A
6841 200604_s_at PRKAR1A
6842 200605_s_at PRKAR1A
6843 200606_at DSP
6844 200607_s_at RAD21
6845 200608_s_at RAD21
6846 200609_s_at WDR1
6847 200610_s_at NCL
6848 200611_s_at WDR1
6849 200612_s_at AP2B1
6850 200613_at AP2M1
6851 200614_at CLTC
6852 200615_s_at AP2B1
6853 200616_s_at MLEC
6854 200617_at MLEC
6855 200618_at LASP1
6856 200619_at SF3B2
6857 200620_at TMEM59
6858 200621_at CSRP1
6859 200625_s_at CAP1
6860 200627_at PTGES3
6861 200628_s_at WARS1
6862 200629_at WARS1
6863 200632_s_at NDRG1
6864 200633_at UBB
6865 200634_at PFN1
6866 200635_s_at PTPRF
6867 200636_s_at PTPRF
6868 200637_s_at PTPRF
6869 200638_s_at YWHAZ
6870 200639_s_at YWHAZ
6871 200640_at YWHAZ
6872 200641_s_at YWHAZ
6873 200642_at SOD1
6874 200643_at HDLBP
6875 200644_at MARCKSL1
6876 200645_at GABARAP
6877 200646_s_at NUCB1
6878 200648_s_at GLUL
6879 200649_at NUCB1
6880 200650_s_at LDHA
6881 200652_at SSR2
6882 200654_at P4HB
6883 200656_s_at P4HB
6884 200657_at SLC25A5
6885 200658_s_at PHB
6886 200659_s_at PHB
6887 200660_at S100A11
6888 200661_at CTSA
6889 200662_s_at TOMM20
6890 200663_at CD63
6891 200664_s_at DNAJB1
6892 200665_s_at SPARC
6893 200666_s_at DNAJB1
6894 200667_at UBE2D3
6895 200668_s_at UBE2D3
6896 200669_s_at UBE2D3
6897 200670_at XBP1
6898 200671_s_at SPTBN1
6899 200672_x_at SPTBN1
6900 200673_at LAPTM4A
6901 200674_s_at RPL32
6902 200675_at CD81
6903 200676_s_at UBE2L3
6904 200677_at PTTG1IP
6905 200678_x_at GRN
6906 200679_x_at HMGB1
6907 200680_x_at HMGB1
6908 200681_at GLO1
6909 200682_s_at UBE2L3
6910 200683_s_at UBE2L3
6911 200684_s_at UBE2L3
6912 200685_at SRSF11
6913 200686_s_at SRSF11
6914 200687_s_at SF3B3
6915 200688_at SF3B3
6916 200690_at HSPA9
6917 200691_s_at HSPA9
6918 200692_s_at HSPA9
6919 200693_at YWHAQ
6920 200694_s_at DDX24
6921 200695_at PPP2R1A
6922 200696_s_at GSN
6923 200697_at HK1
6924 200698_at KDELR2
6925 200699_at KDELR2
6926 200700_s_at KDELR2
6927 200701_at NPC2
6928 200702_s_at DDX24
6929 200703_at DYNLL1
6930 200704_at LITAF
6931 200706_s_at LITAF
6932 200707_at PRKCSH
6933 200708_at GOT2
6934 200709_at FKBP1A
6935 200710_at ACADVL
6936 200711_s_at SKP1
6937 200712_s_at MAPRE1
6938 200713_s_at MAPRE1
6939 200714_x_at OS9
6940 200717_x_at RPL7
6941 200718_s_at SKP1
6942 200719_at SKP1
6943 200720_s_at ACTR1A
6944 200721_s_at ACTR1A
6945 200722_s_at CAPRIN1
6946 200723_s_at CAPRIN1
6947 200726_at PPP1CC
6948 200727_s_at ACTR2
6949 200728_at ACTR2
6950 200729_s_at ACTR2
6951 200730_s_at PTP4A1
6952 200731_s_at PTP4A1
6953 200732_s_at PTP4A1
6954 200733_s_at PTP4A1
6955 200734_s_at ARF3
6956 200735_x_at NACA
6957 200736_s_at GPX1
6958 200737_at PGK1
6959 200738_s_at PGK1
6960 200739_s_at SUMO3
6961 200740_s_at SUMO3
6962 200741_s_at RPS27
6963 200742_s_at TPP1
6964 200743_s_at TPP1
6965 200744_s_at GNB1
6966 200745_s_at GNB1
6967 200746_s_at GNB1
6968 200747_s_at NUMA1
6969 200748_s_at FTH1
6970 200749_at RAN
6971 200750_s_at RAN
6972 200751_s_at HNRNPC
6973 200752_s_at CAPN1
6974 200755_s_at CALU
6975 200756_x_at CALU
6976 200757_s_at CALU
6977 200758_s_at NFE2L1
6978 200759_x_at NFE2L1
6979 200760_s_at ARL6IP5
6980 200761_s_at ARL6IP5
6981 200762_at DPYSL2
6982 200763_s_at RPLP1
6983 200764_s_at CTNNA1
6984 200765_x_at CTNNA1
6985 200766_at CTSD
6986 200767_s_at FAM120A
6987 200768_s_at MAT2A
6988 200769_s_at MAT2A
6989 200770_s_at LAMC1
6990 200771_at LAMC1
6991 200773_x_at PTMA
6992 200774_at FAM120A
6993 200775_s_at HNRNPK
6994 200776_s_at BZW1
6995 200777_s_at BZW1
6996 200778_s_at SEPTIN2
6997 200779_at ATF4
6998 200780_x_at GNAS
6999 200781_s_at RPS15A
7000 200782_at ANXA5
7001 200783_s_at STMN1
7002 200784_s_at LRP1
7003 200785_s_at LRP1
7004 200786_at PSMB7
7005 200787_s_at PEA15
7006 200788_s_at PEA15
7007 200789_at ECH1
7008 200790_at ODC1
7009 200791_s_at IQGAP1
7010 200792_at XRCC6
7011 200793_s_at ACO2
7012 200794_x_at DAZAP2
7013 200795_at SPARCL1
7014 200796_s_at MCL1
7015 200797_s_at MCL1
7016 200798_x_at MCL1
7017 200801_x_at ACTB
7018 200802_at SARS1
7019 200803_s_at TMBIM6
7020 200804_at TMBIM6
7021 200805_at LMAN2
7022 200806_s_at HSPD1
7023 200807_s_at HSPD1
7024 200808_s_at ZYX
7025 200809_x_at RPL12
7026 200810_s_at CIRBP
7027 200811_at CIRBP
7028 200812_at CCT7
7029 200813_s_at PAFAH1B1
7030 200814_at PSME1
7031 200815_s_at PAFAH1B1
7032 200816_s_at PAFAH1B1
7033 200817_x_at RPS10
7034 200818_at ATP5PO
7035 200819_s_at RPS15
7036 200820_at PSMD8
7037 200821_at LAMP2
7038 200822_x_at TPI1
7039 200823_x_at RPL29
7040 200824_at GSTP1
7041 200825_s_at HYOU1
7042 200826_at SNRPD2
7043 200827_at PLOD1
7044 200828_s_at ZNF207
7045 200829_x_at ZNF207
7046 200830_at PSMD2
7047 200831_s_at SCD
7048 200832_s_at SCD
7049 200833_s_at RAP1B
7050 200834_s_at RPS21
7051 200835_s_at MAP4
7052 200836_s_at MAP4
7053 200837_at BCAP31
7054 200838_at CTSB
7055 200839_s_at CTSB
7056 200840_at KARS1
7057 200841_s_at EPRS1
7058 200842_s_at EPRS1
7059 200843_s_at EPRS1
7060 200844_s_at PRDX6
7061 200845_s_at PRDX6
7062 200846_s_at PPP1CA
7063 200847_s_at SARAF
7064 200848_at AHCYL1
7065 200849_s_at AHCYL1
7066 200850_s_at AHCYL1
7067 200851_s_at IST1
7068 200852_x_at GNB2
7069 200853_at H2AZ1
7070 200854_at NCOR1
7071 200855_at NCOR1
7072 200856_x_at NCOR1
7073 200857_s_at NCOR1
7074 200859_x_at FLNA
7075 200860_s_at CNOT1
7076 200861_at CNOT1
7077 200862_at DHCR24
7078 200863_s_at RAB11A
7079 200864_s_at RAB11A
7080 200865_at EIF3F
7081 200866_s_at PSAP
7082 200867_at RNF114
7083 200868_s_at RNF114
7084 200870_at STRAP
7085 200871_s_at PSAP
7086 200872_at S100A10
7087 200873_s_at CCT8
7088 200876_s_at PSMB1
7089 200877_at CCT4
7090 200878_at EPAS1
7091 200879_s_at EPAS1
7092 200880_at DNAJA1
7093 200881_s_at DNAJA1
7094 200882_s_at PSMD4
7095 200883_at UQCRC2
7096 200884_at CKB
7097 200886_s_at PGAM1
7098 200887_s_at STAT1
7099 200889_s_at SSR1
7100 200890_s_at SSR1
7101 200891_s_at SSR1
7102 200892_s_at TRA2B
7103 200893_at TRA2B
7104 200894_s_at FKBP4
7105 200895_s_at FKBP4
7106 200896_x_at HDGF
7107 200897_s_at PALLD
7108 200898_s_at OGA
7109 200899_s_at OGA
7110 200900_s_at M6PR
7111 200902_at SELENOF
7112 200903_s_at AHCY
7113 200904_at HLA-E
7114 200905_x_at HLA-E
7115 200906_s_at PALLD
7116 200907_s_at PALLD
7117 200908_s_at RPLP2
7118 200910_at CCT3
7119 200911_s_at TACC1
7120 200913_at PPM1G
7121 200914_x_at KTN1
7122 200915_x_at KTN1
7123 200916_at TAGLN2
7124 200917_s_at SRPRA
7125 200918_s_at SRPRA
7126 200919_at PHC2
7127 200920_s_at BTG1
7128 200921_s_at BTG1
7129 200922_at KDELR1
7130 200923_at LGALS3BP
7131 200924_s_at SLC3A2
7132 200925_at COX6A1
7133 200926_at RPS23
7134 200927_s_at RAB14
7135 200928_s_at RAB14
7136 200929_at TMED10
7137 200930_s_at VCL
7138 200931_s_at VCL
7139 200932_s_at DCTN2
7140 200933_x_at RPS4X
7141 200934_at DEK
7142 200935_at CALR
7143 200936_at RPL8
7144 200938_s_at RERE
7145 200939_s_at RERE
7146 200940_s_at RERE
7147 200941_at HSBP1
7148 200942_s_at HSBP1
7149 200943_at HMGN1
7150 200944_s_at HMGN1
7151 200945_s_at SEC31A
7152 200946_x_at GLUD1
7153 200947_s_at GLUD1
7154 200948_at MLF2
7155 200950_at ARPC1A
7156 200951_s_at CCND2
7157 200952_s_at CCND2
7158 200953_s_at CCND2
7159 200954_at ATP6V0C
7160 200955_at IMMT
7161 200956_s_at SSRP1
7162 200957_s_at SSRP1
7163 200958_s_at SDCBP
7164 200959_at FUS
7165 200960_x_at CLTA
7166 200961_at SEPHS2
7167 200962_at RPL31
7168 200963_x_at RPL31
7169 200964_at UBA1
7170 200965_s_at ABLIM1
7171 200966_x_at ALDOA
7172 200967_at PPIB
7173 200968_s_at PPIB
7174 200969_at SERP1
7175 200970_s_at SERP1
7176 200971_s_at SERP1
7177 200972_at TSPAN3
7178 200973_s_at TSPAN3
7179 200974_at ACTA2
7180 200975_at PPT1
7181 200976_s_at TAX1BP1
7182 200977_s_at TAX1BP1
7183 200978_at MDH1
7184 200979_at PDHA1
7185 200980_s_at PDHA1
7186 200981_x_at GNAS
7187 200982_s_at ANXA6
7188 200983_x_at CD59
7189 200984_s_at CD59
7190 200985_s_at CD59
7191 200986_at SERPING1
7192 200987_x_at PSME3
7193 200988_s_at PSME3
7194 200989_at HIF1A
7195 200990_at TRIM28
7196 200991_s_at SNX17
7197 200992_at IPO7
7198 200993_at IPO7
7199 200994_at IPO7
7200 200995_at IPO7
7201 200996_at ACTR3
7202 200998_s_at CKAP4
7203 200999_s_at CKAP4
7204 201000_at AARS1
7205 201004_at SSR4
7206 201005_at CD9
7207 201006_at PRDX2
7208 201007_at HADHB
7209 201008_s_at TXNIP
7210 201009_s_at TXNIP
7211 201010_s_at TXNIP
7212 201011_at RPN1
7213 201012_at ANXA1
7214 201013_s_at PAICS
7215 201014_s_at PAICS
7216 201015_s_at JUP
7217 201016_at EIF1AX
7218 201017_at EIF1AX
7219 201018_at EIF1AX
7220 201019_s_at EIF1AX
7221 201020_at YWHAH
7222 201021_s_at DSTN
7223 201022_s_at DSTN
7224 201023_at TAF7
7225 201024_x_at EIF5B
7226 201025_at EIF5B
7227 201026_at EIF5B
7228 201027_s_at EIF5B
7229 201028_s_at CD99
7230 201029_s_at CD99
7231 201030_x_at LDHB
7232 201031_s_at HNRNPH1
7233 201032_at BLCAP
7234 201033_x_at RPLP0
7235 201034_at ADD3
7236 201035_s_at HADH
7237 201036_s_at HADH
7238 201037_at PFKP
7239 201038_s_at ANP32A
7240 201039_s_at RAD23A
7241 201040_at GNAI2
7242 201041_s_at DUSP1
7243 201042_at TGM2
7244 201043_s_at ANP32A
7245 201044_x_at DUSP1
7246 201046_s_at RAD23A
7247 201049_s_at RPS18
7248 201050_at PLD3
7249 201051_at ANP32A
7250 201052_s_at PSMF1
7251 201053_s_at PSMF1
7252 201054_at HNRNPA0
7253 201055_s_at HNRNPA0
7254 201056_at GOLGB1
7255 201057_s_at GOLGB1
7256 201058_s_at MYL9
7257 201059_at CTTN
7258 201060_x_at STOM
7259 201061_s_at STOM
7260 201062_at STOM
7261 201063_at RCN1
7262 201064_s_at PABPC4
7263 201066_at CYC1
7264 201067_at PSMC2
7265 201068_s_at PSMC2
7266 201069_at MMP2
7267 201070_x_at SF3B1
7268 201071_x_at SF3B1
7269 201072_s_at SMARCC1
7270 201073_s_at SMARCC1
7271 201074_at SMARCC1
7272 201075_s_at SMARCC1
7273 201076_at SNU13
7274 201078_at TM9SF2
7275 201079_at SYNGR2
7276 201080_at PIP4K2B
7277 201081_s_at PIP4K2B
7278 201083_s_at BCLAF1
7279 201084_s_at BCLAF1
7280 201085_s_at SON
7281 201086_x_at SON
7282 201087_at PXN
7283 201088_at KPNA2
7284 201089_at ATP6V1B2
7285 201090_x_at TUBA1B
7286 201091_s_at CBX3
7287 201092_at RBBP7
7288 201093_x_at SDHA
7289 201094_at RPS29
7290 201095_at DAP
7291 201096_s_at ARF4
7292 201097_s_at ARF4
7293 201098_at COPB2
7294 201099_at USP9X
7295 201100_s_at USP9X
7296 201101_s_at BCLAF1
7297 201102_s_at PFKL
7298 201105_at LGALS1
7299 201106_at GPX4
7300 201107_s_at THBS1
7301 201108_s_at THBS1
7302 201109_s_at THBS1
7303 201110_s_at THBS1
7304 201111_at CSE1L
7305 201112_s_at CSE1L
7306 201113_at TUFM
7307 201114_x_at PSMA7
7308 201115_at POLD2
7309 201116_s_at CPE
7310 201117_s_at CPE
7311 201118_at PGD
7312 201119_s_at COX8A
7313 201120_s_at PGRMC1
7314 201121_s_at PGRMC1
7315 201122_x_at EIF5A
7316 201123_s_at EIF5A
7317 201124_at ITGB5
7318 201125_s_at ITGB5
7319 201126_s_at MGAT1
7320 201127_s_at ACLY
7321 201128_s_at ACLY
7322 201129_at SRSF7
7323 201130_s_at CDH1
7324 201131_s_at CDH1
7325 201133_s_at PJA2
7326 201134_x_at COX7C
7327 201135_at ECHS1
7328 201136_at PLP2
7329 201137_s_at HLA-DPB1
7330 201138_s_at SSB
7331 201139_s_at SSB
7332 201140_s_at RAB5C
7333 201141_at GPNMB
7334 201142_at EIF2S1
7335 201143_s_at EIF2S1
7336 201144_s_at EIF2S1
7337 201145_at HAX1
7338 201146_at NFE2L2
7339 201147_s_at TIMP3
7340 201148_s_at TIMP3
7341 201149_s_at TIMP3
7342 201150_s_at TIMP3
7343 201151_s_at MBNL1
7344 201152_s_at MBNL1
7345 201153_s_at MBNL1
7346 201155_s_at MFN2
7347 201156_s_at RAB5C
7348 201157_s_at NMT1
7349 201158_at NMT1
7350 201159_s_at NMT1
7351 201160_s_at YBX3
7352 201161_s_at YBX3
7353 201162_at IGFBP7
7354 201163_s_at IGFBP7
7355 201164_s_at PUM1
7356 201165_s_at PUM1
7357 201166_s_at PUM1
7358 201167_x_at ARHGDIA
7359 201168_x_at ARHGDIA
7360 201169_s_at BHLHE40
7361 201170_s_at BHLHE40
7362 201171_at ATP6V0E1
7363 201172_x_at ATP6V0E1
7364 201173_x_at NUDC
7365 201174_s_at TERF2IP
7366 201175_at TMX2
7367 201176_s_at ARCN1
7368 201177_s_at UBA2
7369 201178_at FBXO7
7370 201179_s_at GNAI3
7371 201180_s_at GNAI3
7372 201181_at GNAI3
7373 201182_s_at CHD4
7374 201183_s_at CHD4
7375 201184_s_at CHD4
7376 201185_at HTRA1
7377 201186_at LRPAP1
7378 201187_s_at ITPR3
7379 201188_s_at ITPR3
7380 201189_s_at ITPR3
7381 201190_s_at PITPNA
7382 201191_at PITPNA
7383 201192_s_at PITPNA
7384 201193_at IDH1
7385 201194_at SELENOW
7386 201195_s_at SLC7A5
7387 201196_s_at AMD1
7388 201197_at AMD1
7389 201198_s_at PSMD1
7390 201199_s_at PSMD1
7391 201200_at CREG1
7392 201201_at CSTB
7393 201202_at PCNA
7394 201203_s_at RRBP1
7395 201204_s_at RRBP1
7396 201205_at RRBP1
7397 201206_s_at RRBP1
7398 201207_at TNFAIP1
7399 201208_s_at TNFAIP1
7400 201209_at HDAC1
7401 201210_at DDX3X
7402 201211_s_at DDX3X
7403 201212_at LGMN
7404 201213_at PPP1R7
7405 201214_s_at PPP1R7
7406 201215_at PLS3
7407 201216_at ERP29
7408 201218_at CTBP2
7409 201219_at CTBP2
7410 201220_x_at CTBP2
7411 201221_s_at SNRNP70
7412 201222_s_at RAD23B
7413 201223_s_at RAD23B
7414 201224_s_at SRRM1
7415 201225_s_at SRRM1
7416 201226_at NDUFB8
7417 201227_s_at NDUFB8
7418 201228_s_at ARIH2
7419 201229_s_at ARIH2
7420 201230_s_at ARIH2
7421 201231_s_at ENO1
7422 201232_s_at PSMD13
7423 201233_at PSMD13
7424 201234_at ILK
7425 201235_s_at BTG2
7426 201236_s_at BTG2
7427 201237_at CAPZA2
7428 201238_s_at CAPZA2
7429 201239_s_at SPCS2
7430 201240_s_at SPCS2
7431 201241_at DDX1
7432 201242_s_at ATP1B1
7433 201243_s_at ATP1B1
7434 201244_s_at RAF1
7435 201247_at SREBF2
7436 201248_s_at SREBF2
7437 201249_at SLC2A1
7438 201250_s_at SLC2A1
7439 201251_at PKM
7440 201252_at PSMC4
7441 201253_s_at CDIPT
7442 201254_x_at RPS6
7443 201255_x_at BAG6
7444 201256_at COX7A2L
7445 201258_at RPS16
7446 201259_s_at SYPL1
7447 201260_s_at SYPL1
7448 201261_x_at BGN
7449 201262_s_at BGN
7450 201263_at TARS1
7451 201264_at COPE
7452 201266_at TXNRD1
7453 201267_s_at PSMC3
7454 201269_s_at NUDCD3
7455 201270_x_at NUDCD3
7456 201271_s_at RALY
7457 201272_at AKR1B1
7458 201273_s_at SRP9
7459 201274_at PSMA5
7460 201275_at FDPS
7461 201276_at RAB5B
7462 201277_s_at HNRNPAB
7463 201278_at DAB2
7464 201279_s_at DAB2
7465 201280_s_at DAB2
7466 201281_at ADRM1
7467 201282_at OGDH
7468 201283_s_at TRAK1
7469 201284_s_at APEH
7470 201285_at MKRN1
7471 201286_at SDC1
7472 201287_s_at SDC1
7473 201288_at ARHGDIB
7474 201289_at CCN1
7475 201290_at SEC11A
7476 201291_s_at TOP2A
7477 201292_at TOP2A
7478 201293_x_at PPIA
7479 201294_s_at WSB1
7480 201295_s_at WSB1
7481 201296_s_at WSB1
7482 201297_s_at MOB1A
7483 201298_s_at MOB1A
7484 201299_s_at MOB1A
7485 201300_s_at PRNP
7486 201301_s_at ANXA4
7487 201302_at ANXA4
7488 201303_at EIF4A3
7489 201304_at NDUFA5
7490 201305_x_at ANP32B
7491 201306_s_at ANP32B
7492 201307_at SEPTIN11
7493 201308_s_at SEPTIN11
7494 201309_x_at NREP
7495 201310_s_at NREP
7496 201311_s_at SH3BGRL
7497 201312_s_at SH3BGRL
7498 201313_at ENO2
7499 201314_at STK25
7500 201315_x_at IFITM2
7501 201316_at PSMA2
7502 201317_s_at PSMA2
7503 201319_at MYL12A
7504 201320_at SMARCC2
7505 201321_s_at SMARCC2
7506 201322_at ATP5F1B
7507 201324_at EMP1
7508 201325_s_at EMP1
7509 201326_at CCT6A
7510 201327_s_at CCT6A
7511 201328_at ETS2
7512 201329_s_at ETS2
7513 201330_at RARS1
7514 201331_s_at STAT6
7515 201332_s_at STAT6
7516 201333_s_at ARHGEF12
7517 201334_s_at ARHGEF12
7518 201335_s_at ARHGEF12
7519 201336_at VAMP3
7520 201337_s_at VAMP3
7521 201338_x_at GTF3A
7522 201339_s_at SCP2
7523 201340_s_at ENC1
7524 201341_at ENC1
7525 201342_at SNRPC
7526 201343_at UBE2D2
7527 201344_at UBE2D2
7528 201345_s_at UBE2D2
7529 201346_at ADIPOR2
7530 201347_x_at GRHPR
7531 201348_at GPX3
7532 201349_at SLC9A3R1
7533 201350_at FLOT2
7534 201351_s_at YME1L1
7535 201352_at YME1L1
7536 201353_s_at BAZ2A
7537 201354_s_at BAZ2A
7538 201355_s_at BAZ2A
7539 201356_at SF3A1
7540 201357_s_at SF3A1
7541 201358_s_at COPB1
7542 201359_at COPB1
7543 201360_at CST3
7544 201361_at TMEM109
7545 201362_at IVNS1ABP
7546 201363_s_at IVNS1ABP
7547 201364_s_at OAZ2
7548 201365_at OAZ2
7549 201366_at ANXA7
7550 201367_s_at ZFP36L2
7551 201368_at ZFP36L2
7552 201369_s_at ZFP36L2
7553 201370_s_at CUL3
7554 201371_s_at CUL3
7555 201372_s_at CUL3
7556 201373_at PLEC
7557 201374_x_at PPP2CB
7558 201375_s_at PPP2CB
7559 201376_s_at HNRNPF
7560 201377_at UBAP2L
7561 201378_s_at UBAP2L
7562 201379_s_at TPD52L2
7563 201380_at CRTAP
7564 201381_x_at CACYBP
7565 201382_at CACYBP
7566 201383_s_at NBR1
7567 201384_s_at NBR1
7568 201385_at DHX15
7569 201386_s_at DHX15
7570 201387_s_at UCHL1
7571 201388_at PSMD3
7572 201389_at ITGA5
7573 201390_s_at CSNK2B
7574 201391_at TRAP1
7575 201392_s_at IGF2R
7576 201393_s_at IGF2R
7577 201394_s_at RBM5
7578 201395_at RBM5
7579 201396_s_at SGTA
7580 201397_at PHGDH
7581 201398_s_at TRAM1
7582 201399_s_at TRAM1
7583 201400_at PSMB3
7584 201401_s_at GRK2
7585 201402_at GRK2
7586 201403_s_at MGST3
7587 201404_x_at PSMB2
7588 201405_s_at COPS6
7589 201407_s_at PPP1CB
7590 201408_at PPP1CB
7591 201409_s_at PPP1CB
7592 201410_at PLEKHB2
7593 201411_s_at PLEKHB2
7594 201412_at LRP10
7595 201413_at HSD17B4
7596 201414_s_at NAP1L4
7597 201415_at GSS
7598 201416_at SOX4
7599 201417_at SOX4
7600 201418_s_at SOX4
7601 201419_at BAP1
7602 201420_s_at WDR77
7603 201421_s_at WDR77
7604 201423_s_at CUL4A
7605 201424_s_at CUL4A
7606 201425_at ALDH2
7607 201426_s_at VIM
7608 201427_s_at SELENOP
7609 201428_at CLDN4
7610 201429_s_at RPL37A
7611 201430_s_at DPYSL3
7612 201431_s_at DPYSL3
7613 201432_at CAT
7614 201433_s_at PTDSS1
7615 201434_at TTC1
7616 201435_s_at EIF4E
7617 201436_at EIF4E
7618 201437_s_at EIF4E
7619 201438_at COL6A3
7620 201439_at GBF1
7621 201440_at DDX23
7622 201441_at COX6B1
7623 201442_s_at ATP6AP2
7624 201443_s_at ATP6AP2
7625 201444_s_at ATP6AP2
7626 201445_at CNN3
7627 201446_s_at TIA1
7628 201447_at TIA1
7629 201448_at TIA1
7630 201449_at TIA1
7631 201450_s_at TIA1
7632 201451_x_at RHEB
7633 201452_at RHEB
7634 201453_x_at RHEB
7635 201454_s_at NPEPPS
7636 201455_s_at NPEPPS
7637 201456_s_at BUB3
7638 201457_x_at BUB3
7639 201458_s_at BUB3
7640 201459_at RUVBL2
7641 201460_at MAPKAPK2
7642 201461_s_at MAPKAPK2
7643 201462_at SCRN1
7644 201463_s_at TALDO1
7645 201464_x_at JUN
7646 201465_s_at JUN
7647 201466_s_at JUN
7648 201467_s_at NQO1
7649 201468_s_at NQO1
7650 201469_s_at SHC1
7651 201470_at GSTO1
7652 201471_s_at SQSTM1
7653 201472_at VBP1
7654 201473_at JUNB
7655 201474_s_at ITGA3
7656 201476_s_at RRM1
7657 201477_s_at RRM1
7658 201480_s_at SUPT5H
7659 201481_s_at PYGB
7660 201482_at QSOX1
7661 201483_s_at SUPT4H1
7662 201484_at SUPT4H1
7663 201485_s_at RCN2
7664 201486_at RCN2
7665 201487_at CTSC
7666 201488_x_at KHDRBS1
7667 201489_at PPIF
7668 201490_s_at PPIF
7669 201491_at AHSA1
7670 201492_s_at RPL41
7671 201493_s_at PUM2
7672 201494_at PRCP
7673 201495_x_at MYH11
7674 201496_x_at MYH11
7675 201497_x_at MYH11
7676 201498_at USP7
7677 201499_s_at USP7
7678 201500_s_at PPP1R11
7679 201501_s_at GRSF1
7680 201502_s_at NFKBIA
7681 201503_at G3BP1
7682 201504_s_at TSN
7683 201505_at LAMB1
7684 201506_at TGFBI
7685 201507_at PFDN1
7686 201508_at IGFBP4
7687 201509_at IDH3B
7688 201510_at ELF3
7689 201511_at AAMP
7690 201512_s_at TOMM70
7691 201513_at TSN
7692 201514_s_at G3BP1
7693 201515_s_at TSN
7694 201516_at SRM
7695 201517_at NCBP2
7696 201518_at CBX1
7697 201519_at TOMM70
7698 201520_s_at GRSF1
7699 201521_s_at NCBP2
7700 201523_x_at UBE2N
7701 201524_x_at UBE2N
7702 201525_at APOD
7703 201526_at ARF5
7704 201527_at ATP6V1F
7705 201528_at RPA1
7706 201529_s_at RPA1
7707 201531_at ZFP36
7708 201532_at PSMA3
7709 201533_at CTNNB1
7710 201534_s_at UBL3
7711 201535_at UBL3
7712 201536_at DUSP3
7713 201537_s_at DUSP3
7714 201538_s_at DUSP3
7715 201539_s_at FHL1
7716 201540_at FHL1
7717 201541_s_at ZNHIT1
7718 201542_at SAR1A
7719 201543_s_at SAR1A
7720 201546_at TRIP12
7721 201547_at KDM5B
7722 201548_s_at KDM5B
7723 201549_x_at KDM5B
7724 201551_s_at LAMP1
7725 201552_at LAMP1
7726 201553_s_at LAMP1
7727 201554_x_at GYG1
7728 201555_at MCM3
7729 201556_s_at VAMP2
7730 201557_at VAMP2
7731 201558_at RAE1
7732 201559_s_at CLIC4
7733 201560_at CLIC4
7734 201561_s_at CLSTN1
7735 201562_s_at SORD
7736 201563_at SORD
7737 201564_s_at FSCN1
7738 201565_s_at ID2
7739 201566_x_at ID2
7740 201567_s_at GOLGA4
7741 201568_at UQCRQ
7742 201569_s_at SAMM50
7743 201570_at SAMM50
7744 201571_s_at DCTD
7745 201572_x_at DCTD
7746 201573_s_at ETF1
7747 201574_at ETF1
7748 201575_at SNW1
7749 201577_at NME1
7750 201578_at PODXL
7751 201579_at FAT1
7752 201580_s_at TMX4
7753 201581_at TMX4
7754 201582_at SEC23B
7755 201583_s_at SEC23B
7756 201584_s_at DDX39A
7757 201585_s_at SFPQ
7758 201586_s_at SFPQ
7759 201587_s_at IRAK1
7760 201588_at TXNL1
7761 201589_at SMC1A
7762 201590_x_at ANXA2
7763 201591_s_at NISCH
7764 201592_at EIF3H
7765 201593_s_at ZC3H15
7766 201594_s_at PPP4R1
7767 201595_s_at ZC3H15
7768 201596_x_at KRT18
7769 201597_at COX7A2
7770 201598_s_at INPPL1
7771 201599_at OAT
7772 201600_at PHB2
7773 201602_s_at PPP1R12A
7774 201603_at PPP1R12A
7775 201604_s_at PPP1R12A
7776 201605_x_at CNN2
7777 201606_s_at PWP1
7778 201607_at PWP1
7779 201608_s_at PWP1
7780 201609_x_at ICMT
7781 201610_at ICMT
7782 201611_s_at ICMT
7783 201612_at ALDH9A1
7784 201613_s_at AP1G2
7785 201614_s_at RUVBL1
7786 201615_x_at CALD1
7787 201616_s_at CALD1
7788 201617_x_at CALD1
7789 201618_x_at GPAA1
7790 201619_at PRDX3
7791 201620_at MBTPS1
7792 201621_at NBL1
7793 201622_at SND1
7794 201623_s_at DARS1
7795 201624_at DARS1
7796 201625_s_at INSIG1
7797 201626_at INSIG1
7798 201627_s_at INSIG1
7799 201628_s_at RRAGA
7800 201629_s_at ACP1
7801 201630_s_at ACP1
7802 201631_s_at IER3
7803 201632_at EIF2B1
7804 201633_s_at CYB5B
7805 201634_s_at CYB5B
7806 201635_s_at FXR1
7807 201636_at FXR1
7808 201637_s_at FXR1
7809 201638_s_at CPSF1
7810 201640_x_at CLPTM1
7811 201641_at BST2
7812 201642_at IFNGR2
7813 201643_x_at KDM3B
7814 201644_at TSTA3
7815 201645_at TNC
7816 201646_at SCARB2
7817 201647_s_at SCARB2
7818 201648_at JAK1
7819 201649_at UBE2L6
7820 201650_at KRT19
7821 201651_s_at PACSIN2
7822 201652_at COPS5
7823 201653_at CNIH1
7824 201654_s_at HSPG2
7825 201655_s_at HSPG2
7826 201656_at ITGA6
7827 201657_at ARL1
7828 201658_at ARL1
7829 201659_s_at ARL1
7830 201660_at ACSL3
7831 201661_s_at ACSL3
7832 201662_s_at ACSL3
7833 201663_s_at SMC4
7834 201664_at SMC4
7835 201665_x_at RPS17
7836 201666_at TIMP1
7837 201667_at GJA1
7838 201668_x_at MARCKS
7839 201669_s_at MARCKS
7840 201670_s_at MARCKS
7841 201671_x_at USP14
7842 201672_s_at USP14
7843 201673_s_at GYS1
7844 201674_s_at AKAP1
7845 201675_at AKAP1
7846 201676_x_at PSMA1
7847 201677_at HMCES
7848 201678_s_at HMCES
7849 201679_at SRRT
7850 201680_x_at SRRT
7851 201681_s_at DLG5
7852 201682_at PMPCB
7853 201683_x_at TOX4
7854 201684_s_at TOX4
7855 201685_s_at TOX4
7856 201686_x_at API5
7857 201687_s_at API5
7858 201688_s_at TPD52
7859 201689_s_at TPD52
7860 201690_s_at TPD52
7861 201691_s_at TPD52
7862 201692_at SIGMAR1
7863 201693_s_at EGR1
7864 201694_s_at EGR1
7865 201695_s_at PNP
7866 201696_at SRSF4
7867 201697_s_at DNMT1
7868 201699_at PSMC6
7869 201700_at CCND3
7870 201701_s_at PGRMC2
7871 201702_s_at PPP1R10
7872 201703_s_at PPP1R10
7873 201704_at ENTPD6
7874 201705_at PSMD7
7875 201706_s_at PEX19
7876 201707_at PEX19
7877 201708_s_at NIPSNAP1
7878 201709_s_at NIPSNAP1
7879 201710_at MYBL2
7880 201711_x_at RANBP2
7881 201712_s_at RANBP2
7882 201713_s_at RANBP2
7883 201714_at TUBG1
7884 201715_s_at ACIN1
7885 201716_at SNX1
7886 201717_at MRPL49
7887 201718_s_at EPB41L2
7888 201719_s_at EPB41L2
7889 201720_s_at LAPTM5
7890 201721_s_at LAPTM5
7891 201722_s_at GALNT1
7892 201723_s_at GALNT1
7893 201724_s_at GALNT1
7894 201725_at CDC123
7895 201726_at ELAVL1
7896 201727_s_at ELAVL1
7897 201728_s_at KIAA0100
7898 201729_s_at KIAA0100
7899 201730_s_at TPR
7900 201731_s_at TPR
7901 201732_s_at CLCN3
7902 201733_at CLCN3
7903 201734_at CLCN3
7904 201735_s_at CLCN3
7905 201736_s_at MARCHF6
7906 201737_s_at MARCHF6
7907 201738_at EIF1B
7908 201739_at SGK1
7909 201740_at NDUFS3
7910 201741_x_at SRSF1
7911 201742_x_at SRSF1
7912 201743_at CD14
7913 201744_s_at LUM
7914 201745_at TWF1
7915 201746_at TP53
7916 201747_s_at SAFB
7917 201748_s_at SAFB
7918 201749_at ECE1
7919 201750_s_at ECE1
7920 201751_at JOSD1
7921 201752_s_at ADD3
7922 201753_s_at ADD3
7923 201754_at COX6C
7924 201755_at MCM5
7925 201756_at RPA2
7926 201758_at TSG101
7927 201759_at TBCD
7928 201760_s_at WSB2
7929 201761_at MTHFD2
7930 201763_s_at DAXX
7931 201764_at TMEM106C
7932 201765_s_at HEXA
7933 201766_at ELAC2
7934 201767_s_at ELAC2
7935 201768_s_at CLINT1
7936 201769_at CLINT1
7937 201770_at SNRPA
7938 201771_at SCAMP3
7939 201772_at AZIN1
7940 201773_at ADNP
7941 201774_s_at NCAPD2
7942 201775_s_at EFCAB14
7943 201776_s_at EFCAB14
7944 201777_s_at EFCAB14
7945 201778_s_at EFCAB14
7946 201779_s_at RNF13
7947 201780_s_at RNF13
7948 201781_s_at AIP
7949 201782_s_at AIP
7950 201783_s_at RELA
7951 201784_s_at C11orf58
7952 201785_at RNASE1
7953 201786_s_at ADAR
7954 201787_at FBLN1
7955 201788_at DDX42
7956 201790_s_at DHCR7
7957 201791_s_at DHCR7
7958 201792_at AEBP1
7959 201793_x_at SMG7
7960 201794_s_at SMG7
7961 201795_at LBR
7962 201796_s_at VARS1
7963 201797_s_at VARS1
7964 201798_s_at MYOF
7965 201799_s_at OSBP
7966 201800_s_at OSBP
7967 201801_s_at SLC29A1
7968 201802_at SLC29A1
7969 201803_at POLR2B
7970 201804_x_at TBCB
7971 201805_at PRKAG1
7972 201806_s_at ATXN2L
7973 201807_at VPS26A
7974 201808_s_at ENG
7975 201809_s_at ENG
7976 201810_s_at SH3BP5
7977 201811_x_at SH3BP5
7978 201813_s_at TBC1D5
7979 201814_at TBC1D5
7980 201815_s_at TBC1D5
7981 201816_s_at NIPSNAP2
7982 201817_at UBE3C
7983 201818_at LPCAT1
7984 201819_at SCARB1
7985 201820_at KRT5
7986 201821_s_at TIMM17A
7987 201822_at TIMM17A
7988 201823_s_at RNF14
7989 201824_at RNF14
7990 201825_s_at SCCPDH
7991 201826_s_at SCCPDH
7992 201827_at SMARCD2
7993 201828_x_at RTL8C
7994 201829_at NET1
7995 201830_s_at NET1
7996 201831_s_at USO1
7997 201832_s_at USO1
7998 201833_at HDAC2
7999 201834_at PRKAB1
8000 201835_s_at PRKAB1
8001 201836_s_at SUPT7L
8002 201837_s_at SUPT7L
8003 201838_s_at SUPT7L
8004 201839_s_at EPCAM
8005 201840_at NEDD8
8006 201841_s_at HSPB1
8007 201842_s_at EFEMP1
8008 201843_s_at EFEMP1
8009 201844_s_at RYBP
8010 201845_s_at RYBP
8011 201846_s_at RYBP
8012 201847_at LIPA
8013 201848_s_at BNIP3
8014 201849_at BNIP3
8015 201850_at CAPG
8016 201851_at SH3GL1
8017 201852_x_at COL3A1
8018 201853_s_at CDC25B
8019 201854_s_at ATMIN
8020 201855_s_at ATMIN
8021 201856_s_at ZFR
8022 201857_at ZFR
8023 201858_s_at SRGN
8024 201859_at SRGN
8025 201860_s_at PLAT
8026 201861_s_at LRRFIP1
8027 201862_s_at LRRFIP1
8028 201863_at FAM32A
8029 201864_at GDI1
8030 201865_x_at NR3C1
8031 201866_s_at NR3C1
8032 201867_s_at TBL1X
8033 201868_s_at TBL1X
8034 201869_s_at TBL1X
8035 201870_at TOMM34
8036 201871_s_at UBXN1
8037 201872_s_at ABCE1
8038 201873_s_at ABCE1
8039 201874_at MPZL1
8040 201875_s_at MPZL1
8041 201876_at PON2
8042 201877_s_at PPP2R5C
8043 201878_at ARIH1
8044 201879_at ARIH1
8045 201880_at ARIH1
8046 201881_s_at ARIH1
8047 201882_x_at B4GALT1
8048 201883_s_at B4GALT1
8049 201884_at CEACAM5
8050 201885_s_at CYB5R3
8051 201886_at DCAF11
8052 201887_at IL13RA1
8053 201888_s_at IL13RA1
8054 201889_at FAM3C
8055 201890_at RRM2
8056 201891_s_at B2M
8057 201892_s_at IMPDH2
8058 201893_x_at DCN
8059 201895_at ARAF
8060 201896_s_at PSRC1
8061 201897_s_at CKS1B
8062 201898_s_at UBE2A
8063 201899_s_at UBE2A
8064 201900_s_at AKR1A1
8065 201901_s_at YY1
8066 201902_s_at YY1
8067 201903_at UQCRC1
8068 201904_s_at CTDSPL
8069 201905_s_at CTDSPL
8070 201906_s_at CTDSPL
8071 201907_x_at DVL3
8072 201908_at DVL3
8073 201909_at RPS4Y1
8074 201910_at FARP1
8075 201911_s_at FARP1
8076 201912_s_at GSPT1
8077 201913_s_at COASY
8078 201914_s_at SEC63
8079 201915_at SEC63
8080 201916_s_at SEC63
8081 201917_s_at SLC25A36
8082 201918_at SLC25A36
8083 201919_at SLC25A36
8084 201920_at SLC20A1
8085 201922_at NSA2
8086 201923_at PRDX4
8087 201924_at AFF1
8088 201925_s_at CD55
8089 201926_s_at CD55
8090 201927_s_at PKP4
8091 201928_at PKP4
8092 201929_s_at PKP4
8093 201930_at MCM6
8094 201931_at ETFA
8095 201932_at LRRC41
8096 201933_at CHMP1A
8097 201934_at WDR82
8098 201935_s_at EIF4G3
8099 201936_s_at EIF4G3
8100 201937_s_at DNPEP
8101 201938_at CDK2AP1
8102 201939_at PLK2
8103 201940_at CPD
8104 201941_at CPD
8105 201942_s_at CPD
8106 201943_s_at CPD
8107 201944_at HEXB
8108 201945_at FURIN
8109 201946_s_at CCT2
8110 201947_s_at CCT2
8111 201948_at GNL2
8112 201949_x_at CAPZB
8113 201950_x_at CAPZB
8114 201951_at ALCAM
8115 201952_at ALCAM
8116 201953_at CIB1
8117 201954_at ARPC1B
8118 201955_at CCNC
8119 201956_s_at GNPAT
8120 201957_at PPP1R12B
8121 201958_s_at PPP1R12B
8122 201959_s_at MYCBP2
8123 201960_s_at MYCBP2
8124 201961_s_at RNF41
8125 201962_s_at RNF41
8126 201963_at ACSL1
8127 201964_at SETX
8128 201965_s_at SETX
8129 201966_at NDUFS2
8130 201967_at RBM6
8131 201968_s_at PGM1
8132 201969_at NASP
8133 201970_s_at NASP
8134 201971_s_at ATP6V1A
8135 201972_at ATP6V1A
8136 201974_s_at CCZ1
8137 201975_at CLIP1
8138 201976_s_at MYO10
8139 201977_s_at DELE1
8140 201978_s_at DELE1
8141 201979_s_at PPP5C
8142 201980_s_at RSU1
8143 201981_at PAPPA
8144 201982_s_at PAPPA
8145 201983_s_at EGFR
8146 201984_s_at EGFR
8147 201985_at WASHC5
8148 201986_at MED13
8149 201987_at MED13
8150 201988_s_at CREBL2
8151 201989_s_at CREBL2
8152 201990_s_at CREBL2
8153 201991_s_at KIF5B
8154 201992_s_at KIF5B
8155 201993_x_at HNRNPDL
8156 201994_at MORF4L2
8157 201995_at EXT1
8158 201996_s_at SPEN
8159 201997_s_at SPEN
8160 201998_at ST6GAL1
8161 201999_s_at DYNLT1
8162 202000_at NDUFA6
8163 202001_s_at NDUFA6
8164 202002_at ACAA2
8165 202003_s_at ACAA2
8166 202004_x_at SDHC
8167 202005_at ST14
8168 202006_at PTPN12
8169 202007_at NID1
8170 202008_s_at NID1
8171 202009_at TWF2
8172 202011_at TJP1
8173 202012_s_at EXT2
8174 202013_s_at EXT2
8175 202014_at PPP1R15A
8176 202015_x_at METAP2
8177 202016_at MEST
8178 202017_at EPHX1
8179 202018_s_at LTF
8180 202019_s_at LANCL1
8181 202020_s_at LANCL1
8182 202021_x_at EIF1
8183 202022_at ALDOC
8184 202023_at EFNA1
8185 202024_at GET3
8186 202025_x_at ACAA1
8187 202026_at SDHD
8188 202027_at TMEM184B
8189 202028_s_at RPL38
8190 202029_x_at RPL38
8191 202030_at BCKDK
8192 202031_s_at WIPI2
8193 202032_s_at MAN2A2
8194 202033_s_at RB1CC1
8195 202034_x_at RB1CC1
8196 202035_s_at SFRP1
8197 202036_s_at SFRP1
8198 202037_s_at SFRP1
8199 202038_at UBE4A
8200 202040_s_at KDM5A
8201 202041_s_at FIBP
8202 202042_at HARS1
8203 202043_s_at SMS
8204 202044_at ARHGAP35
8205 202045_s_at ARHGAP35
8206 202046_s_at ARHGAP35
8207 202047_s_at CBX6
8208 202048_s_at CBX6
8209 202049_s_at ZMYM4
8210 202050_s_at ZMYM4
8211 202051_s_at ZMYM4
8212 202052_s_at RAI14
8213 202053_s_at ALDH3A2
8214 202054_s_at ALDH3A2
8215 202055_at KPNA1
8216 202056_at KPNA1
8217 202057_at KPNA1
8218 202058_s_at KPNA1
8219 202059_s_at KPNA1
8220 202060_at CTR9
8221 202061_s_at SEL1L
8222 202062_s_at SEL1L
8223 202063_s_at SEL1L
8224 202064_s_at SEL1L
8225 202065_s_at PPFIA1
8226 202066_at PPFIA1
8227 202067_s_at LDLR
8228 202068_s_at LDLR
8229 202069_s_at IDH3A
8230 202070_s_at IDH3A
8231 202071_at SDC4
8232 202072_at HNRNPL
8233 202073_at OPTN
8234 202074_s_at OPTN
8235 202075_s_at PLTP
8236 202076_at BIRC2
8237 202077_at NDUFAB1
8238 202078_at COPS3
8239 202079_s_at TRAK1
8240 202080_s_at TRAK1
8241 202081_at IER2
8242 202082_s_at SEC14L1
8243 202083_s_at SEC14L1
8244 202084_s_at SEC14L1
8245 202085_at TJP2
8246 202086_at MX1
8247 202087_s_at CTSL
8248 202088_at SLC39A6
8249 202089_s_at SLC39A6
8250 202090_s_at UQCR11
8251 202091_at ARL2BP
8252 202092_s_at ARL2BP
8253 202093_s_at PAF1
8254 202094_at BIRC5
8255 202095_s_at BIRC5
8256 202096_s_at TSPO
8257 202097_at NUP153
8258 202098_s_at PRMT2
8259 202099_s_at DGCR2
8260 202100_at RALB
8261 202101_s_at RALB
8262 202102_s_at BRD4
8263 202103_at BRD4
8264 202105_at IGBP1
8265 202106_at GOLGA3
8266 202107_s_at MCM2
8267 202108_at PEPD
8268 202109_at ARFIP2
8269 202110_at COX7B
8270 202111_at SLC4A2
8271 202112_at VWF
8272 202113_s_at SNX2
8273 202114_at SNX2
8274 202115_s_at NOC2L
8275 202116_at DPF2
8276 202117_at ARHGAP1
8277 202118_s_at CPNE3
8278 202119_s_at CPNE3
8279 202120_x_at AP2S1
8280 202121_s_at CHMP2A
8281 202122_s_at PLIN3
8282 202123_s_at ABL1
8283 202124_s_at TRAK2
8284 202125_s_at TRAK2
8285 202126_at PRPF4B
8286 202127_at PRPF4B
8287 202128_at AREL1
8288 202129_s_at RIOK3
8289 202130_at RIOK3
8290 202131_s_at RIOK3
8291 202132_at WWTR1
8292 202133_at WWTR1
8293 202134_s_at WWTR1
8294 202135_s_at ACTR1B
8295 202136_at ZMYND11
8296 202137_s_at ZMYND11
8297 202138_x_at AIMP2
8298 202139_at AKR7A2
8299 202140_s_at CLK3
8300 202141_s_at COPS8
8301 202142_at COPS8
8302 202143_s_at COPS8
8303 202144_s_at ADSL
8304 202145_at LY6E
8305 202146_at IFRD1
8306 202147_s_at IFRD1
8307 202148_s_at PYCR1
8308 202149_at NEDD9
8309 202150_s_at NEDD9
8310 202151_s_at UBAC1
8311 202152_x_at USF2
8312 202153_s_at NUP62
8313 202154_x_at TUBB3
8314 202155_s_at NUP214
8315 202156_s_at CELF2
8316 202157_s_at CELF2
8317 202158_s_at CELF2
8318 202159_at FARSA
8319 202160_at CREBBP
8320 202161_at PKN1
8321 202162_s_at CNOT8
8322 202163_s_at CNOT8
8323 202164_s_at CNOT8
8324 202165_at PPP1R2
8325 202166_s_at PPP1R2
8326 202167_s_at MMS19
8327 202169_s_at AASDHPPT
8328 202170_s_at AASDHPPT
8329 202171_at VEZF1
8330 202172_at VEZF1
8331 202173_s_at VEZF1
8332 202174_s_at PCM1
8333 202175_at CHPF
8334 202176_at ERCC3
8335 202177_at GAS6
8336 202178_at PRKCZ
8337 202179_at BLMH
8338 202180_s_at MVP
8339 202181_at SUSD6
8340 202182_at KAT2A
8341 202183_s_at KIF22
8342 202184_s_at NUP133
8343 202185_at PLOD3
8344 202186_x_at PPP2R5A
8345 202187_s_at PPP2R5A
8346 202188_at NUP93
8347 202190_at CSTF1
8348 202191_s_at GAS7
8349 202192_s_at GAS7
8350 202193_at LIMK2
8351 202194_at TMED5
8352 202195_s_at TMED5
8353 202196_s_at DKK3
8354 202197_at MTMR3
8355 202198_s_at MTMR3
8356 202199_s_at SRPK1
8357 202200_s_at SRPK1
8358 202201_at BLVRB
8359 202202_s_at LAMA4
8360 202203_s_at AMFR
8361 202204_s_at AMFR
8362 202205_at VASP
8363 202206_at ARL4C
8364 202207_at ARL4C
8365 202208_s_at ARL4C
8366 202209_at LSM3
8367 202210_x_at GSK3A
8368 202211_at ARFGAP3
8369 202212_at PES1
8370 202213_s_at CUL4B
8371 202214_s_at CUL4B
8372 202215_s_at NFYC
8373 202216_x_at NFYC
8374 202217_at GATD3A
8375 202218_s_at FADS2
8376 202219_at SLC6A8
8377 202220_at KHDC4
8378 202221_s_at EP300
8379 202222_s_at DES
8380 202223_at STT3A
8381 202224_at CRK
8382 202225_at CRK
8383 202226_s_at CRK
8384 202227_s_at BRD8
8385 202228_s_at NPTN
8386 202229_s_at CHERP
8387 202230_s_at CHERP
8388 202231_at EIF3M
8389 202232_s_at EIF3M
8390 202234_s_at SLC16A1
8391 202235_at SLC16A1
8392 202236_s_at SLC16A1
8393 202237_at NNMT
8394 202238_s_at NNMT
8395 202239_at PARP4
8396 202240_at PLK1
8397 202241_at TRIB1
8398 202242_at TSPAN7
8399 202243_s_at PSMB4
8400 202244_at PSMB4
8401 202245_at LSS
8402 202246_s_at CDK4
8403 202247_s_at MTA1
8404 202248_at E2F4
8405 202249_s_at DCAF8
8406 202250_s_at DCAF8
8407 202251_at PRPF3
8408 202252_at RAB13
8409 202253_s_at DNM2
8410 202254_at SIPA1L1
8411 202255_s_at SIPA1L1
8412 202256_at CD2BP2
8413 202257_s_at CD2BP2
8414 202258_s_at N4BP2L2
8415 202259_s_at N4BP2L2
8416 202260_s_at STXBP1
8417 202261_at VPS72
8418 202262_x_at DDAH2
8419 202263_at CYB5R1
8420 202264_s_at TOMM40
8421 202266_at TDP2
8422 202267_at LAMC2
8423 202268_s_at NAE1
8424 202269_x_at GBP1
8425 202270_at GBP1
8426 202271_at FBXO28
8427 202272_s_at FBXO28
8428 202273_at PDGFRB
8429 202274_at ACTG2
8430 202275_at G6PD
8431 202276_at SEM1
8432 202277_at SPTLC1
8433 202278_s_at SPTLC1
8434 202279_at ATP5MPL
8435 202280_at GAK
8436 202281_at GAK
8437 202282_at HSD17B10
8438 202283_at SERPINF1
8439 202284_s_at CDKN1A
8440 202285_s_at TACSTD2
8441 202286_s_at TACSTD2
8442 202287_s_at TACSTD2
8443 202288_at MTOR
8444 202289_s_at TACC2
8445 202290_at PDAP1
8446 202291_s_at MGP
8447 202292_x_at LYPLA2
8448 202293_at STAG1
8449 202294_at STAG1
8450 202295_s_at CTSH
8451 202296_s_at RER1
8452 202297_s_at RER1
8453 202298_at NDUFA1
8454 202299_s_at LAMTOR5
8455 202300_at LAMTOR5
8456 202301_s_at RSRC2
8457 202302_s_at RSRC2
8458 202303_x_at SMARCA5
8459 202304_at FNDC3A
8460 202305_s_at FEZ2
8461 202306_at POLR2G
8462 202307_s_at TAP1
8463 202308_at SREBF1
8464 202309_at MTHFD1
8465 202310_s_at COL1A1
8466 202311_s_at COL1A1
8467 202312_s_at COL1A1
8468 202313_at PPP2R2A
8469 202315_s_at BCR
8470 202316_x_at UBE4B
8471 202317_s_at UBE4B
8472 202318_s_at SENP6
8473 202319_at SENP6
8474 202320_at GTF3C1
8475 202321_at GGPS1
8476 202322_s_at GGPS1
8477 202323_s_at ACBD3
8478 202324_s_at ACBD3
8479 202325_s_at ATP5PF
8480 202326_at EHMT2
8481 202329_at CSK
8482 202330_s_at UNG
8483 202331_at BCKDHA
8484 202333_s_at UBE2B
8485 202334_s_at UBE2B
8486 202335_s_at UBE2B
8487 202336_s_at PAM
8488 202337_at PMF1
8489 202338_at TK1
8490 202339_at SYMPK
8491 202340_x_at NR4A1
8492 202341_s_at TRIM2
8493 202342_s_at TRIM2
8494 202343_x_at COX5B
8495 202344_at HSF1
8496 202345_s_at FABP5
8497 202346_at UBE2K
8498 202347_s_at UBE2K
8499 202348_s_at TOR1A
8500 202349_at TOR1A
8501 202350_s_at MATN2
8502 202351_at ITGAV
8503 202352_s_at PSMD12
8504 202353_s_at PSMD12
8505 202354_s_at GTF2F1
8506 202355_s_at GTF2F1
8507 202356_s_at GTF2F1
8508 202357_s_at CFB
8509 202358_s_at SNX19
8510 202359_s_at SNX19
8511 202360_at MAML1
8512 202361_at SEC24C
8513 202362_at RAP1A
8514 202363_at SPOCK1
8515 202364_at MXI1
8516 202365_at UNC119B
8517 202366_at ACADS
8518 202367_at CUX1
8519 202368_s_at TRAM2
8520 202369_s_at TRAM2
8521 202370_s_at CBFB
8522 202371_at TCEAL4
8523 202375_at SEC24D
8524 202376_at SERPINA3
8525 202377_at LEPROT
8526 202378_s_at LEPROT
8527 202379_s_at NKTR
8528 202380_s_at NKTR
8529 202381_at ADAM9
8530 202382_s_at GNPDA1
8531 202383_at KDM5C
8532 202384_s_at TCOF1
8533 202385_s_at TCOF1
8534 202386_s_at MARF1
8535 202387_at BAG1
8536 202388_at RGS2
8537 202389_s_at HTT
8538 202390_s_at HTT
8539 202391_at BASP1
8540 202393_s_at KLF10
8541 202394_s_at ABCF3
8542 202395_at NSF
8543 202396_at TCERG1
8544 202397_at NUTF2
8545 202400_s_at SRF
8546 202401_s_at SRF
8547 202402_s_at CARS1
8548 202403_s_at COL1A2
8549 202404_s_at COL1A2
8550 202405_at TIAL1
8551 202406_s_at TIAL1
8552 202407_s_at PRPF31
8553 202408_s_at PRPF31
8554 202411_at IFI27
8555 202412_s_at USP1
8556 202413_s_at USP1
8557 202414_at ERCC5
8558 202415_s_at HSPBP1
8559 202416_at DNAJC7
8560 202417_at KEAP1
8561 202418_at YIF1A
8562 202419_at KDSR
8563 202420_s_at DHX9
8564 202421_at IGSF3
8565 202422_s_at ACSL4
8566 202423_at KAT6A
8567 202424_at MAP2K2
8568 202425_x_at PPP3CA
8569 202426_s_at RXRA
8570 202427_s_at MPC2
8571 202428_x_at DBI
8572 202429_s_at PPP3CA
8573 202430_s_at PLSCR1
8574 202431_s_at MYC
8575 202432_at PPP3CB
8576 202433_at SLC35B1
8577 202434_s_at CYP1B1
8578 202435_s_at CYP1B1
8579 202436_s_at CYP1B1
8580 202437_s_at CYP1B1
8581 202438_x_at IDS
8582 202439_s_at IDS
8583 202440_s_at DENND2B
8584 202441_at ERLIN1
8585 202442_at AP3S1
8586 202443_x_at NOTCH2
8587 202444_s_at ERLIN1
8588 202445_s_at NOTCH2
8589 202446_s_at PLSCR1
8590 202447_at DECR1
8591 202448_s_at ZER1
8592 202449_s_at RXRA
8593 202450_s_at CTSK
8594 202451_at GTF2H1
8595 202452_at ZER1
8596 202453_s_at GTF2H1
8597 202454_s_at ERBB3
8598 202455_at HDAC5
8599 202456_s_at ZER1
8600 202457_s_at PPP3CA
8601 202458_at PRSS23
8602 202459_s_at LPIN2
8603 202460_s_at LPIN2
8604 202461_at EIF2B2
8605 202462_s_at DDX46
8606 202463_s_at MBD3
8607 202464_s_at PFKFB3
8608 202465_at PCOLCE
8609 202466_at TENT4A
8610 202467_s_at COPS2
8611 202468_s_at CTNNAL1
8612 202469_s_at CPSF6
8613 202470_s_at CPSF6
8614 202471_s_at IDH3G
8615 202472_at MPI
8616 202473_x_at HCFC1
8617 202474_s_at HCFC1
8618 202475_at TMEM147
8619 202476_s_at TUBGCP2
8620 202477_s_at TUBGCP2
8621 202478_at TRIB2
8622 202479_s_at TRIB2
8623 202480_s_at DEDD
8624 202481_at DHRS3
8625 202482_x_at RANBP1
8626 202483_s_at RANBP1
8627 202484_s_at MBD2
8628 202485_s_at MBD2
8629 202486_at AFG3L2
8630 202487_s_at H2AZ2
8631 202488_s_at FXYD3
8632 202489_s_at FXYD3
8633 202490_at ELP1
8634 202491_s_at ELP1
8635 202492_at ATG9A
8636 202494_at PPIE
8637 202495_at TBCC
8638 202496_at EDC4
8639 202497_x_at SLC2A3
8640 202498_s_at SLC2A3
8641 202499_s_at SLC2A3
8642 202500_at DNAJB2
8643 202501_at MAPRE2
8644 202502_at ACADM
8645 202503_s_at PCLAF
8646 202504_at TRIM29
8647 202505_at SNRPB2
8648 202506_at ITPRID2
8649 202507_s_at SNAP25
8650 202508_s_at SNAP25
8651 202509_s_at TNFAIP2
8652 202510_s_at TNFAIP2
8653 202511_s_at ATG5
8654 202512_s_at ATG5
8655 202513_s_at PPP2R5D
8656 202514_at DLG1
8657 202515_at DLG1
8658 202516_s_at DLG1
8659 202517_at CRMP1
8660 202518_at BCL7B
8661 202519_at MLXIP
8662 202520_s_at MLH1
8663 202521_at CTCF
8664 202522_at PITPNB
8665 202523_s_at SPOCK2
8666 202524_s_at SPOCK2
8667 202525_at PRSS8
8668 202526_at SMAD4
8669 202527_s_at SMAD4
8670 202528_at GALE
8671 202529_at PRPSAP1
8672 202530_at MAPK14
8673 202531_at IRF1
8674 202532_s_at DHFR
8675 202533_s_at DHFR
8676 202534_x_at DHFR
8677 202535_at FADD
8678 202536_at CHMP2B
8679 202537_s_at CHMP2B
8680 202538_s_at CHMP2B
8681 202539_s_at HMGCR
8682 202540_s_at HMGCR
8683 202541_at AIMP1
8684 202542_s_at AIMP1
8685 202543_s_at GMFB
8686 202544_at GMFB
8687 202545_at PRKCD
8688 202546_at VAMP8
8689 202547_s_at ARHGEF7
8690 202548_s_at ARHGEF7
8691 202549_at VAPB
8692 202550_s_at VAPB
8693 202551_s_at CRIM1
8694 202552_s_at CRIM1
8695 202553_s_at SYF2
8696 202554_s_at GSTM3
8697 202555_s_at MYLK
8698 202556_s_at MCRS1
8699 202557_at HSPA13
8700 202558_s_at HSPA13
8701 202559_x_at CHTOP
8702 202560_s_at CHTOP
8703 202561_at TNKS
8704 202562_s_at ERG28
8705 202563_at ERG28
8706 202564_x_at ARL2
8707 202565_s_at SVIL
8708 202566_s_at SVIL
8709 202567_at SNRPD3
8710 202568_s_at MARK3
8711 202569_s_at MARK3
8712 202570_s_at DLGAP4
8713 202571_s_at DLGAP4
8714 202572_s_at DLGAP4
8715 202573_at CSNK1G2
8716 202574_s_at CSNK1G2
8717 202575_at CRABP2
8718 202577_s_at DDX19A
8719 202578_s_at DDX19A
8720 202579_x_at HMGN4
8721 202580_x_at FOXM1
8722 202582_s_at RANBP9
8723 202583_s_at RANBP9
8724 202584_at NFX1
8725 202585_s_at NFX1
8726 202586_at POLR2L
8727 202587_s_at AK1
8728 202588_at AK1
8729 202589_at TYMS
8730 202590_s_at PDK2
8731 202591_s_at SSBP1
8732 202592_at BLOC1S1
8733 202593_s_at GDE1
8734 202594_at LEPROTL1
8735 202595_s_at LEPROTL1
8736 202596_at ENSA
8737 202597_at IRF6
8738 202598_at S100A13
8739 202599_s_at NRIP1
8740 202600_s_at NRIP1
8741 202601_s_at HTATSF1
8742 202602_s_at HTATSF1
8743 202603_at ADAM10
8744 202604_x_at ADAM10
8745 202605_at GUSB
8746 202606_s_at TLK1
8747 202607_at NDST1
8748 202608_s_at NDST1
8749 202609_at EPS8
8750 202610_s_at MED14
8751 202611_s_at MED14
8752 202612_s_at MED14
8753 202613_at CTPS1
8754 202614_at SLC30A9
8755 202615_at GNAQ
8756 202616_s_at MECP2
8757 202617_s_at MECP2
8758 202618_s_at MECP2
8759 202619_s_at PLOD2
8760 202620_s_at PLOD2
8761 202621_at IRF3
8762 202622_s_at ATXN2
8763 202623_at EAPP
8764 202624_s_at CABIN1
8765 202625_at LYN
8766 202626_s_at LYN
8767 202627_s_at SERPINE1
8768 202628_s_at SERPINE1
8769 202629_at APPBP2
8770 202630_at APPBP2
8771 202631_s_at APPBP2
8772 202633_at TOPBP1
8773 202634_at POLR2K
8774 202635_s_at POLR2K
8775 202636_at RNF103
8776 202637_s_at ICAM1
8777 202638_s_at ICAM1
8778 202639_s_at RANBP3
8779 202640_s_at RANBP3
8780 202641_at ARL3
8781 202642_s_at TRRAP
8782 202643_s_at TNFAIP3
8783 202644_s_at TNFAIP3
8784 202645_s_at MEN1
8785 202646_s_at CSDE1
8786 202647_s_at NRAS
8787 202649_x_at RPS19
8788 202651_at LPGAT1
8789 202652_at APBB1
8790 202653_s_at MARCHF7
8791 202654_x_at MARCHF7
8792 202655_at MANF
8793 202656_s_at SERTAD2
8794 202657_s_at SERTAD2
8795 202658_at PEX11B
8796 202659_at PSMB10
8797 202660_at ITPR2
8798 202661_at ITPR2
8799 202662_s_at ITPR2
8800 202663_at WIPF1
8801 202664_at WIPF1
8802 202665_s_at WIPF1
8803 202666_s_at ACTL6A
8804 202667_s_at SLC39A7
8805 202668_at EFNB2
8806 202669_s_at EFNB2
8807 202670_at MAP2K1
8808 202671_s_at PDXK
8809 202672_s_at ATF3
8810 202673_at DPM1
8811 202674_s_at LMO7
8812 202675_at SDHB
8813 202676_x_at FASTK
8814 202677_at RASA1
8815 202678_at GTF2A2
8816 202679_at NPC1
8817 202680_at GTF2E2
8818 202682_s_at USP4
8819 202683_s_at RNMT
8820 202684_s_at RNMT
8821 202685_s_at AXL
8822 202686_s_at AXL
8823 202687_s_at TNFSF10
8824 202688_at TNFSF10
8825 202689_at RBM15B
8826 202690_s_at SNRPD1
8827 202691_at SNRPD1
8828 202692_s_at UBTF
8829 202693_s_at STK17A
8830 202694_at STK17A
8831 202695_s_at STK17A
8832 202696_at OXSR1
8833 202697_at NUDT21
8834 202698_x_at COX4I1
8835 202699_s_at TMEM63A
8836 202700_s_at TMEM63A
8837 202701_at BMP1
8838 202702_at TRIM26
8839 202703_at DUSP11
8840 202704_at TOB1
8841 202705_at CCNB2
8842 202706_s_at UMPS
8843 202707_at UMPS
8844 202708_s_at H2BC21
8845 202709_at FMOD
8846 202710_at BET1
8847 202711_at EFNB1
8848 202714_s_at PRORP
8849 202715_at CAD
8850 202716_at PTPN1
8851 202717_s_at CDC16
8852 202718_at IGFBP2
8853 202719_s_at TES
8854 202720_at TES
8855 202721_s_at GFPT1
8856 202722_s_at GFPT1
8857 202723_s_at FOXO1
8858 202724_s_at FOXO1
8859 202725_at POLR2A
8860 202726_at LIG1
8861 202727_s_at IFNGR1
8862 202728_s_at LTBP1
8863 202729_s_at LTBP1
8864 202732_at PKIG
8865 202733_at P4HA2
8866 202734_at TRIP10
8867 202735_at EBP
8868 202736_s_at LSM4
8869 202737_s_at LSM4
8870 202738_s_at PHKB
8871 202739_s_at PHKB
8872 202741_at PRKACB
8873 202742_s_at PRKACB
8874 202743_at PIK3R3
8875 202744_at SLC20A2
8876 202745_at USP8
8877 202746_at ITM2A
8878 202747_s_at ITM2A
8879 202748_at GBP2
8880 202749_at GET1
8881 202750_s_at TFIP11
8882 202751_at TFIP11
8883 202752_x_at SLC7A8
8884 202753_at PSMD6
8885 202754_at R3HDM1
8886 202755_s_at GPC1
8887 202756_s_at GPC1
8888 202757_at NELFB
8889 202758_s_at RFXANK
8890 202761_s_at SYNE2
8891 202762_at ROCK2
8892 202763_at CASP3
8893 202764_at STIM1
8894 202765_s_at FBN1
8895 202766_s_at FBN1
8896 202767_at ACP2
8897 202768_at FOSB
8898 202769_at CCNG2
8899 202770_s_at CCNG2
8900 202771_at PIEZO1
8901 202772_at HMGCL
8902 202773_s_at SFSWAP
8903 202774_s_at SFSWAP
8904 202775_s_at SFSWAP
8905 202776_at DNTTIP2
8906 202777_at SHOC2
8907 202778_s_at ZMYM2
8908 202779_s_at UBE2S
8909 202780_at OXCT1
8910 202781_s_at INPP5K
8911 202782_s_at INPP5K
8912 202783_at NNT
8913 202784_s_at NNT
8914 202785_at NDUFA7
8915 202786_at STK39
8916 202787_s_at MAPKAPK3
8917 202788_at MAPKAPK3
8918 202789_at PLCG1
8919 202790_at CLDN7
8920 202791_s_at PPP6R2
8921 202792_s_at PPP6R2
8922 202793_at LPCAT3
8923 202794_at INPP1
8924 202795_x_at TRIOBP
8925 202796_at SYNPO
8926 202797_at SACM1L
8927 202798_at SEC24B
8928 202799_at CLPP
8929 202800_at SLC1A3
8930 202801_at PRKACA
8931 202802_at DHPS
8932 202803_s_at ITGB2
8933 202804_at ABCC1
8934 202805_s_at ABCC1
8935 202806_at DBN1
8936 202807_s_at TOM1
8937 202808_at WBP1L
8938 202809_s_at INTS3
8939 202810_at DRG1
8940 202811_at STAMBP
8941 202812_at GAA
8942 202813_at TARBP1
8943 202814_s_at HEXIM1
8944 202815_s_at HEXIM1
8945 202816_s_at SS18
8946 202817_s_at SS18
8947 202818_s_at ELOA
8948 202819_s_at ELOA
8949 202820_at AHR
8950 202821_s_at LPP
8951 202822_at LPP
8952 202823_at ELOC
8953 202824_s_at ELOC
8954 202825_at SLC25A4
8955 202826_at SPINT1
8956 202827_s_at MMP14
8957 202828_s_at MMP14
8958 202829_s_at VAMP7
8959 202830_s_at SLC37A4
8960 202831_at GPX2
8961 202832_at GCC2
8962 202833_s_at SERPINA1
8963 202834_at AGT
8964 202835_at TXNL4A
8965 202836_s_at TXNL4A
8966 202837_at TRAFD1
8967 202838_at FUCA1
8968 202839_s_at NDUFB7
8969 202840_at TAF15
8970 202841_x_at OGFR
8971 202842_s_at DNAJB9
8972 202843_at DNAJB9
8973 202844_s_at RALBP1
8974 202845_s_at RALBP1
8975 202846_s_at PIGC
8976 202847_at PCK2
8977 202848_s_at GRK6
8978 202849_x_at GRK6
8979 202850_at ABCD3
8980 202851_at AAGAB
8981 202852_s_at AAGAB
8982 202853_s_at RYK
8983 202854_at HPRT1
8984 202857_at CNPY2
8985 202858_at U2AF1
8986 202859_x_at CXCL8
8987 202860_at DENND4B
8988 202862_at FAH
8989 202863_at SP100
8990 202864_s_at SP100
8991 202865_at DNAJB12
8992 202866_at DNAJB12
8993 202867_s_at DNAJB12
8994 202868_s_at POP4
8995 202869_at OAS1
8996 202870_s_at CDC20
8997 202871_at TRAF4
8998 202872_at ATP6V1C1
8999 202873_at ATP6V1C1
9000 202874_s_at ATP6V1C1
9001 202875_s_at PBX2
9002 202876_s_at PBX2
9003 202877_s_at CD93
9004 202878_s_at CD93
9005 202879_s_at CYTH1
9006 202880_s_at CYTH1
9007 202881_x_at NOL7
9008 202882_x_at NOL7
9009 202883_s_at PPP2R1B
9010 202884_s_at PPP2R1B
9011 202885_s_at PPP2R1B
9012 202886_s_at PPP2R1B
9013 202887_s_at DDIT4
9014 202888_s_at ANPEP
9015 202889_x_at MAP7
9016 202890_at MAP7
9017 202891_at NIT1
9018 202892_at CDC23
9019 202893_at UNC13B
9020 202894_at EPHB4
9021 202895_s_at SIRPA
9022 202896_s_at SIRPA
9023 202897_at SIRPA
9024 202898_at SDC3
9025 202899_s_at SRSF3
9026 2028_s_at E2F1
9027 202900_s_at NUP88
9028 202901_x_at CTSS
9029 202902_s_at CTSS
9030 202903_at LSM5
9031 202904_s_at LSM5
9032 202905_x_at NBN
9033 202906_s_at NBN
9034 202907_s_at NBN
9035 202908_at WFS1
9036 202909_at EPM2AIP1
9037 202910_s_at ADGRE5
9038 202911_at MSH6
9039 202912_at ADM
9040 202913_at ARHGEF11
9041 202914_s_at ARHGEF11
9042 202915_s_at FAM20B
9043 202916_s_at FAM20B
9044 202917_s_at S100A8
9045 202919_at MOB4
9046 202920_at ANK2
9047 202921_s_at ANK2
9048 202922_at GCLC
9049 202923_s_at GCLC
9050 202924_s_at PLAGL2
9051 202925_s_at PLAGL2
9052 202926_at NBAS
9053 202927_at PIN1
9054 202928_s_at PHF1
9055 202930_s_at SUCLA2
9056 202931_x_at BIN1
9057 202932_at YES1
9058 202933_s_at YES1
9059 202934_at HK2
9060 202935_s_at SOX9
9061 202936_s_at SOX9
9062 202937_x_at RRP7A
9063 202939_at ZMPSTE24
9064 202940_at WNK1
9065 202941_at NDUFV2
9066 202942_at ETFB
9067 202943_s_at NAGA
9068 202944_at NAGA
9069 202945_at FPGS
9070 202946_s_at BTBD3
9071 202947_s_at GYPC
9072 202948_at IL1R1
9073 202949_s_at FHL2
9074 202950_at CRYZ
9075 202951_at STK38
9076 202952_s_at ADAM12
9077 202953_at C1QB
9078 202954_at UBE2C
9079 202955_s_at ARFGEF1
9080 202956_at ARFGEF1
9081 202957_at HCLS1
9082 202958_at PTPN9
9083 202959_at MMUT
9084 202960_s_at MMUT
9085 202962_at KIF13B
9086 202963_at RFX5
9087 202964_s_at RFX5
9088 202965_s_at CAPN6
9089 202966_at CAPN6
9090 202967_at GSTA4
9091 202968_s_at DYRK2
9092 202969_at DYRK2
9093 202970_at DYRK2
9094 202971_s_at DYRK2
9095 202972_s_at FAM13A
9096 202973_x_at FAM13A
9097 202974_at MPP1
9098 202975_s_at RHOBTB3
9099 202976_s_at RHOBTB3
9100 202977_s_at CREBZF
9101 202978_s_at CREBZF
9102 202979_s_at CREBZF
9103 202980_s_at SIAH1
9104 202981_x_at SIAH1
9105 202983_at HLTF
9106 202984_s_at BAG5
9107 202985_s_at BAG5
9108 202986_at ARNT2
9109 202987_at TRAF3IP2
9110 202988_s_at RGS1
9111 202989_at RGS1
9112 202990_at PYGL
9113 202991_at STARD3
9114 202992_at C7
9115 202993_at ILVBL
9116 202994_s_at FBLN1
9117 202995_s_at FBLN1
9118 202996_at POLD4
9119 202997_s_at LOXL2
9120 202998_s_at LOXL2
9121 202999_s_at LOXL2
9122 203000_at STMN2
9123 203001_s_at STMN2
9124 203002_at AMOTL2
9125 203003_at MEF2D
9126 203004_s_at MEF2D
9127 203005_at LTBR
9128 203006_at INPP5A
9129 203007_x_at LYPLA1
9130 203008_x_at TXNDC9
9131 203009_at BCAM
9132 203010_at STAT5A
9133 203011_at IMPA1
9134 203012_x_at RPL23A
9135 203013_at ECD
9136 203014_x_at SGSM3
9137 203015_s_at SSX2IP
9138 203016_s_at SSX2IP
9139 203017_s_at SSX2IP
9140 203018_s_at SSX2IP
9141 203019_x_at SSX2IP
9142 203020_at RABGAP1L
9143 203021_at SLPI
9144 203022_at RNASEH2A
9145 203023_at NOP16
9146 203024_s_at C5orf15
9147 203025_at NAA10
9148 203026_at ZBTB5
9149 203027_s_at MVD
9150 203028_s_at CYBA
9151 203029_s_at PTPRN2
9152 203030_s_at PTPRN2
9153 203031_s_at UROS
9154 203032_s_at FH
9155 203033_x_at FH
9156 203035_s_at PIAS3
9157 203036_s_at MTSS1
9158 203037_s_at MTSS1
9159 203038_at PTPRK
9160 203039_s_at NDUFS1
9161 203040_s_at HMBS
9162 203041_s_at LAMP2
9163 203042_at LAMP2
9164 203043_at ZBED1
9165 203044_at CHSY1
9166 203045_at NINJ1
9167 203046_s_at TIMELESS
9168 203047_at STK10
9169 203048_s_at TTC37
9170 203049_s_at TTC37
9171 203050_at TP53BP1
9172 203051_at BAHD1
9173 203052_at C2
9174 203053_at BCAS2
9175 203054_s_at TCTA
9176 203056_s_at PRDM2
9177 203057_s_at PRDM2
9178 203058_s_at PAPSS2
9179 203059_s_at PAPSS2
9180 203060_s_at PAPSS2
9181 203061_s_at MDC1
9182 203062_s_at MDC1
9183 203063_at PPM1F
9184 203064_s_at FOXK2
9185 203065_s_at CAV1
9186 203066_at CHST15
9187 203067_at PDHX
9188 203068_at KLHL21
9189 203069_at SV2A
9190 203070_at SEMA3B
9191 203072_at MYO1E
9192 203073_at COG2
9193 203075_at SMAD2
9194 203076_s_at SMAD2
9195 203077_s_at SMAD2
9196 203078_at CUL2
9197 203079_s_at CUL2
9198 203080_s_at BAZ2B
9199 203081_at CTNNBIP1
9200 203082_at BMS1
9201 203083_at THBS2
9202 203084_at TGFB1
9203 203085_s_at TGFB1
9204 203086_at KIF2A
9205 203087_s_at KIF2A
9206 203088_at FBLN5
9207 203089_s_at HTRA2
9208 203090_at SDF2
9209 203091_at FUBP1
9210 203092_at TIMM44
9211 203093_s_at TIMM44
9212 203094_at MAD2L1BP
9213 203095_at MTIF2
9214 203096_s_at RAPGEF2
9215 203097_s_at RAPGEF2
9216 203098_at CDYL
9217 203099_s_at CDYL
9218 203100_s_at CDYL
9219 203101_s_at MGAT2
9220 203102_s_at MGAT2
9221 203103_s_at PRPF19
9222 203104_at CSF1R
9223 203105_s_at DNM1L
9224 203106_s_at VPS41
9225 203108_at GPRC5A
9226 203109_at UBE2M
9227 203110_at PTK2B
9228 203111_s_at PTK2B
9229 203113_s_at EEF1D
9230 203114_at ZNRD2
9231 203115_at FECH
9232 203116_s_at FECH
9233 203117_s_at PAN2
9234 203118_at PCSK7
9235 203119_at CCDC86
9236 203120_at TP53BP2
9237 203122_at TRAPPC12
9238 203123_s_at SLC11A2
9239 203124_s_at SLC11A2
9240 203125_x_at SLC11A2
9241 203126_at IMPA2
9242 203127_s_at SPTLC2
9243 203128_at SPTLC2
9244 203129_s_at KIF5C
9245 203130_s_at KIF5C
9246 203131_at PDGFRA
9247 203132_at RB1
9248 203133_at SEC61B
9249 203134_at PICALM
9250 203135_at TBP
9251 203136_at RABAC1
9252 203137_at WTAP
9253 203138_at HAT1
9254 203139_at DAPK1
9255 203140_at BCL6
9256 203141_s_at AP3B1
9257 203142_s_at AP3B1
9258 203143_s_at KIAA0040
9259 203144_s_at KIAA0040
9260 203145_at SPAG5
9261 203146_s_at GABBR1
9262 203147_s_at TRIM14
9263 203148_s_at TRIM14
9264 203149_at NECTIN2
9265 203150_at RABEPK
9266 203151_at MAP1A
9267 203152_at MRPL40
9268 203153_at IFIT1
9269 203154_s_at PAK4
9270 203155_at SETDB1
9271 203156_at AKAP11
9272 203157_s_at GLS
9273 203158_s_at GLS
9274 203159_at GLS
9275 203160_s_at RNF8
9276 203161_s_at RNF8
9277 203162_s_at KATNB1
9278 203163_at KATNB1
9279 203164_at SLC33A1
9280 203165_s_at SLC33A1
9281 203166_at CFDP1
9282 203167_at TIMP2
9283 203168_at ATF6B
9284 203169_at RGP1
9285 203170_at RRP8
9286 203171_s_at RRP8
9287 203172_at FXR2
9288 203173_s_at VPS35L
9289 203174_s_at ARFRP1
9290 203175_at RHOG
9291 203176_s_at TFAM
9292 203177_x_at TFAM
9293 203178_at GATM
9294 203179_at GALT
9295 203180_at ALDH1A3
9296 203181_x_at SRPK2
9297 203182_s_at SRPK2
9298 203183_s_at SMARCD1
9299 203184_at FBN2
9300 203185_at RASSF2
9301 203186_s_at S100A4
9302 203187_at DOCK1
9303 203188_at B4GAT1
9304 203191_at ABCB6
9305 203192_at ABCB6
9306 203193_at ESRRA
9307 203194_s_at NUP98
9308 203195_s_at NUP98
9309 203196_at ABCC4
9310 203197_s_at CZIB
9311 203198_at CDK9
9312 203199_s_at MTRR
9313 203200_s_at MTRR
9314 203201_at PMM2
9315 203202_at KRR1
9316 203203_s_at KRR1
9317 203204_s_at KDM4A
9318 203205_at KDM4A
9319 203206_at FAM53B
9320 203207_s_at MTFR1
9321 203208_s_at MTFR1
9322 203209_at RFC5
9323 203210_s_at RFC5
9324 203211_s_at MTMR2
9325 203212_s_at MTMR2
9326 203213_at CDK1
9327 203214_x_at CDK1
9328 203215_s_at MYO6
9329 203216_s_at MYO6
9330 203217_s_at ST3GAL5
9331 203218_at MAPK9
9332 203219_s_at APRT
9333 203220_s_at TLE1
9334 203221_at TLE1
9335 203222_s_at TLE1
9336 203223_at RABEP1
9337 203224_at RFK
9338 203225_s_at RFK
9339 203226_s_at TSPAN31
9340 203227_s_at TSPAN31
9341 203228_at PAFAH1B3
9342 203229_s_at CLK2
9343 203230_at DVL1
9344 203231_s_at ATXN1
9345 203232_s_at ATXN1
9346 203233_at IL4R
9347 203234_at UPP1
9348 203235_at THOP1
9349 203236_s_at LGALS9
9350 203237_s_at NOTCH3
9351 203238_s_at NOTCH3
9352 203239_s_at CNOT3
9353 203240_at FCGBP
9354 203241_at UVRAG
9355 203242_s_at PDLIM5
9356 203243_s_at PDLIM5
9357 203244_at PEX5
9358 203245_s_at BRD3OS
9359 203246_s_at NPRL2
9360 203247_s_at ZNF24
9361 203248_at ZNF24
9362 203249_at EZH1
9363 203250_at SCAF8
9364 203252_at CDK2AP2
9365 203253_s_at PPIP5K2
9366 203254_s_at TLN1
9367 203255_at FBXO11
9368 203256_at CDH3
9369 203257_s_at C11orf49
9370 203258_at DRAP1
9371 203259_s_at HDDC2
9372 203260_at HDDC2
9373 203261_at DCTN6
9374 203262_s_at FAM50A
9375 203263_s_at ARHGEF9
9376 203264_s_at ARHGEF9
9377 203265_s_at MAP2K4
9378 203266_s_at MAP2K4
9379 203267_s_at DRG2
9380 203268_s_at DRG2
9381 203269_at NSMAF
9382 203270_at DTYMK
9383 203271_s_at UNC119
9384 203272_s_at TUSC2
9385 203273_s_at TUSC2
9386 203275_at IRF2
9387 203276_at LMNB1
9388 203277_at DFFA
9389 203278_s_at PHF21A
9390 203279_at EDEM1
9391 203280_at SAFB2
9392 203282_at GBE1
9393 203283_s_at HS2ST1
9394 203284_s_at HS2ST1
9395 203285_s_at HS2ST1
9396 203286_at RNF44
9397 203287_at LAD1
9398 203288_at KIAA0355
9399 203289_s_at NPRL3
9400 203290_at HLA-DQA1
9401 203291_at CNOT4
9402 203292_s_at VPS11
9403 203293_s_at LMAN1
9404 203294_s_at LMAN1
9405 203295_s_at ATP1A2
9406 203296_s_at ATP1A2
9407 203297_s_at JARID2
9408 203298_s_at JARID2
9409 203299_s_at AP1S2
9410 203300_x_at AP1S2
9411 203301_s_at DMTF1
9412 203302_at DCK
9413 203303_at DYNLT3
9414 203304_at BAMBI
9415 203305_at F13A1
9416 203306_s_at SLC35A1
9417 203307_at GNL1
9418 203308_x_at HPS1
9419 203309_s_at HPS1
9420 203310_at STXBP3
9421 203311_s_at ARF6
9422 203312_x_at ARF6
9423 203313_s_at TGIF1
9424 203314_at GTPBP6
9425 203315_at NCK2
9426 203316_s_at SNRPE
9427 203317_at PSD4
9428 203318_s_at ZNF148
9429 203319_s_at ZNF148
9430 203320_at SH2B3
9431 203321_s_at ADNP2
9432 203322_at ADNP2
9433 203323_at CAV2
9434 203324_s_at CAV2
9435 203325_s_at COL5A1
9436 203327_at IDE
9437 203328_x_at IDE
9438 203329_at PTPRM
9439 203330_s_at STX5
9440 203331_s_at INPP5D
9441 203332_s_at INPP5D
9442 203333_at KIFAP3
9443 203334_at DHX8
9444 203335_at PHYH
9445 203336_s_at ITGB1BP1
9446 203337_x_at ITGB1BP1
9447 203338_at PPP2R5E
9448 203339_at SLC25A12
9449 203340_s_at SLC25A12
9450 203341_at CEBPZ
9451 203342_at TIMM17B
9452 203343_at UGDH
9453 203344_s_at RBBP8
9454 203345_s_at MTF2
9455 203346_s_at MTF2
9456 203347_s_at MTF2
9457 203348_s_at ETV5
9458 203349_s_at ETV5
9459 203350_at AP1G1
9460 203351_s_at ORC4
9461 203352_at ORC4
9462 203353_s_at MBD1
9463 203354_s_at PSD3
9464 203355_s_at PSD3
9465 203356_at CAPN7
9466 203357_s_at CAPN7
9467 203358_s_at EZH2
9468 203362_s_at MAD2L1
9469 203363_s_at ATG13
9470 203364_s_at ATG13
9471 203365_s_at MMP15
9472 203366_at POLG
9473 203367_at DUSP14
9474 203368_at CRELD1
9475 203369_x_at PDLIM7
9476 203370_s_at PDLIM7
9477 203371_s_at NDUFB3
9478 203372_s_at SOCS2
9479 203373_at SOCS2
9480 203374_s_at TPP2
9481 203375_s_at TPP2
9482 203376_at CDC40
9483 203377_s_at CDC40
9484 203378_at PCF11
9485 203379_at RPS6KA1
9486 203380_x_at SRSF5
9487 203381_s_at APOE
9488 203382_s_at APOE
9489 203383_s_at GOLGA1
9490 203384_s_at GOLGA1
9491 203385_at DGKA
9492 203386_at TBC1D4
9493 203387_s_at TBC1D4
9494 203388_at ARRB2
9495 203389_at KIF3C
9496 203390_s_at KIF3C
9497 203391_at FKBP2
9498 203392_s_at CTBP1
9499 203393_at HES1
9500 203394_s_at HES1
9501 203395_s_at HES1
9502 203396_at PSMA4
9503 203397_s_at GALNT3
9504 203398_s_at GALNT3
9505 203400_s_at TF
9506 203401_at PRPS2
9507 203402_at KCNAB2
9508 203403_s_at RNF6
9509 203404_at ARMCX2
9510 203405_at PSMG1
9511 203406_at MFAP1
9512 203407_at PPL
9513 203408_s_at SATB1
9514 203409_at DDB2
9515 203410_at AP3M2
9516 203411_s_at LMNA
9517 203412_at LZTR1
9518 203413_at NELL2
9519 203414_at MMD
9520 203415_at PDCD6
9521 203416_at CD53
9522 203417_at MFAP2
9523 203418_at CCNA2
9524 203419_at KMT2B
9525 203420_at FAM8A1
9526 203421_at TP53I11
9527 203422_at POLD1
9528 203423_at RBP1
9529 203424_s_at IGFBP5
9530 203425_s_at IGFBP5
9531 203426_s_at IGFBP5
9532 203427_at ASF1A
9533 203428_s_at ASF1A
9534 203429_s_at SUCO
9535 203430_at HEBP2
9536 203431_s_at ARHGAP32
9537 203432_at TMPO
9538 203434_s_at MME
9539 203435_s_at MME
9540 203436_at RPP30
9541 203437_at TMEM11
9542 203438_at STC2
9543 203439_s_at STC2
9544 203440_at CDH2
9545 203441_s_at CDH2
9546 203442_x_at EML3
9547 203443_at EML3
9548 203444_s_at MTA2
9549 203445_s_at CTDSP2
9550 203446_s_at OCRL
9551 203447_at PSMD5
9552 203448_s_at TERF1
9553 203449_s_at TERF1
9554 203450_at CBY1
9555 203451_at LDB1
9556 203452_at B3GAT3
9557 203453_at SCNN1A
9558 203454_s_at ATOX1
9559 203455_s_at SAT1
9560 203456_at PRAF2
9561 203457_at STX7
9562 203458_at SPR
9563 203459_s_at VPS16
9564 203460_s_at PSEN1
9565 203461_at CHD2
9566 203462_x_at EIF3B
9567 203465_at MRPL19
9568 203466_at MPV17
9569 203467_at PMM1
9570 203468_at CDK10
9571 203469_s_at CDK10
9572 203470_s_at PLEK
9573 203471_s_at PLEK
9574 203472_s_at SLCO2B1
9575 203473_at SLCO2B1
9576 203474_at IQGAP2
9577 203475_at CYP19A1
9578 203476_at TPBG
9579 203477_at COL15A1
9580 203478_at NDUFC1
9581 203479_s_at OTUD4
9582 203480_s_at OTUD4
9583 203481_at SLF2
9584 203482_at SLF2
9585 203484_at SEC61G
9586 203485_at RTN1
9587 203486_s_at ARMC8
9588 203487_s_at ARMC8
9589 203488_at ADGRL1
9590 203489_at SIVA1
9591 203490_at ELF4
9592 203491_s_at CEP57
9593 203492_x_at CEP57
9594 203493_s_at CEP57
9595 203494_s_at CEP57
9596 203495_at LRRC14
9597 203496_s_at MED1
9598 203497_at MED1
9599 203498_at RCAN2
9600 203499_at EPHA2
9601 203500_at GCDH
9602 203501_at CPQ
9603 203502_at BPGM
9604 203503_s_at PEX14
9605 203504_s_at ABCA1
9606 203505_at ABCA1
9607 203506_s_at MED12
9608 203508_at TNFRSF1B
9609 203509_at SORL1
9610 203510_at MET
9611 203511_s_at TRAPPC3
9612 203512_at TRAPPC3
9613 203513_at SPG11
9614 203514_at MAP3K3
9615 203515_s_at PMVK
9616 203516_at SNTA1
9617 203517_at MTX2
9618 203518_at LYST
9619 203519_s_at UPF2
9620 203520_s_at ZNF318
9621 203521_s_at ZNF318
9622 203522_at CCS
9623 203523_at LSP1
9624 203524_s_at MPST
9625 203525_s_at APC
9626 203526_s_at APC
9627 203527_s_at APC
9628 203528_at SEMA4D
9629 203529_at PPP6C
9630 203530_s_at STX4
9631 203531_at CUL5
9632 203532_x_at CUL5
9633 203533_s_at CUL5
9634 203534_at LSM1
9635 203535_at S100A9
9636 203536_s_at CIAO1
9637 203537_at PRPSAP2
9638 203538_at CAMLG
9639 203539_s_at GFAP
9640 203540_at GFAP
9641 203541_s_at KLF9
9642 203542_s_at KLF9
9643 203543_s_at KLF9
9644 203544_s_at STAM
9645 203545_at ALG8
9646 203546_at IPO13
9647 203547_at CD4
9648 203548_s_at LPL
9649 203549_s_at LPL
9650 203550_s_at FAM189B
9651 203551_s_at COX11
9652 203552_at MAP4K5
9653 203553_s_at MAP4K5
9654 203554_x_at PTTG1
9655 203555_at PTPN18
9656 203556_at ZHX2
9657 203557_s_at PCBD1
9658 203558_at CUL7
9659 203559_s_at AOC1
9660 203560_at GGH
9661 203561_at FCGR2A
9662 203562_at FEZ1
9663 203563_at AFAP1
9664 203564_at FANCG
9665 203565_s_at MNAT1
9666 203566_s_at AGL
9667 203567_s_at TRIM38
9668 203568_s_at TRIM38
9669 203569_s_at OFD1
9670 203570_at LOXL1
9671 203571_s_at ADIRF
9672 203572_s_at TAF6
9673 203573_s_at RABGGTA
9674 203574_at NFIL3
9675 203575_at CSNK2A2
9676 203576_at BCAT2
9677 203577_at GTF2H4
9678 203578_s_at SLC7A6
9679 203579_s_at SLC7A6
9680 203580_s_at SLC7A6
9681 203583_at UNC50
9682 203584_at EMC2
9683 203585_at ZNF185
9684 203586_s_at ARL4D
9685 203587_at ARL4D
9686 203588_s_at TFDP2
9687 203589_s_at TFDP2
9688 203590_at DYNC1LI2
9689 203591_s_at CSF3R
9690 203592_s_at FSTL3
9691 203593_at CD2AP
9692 203594_at RTCA
9693 203595_s_at IFIT5
9694 203596_s_at IFIT5
9695 203597_s_at WBP4
9696 203598_s_at WBP4
9697 203599_s_at WBP4
9698 203600_s_at FAM193A
9699 203601_s_at ZBTB17
9700 203602_s_at ZBTB17
9701 203603_s_at ZEB2
9702 203604_at ZNF516
9703 203605_at SRP54
9704 203606_at NDUFS6
9705 203607_at INPP5F
9706 203608_at ALDH5A1
9707 203609_s_at ALDH5A1
9708 203610_s_at TRIM38
9709 203611_at TERF2
9710 203612_at BYSL
9711 203613_s_at NDUFB6
9712 203615_x_at SULT1A1
9713 203616_at POLB
9714 203617_x_at ELK1
9715 203618_at FAIM2
9716 203619_s_at FAIM2
9717 203620_s_at FCHSD2
9718 203621_at NDUFB5
9719 203622_s_at PNO1
9720 203623_at PLXNA3
9721 203624_at AKAP17A
9722 203625_x_at SKP2
9723 203626_s_at SKP2
9724 203627_at IGF1R
9725 203628_at IGF1R
9726 203629_s_at COG5
9727 203630_s_at COG5
9728 203631_s_at GPRC5B
9729 203632_s_at GPRC5B
9730 203633_at CPT1A
9731 203634_s_at CPT1A
9732 203635_at VPS26C
9733 203636_at MID1
9734 203637_s_at MID1
9735 203638_s_at FGFR2
9736 203639_s_at FGFR2
9737 203640_at MBNL2
9738 203641_s_at COBLL1
9739 203642_s_at COBLL1
9740 203643_at ERF
9741 203644_s_at MON1B
9742 203645_s_at CD163
9743 203646_at FDX1
9744 203647_s_at FDX1
9745 203648_at TATDN2
9746 203649_s_at PLA2G2A
9747 203650_at PROCR
9748 203651_at ZFYVE16
9749 203652_at MAP3K11
9750 203653_s_at COIL
9751 203654_s_at COIL
9752 203655_at XRCC1
9753 203656_at FIG4
9754 203657_s_at CTSF
9755 203658_at SLC25A20
9756 203659_s_at TRIM13
9757 203660_s_at PCNT
9758 203661_s_at TMOD1
9759 203662_s_at TMOD1
9760 203663_s_at COX5A
9761 203664_s_at POLR2D
9762 203665_at HMOX1
9763 203666_at CXCL12
9764 203667_at TBCA
9765 203668_at MAN2C1
9766 203669_s_at DGAT1
9767 203671_at TPMT
9768 203672_x_at TPMT
9769 203673_at TG
9770 203674_at HELZ
9771 203675_at NUCB2
9772 203676_at GNS
9773 203677_s_at TARBP2
9774 203678_at FAN1
9775 203679_at TMED1
9776 203680_at PRKAR2B
9777 203681_at IVD
9778 203682_s_at IVD
9779 203683_s_at VEGFB
9780 203684_s_at BCL2
9781 203685_at BCL2
9782 203686_at MPG
9783 203687_at CX3CL1
9784 203688_at PKD2
9785 203689_s_at FMR1
9786 203690_at TUBGCP3
9787 203691_at PI3
9788 203692_s_at E2F3
9789 203693_s_at E2F3
9790 203694_s_at DHX16
9791 203695_s_at GSDME
9792 203696_s_at RFC2
9793 203697_at FRZB
9794 203698_s_at FRZB
9795 203699_s_at DIO2
9796 203700_s_at DIO2
9797 203701_s_at TRMT1
9798 203702_s_at TTLL4
9799 203703_s_at TTLL4
9800 203704_s_at RREB1
9801 203705_s_at FZD7
9802 203706_s_at FZD7
9803 203708_at PDE4B
9804 203709_at PHKG2
9805 203710_at ITPR1
9806 203711_s_at HIBCH
9807 203712_at PUM3
9808 203713_s_at LLGL2
9809 203714_s_at TBCE
9810 203715_at TBCE
9811 203716_s_at DPP4
9812 203717_at DPP4
9813 203718_at PNPLA6
9814 203719_at ERCC1
9815 203720_s_at ERCC1
9816 203721_s_at UTP18
9817 203722_at ALDH4A1
9818 203723_at ITPKB
9819 203724_s_at RUFY3
9820 203725_at GADD45A
9821 203726_s_at LAMA3
9822 203727_at SKIV2L
9823 203728_at BAK1
9824 203729_at EMP3
9825 203730_s_at ZKSCAN5
9826 203731_s_at ZKSCAN5
9827 203732_at TRIP4
9828 203733_at DEXI
9829 203734_at FOXJ2
9830 203735_x_at PPFIBP1
9831 203736_s_at PPFIBP1
9832 203737_s_at PPRC1
9833 203738_at C5orf22
9834 203739_at ZNF217
9835 203740_at MPHOSPH6
9836 203741_s_at ADCY7
9837 203742_s_at TDG
9838 203743_s_at TDG
9839 203744_at HMGB3
9840 203745_at HCCS
9841 203746_s_at HCCS
9842 203747_at AQP3
9843 203748_x_at RBMS1
9844 203749_s_at RARA
9845 203750_s_at RARA
9846 203751_x_at JUND
9847 203752_s_at JUND
9848 203753_at TCF4
9849 203754_s_at BRF1
9850 203755_at BUB1B
9851 203756_at ARHGEF17
9852 203757_s_at CEACAM6
9853 203758_at CTSO
9854 203759_at ST3GAL4
9855 203760_s_at SLA
9856 203761_at SLA
9857 203762_s_at DYNC2LI1
9858 203763_at DYNC2LI1
9859 203764_at DLGAP5
9860 203765_at GCA
9861 203766_s_at LMOD1
9862 203767_s_at STS
9863 203768_s_at STS
9864 203769_s_at STS
9865 203770_s_at STS
9866 203771_s_at BLVRA
9867 203772_at BLVRA
9868 203773_x_at BLVRA
9869 203774_at MTR
9870 203775_at SLC25A13
9871 203776_at GPKOW
9872 203777_s_at RPS6KB2
9873 203778_at MANBA
9874 203779_s_at MPZL2
9875 203780_at MPZL2
9876 203781_at MRPL33
9877 203782_s_at POLRMT
9878 203783_x_at POLRMT
9879 203784_s_at DDX28
9880 203785_s_at DDX28
9881 203786_s_at TPD52L1
9882 203787_at SSBP2
9883 203788_s_at SEMA3C
9884 203789_s_at SEMA3C
9885 203790_s_at RIDA
9886 203791_at DMXL1
9887 203792_x_at PCGF2
9888 203793_x_at PCGF2
9889 203794_at CDC42BPA
9890 203795_s_at BCL7A
9891 203796_s_at BCL7A
9892 203797_at VSNL1
9893 203798_s_at VSNL1
9894 203800_s_at MRPS14
9895 203801_at MRPS14
9896 203802_x_at NSUN5
9897 203803_at PCYOX1
9898 203804_s_at LUC7L3
9899 203805_s_at FANCA
9900 203806_s_at FANCA
9901 203808_at AKT2
9902 203809_s_at AKT2
9903 203810_at DNAJB4
9904 203811_s_at DNAJB4
9905 203812_at SLIT3
9906 203813_s_at SLIT3
9907 203814_s_at NQO2
9908 203815_at GSTT1
9909 203816_at DGUOK
9910 203817_at GUCY1B1
9911 203818_s_at SF3A3
9912 203820_s_at IGF2BP3
9913 203821_at HBEGF
9914 203822_s_at ELF2
9915 203823_at RGS3
9916 203824_at TSPAN8
9917 203825_at BRD3
9918 203826_s_at PITPNM1
9919 203827_at WIPI1
9920 203828_s_at IL32
9921 203829_at ELP4
9922 203830_at C17orf75
9923 203831_at R3HDM2
9924 203832_at SNRPF
9925 203833_s_at TGOLN2
9926 203834_s_at TGOLN2
9927 203835_at LRRC32
9928 203836_s_at MAP3K5
9929 203837_at MAP3K5
9930 203838_s_at TNK2
9931 203839_s_at TNK2
9932 203840_at BLZF1
9933 203841_x_at MAPRE3
9934 203842_s_at MAPRE3
9935 203843_at RPS6KA3
9936 203844_at VHL
9937 203845_at KAT2B
9938 203846_at TRIM32
9939 203847_s_at AKAP8
9940 203848_at AKAP8
9941 203849_s_at KIF1A
9942 203850_s_at KIF1A
9943 203851_at IGFBP6
9944 203853_s_at GAB2
9945 203854_at CFI
9946 203855_at WDR47
9947 203856_at VRK1
9948 203858_s_at COX10
9949 203859_s_at PALM
9950 203860_at PCCA
9951 203861_s_at ACTN2
9952 203862_s_at ACTN2
9953 203863_at ACTN2
9954 203864_s_at ACTN2
9955 203865_s_at ADARB1
9956 203866_at NLE1
9957 203867_s_at NLE1
9958 203868_s_at VCAM1
9959 203869_at USP46
9960 203870_at USP46
9961 203871_at SENP3
9962 203872_at ACTA1
9963 203873_at SMARCA1
9964 203874_s_at SMARCA1
9965 203875_at SMARCA1
9966 203876_s_at MMP11
9967 203877_at MMP11
9968 203878_s_at MMP11
9969 203879_at PIK3CD
9970 203881_s_at DMD
9971 203882_at IRF9
9972 203883_s_at RAB11FIP2
9973 203884_s_at RAB11FIP2
9974 203885_at RAB21
9975 203886_s_at FBLN2
9976 203887_s_at THBD
9977 203888_at THBD
9978 203889_at SCG5
9979 203892_at WFDC2
9980 203893_at AK6
9981 203894_at TUBG2
9982 203895_at PLCB4
9983 203896_s_at PLCB4
9984 203897_at LYRM1
9985 203898_at CRCP
9986 203899_s_at CRCP
9987 203900_at SZT2
9988 203901_at TAB1
9989 203902_at HEPH
9990 203903_s_at HEPH
9991 203904_x_at CD82
9992 203905_at PARN
9993 203906_at IQSEC1
9994 203907_s_at IQSEC1
9995 203908_at SLC4A4
9996 203909_at SLC9A6
9997 203910_at ARHGAP29
9998 203911_at RAP1GAP
9999 203912_s_at DNASE1L1
10000 203913_s_at HPGD
10001 203914_x_at HPGD
10002 203915_at CXCL9
10003 203916_at NDST2
10004 203917_at CXADR
10005 203918_at PCDH1
10006 203919_at TCEA2
10007 203920_at NR1H3
10008 203921_at CHST2
10009 203922_s_at CYBB
10010 203923_s_at CYBB
10011 203925_at GCLM
10012 203926_x_at ATP5F1D
10013 203927_at NFKBIE
10014 203928_x_at MAPT
10015 203929_s_at MAPT
10016 203930_s_at MAPT
10017 203931_s_at MRPL12
10018 203932_at HLA-DMB
10019 203933_at RAB11FIP3
10020 203934_at KDR
10021 203935_at ACVR1
10022 203936_s_at MMP9
10023 203937_s_at TAF1C
10024 203938_s_at TAF1C
10025 203939_at NT5E
10026 203940_s_at VASH1
10027 203941_at INTS9
10028 203942_s_at MARK2
10029 203943_at KIF3B
10030 203944_x_at BTN2A1
10031 203945_at ARG2
10032 203946_s_at ARG2
10033 203947_at CSTF3
10034 203948_s_at MPO
10035 203949_at MPO
10036 203950_s_at CLCN6
10037 203951_at CNN1
10038 203952_at ATF6
10039 203953_s_at CLDN3
10040 203954_x_at CLDN3
10041 203955_at PPP1R26
10042 203956_at MORC2
10043 203957_at E2F6
10044 203958_s_at ZBTB40
10045 203959_s_at ZBTB40
10046 203960_s_at HSPB11
10047 203961_at NEBL
10048 203962_s_at NEBL
10049 203963_at CA12
10050 203964_at NMI
10051 203965_at USP20
10052 203966_s_at PPM1A
10053 203967_at CDC6
10054 203968_s_at CDC6
10055 203969_at PEX3
10056 203970_s_at PEX3
10057 203971_at SLC31A1
10058 203972_s_at PEX3
10059 203973_s_at CEBPD
10060 203974_at PUDP
10061 203975_s_at CHAF1A
10062 203976_s_at CHAF1A
10063 203977_at TAZ
10064 203978_at NUBP1
10065 203979_at CYP27A1
10066 203980_at FABP4
10067 203981_s_at ABCD4
10068 203982_s_at ABCD4
10069 203983_at TSNAX
10070 203984_s_at CASP9
10071 203985_at ZNF212
10072 203987_at FZD6
10073 203988_s_at FUT8
10074 203989_x_at F2R
10075 203990_s_at KDM6A
10076 203991_s_at KDM6A
10077 203992_s_at KDM6A
10078 203993_x_at CFAP410
10079 203994_s_at CFAP410
10080 203995_at CFAP410
10081 203996_s_at CFAP410
10082 203997_at PTPN3
10083 203998_s_at SYT1
10084 203999_at SYT1
10085 204000_at GNB5
10086 204001_at SNAPC3
10087 204002_s_at ICA1
10088 204003_s_at NUP42
10089 204004_at PAWR
10090 204005_s_at PAWR
10091 204007_at FCGR3B
10092 204008_at DNAL4
10093 204009_s_at KRAS
10094 204010_s_at KRAS
10095 204011_at SPRY2
10096 204012_s_at LCMT2
10097 204013_s_at LCMT2
10098 204014_at DUSP4
10099 204015_s_at DUSP4
10100 204016_at LARS2
10101 204017_at KDELR3
10102 204019_s_at SH3YL1
10103 204020_at PURA
10104 204021_s_at PURA
10105 204022_at WWP2
10106 204023_at RFC4
10107 204024_at OSGIN2
10108 204025_s_at PDCD2
10109 204026_s_at ZWINT
10110 204027_s_at METTL1
10111 204028_s_at RABGAP1
10112 204029_at CELSR2
10113 204031_s_at PCBP2
10114 204032_at BCAR3
10115 204033_at TRIP13
10116 204034_at ETHE1
10117 204035_at SCG2
10118 204036_at LPAR1
10119 204037_at LPAR1
10120 204038_s_at LPAR1
10121 204039_at CEBPA
10122 204040_at RNF144A
10123 204041_at MAOB
10124 204042_at WASF3
10125 204043_at TCN2
10126 204044_at QPRT
10127 204045_at TCEAL1
10128 204046_at PLCB2
10129 204047_s_at PHACTR2
10130 204048_s_at PHACTR2
10131 204049_s_at PHACTR2
10132 204050_s_at CLTA
10133 204051_s_at SFRP4
10134 204052_s_at SFRP4
10135 204053_x_at PTEN
10136 204054_at PTEN
10137 204055_s_at MIA2
10138 204056_s_at MVK
10139 204057_at IRF8
10140 204058_at ME1
10141 204059_s_at ME1
10142 204061_at PRKX
10143 204062_s_at ULK2
10144 204063_s_at ULK2
10145 204064_at THOC1
10146 204065_at CHST10
10147 204066_s_at AGAP1
10148 204067_at SUOX
10149 204068_at STK3
10150 204069_at MEIS1
10151 204070_at PLAAT4
10152 204071_s_at TOPORS
10153 204072_s_at FRY
10154 204073_s_at MYRF
10155 204074_s_at CEP104
10156 204075_s_at CEP104
10157 204076_at ENTPD4
10158 204077_x_at ENTPD4
10159 204078_at P3H4
10160 204079_at TPST2
10161 204080_at TOE1
10162 204081_at NRGN
10163 204082_at PBX3
10164 204083_s_at TPM2
10165 204084_s_at CLN5
10166 204085_s_at CLN5
10167 204086_at PRAME
10168 204087_s_at SLC5A6
10169 204088_at P2RX4
10170 204089_x_at MAP3K4
10171 204090_at STK19
10172 204091_at PDE6D
10173 204092_s_at AURKA
10174 204093_at CCNH
10175 204094_s_at TSC22D2
10176 204095_s_at ELL
10177 204096_s_at ELL
10178 204097_s_at RBMX2
10179 204098_at RBMX2
10180 204099_at SMARCD3
10181 204100_at THRA
10182 204101_at MTM1
10183 204102_s_at EEF2
10184 204103_at CCL4
10185 204104_at SNAPC2
10186 204105_s_at NRCAM
10187 204106_at TESK1
10188 204107_at NFYA
10189 204108_at NFYA
10190 204109_s_at NFYA
10191 204110_at HNMT
10192 204111_at HNMT
10193 204112_s_at HNMT
10194 204113_at CELF1
10195 204114_at NID2
10196 204115_at GNG11
10197 204116_at IL2RG
10198 204117_at PREP
10199 204118_at CD48
10200 204119_s_at ADK
10201 204120_s_at ADK
10202 204121_at GADD45G
10203 204122_at TYROBP
10204 204123_at LIG3
10205 204124_at SLC34A2
10206 204125_at NDUFAF1
10207 204126_s_at CDC45
10208 204127_at RFC3
10209 204128_s_at RFC3
10210 204129_at BCL9
10211 204130_at HSD11B2
10212 204131_s_at FOXO3
10213 204133_at RRP9
10214 204134_at PDE2A
10215 204135_at FILIP1L
10216 204136_at COL7A1
10217 204137_at GPR137B
10218 204138_s_at MZF1
10219 204139_x_at MZF1
10220 204140_at TPST1
10221 204141_at TUBB2A
10222 204142_at ENOSF1
10223 204143_s_at ENOSF1
10224 204144_s_at PIGQ
10225 204146_at RAD51AP1
10226 204147_s_at TFDP1
10227 204149_s_at GSTM4
10228 204150_at STAB1
10229 204151_x_at AKR1C1
10230 204152_s_at MFNG
10231 204153_s_at MFNG
10232 204154_at CDO1
10233 204155_s_at SIK3
10234 204156_at SIK3
10235 204157_s_at SIK3
10236 204158_s_at TCIRG1
10237 204159_at CDKN2C
10238 204160_s_at ENPP4
10239 204161_s_at ENPP4
10240 204162_at NDC80
10241 204163_at EMILIN1
10242 204164_at SIPA1
10243 204165_at WASF1
10244 204166_at SBNO2
10245 204167_at BTD
10246 204168_at MGST2
10247 204169_at IMPDH1
10248 204170_s_at CKS2
10249 204171_at RPS6KB1
10250 204172_at CPOX
10251 204173_at MYL6B
10252 204174_at ALOX5AP
10253 204175_at ZNF593
10254 204176_at KLHL20
10255 204177_s_at KLHL20
10256 204178_s_at RBM14
10257 204179_at MB
10258 204180_s_at ZBTB43
10259 204181_s_at ZBTB43
10260 204182_s_at ZBTB43
10261 204183_s_at GRK3
10262 204184_s_at GRK3
10263 204185_x_at PPID
10264 204186_s_at PPID
10265 204187_at GMPR
10266 204188_s_at RARG
10267 204189_at RARG
10268 204190_at USPL1
10269 204191_at IFNAR1
10270 204192_at CD37
10271 204193_at CHKB
10272 204194_at BACH1
10273 204195_s_at PKNOX1
10274 204196_x_at PKNOX1
10275 204197_s_at RUNX3
10276 204198_s_at RUNX3
10277 204199_at RALGPS1
10278 204200_s_at PDGFB
10279 204201_s_at PTPN13
10280 204202_at IQCE
10281 204203_at CEBPG
10282 204204_at SLC31A2
10283 204205_at APOBEC3G
10284 204206_at MNT
10285 204207_s_at RNGTT
10286 204208_at RNGTT
10287 204209_at PCYT1A
10288 204210_s_at PCYT1A
10289 204211_x_at EIF2AK2
10290 204212_at ACOT8
10291 204213_at PIGR
10292 204214_s_at RAB32
10293 204215_at TMEM243
10294 204216_s_at ZC3H14
10295 204217_s_at RTN2
10296 204218_at ANAPC15
10297 204219_s_at PSMC1
10298 204220_at GMFG
10299 204221_x_at GLIPR1
10300 204222_s_at GLIPR1
10301 204223_at PRELP
10302 204224_s_at GCH1
10303 204225_at HDAC4
10304 204226_at STAU2
10305 204227_s_at TK2
10306 204228_at PPIH
10307 204229_at SLC17A7
10308 204230_s_at SLC17A7
10309 204231_s_at FAAH
10310 204232_at FCER1G
10311 204233_s_at CHKA
10312 204234_s_at ZNF195
10313 204235_s_at GULP1
10314 204236_at FLI1
10315 204237_at GULP1
10316 204238_s_at DNPH1
10317 204239_s_at NNAT
10318 204240_s_at SMC2
10319 204241_at ACOX3
10320 204242_s_at ACOX3
10321 204243_at RLF
10322 204244_s_at DBF4
10323 204245_s_at RPP14
10324 204246_s_at DCTN3
10325 204247_s_at CDK5
10326 204248_at GNA11
10327 204249_s_at LMO2
10328 204250_s_at CEP164
10329 204251_s_at CEP164
10330 204252_at CDK2
10331 204253_s_at VDR
10332 204254_s_at VDR
10333 204255_s_at VDR
10334 204256_at ELOVL6
10335 204257_at FADS3
10336 204258_at CHD1
10337 204259_at MMP7
10338 204260_at CHGB
10339 204261_s_at PSEN2
10340 204262_s_at PSEN2
10341 204263_s_at CPT2
10342 204264_at CPT2
10343 204265_s_at GPSM3
10344 204266_s_at CHKA
10345 204267_x_at PKMYT1
10346 204268_at S100A2
10347 204269_at PIM2
10348 204270_at SKI
10349 204271_s_at EDNRB
10350 204272_at LGALS4
10351 204273_at EDNRB
10352 204274_at EBAG9
10353 204275_at CAPN15
10354 204276_at TK2
10355 204277_s_at TK2
10356 204278_s_at EBAG9
10357 204279_at PSMB9
10358 204280_at RGS14
10359 204281_at TEAD4
10360 204282_s_at FARS2
10361 204283_at FARS2
10362 204284_at PPP1R3C
10363 204285_s_at PMAIP1
10364 204286_s_at PMAIP1
10365 204287_at SYNGR1
10366 204288_s_at SORBS2
10367 204290_s_at ALDH6A1
10368 204291_at ZNF518A
10369 204292_x_at STK11
10370 204293_at SGSH
10371 204294_at AMT
10372 204295_at SURF1
10373 204296_at SLC4A5
10374 204297_at PIK3C3
10375 204298_s_at LOX
10376 204299_at SRSF10
10377 204300_at GATB
10378 204301_at KBTBD11
10379 204302_s_at CTIF
10380 204303_s_at CTIF
10381 204304_s_at PROM1
10382 204305_at MIPEP
10383 204306_s_at CD151
10384 204307_at TECPR2
10385 204308_s_at TECPR2
10386 204309_at CYP11A1
10387 204310_s_at NPR2
10388 204311_at ATP1B2
10389 204312_x_at CREB1
10390 204313_s_at CREB1
10391 204314_s_at CREB1
10392 204315_s_at GTSE1
10393 204316_at RGS10
10394 204318_s_at GTSE1
10395 204319_s_at RGS10
10396 204320_at COL11A1
10397 204321_at NEO1
10398 204322_at GOLIM4
10399 204323_x_at NF1
10400 204324_s_at GOLIM4
10401 204325_s_at NF1
10402 204326_x_at MT1X
10403 204327_s_at ZNF202
10404 204328_at TMC6
10405 204329_s_at ZNF202
10406 204330_s_at MRPS12
10407 204331_s_at MRPS12
10408 204332_s_at AGA
10409 204333_s_at AGA
10410 204334_at KLF7
10411 204335_at YJU2
10412 204336_s_at RGS19
10413 204337_at RGS4
10414 204338_s_at RGS4
10415 204339_s_at RGS4
10416 204340_at TMEM187
10417 204341_at TRIM16
10418 204342_at SLC25A24
10419 204343_at ABCA3
10420 204344_s_at SEC23A
10421 204345_at COL16A1
10422 204346_s_at RASSF1
10423 204347_at AK4
10424 204348_s_at AK4
10425 204349_at MED7
10426 204350_s_at MED7
10427 204351_at S100P
10428 204352_at TRAF5
10429 204353_s_at POT1
10430 204354_at POT1
10431 204355_at DHX30
10432 204356_at LIMK1
10433 204357_s_at LIMK1
10434 204360_s_at NAGLU
10435 204361_s_at SKAP2
10436 204362_at SKAP2
10437 204363_at F3
10438 204364_s_at REEP1
10439 204365_s_at REEP1
10440 204366_s_at GTF3C2
10441 204367_at SP2
10442 204368_at SLCO2A1
10443 204369_at PIK3CA
10444 204370_at CLP1
10445 204371_s_at KHSRP
10446 204372_s_at KHSRP
10447 204373_s_at CEP350
10448 204374_s_at GALK1
10449 204375_at CLSTN3
10450 204376_at DCAF1
10451 204377_s_at DCAF1
10452 204378_at BCAS1
10453 204379_s_at FGFR3
10454 204380_s_at FGFR3
10455 204381_at LRP3
10456 204382_at NAT9
10457 204384_at GOLGA2
10458 204385_at KYNU
10459 204386_s_at MRPL57
10460 204387_x_at MRPL57
10461 204388_s_at MAOA
10462 204389_at MAOA
10463 204390_at TRIM24
10464 204391_x_at TRIM24
10465 204392_at CAMK1
10466 204393_s_at ACPP
10467 204394_at SLC43A1
10468 204395_s_at GRK5
10469 204396_s_at GRK5
10470 204397_at EML2
10471 204398_s_at EML2
10472 204399_s_at EML2
10473 204400_at EFS
10474 204401_at KCNN4
10475 204402_at RHBDD3
10476 204403_x_at TCAF1
10477 204404_at SLC12A2
10478 204405_x_at DIMT1
10479 204406_at FLT1
10480 204407_at TTF2
10481 204408_at APEX2
10482 204409_s_at EIF1AY
10483 204410_at EIF1AY
10484 204411_at KIF21B
10485 204412_s_at NEFH
10486 204413_at TRAF2
10487 204414_at LARGE1
10488 204415_at IFI6
10489 204416_x_at APOC1
10490 204417_at GALC
10491 204418_x_at GSTM2
10492 204420_at FOSL1
10493 204421_s_at FGF2
10494 204422_s_at FGF2
10495 204423_at MKLN1
10496 204424_s_at LMO3
10497 204425_at ARHGAP4
10498 204426_at TMED2
10499 204427_s_at TMED2
10500 204428_s_at LCAT
10501 204429_s_at SLC2A5
10502 204430_s_at SLC2A5
10503 204431_at TLE2
10504 204432_at SOX12
10505 204433_s_at SPATA2
10506 204434_at SPATA2
10507 204435_at NUP58
10508 204436_at PLEKHO2
10509 204437_s_at FOLR1
10510 204438_at MRC1
10511 204439_at IFI44L
10512 204440_at CD83
10513 204441_s_at POLA2
10514 204442_x_at LTBP4
10515 204443_at ARSA
10516 204444_at KIF11
10517 204445_s_at ALOX5
10518 204446_s_at ALOX5
10519 204447_at LZTS3
10520 204448_s_at PDCL
10521 204449_at PDCL
10522 204450_x_at APOA1
10523 204451_at FZD1
10524 204452_s_at FZD1
10525 204453_at ZNF84
10526 204454_at LDOC1
10527 204455_at DST
10528 204456_s_at GAS1
10529 204457_s_at GAS1
10530 204458_at PLA2G15
10531 204459_at CSTF2
10532 204460_s_at RAD1
10533 204461_x_at RAD1
10534 204462_s_at SLC16A2
10535 204463_s_at EDNRA
10536 204464_s_at EDNRA
10537 204465_s_at INA
10538 204466_s_at SNCA
10539 204467_s_at SNCA
10540 204468_s_at TIE1
10541 204469_at PTPRZ1
10542 204470_at CXCL1
10543 204471_at GAP43
10544 204472_at GEM
10545 204473_s_at ZNF592
10546 204474_at ZNF142
10547 204475_at MMP1
10548 204476_s_at PC
10549 204477_at RABIF
10550 204478_s_at RABIF
10551 204479_at OSTF1
10552 204480_s_at C9orf16
10553 204481_at BRPF1
10554 204482_at CLDN5
10555 204483_at ENO3
10556 204484_at PIK3C2B
10557 204485_s_at TOM1L1
10558 204487_s_at KCNQ1
10559 204488_at DOLK
10560 204489_s_at CD44
10561 204490_s_at CD44
10562 204491_at PDE4D
10563 204492_at ARHGAP11A
10564 204493_at BID
10565 204494_s_at C15orf39
10566 204495_s_at C15orf39
10567 204496_at STRN3
10568 204497_at ADCY9
10569 204498_s_at ADCY9
10570 204499_at AGTPBP1
10571 204500_s_at AGTPBP1
10572 204501_at CCN3
10573 204502_at SAMHD1
10574 204503_at EVPL
10575 204504_s_at HIRIP3
10576 204505_s_at DMTN
10577 204506_at PPP3R1
10578 204507_s_at PPP3R1
10579 204508_s_at CA12
10580 204509_at CA12
10581 204510_at CDC7
10582 204511_at FARP2
10583 204512_at HIVEP1
10584 204513_s_at ELMO1
10585 204514_at DPH2
10586 204515_at HSD3B1
10587 204516_at ATXN7
10588 204517_at PPIC
10589 204518_s_at PPIC
10590 204519_s_at PLLP
10591 204520_x_at BRD1
10592 204521_at FAM216A
10593 204522_at DXO
10594 204523_at ZNF140
10595 204524_at PDPK1
10596 204525_at PHF14
10597 204526_s_at TBC1D8
10598 204527_at MYO5A
10599 204528_s_at NAP1L1
10600 204529_s_at TOX
10601 204530_s_at TOX
10602 204531_s_at BRCA1
10603 204533_at CXCL10
10604 204535_s_at REST
10605 204536_s_at REST
10606 204538_x_at NPIPA1
10607 204539_s_at CELSR1
10608 204540_at EEF1A2
10609 204541_at SEC14L2
10610 204542_at ST6GALNAC2
10611 204543_at RAPGEF1
10612 204544_at HPS5
10613 204545_at PEX6
10614 204546_at KIAA0513
10615 204547_at RAB40B
10616 204548_at STAR
10617 204549_at IKBKE
10618 204550_x_at GSTM1
10619 204551_s_at AHSG
10620 204552_at INPP4A
10621 204553_x_at INPP4A
10622 204554_at PPP1R3D
10623 204555_s_at PPP1R3D
10624 204556_s_at DZIP1
10625 204557_s_at DZIP1
10626 204558_at RAD54L
10627 204559_s_at LSM7
10628 204560_at FKBP5
10629 204562_at IRF4
10630 204563_at SELL
10631 204564_at PCGF3
10632 204565_at ACOT13
10633 204566_at PPM1D
10634 204567_s_at ABCG1
10635 204568_at ATG14
10636 204569_at ICK
10637 204570_at COX7A1
10638 204571_x_at PIN4
10639 204572_s_at PIN4
10640 204573_at CROT
10641 204574_s_at MMP19
10642 204575_s_at MMP19
10643 204576_s_at CLUAP1
10644 204577_s_at CLUAP1
10645 204578_at PPIP5K1
10646 204579_at FGFR4
10647 204580_at MMP12
10648 204581_at CD22
10649 204582_s_at KLK3
10650 204583_x_at KLK3
10651 204584_at L1CAM
10652 204585_s_at L1CAM
10653 204586_at BSN
10654 204587_at SLC25A14
10655 204588_s_at SLC7A7
10656 204589_at NUAK1
10657 204590_x_at VPS33A
10658 204591_at CHL1
10659 204592_at DLG4
10660 204593_s_at MIEF1
10661 204594_s_at MIEF1
10662 204595_s_at STC1
10663 204596_s_at STC1
10664 204597_x_at STC1
10665 204598_at UBOX5
10666 204599_s_at MRPL28
10667 204600_at EPHB3
10668 204601_at N4BP1
10669 204602_at DKK1
10670 204603_at EXO1
10671 204604_at CDK14
10672 204605_at CGRRF1
10673 204606_at CCL21
10674 204607_at HMGCS2
10675 204608_at ASL
10676 204609_at CCDC85B
10677 204610_s_at CCDC85B
10678 204611_s_at PPP2R5B
10679 204612_at PKIA
10680 204613_at PLCG2
10681 204614_at SERPINB2
10682 204615_x_at IDI1
10683 204616_at UCHL3
10684 204617_s_at ACD
10685 204618_s_at GABPB1
10686 204619_s_at VCAN
10687 204620_s_at VCAN
10688 204621_s_at NR4A2
10689 204622_x_at NR4A2
10690 204623_at TFF3
10691 204624_at ATP7B
10692 204625_s_at ITGB3
10693 204626_s_at ITGB3
10694 204627_s_at ITGB3
10695 204628_s_at ITGB3
10696 204629_at PARVB
10697 204630_s_at GOSR1
10698 204631_at MYH2
10699 204632_at RPS6KA4
10700 204633_s_at RPS6KA5
10701 204634_at NEK4
10702 204635_at RPS6KA5
10703 204636_at COL17A1
10704 204637_at CGA
10705 204638_at ACP5
10706 204639_at ADA
10707 204640_s_at SPOP
10708 204641_at NEK2
10709 204642_at S1PR1
10710 204643_s_at ENOX2
10711 204644_at ENOX2
10712 204645_at CCNT2
10713 204646_at DPYD
10714 204647_at HOMER3
10715 204648_at NPR1
10716 204649_at TROAP
10717 204651_at NRF1
10718 204652_s_at NRF1
10719 204653_at TFAP2A
10720 204654_s_at TFAP2A
10721 204655_at CCL5
10722 204656_at SHB
10723 204657_s_at SHB
10724 204658_at TRA2A
10725 204659_s_at GFER
10726 204660_at GFER
10727 204661_at CD52
10728 204662_at CCP110
10729 204663_at ME3
10730 204664_at ALPP
10731 204665_at SIKE1
10732 204666_s_at SIKE1
10733 204667_at FOXA1
10734 204668_at RNF24
10735 204669_s_at RNF24
10736 204671_s_at ANKRD6
10737 204672_s_at ANKRD6
10738 204673_at MUC2
10739 204674_at LRMP
10740 204675_at SRD5A1
10741 204676_at TMEM186
10742 204677_at CDH5
10743 204678_s_at KCNK1
10744 204679_at KCNK1
10745 204680_s_at RAPGEF5
10746 204681_s_at RAPGEF5
10747 204682_at LTBP2
10748 204683_at ICAM2
10749 204684_at NPTX1
10750 204685_s_at ATP2B2
10751 204686_at IRS1
10752 204687_at PARM1
10753 204688_at SGCE
10754 204689_at HHEX
10755 204690_at STX8
10756 204691_x_at PLA2G6
10757 204693_at CDC42EP1
10758 204694_at AFP
10759 204695_at CDC25A
10760 204696_s_at CDC25A
10761 204697_s_at CHGA
10762 204698_at ISG20
10763 204699_s_at UTP25
10764 204700_x_at UTP25
10765 204701_s_at STOML1
10766 204702_s_at NFE2L3
10767 204703_at IFT88
10768 204704_s_at ALDOB
10769 204705_x_at ALDOB
10770 204706_at INPP5E
10771 204707_s_at MAPK4
10772 204708_at MAPK4
10773 204709_s_at KIF23
10774 204710_s_at WIPI2
10775 204711_at KIAA0753
10776 204712_at WIF1
10777 204713_s_at F5
10778 204714_s_at F5
10779 204715_at PANX1
10780 204716_at CCDC6
10781 204717_s_at SLC29A2
10782 204718_at EPHB6
10783 204719_at ABCA8
10784 204720_s_at DNAJC6
10785 204721_s_at DNAJC6
10786 204722_at SCN3B
10787 204723_at SCN3B
10788 204724_s_at COL9A3
10789 204725_s_at NCK1
10790 204726_at CDH13
10791 204727_at WDHD1
10792 204728_s_at WDHD1
10793 204729_s_at STX1A
10794 204730_at RIMS3
10795 204731_at TGFBR3
10796 204732_s_at TRIM23
10797 204733_at KLK6
10798 204734_at KRT15
10799 204735_at PDE4A
10800 204736_s_at CSPG4
10801 204738_s_at KRIT1
10802 204739_at CENPC
10803 204740_at CNKSR1
10804 204741_at BICD1
10805 204742_s_at PDS5B
10806 204743_at TAGLN3
10807 204744_s_at IARS1
10808 204745_x_at MT1G
10809 204746_s_at PICK1
10810 204747_at IFIT3
10811 204748_at PTGS2
10812 204749_at NAP1L3
10813 204750_s_at DSC2
10814 204751_x_at DSC2
10815 204752_x_at PARP2
10816 204753_s_at HLF
10817 204754_at HLF
10818 204755_x_at HLF
10819 204756_at MAP2K5
10820 204757_s_at C2CD2L
10821 204758_s_at C2CD2L
10822 204759_at RCBTB2
10823 204761_at USP6NL
10824 204762_s_at GNAO1
10825 204763_s_at GNAO1
10826 204765_at ARHGEF5
10827 204766_s_at NUDT1
10828 204767_s_at FEN1
10829 204768_s_at FEN1
10830 204769_s_at TAP2
10831 204770_at TAP2
10832 204771_s_at TTF1
10833 204772_s_at TTF1
10834 204773_at IL11RA
10835 204774_at EVI2A
10836 204775_at CHAF1B
10837 204776_at THBS4
10838 204777_s_at MAL
10839 204778_x_at HOXB7
10840 204779_s_at HOXB7
10841 204780_s_at FAS
10842 204781_s_at FAS
10843 204782_at MLF1
10844 204783_at MLF1
10845 204784_s_at MLF1
10846 204785_x_at IFNAR2
10847 204786_s_at IFNAR2
10848 204787_at VSIG4
10849 204788_s_at PPOX
10850 204789_at FMNL1
10851 204790_at SMAD7
10852 204791_at NR2C1
10853 204792_s_at IFT140
10854 204793_at GPRASP1
10855 204794_at DUSP2
10856 204795_at PRR3
10857 204796_at EML1
10858 204797_s_at EML1
10859 204798_at MYB
10860 204799_at ZBED4
10861 204800_s_at DHRS12
10862 204801_s_at DHRS12
10863 204802_at RRAD
10864 204803_s_at RRAD
10865 204804_at TRIM21
10866 204805_s_at H1-10
10867 204806_x_at HLA-F
10868 204807_at RXYLT1
10869 204808_s_at RXYLT1
10870 204809_at CLPX
10871 204810_s_at CKM
10872 204811_s_at CACNA2D2
10873 204812_at ZW10
10874 204813_at MAPK10
10875 204814_at CADPS
10876 204815_s_at DHX34
10877 204816_s_at DHX34
10878 204817_at ESPL1
10879 204818_at HSD17B2
10880 204819_at FGD1
10881 204821_at BTN3A3
10882 204822_at TTK
10883 204823_at NAV3
10884 204824_at ENDOG
10885 204825_at MELK
10886 204826_at CCNF
10887 204827_s_at CCNF
10888 204828_at RAD9A
10889 204829_s_at FOLR2
10890 204830_x_at PSG5
10891 204831_at CDK8
10892 204832_s_at BMPR1A
10893 204833_at ATG12
10894 204834_at FGL2
10895 204835_at POLA1
10896 204836_at GLDC
10897 204837_at MTMR9
10898 204838_s_at MLH3
10899 204839_at POP5
10900 204840_s_at EEA1
10901 204841_s_at EEA1
10902 204842_x_at PRKAR2A
10903 204843_s_at PRKAR2A
10904 204844_at ENPEP
10905 204845_s_at ENPEP
10906 204846_at CP
10907 204847_at ZBTB11
10908 204849_at TCFL5
10909 204850_s_at DCX
10910 204851_s_at DCX
10911 204852_s_at PTPN7
10912 204853_at ORC2
10913 204854_at P3H3
10914 204855_at SERPINB5
10915 204856_at B3GNT3
10916 204857_at MAD1L1
10917 204858_s_at TYMP
10918 204859_s_at APAF1
10919 204860_s_at NAIP
10920 204861_s_at NAIP
10921 204862_s_at NME3
10922 204863_s_at IL6ST
10923 204864_s_at IL6ST
10924 204865_at CA3
10925 204866_at JADE3
10926 204867_at GCHFR
10927 204868_at MRPL58
10928 204869_at PCSK2
10929 204870_s_at PCSK2
10930 204871_at MTERF1
10931 204872_at TLE4
10932 204873_at PEX1
10933 204874_x_at BAIAP3
10934 204875_s_at GMDS
10935 204876_at ZNF646
10936 204877_s_at TAOK2
10937 204878_s_at TAOK2
10938 204879_at PDPN
10939 204880_at MGMT
10940 204881_s_at UGCG
10941 204882_at ARHGAP25
10942 204883_s_at HUS1
10943 204884_s_at HUS1
10944 204885_s_at MSLN
10945 204886_at PLK4
10946 204887_s_at PLK4
10947 204888_s_at NEURL1
10948 204889_s_at NEURL1
10949 204890_s_at LCK
10950 204891_s_at LCK
10951 204892_x_at EEF1A1
10952 204893_s_at ZFYVE9
10953 204894_s_at AOC3
10954 204895_x_at MUC4
10955 204896_s_at PTGER4
10956 204897_at PTGER4
10957 204898_at SAP30
10958 204899_s_at SAP30
10959 204900_x_at SAP30
10960 204901_at BTRC
10961 204902_s_at ATG4B
10962 204903_x_at ATG4B
10963 204904_at GJA4
10964 204905_s_at EEF1E1
10965 204906_at RPS6KA2
10966 204909_at DDX6
10967 204910_s_at TRIM3
10968 204911_s_at TRIM3
10969 204912_at IL10RA
10970 204913_s_at SOX11
10971 204914_s_at SOX11
10972 204915_s_at SOX11
10973 204916_at RAMP1
10974 204917_s_at MLLT3
10975 204918_s_at MLLT3
10976 204920_at CPS1
10977 204921_at GAS8
10978 204922_at C11orf80
10979 204923_at SASH3
10980 204924_at TLR2
10981 204925_at CTNS
10982 204926_at INHBA
10983 204927_at RASSF7
10984 204928_s_at SLC10A3
10985 204929_s_at VAMP5
10986 204930_s_at BNIP1
10987 204931_at TCF21
10988 204932_at TNFRSF11B
10989 204933_s_at TNFRSF11B
10990 204934_s_at HPN
10991 204935_at PTPN2
10992 204936_at MAP4K2
10993 204937_s_at ZNF274
10994 204938_s_at PLN
10995 204939_s_at PLN
10996 204940_at PLN
10997 204941_s_at ALDH3B2
10998 204942_s_at ALDH3B2
10999 204943_at ADAM12
11000 204944_at PTPRG
11001 204945_at PTPRN
11002 204946_s_at TOP3A
11003 204947_at E2F1
11004 204948_s_at FST
11005 204949_at ICAM3
11006 204950_at CARD8
11007 204951_at RHOH
11008 204952_at LYPD3
11009 204953_at SNAP91
11010 204954_s_at DYRK1B
11011 204955_at SRPX
11012 204956_at MTAP
11013 204957_at ORC5
11014 204958_at PLK3
11015 204959_at MNDA
11016 204960_at PTPRCAP
11017 204963_at SSPN
11018 204964_s_at SSPN
11019 204965_at GC
11020 204966_at ADGRB2
11021 204967_at SHROOM2
11022 204968_at C6orf47
11023 204969_s_at RDX
11024 204970_s_at MAFG
11025 204971_at CSTA
11026 204972_at OAS2
11027 204973_at GJB1
11028 204974_at RAB3A
11029 204975_at EMP2
11030 204976_s_at AMMECR1
11031 204977_at DDX10
11032 204978_at CLASRP
11033 204979_s_at SH3BGR
11034 204980_at CLOCK
11035 204981_at SLC22A18
11036 204982_at GIT2
11037 204983_s_at GPC4
11038 204984_at GPC4
11039 204985_s_at TRAPPC6A
11040 204986_s_at TAOK2
11041 204987_at ITIH2
11042 204988_at FGB
11043 204989_s_at ITGB4
11044 204990_s_at ITGB4
11045 204991_s_at NF2
11046 204992_s_at PFN2
11047 204993_at GNAZ
11048 204994_at MX2
11049 204995_at CDK5R1
11050 204996_s_at CDK5R1
11051 204997_at GPD1
11052 204998_s_at ATF5
11053 204999_s_at ATF5
11054 205000_at DDX3Y
11055 205001_s_at DDX3Y
11056 205002_at AHDC1
11057 205003_at DOCK4
11058 205004_at NKRF
11059 205005_s_at NMT2
11060 205006_s_at NMT2
11061 205007_s_at CIB2
11062 205008_s_at CIB2
11063 205009_at TFF1
11064 205010_at GNL3L
11065 205011_at VWA5A
11066 205012_s_at HAGH
11067 205014_at FGFBP1
11068 205015_s_at TGFA
11069 205016_at TGFA
11070 205017_s_at MBNL2
11071 205018_s_at MBNL2
11072 205019_s_at VIPR1
11073 205020_s_at ARL4A
11074 205021_s_at FOXN3
11075 205022_s_at FOXN3
11076 205023_at RAD51
11077 205024_s_at RAD51
11078 205025_at ZBTB48
11079 205026_at STAT5B
11080 205027_s_at MAP3K8
11081 205028_at TRO
11082 205029_s_at FABP7
11083 205030_at FABP7
11084 205031_at EFNB3
11085 205032_at ITGA2
11086 205034_at CCNE2
11087 205035_at CTDP1
11088 205036_at LSM6
11089 205037_at IFT27
11090 205038_at IKZF1
11091 205039_s_at IKZF1
11092 205040_at ORM1
11093 205042_at GNE
11094 205043_at CFTR
11095 205044_at GABRP
11096 205045_at AKAP10
11097 205046_at CENPE
11098 205047_s_at ASNS
11099 205049_s_at CD79A
11100 205050_s_at MAPK8IP2
11101 205051_s_at KIT
11102 205052_at AUH
11103 205053_at PRIM1
11104 205054_at NEB
11105 205055_at ITGAE
11106 205056_s_at GPR162
11107 205057_s_at IDUA
11108 205059_s_at IDUA
11109 205060_at PARG
11110 205061_s_at EXOSC9
11111 205062_x_at ARID4A
11112 205063_at GEMIN2
11113 205064_at SPRR1B
11114 205065_at ENPP1
11115 205066_s_at ENPP1
11116 205067_at IL1B
11117 205068_s_at ARHGAP26
11118 205069_s_at ARHGAP26
11119 205070_at ING3
11120 205071_x_at XRCC4
11121 205072_s_at XRCC4
11122 205073_at CYP2J2
11123 205074_at SLC22A5
11124 205075_at SERPINF2
11125 205076_s_at MTMR11
11126 205077_s_at PIGF
11127 205078_at PIGF
11128 205079_s_at MPDZ
11129 205080_at RARB
11130 205081_at CRIP1
11131 205082_s_at AOX1
11132 205083_at AOX1
11133 205084_at BCAP29
11134 205085_at ORC1
11135 205086_s_at NCAPH2
11136 205087_at RWDD3
11137 205088_at MAMLD1
11138 205089_at ZNF7
11139 205090_s_at NAGPA
11140 205091_x_at RECQL
11141 205092_x_at ZBTB1
11142 205093_at PLEKHA6
11143 205094_at PEX12
11144 205095_s_at ATP6V0A1
11145 205096_at POM121
11146 205097_at SLC26A2
11147 205098_at CCR1
11148 205099_s_at CCR1
11149 205100_at GFPT2
11150 205101_at CIITA
11151 205102_at TMPRSS2
11152 205103_at C1orf61
11153 205104_at SNPH
11154 205105_at MAN2A1
11155 205107_s_at EFNA4
11156 205108_s_at APOB
11157 205109_s_at ARHGEF4
11158 205110_s_at FGF13
11159 205111_s_at PLCE1
11160 205112_at PLCE1
11161 205113_at NEFM
11162 205115_s_at RBM19
11163 205116_at LAMA2
11164 205117_at FGF1
11165 205118_at FPR1
11166 205119_s_at FPR1
11167 205120_s_at SGCB
11168 205121_at SGCB
11169 205125_at PLCD1
11170 205126_at VRK2
11171 205127_at PTGS1
11172 205128_x_at PTGS1
11173 205129_at NPM3
11174 205130_at MOK
11175 205131_x_at CLEC11A
11176 205132_at ACTC1
11177 205133_s_at HSPE1
11178 205134_s_at NUFIP1
11179 205135_s_at NUFIP1
11180 205136_s_at NUFIP1
11181 205137_x_at USH1C
11182 205138_s_at UST
11183 205139_s_at UST
11184 205140_at FPGT
11185 205141_at ANG
11186 205142_x_at ABCD1
11187 205143_at NCAN
11188 205145_s_at MYL5
11189 205146_x_at APBA3
11190 205147_x_at NCF4
11191 205148_s_at CLCN4
11192 205149_s_at CLCN4
11193 205150_s_at TRIL
11194 205151_s_at TRIL
11195 205152_at SLC6A1
11196 205153_s_at CD40
11197 205154_at LRRN2
11198 205155_s_at SPTBN2
11199 205156_s_at ASIC1
11200 205158_at RNASE4
11201 205159_at CSF2RB
11202 205160_at PEX11A
11203 205161_s_at PEX11A
11204 205162_at ERCC8
11205 205163_at MYLPF
11206 205164_at GCAT
11207 205165_at CELSR3
11208 205166_at CAPN5
11209 205167_s_at CDC25C
11210 205168_at DDR2
11211 205169_at RBBP5
11212 205170_at STAT2
11213 205171_at PTPN4
11214 205172_x_at CLTB
11215 205173_x_at CD58
11216 205174_s_at QPCT
11217 205175_s_at KHK
11218 205176_s_at ITGB3BP
11219 205177_at TNNI1
11220 205178_s_at RBBP6
11221 205179_s_at ADAM8
11222 205180_s_at ADAM8
11223 205181_at ZSCAN9
11224 205182_s_at ZNF324
11225 205183_at HNRNPD
11226 205184_at GNG4
11227 205185_at SPINK5
11228 205186_at DNALI1
11229 205187_at SMAD5
11230 205188_s_at SMAD5
11231 205189_s_at FANCC
11232 205190_at PLS1
11233 205191_at RP2
11234 205192_at MAP3K14
11235 205193_at MAFF
11236 205194_at PSPH
11237 205195_at AP1S1
11238 205196_s_at AP1S1
11239 205197_s_at ATP7A
11240 205198_s_at ATP7A
11241 205199_at CA9
11242 205201_at GLI3
11243 205202_at PCMT1
11244 205203_at PLD1
11245 205204_at NMB
11246 205205_at RELB
11247 205206_at ANOS1
11248 205207_at IL6
11249 205208_at ALDH1L1
11250 205209_at ACVR1B
11251 205210_at TGFBRAP1
11252 205211_s_at RIN1
11253 205212_s_at ACAP1
11254 205213_at ACAP1
11255 205214_at STK17B
11256 205215_at RNF2
11257 205216_s_at APOH
11258 205217_at TIMM8A
11259 205218_at POLR3F
11260 205219_s_at GALK2
11261 205220_at HCAR3
11262 205221_at HGD
11263 205222_at EHHADH
11264 205223_at DEPDC5
11265 205224_at SURF2
11266 205225_at ESR1
11267 205226_at PDGFRL
11268 205227_at IL1RAP
11269 205228_at RBMS2
11270 205229_s_at COCH
11271 205230_at RPH3A
11272 205231_s_at EPM2A
11273 205232_s_at PAFAH2
11274 205233_s_at PAFAH2
11275 205234_at SLC16A4
11276 205235_s_at KIF20B
11277 205236_x_at SOD3
11278 205237_at FCN1
11279 205238_at TRMT2B
11280 205239_at AREG
11281 205240_at GPSM2
11282 205241_at SCO2
11283 205242_at CXCL13
11284 205243_at SLC13A3
11285 205244_s_at SLC13A3
11286 205245_at PARD6A
11287 205246_at PEX13
11288 205247_at NOTCH4
11289 205248_at DOP1B
11290 205249_at EGR2
11291 205250_s_at CEP290
11292 205251_at PER2
11293 205252_at ZNF174
11294 205253_at PBX1
11295 205254_x_at TCF7
11296 205255_x_at TCF7
11297 205256_at ZBTB39
11298 205257_s_at AMPH
11299 205258_at INHBB
11300 205259_at NR3C2
11301 205260_s_at ACYP1
11302 205261_at PGC
11303 205262_at KCNH2
11304 205263_at BCL10
11305 205264_at CD3EAP
11306 205266_at LIF
11307 205267_at POU2AF1
11308 205268_s_at ADD2
11309 205269_at LCP2
11310 205270_s_at LCP2
11311 205271_s_at CDK20
11312 205273_s_at PITRM1
11313 205274_at GTPBP1
11314 205275_at GTPBP1
11315 205276_s_at GTPBP1
11316 205277_at PRDM2
11317 205278_at GAD1
11318 205279_s_at GLRB
11319 205280_at GLRB
11320 205281_s_at PIGA
11321 205282_at LRP8
11322 205283_at FKTN
11323 205284_at URB2
11324 205285_s_at FYB1
11325 205286_at TFAP2C
11326 205287_s_at TFAP2C
11327 205288_at CDC14A
11328 205289_at BMP2
11329 205290_s_at BMP2
11330 205291_at IL2RB
11331 205292_s_at HNRNPA2B1
11332 205293_x_at BAIAP2
11333 205294_at BAIAP2
11334 205295_at CKMT2
11335 205296_at RBL1
11336 205297_s_at CD79B
11337 205298_s_at BTN2A2
11338 205299_s_at BTN2A2
11339 205300_s_at SNRNP35
11340 205301_s_at OGG1
11341 205302_at IGFBP1
11342 205303_at KCNJ8
11343 205304_s_at KCNJ8
11344 205305_at FGL1
11345 205306_x_at KMO
11346 205307_s_at KMO
11347 205308_at ZC2HC1A
11348 205309_at SMPDL3B
11349 205310_at FBXO46
11350 205311_at DDC
11351 205312_at SPI1
11352 205313_at HNF1B
11353 205314_x_at SNTB2
11354 205315_s_at SNTB2
11355 205316_at SLC15A2
11356 205317_s_at SLC15A2
11357 205318_at KIF5A
11358 205319_at PSCA
11359 205320_at APC2
11360 205321_at EIF2S3
11361 205322_s_at MTF1
11362 205323_s_at MTF1
11363 205324_s_at FTSJ1
11364 205325_at PHYHIP
11365 205326_at RAMP3
11366 205327_s_at ACVR2A
11367 205328_at CLDN10
11368 205329_s_at SNX4
11369 205330_at MN1
11370 205331_s_at REEP2
11371 205332_at RCE1
11372 205333_s_at RCE1
11373 205334_at S100A1
11374 205335_s_at SRP19
11375 205336_at PVALB
11376 205337_at DCT
11377 205338_s_at DCT
11378 205339_at STIL
11379 205340_at ZBTB24
11380 205341_at EHD2
11381 205342_s_at SULT1C2
11382 205343_at SULT1C2
11383 205344_at CSPG5
11384 205345_at BARD1
11385 205346_at ST3GAL2
11386 205348_s_at DYNC1I1
11387 205349_at GNA15
11388 205350_at CRABP1
11389 205351_at GGCX
11390 205352_at SERPINI1
11391 205353_s_at PEBP1
11392 205354_at GAMT
11393 205355_at ACADSB
11394 205356_at USP13
11395 205357_s_at AGTR1
11396 205358_at GRIA2
11397 205359_at AKAP6
11398 205360_at PFDN4
11399 205361_s_at PFDN4
11400 205362_s_at PFDN4
11401 205363_at BBOX1
11402 205364_at ACOX2
11403 205365_at HOXB6
11404 205366_s_at HOXB6
11405 205367_at SH2B2
11406 205368_at FAM131B
11407 205369_x_at DBT
11408 205370_x_at DBT
11409 205371_s_at DBT
11410 205372_at PLAG1
11411 205373_at CTNNA2
11412 205374_at SLN
11413 205375_at MDFI
11414 205376_at INPP4B
11415 205377_s_at ACHE
11416 205378_s_at ACHE
11417 205379_at CBR3
11418 205380_at PDZK1
11419 205381_at LRRC17
11420 205382_s_at CFD
11421 205383_s_at ZBTB20
11422 205384_at FXYD1
11423 205385_at MDM2
11424 205386_s_at MDM2
11425 205388_at TNNC2
11426 205389_s_at ANK1
11427 205390_s_at ANK1
11428 205391_x_at ANK1
11429 205393_s_at CHEK1
11430 205394_at CHEK1
11431 205395_s_at MRE11
11432 205396_at SMAD3
11433 205397_x_at SMAD3
11434 205398_s_at SMAD3
11435 205399_at DCLK1
11436 205400_at WAS
11437 205401_at AGPS
11438 205402_x_at PRSS2
11439 205403_at IL1R2
11440 205404_at HSD11B1
11441 205405_at SEMA5A
11442 205406_s_at SPA17
11443 205407_at RECK
11444 205408_at MLLT10
11445 205409_at FOSL2
11446 205410_s_at ATP2B4
11447 205411_at STK4
11448 205412_at ACAT1
11449 205413_at MPPED2
11450 205414_s_at ARHGAP44
11451 205415_s_at ATXN3
11452 205416_s_at ATXN3
11453 205417_s_at DAG1
11454 205418_at FES
11455 205419_at GPR183
11456 205420_at PEX7
11457 205421_at SLC22A3
11458 205422_s_at ITGBL1
11459 205423_at AP1B1
11460 205424_at TBKBP1
11461 205425_at HIP1
11462 205426_s_at HIP1
11463 205427_at ZNF354A
11464 205428_s_at CALB2
11465 205429_s_at MPP6
11466 205430_at BMP5
11467 205431_s_at BMP5
11468 205432_at OVGP1
11469 205433_at BCHE
11470 205434_s_at AAK1
11471 205435_s_at AAK1
11472 205436_s_at H2AX
11473 205437_at ZNF211
11474 205438_at PTPN21
11475 205439_at GSTT2
11476 205440_s_at NPY1R
11477 205441_at OCEL1
11478 205442_at MFAP3L
11479 205443_at SNAPC1
11480 205444_at ATP2A1
11481 205445_at PRL
11482 205446_s_at ATF2
11483 205447_s_at MAP3K12
11484 205448_s_at MAP3K12
11485 205449_at SAC3D1
11486 205450_at PHKA1
11487 205451_at FOXO4
11488 205452_at PIGB
11489 205453_at HOXB2
11490 205454_at HPCA
11491 205455_at MST1R
11492 205456_at CD3E
11493 205457_at ILRUN
11494 205458_at MC1R
11495 205459_s_at NPAS2
11496 205460_at NPAS2
11497 205461_at RAB35
11498 205462_s_at HPCAL1
11499 205463_s_at PDGFA
11500 205464_at SCNN1B
11501 205465_x_at HS3ST1
11502 205466_s_at HS3ST1
11503 205467_at CASP10
11504 205468_s_at IRF5
11505 205469_s_at IRF5
11506 205470_s_at KLK11
11507 205471_s_at DACH1
11508 205472_s_at DACH1
11509 205473_at ATP6V1B1
11510 205474_at CRLF3
11511 205475_at SCRG1
11512 205476_at CCL20
11513 205477_s_at AMBP
11514 205478_at PPP1R1A
11515 205479_s_at PLAU
11516 205480_s_at UGP2
11517 205481_at ADORA1
11518 205482_x_at SNX15
11519 205483_s_at ISG15
11520 205484_at SIT1
11521 205485_at RYR1
11522 205486_at TESK2
11523 205487_s_at VGLL1
11524 205488_at GZMA
11525 205489_at CRYM
11526 205490_x_at GJB3
11527 205491_s_at GJB3
11528 205492_s_at DPYSL4
11529 205493_s_at DPYSL4
11530 205494_at ZNF821
11531 205495_s_at GNLY
11532 205496_at KIAA0408
11533 205497_at ZNF175
11534 205498_at GHR
11535 205499_at SRPX2
11536 205500_at C5
11537 205501_at PDE10A
11538 205502_at CYP17A1
11539 205503_at PTPN14
11540 205504_at BTK
11541 205505_at GCNT1
11542 205506_at VIL1
11543 205507_at ARHGEF15
11544 205508_at SCN1B
11545 205509_at CPB1
11546 205510_s_at GABPB1-IT1
11547 205511_at GABPB1-IT1
11548 205512_s_at AIFM1
11549 205513_at TCN1
11550 205514_at ZNF415
11551 205515_at PRSS12
11552 205516_x_at CIZ1
11553 205517_at GATA4
11554 205518_s_at CMAHP
11555 205519_at WDR76
11556 205520_at STRN
11557 205521_at EXOG
11558 205522_at HOXD4
11559 205523_at HAPLN1
11560 205524_s_at HAPLN1
11561 205525_at CALD1
11562 205526_s_at KATNA1
11563 205527_s_at GEMIN4
11564 205528_s_at RUNX1T1
11565 205529_s_at RUNX1T1
11566 205530_at ETFDH
11567 205531_s_at GLS2
11568 205532_s_at CDH6
11569 205533_s_at CDH6
11570 205534_at PCDH7
11571 205535_s_at PCDH7
11572 205536_at VAV2
11573 205537_s_at VAV2
11574 205538_at CORO2A
11575 205539_at AVIL
11576 205540_s_at RRAGB
11577 205541_s_at GSPT2
11578 205542_at STEAP1
11579 205543_at HSPA4L
11580 205544_s_at CR2
11581 205545_x_at DNAJC8
11582 205546_s_at TYK2
11583 205547_s_at TAGLN
11584 205548_s_at BTG3
11585 205549_at PCP4
11586 205550_s_at BABAM2
11587 205551_at SV2B
11588 205552_s_at OAS1
11589 205553_s_at CSRP3
11590 205554_s_at DNASE1L3
11591 205555_s_at MSX2
11592 205556_at MSX2
11593 205558_at TRAF6
11594 205559_s_at PCSK5
11595 205560_at PCSK5
11596 205561_at KCTD17
11597 205562_at RPP38
11598 205563_at KISS1
11599 205564_at PAGE4
11600 205565_s_at FXN
11601 205566_at ABHD2
11602 205567_at CHST1
11603 205568_at AQP9
11604 205569_at LAMP3
11605 205570_at PIP4K2A
11606 205571_at LIPT1
11607 205572_at ANGPT2
11608 205573_s_at SNX7
11609 205574_x_at BMP1
11610 205575_at C1QL1
11611 205576_at SERPIND1
11612 205577_at PYGM
11613 205578_at ROR2
11614 205579_at HRH1
11615 205580_s_at HRH1
11616 205581_s_at NOS3
11617 205582_s_at GGT5
11618 205583_s_at ALG13
11619 205584_at ALG13
11620 205585_at ETV6
11621 205586_x_at VGF
11622 205587_at FGFR1OP
11623 205588_s_at FGFR1OP
11624 205589_at MYL3
11625 205590_at RASGRP1
11626 205591_at OLFM1
11627 205592_at SLC4A1
11628 205593_s_at PDE9A
11629 205594_at ZNF652
11630 205595_at DSG3
11631 205596_s_at SMURF2
11632 205597_at SLC44A4
11633 205598_at TRAIP
11634 205599_at TRAF1
11635 205600_x_at HOXB5
11636 205601_s_at HOXB5
11637 205602_x_at PSG7
11638 205603_s_at DIAPH2
11639 205604_at HOXD9
11640 205605_at HOXD9
11641 205606_at LRP6
11642 205607_s_at SCYL3
11643 205608_s_at ANGPT1
11644 205609_at ANGPT1
11645 205610_at MYOM1
11646 205612_at MMRN1
11647 205613_at SYT17
11648 205614_x_at MST1
11649 205615_at CPA1
11650 205617_at PRRG2
11651 205618_at PRRG1
11652 205619_s_at MEOX1
11653 205620_at F10
11654 205621_at ALKBH1
11655 205622_at SMPD2
11656 205623_at ALDH3A1
11657 205624_at CPA3
11658 205625_s_at CALB1
11659 205626_s_at CALB1
11660 205627_at CDA
11661 205628_at PRIM2
11662 205629_s_at CRH
11663 205630_at CRH
11664 205631_at KIAA0586
11665 205632_s_at PIP5K1B
11666 205633_s_at ALAS1
11667 205635_at KALRN
11668 205636_at SH3GL3
11669 205637_s_at SH3GL3
11670 205638_at ADGRB3
11671 205639_at AOAH
11672 205640_at ALDH3B1
11673 205641_s_at TRADD
11674 205642_at CNTRL
11675 205643_s_at PPP2R2B
11676 205644_s_at SNRPG
11677 205645_at REPS2
11678 205646_s_at PAX6
11679 205647_at RAD52
11680 205648_at WNT2
11681 205649_s_at FGA
11682 205650_s_at FGA
11683 205651_x_at RAPGEF4
11684 205652_s_at TTLL1
11685 205653_at CTSG
11686 205654_at C4BPA
11687 205655_at MDM4
11688 205656_at PCDH17
11689 205657_at HAAO
11690 205658_s_at SNAPC4
11691 205659_at HDAC9
11692 205660_at OASL
11693 205661_s_at FLAD1
11694 205662_at B9D1
11695 205663_at PCBP3
11696 205664_at KIN
11697 205665_at TSPAN9
11698 205666_at FMO1
11699 205667_at WRN
11700 205668_at LY75
11701 205669_at NCAM2
11702 205670_at GAL3ST1
11703 205671_s_at HLA-DOB
11704 205672_at XPA
11705 205673_s_at ASB9
11706 205674_x_at FXYD2
11707 205675_at MTTP
11708 205676_at CYP27B1
11709 205677_s_at DLEU1
11710 205678_at AP3B2
11711 205679_x_at ACAN
11712 205680_at MMP10
11713 205681_at BCL2A1
11714 205682_x_at APOM
11715 205683_x_at TPSAB1
11716 205684_s_at DENND4C
11717 205685_at CD86
11718 205686_s_at CD86
11719 205687_at UBFD1
11720 205688_at TFAP4
11721 205689_at PCNX2
11722 205690_s_at BUD31
11723 205691_at SYNGR3
11724 205692_s_at CD38
11725 205693_at TNNT3
11726 205694_at TYRP1
11727 205695_at SDS
11728 205696_s_at GFRA1
11729 205697_at SCGN
11730 205698_s_at MAP2K6
11731 205699_at MAP2K6
11732 205700_at HSD17B6
11733 205701_at IPO8
11734 205702_at PHTF1
11735 205703_at ATP6V0A2
11736 205704_s_at ATP6V0A2
11737 205705_at ANKRD26
11738 205706_s_at ANKRD26
11739 205707_at IL17RA
11740 205708_s_at TRPM2
11741 205709_s_at CDS1
11742 205710_at LRP2
11743 205711_x_at ATP5F1C
11744 205712_at PTPRD
11745 205713_s_at COMP
11746 205714_s_at ZMYND10
11747 205715_at BST1
11748 205716_at SLC25A40
11749 205718_at ITGB7
11750 205720_at POMC
11751 205721_at GFRA2
11752 205722_s_at GFRA2
11753 205723_at CNTFR
11754 205724_at PKP1
11755 205725_at SCGB1A1
11756 205726_at DIAPH2
11757 205727_at TEP1
11758 205728_at TENM1
11759 205729_at OSMR
11760 205730_s_at ABLIM3
11761 205731_s_at NCOA2
11762 205732_s_at NCOA2
11763 205733_at BLM
11764 205734_s_at AFF3
11765 205735_s_at AFF3
11766 205736_at PGAM2
11767 205737_at KCNQ2
11768 205738_s_at FABP3
11769 205739_x_at ZNF107
11770 205740_s_at RBM42
11771 205741_s_at DTNA
11772 205742_at TNNI3
11773 205743_at STAC
11774 205744_at DOC2A
11775 205745_x_at ADAM17
11776 205746_s_at ADAM17
11777 205747_at CBLN1
11778 205748_s_at RNF126
11779 205749_at CYP1A1
11780 205750_at BPHL
11781 205751_at SH3GL2
11782 205752_s_at GSTM5
11783 205753_at CRP
11784 205754_at F2
11785 205755_at ITIH3
11786 205756_s_at F8
11787 205757_at ENTPD5
11788 205758_at CD8A
11789 205759_s_at SULT2B1
11790 205760_s_at OGG1
11791 205761_s_at DUS4L
11792 205762_s_at DUS4L
11793 205763_s_at DDX18
11794 205764_at CSNK1A1
11795 205765_at CYP3A5
11796 205766_at TCAP
11797 205767_at EREG
11798 205768_s_at SLC27A2
11799 205769_at SLC27A2
11800 205770_at GSR
11801 205771_s_at AKAP7
11802 205772_s_at AKAP7
11803 205773_at CPEB3
11804 205774_at F12
11805 205775_at FAM50B
11806 205776_at FMO5
11807 205777_at DUSP9
11808 205778_at KLK7
11809 205779_at RAMP2
11810 205780_at BIK
11811 205781_at VPS9D1
11812 205782_at FGF7
11813 205783_at KLK13
11814 205784_x_at ARVCF
11815 205785_at ITGAM
11816 205786_s_at ITGAM
11817 205789_at CD1D
11818 205790_at SKAP1
11819 205791_x_at ZNF230
11820 205792_at CCN5
11821 205793_x_at TNK1
11822 205794_s_at NOVA1
11823 205795_at NRXN3
11824 205796_at TCP11L1
11825 205797_s_at TCP11L1
11826 205798_at IL7R
11827 205799_s_at SLC3A1
11828 205800_at SLC3A1
11829 205801_s_at RASGRP3
11830 205802_at TRPC1
11831 205803_s_at TRPC1
11832 205804_s_at TRAF3IP3
11833 205805_s_at ROR1
11834 205806_at ROM1
11835 205807_s_at TUFT1
11836 205808_at ASPH
11837 205809_s_at WASL
11838 205810_s_at WASL
11839 205811_at POLG2
11840 205813_s_at MAT1A
11841 205814_at GRM3
11842 205815_at REG3A
11843 205816_at ITGB8
11844 205817_at SIX1
11845 205818_at BRINP1
11846 205819_at MARCO
11847 205820_s_at APOC3
11848 205822_s_at HMGCS1
11849 205823_at RGS12
11850 205824_at HSPB2
11851 205825_at PCSK1
11852 205826_at MYOM2
11853 205827_at CCK
11854 205828_at MMP3
11855 205829_at HSD17B1
11856 205830_at CLGN
11857 205831_at CD2
11858 205832_at CPA4
11859 205833_s_at PART1
11860 205834_s_at PART1
11861 205835_s_at YTHDC2
11862 205836_s_at YTHDC2
11863 205837_s_at GYPA
11864 205838_at GYPA
11865 205839_s_at TSPOAP1
11866 205840_x_at GH1
11867 205841_at JAK2
11868 205842_s_at JAK2
11869 205843_x_at CRAT
11870 205844_at VNN1
11871 205845_at CACNA1H
11872 205846_at PTPRB
11873 205847_at PRSS22
11874 205848_at GAS2
11875 205849_s_at UQCRB
11876 205850_s_at GABRB3
11877 205851_at NME6
11878 205852_at CDK5R2
11879 205853_at ZBTB7B
11880 205854_at TULP3
11881 205855_at ZNF197
11882 205856_at SLC14A1
11883 205857_at SLC18A2
11884 205858_at NGFR
11885 205859_at LY86
11886 205861_at SPIB
11887 205862_at GREB1
11888 205863_at S100A12
11889 205864_at SLC7A4
11890 205865_at ARID3A
11891 205866_at FCN3
11892 205867_at PTPN11
11893 205868_s_at PTPN11
11894 205870_at BDKRB2
11895 205872_x_at PDE4DIP
11896 205873_at PIGL
11897 205874_at ITPKA
11898 205876_at LIFR
11899 205877_s_at ZC3H7B
11900 205878_at POU6F1
11901 205879_x_at RET
11902 205880_at PRKD1
11903 205881_at ZNF74
11904 205882_x_at ADD3
11905 205883_at ZBTB16
11906 205884_at ITGA4
11907 205885_s_at ITGA4
11908 205886_at REG1B
11909 205887_x_at MSH3
11910 205888_s_at JAKMIP2
11911 205889_s_at JAKMIP2
11912 205891_at ADORA2B
11913 205892_s_at FABP1
11914 205893_at NLGN1
11915 205894_at ARSL
11916 205895_s_at NOLC1
11917 205896_at SLC22A4
11918 205897_at NFATC4
11919 205898_at CX3CR1
11920 205899_at CCNA1
11921 205900_at KRT1
11922 205901_at PNOC
11923 205902_at KCNN3
11924 205903_s_at KCNN3
11925 205904_at MICA
11926 205906_at FOXJ1
11927 205907_s_at OMD
11928 205908_s_at OMD
11929 205909_at POLE2
11930 205910_s_at CEL
11931 205911_at PTH1R
11932 205912_at PNLIP
11933 205913_at PLIN1
11934 205914_s_at GRIN1
11935 205915_x_at GRIN1
11936 205916_at S100A7
11937 205917_at ZNF264
11938 205918_at SLC4A3
11939 205919_at HBE1
11940 205920_at SLC6A6
11941 205921_s_at SLC6A6
11942 205922_at VNN2
11943 205923_at RELN
11944 205924_at RAB3B
11945 205925_s_at RAB3B
11946 205926_at IL27RA
11947 205927_s_at CTSE
11948 205928_at ZNF443
11949 205929_at GPA33
11950 205930_at GTF2E1
11951 205932_s_at MSX1
11952 205933_at SETBP1
11953 205934_at PLCL1
11954 205935_at FOXF1
11955 205936_s_at HK3
11956 205937_at CGREF1
11957 205938_at PPM1E
11958 205940_at MYH3
11959 205941_s_at COL10A1
11960 205942_s_at ACSM3
11961 205943_at TDO2
11962 205944_s_at CLTCL1
11963 205945_at IL6R
11964 205946_at VIPR2
11965 205947_s_at VIPR2
11966 205948_at PTPRT
11967 205949_at CA1
11968 205950_s_at CA1
11969 205951_at MYH1
11970 205952_at KCNK3
11971 205953_at LRIG2
11972 205954_at RXRG
11973 205956_x_at PSMC3IP
11974 205957_at PLXNB3
11975 205958_x_at CSHL1
11976 205959_at MMP13
11977 205960_at PDK4
11978 205961_s_at PSIP1
11979 205962_at PAK2
11980 205963_s_at DNAJA3
11981 205964_at ZNF426
11982 205965_at BATF
11983 205966_at TAF13
11984 205968_at KCNS3
11985 205969_at AADAC
11986 205970_at MT3
11987 205972_at SLC38A3
11988 205973_at FEZ1
11989 205974_at HOXD1
11990 205975_s_at HOXD1
11991 205976_at FASTKD2
11992 205977_s_at EPHA1
11993 205978_at KL
11994 205979_at SCGB2A1
11995 205981_s_at ING2
11996 205982_x_at SFTPC
11997 205983_at DPEP1
11998 205984_at CRHBP
11999 205985_x_at CLCNKB
12000 205986_at AATK
12001 205987_at CD1C
12002 205988_at CD84
12003 205989_s_at MOG
12004 205990_s_at WNT5A
12005 205991_s_at PRRX1
12006 205992_s_at IL15
12007 205993_s_at TBX2
12008 205994_at ELK4
12009 205995_x_at IQCB1
12010 205996_s_at AK2
12011 205997_at ADAM28
12012 205998_x_at CYP3A4
12013 205999_x_at CYP3A4
12014 206000_at MEP1A
12015 206001_at NPY
12016 206002_at ADGRG2
12017 206003_at CEP135
12018 206004_at TGM3
12019 206005_s_at CEP162
12020 206006_s_at CEP162
12021 206007_at PRG4
12022 206008_at TGM1
12023 206009_at ITGA9
12024 206010_at HABP2
12025 206011_at CASP1
12026 206013_s_at ACTL6B
12027 206014_at ACTL6B
12028 206015_s_at FOXJ3
12029 206016_at CCDC22
12030 206017_at KIAA0319
12031 206018_at FOXG1
12032 206019_at RBM19
12033 206020_at SOCS6
12034 206021_at SCAND2P
12035 206022_at NDP
12036 206023_at NMU
12037 206024_at HPD
12038 206025_s_at TNFAIP6
12039 206026_s_at TNFAIP6
12040 206027_at S100A3
12041 206028_s_at MERTK
12042 206029_at ANKRD1
12043 206030_at ASPA
12044 206031_s_at USP5
12045 206032_at DSC3
12046 206033_s_at DSC3
12047 206034_at SERPINB8
12048 206035_at REL
12049 206036_s_at REL
12050 206037_at KYAT1
12051 206038_s_at NR2C2
12052 206039_at RAB33A
12053 206040_s_at MAPK11
12054 206043_s_at ATP2C2
12055 206045_s_at NOL4
12056 206046_at ADAM23
12057 206047_at GNB3
12058 206048_at OVOL2
12059 206049_at SELP
12060 206050_s_at RNH1
12061 206051_at ELAVL4
12062 206052_s_at SLBP
12063 206053_at ZNF510
12064 206054_at KNG1
12065 206055_s_at SNRPA1
12066 206056_x_at SPN
12067 206057_x_at SPN
12068 206058_at SLC6A12
12069 206059_at ZNF91
12070 206060_s_at PTPN22
12071 206061_s_at DICER1
12072 206062_at GUCA1A
12073 206063_x_at PPIL2
12074 206064_s_at PPIL2
12075 206065_s_at DPYS
12076 206066_s_at RAD51C
12077 206067_s_at WT1
12078 206068_s_at ACADL
12079 206069_s_at ACADL
12080 206070_s_at EPHA3
12081 206071_s_at EPHA3
12082 206072_at UCN
12083 206073_at COLQ
12084 206074_s_at HMGA1
12085 206075_s_at CSNK2A1
12086 206076_at LRRC23
12087 206077_at KEL
12088 206078_at KALRN
12089 206079_at CHML
12090 206080_at PLCH2
12091 206081_at SLC24A1
12092 206082_at HCP5
12093 206083_at ADGRB1
12094 206084_at PTPRR
12095 206085_s_at CTH
12096 206086_x_at HFE
12097 206087_x_at HFE
12098 206089_at NELL1
12099 206091_at MATN3
12100 206092_x_at RTEL1
12101 206095_s_at SRSF10
12102 206096_at ZNF35
12103 206097_at SLC22A18AS
12104 206098_at ZBTB6
12105 206099_at PRKCH
12106 206100_at CPM
12107 206101_at ECM2
12108 206102_at GINS1
12109 206103_at RAC3
12110 206104_at ISL1
12111 206105_at AFF2
12112 206106_at MAPK12
12113 206107_at RGS11
12114 206108_s_at SRSF6
12115 206109_at FUT1
12116 206111_at RNASE2
12117 206112_at ANKRD7
12118 206113_s_at RAB5A
12119 206114_at EPHA4
12120 206115_at EGR3
12121 206116_s_at TPM1
12122 206117_at TPM1
12123 206118_at STAT4
12124 206119_at BHMT
12125 206120_at CD33
12126 206121_at AMPD1
12127 206122_at SOX15
12128 206123_at LLGL1
12129 206124_s_at LLGL1
12130 206125_s_at KLK8
12131 206126_at CXCR5
12132 206127_at ELK3
12133 206128_at ADRA2C
12134 206129_s_at ARSB
12135 206130_s_at ASGR2
12136 206131_at CLPS
12137 206132_at MCC
12138 206133_at XAF1
12139 206134_at ADAMDEC1
12140 206135_at ST18
12141 206136_at FZD5
12142 206137_at RIMS2
12143 206138_s_at PI4KB
12144 206139_at PI4KB
12145 206140_at LHX2
12146 206141_at MOCS3
12147 206142_at ZNF135
12148 206143_at SLC26A3
12149 206144_at MAGI1
12150 206145_at RHAG
12151 206146_s_at RHAG
12152 206147_x_at SCML2
12153 206148_at IL3RA
12154 206149_at CHP2
12155 206150_at CD27
12156 206151_x_at CELA3B
12157 206152_at AGAP2
12158 206153_at CYP4F11
12159 206154_at RLBP1
12160 206155_at ABCC2
12161 206156_at GJB5
12162 206157_at PTX3
12163 206158_s_at CNBP
12164 206159_at GDF10
12165 206160_at APOBEC2
12166 206161_s_at SYT5
12167 206162_x_at SYT5
12168 206164_at CLCA2
12169 206165_s_at CLCA2
12170 206166_s_at CLCA2
12171 206167_s_at ARHGAP6
12172 206168_at ZC3H7B
12173 206169_x_at ZC3H7B
12174 206170_at ADRB2
12175 206171_at ADORA3
12176 206172_at IL13RA2
12177 206173_x_at GABPB1
12178 206174_s_at PPP6C
12179 206175_x_at ZNF222
12180 206176_at BMP6
12181 206177_s_at ARG1
12182 206178_at PLA2G5
12183 206179_s_at TPPP
12184 206180_x_at ZNF747
12185 206181_at SLAMF1
12186 206182_at ZNF134
12187 206184_at CRKL
12188 206185_at CRYBB1
12189 206186_at MPP3
12190 206187_at PTGIR
12191 206188_at ZNF623
12192 206189_at UNC5C
12193 206190_at GPR17
12194 206191_at ENTPD3
12195 206192_at CDSN
12196 206193_s_at CDSN
12197 206194_at HOXC4
12198 206195_x_at GH2
12199 206196_s_at RUNDC3A
12200 206197_at NME5
12201 206198_s_at CEACAM7
12202 206199_at CEACAM7
12203 206200_s_at ANXA11
12204 206201_s_at MEOX2
12205 206202_at MEOX2
12206 206203_at RCVRN
12207 206204_at GRB14
12208 206205_at MPHOSPH9
12209 206206_at CD180
12210 206207_at CLC
12211 206208_at CA4
12212 206209_s_at CA4
12213 206210_s_at CETP
12214 206211_at SELE
12215 206212_at CPA2
12216 206213_at WNT10B
12217 206214_at PLA2G7
12218 206215_at OPCML
12219 206216_at SRPK3
12220 206217_at EDA
12221 206218_at MAGEB2
12222 206219_s_at VAV1
12223 206220_s_at RASA3
12224 206221_at RASA3
12225 206222_at TNFRSF10C
12226 206223_at LMTK2
12227 206224_at CST1
12228 206225_at ZNF507
12229 206226_at HRG
12230 206227_at CILP
12231 206228_at PAX2
12232 206229_x_at PAX2
12233 206230_at LHX1
12234 206231_at KCNN1
12235 206232_s_at B4GALT6
12236 206233_at B4GALT6
12237 206234_s_at MMP17
12238 206235_at LIG4
12239 206236_at GPR4
12240 206237_s_at NRG1
12241 206238_s_at YAF2
12242 206239_s_at SPINK1
12243 206240_s_at ZNF136
12244 206241_at KPNA5
12245 206242_at TM4SF5
12246 206243_at TIMP4
12247 206244_at CR1
12248 206245_s_at IVNS1ABP
12249 206246_at PFKFB4
12250 206247_at MICB
12251 206248_at PRKCE
12252 206249_at MAP3K13
12253 206250_x_at AVPR1A
12254 206251_s_at AVPR1A
12255 206252_s_at AVPR1A
12256 206253_at DLG2
12257 206254_at EGF
12258 206255_at BLK
12259 206256_at CPN1
12260 206257_at CCDC9
12261 206258_at ST8SIA5
12262 206259_at PROC
12263 206260_at TGM4
12264 206261_at ZNF239
12265 206262_at ADH1C
12266 206263_at FMO4
12267 206264_at GPLD1
12268 206265_s_at GPLD1
12269 206266_at GPLD1
12270 206267_s_at MATK
12271 206268_at LEFTY1
12272 206269_at GCM1
12273 206270_at PRKCG
12274 206271_at TLR3
12275 206273_at PRELID3A
12276 206274_s_at CROCC
12277 206275_s_at MICAL2
12278 206276_at LY6D
12279 206277_at P2RY2
12280 206278_at PTAFR
12281 206279_at PRKY
12282 206280_at CDH18
12283 206281_at ADCYAP1
12284 206282_at NEUROD1
12285 206283_s_at TAL1
12286 206284_x_at CLTB
12287 206285_at NPHP1
12288 206287_s_at ITIH4
12289 206288_at PGGT1B
12290 206289_at HOXA4
12291 206290_s_at RGS7
12292 206291_at NTS
12293 206292_s_at SULT2A1
12294 206293_at SULT2A1
12295 206294_at HSD3B2
12296 206295_at IL18
12297 206296_x_at MAP4K1
12298 206297_at CTRC
12299 206298_at ARHGAP22
12300 206299_at FAM155B
12301 206300_s_at PTHLH
12302 206301_at TEC
12303 206304_at MYBPH
12304 206305_s_at C8A
12305 206306_at RYR3
12306 206307_s_at FOXD1
12307 206308_at TRDMT1
12308 206309_at CNMD
12309 206310_at SPINK2
12310 206311_s_at PLA2G1B
12311 206312_at GUCY2C
12312 206313_at HLA-DOA
12313 206314_at ZKSCAN7
12314 206315_at CRLF1
12315 206316_s_at KNTC1
12316 206317_s_at ABCB8
12317 206320_s_at SMAD9
12318 206321_at RFX1
12319 206322_at SYN3
12320 206323_x_at OPHN1
12321 206324_s_at DAPK2
12322 206325_at SERPINA6
12323 206326_at GRP
12324 206327_s_at CDH15
12325 206328_at CDH15
12326 206329_at EXTL1
12327 206330_s_at SHC3
12328 206331_at CALCRL
12329 206332_s_at IFI16
12330 206333_at MSI1
12331 206334_at LIPF
12332 206335_at GALNS
12333 206336_at CXCL6
12334 206337_at CCR7
12335 206338_at ELAVL3
12336 206339_at CARTPT
12337 206340_at NR1H4
12338 206341_at IL2RA
12339 206342_x_at IDS
12340 206343_s_at NRG1
12341 206344_at PON1
12342 206345_s_at PON1
12343 206346_at PRLR
12344 206347_at PDK3
12345 206348_s_at PDK3
12346 206349_at LGI1
12347 206350_at APCS
12348 206351_s_at PEX10
12349 206352_s_at PEX10
12350 206353_at COX6A2
12351 206354_at SLCO1B3
12352 206355_at GNAL
12353 206356_s_at GNAL
12354 206357_at OPA3
12355 206358_at PRM1
12356 206359_at SOCS3
12357 206360_s_at SOCS3
12358 206361_at PTGDR2
12359 206362_x_at MAP3K10
12360 206363_at MAF
12361 206364_at KIF14
12362 206365_at XCL1
12363 206366_x_at XCL1
12364 206367_at REN
12365 206368_at CPLX2
12366 206369_s_at PIK3CG
12367 206370_at PIK3CG
12368 206371_at FOLR3
12369 206372_at MYF6
12370 206373_at ZIC1
12371 206375_s_at HSPB3
12372 206376_at SLC6A15
12373 206377_at FOXF2
12374 206378_at SCGB2A2
12375 206379_at EYA3
12376 206380_s_at CFP
12377 206381_at SCN2A
12378 206382_s_at BDNF
12379 206383_s_at G3BP2
12380 206384_at CACNG3
12381 206385_s_at ANK3
12382 206386_at SERPINA7
12383 206387_at CDX2
12384 206388_at PDE3A
12385 206389_s_at PDE3A
12386 206390_x_at PF4
12387 206391_at RARRES1
12388 206392_s_at RARRES1
12389 206393_at TNNI2
12390 206394_at MYBPC2
12391 206395_at DGKG
12392 206396_at SLC1A1
12393 206398_s_at CD19
12394 206399_x_at CACNA1A
12395 206401_s_at MAPT
12396 206402_s_at NPFF
12397 206403_at ZNF536
12398 206404_at FGF9
12399 206406_at SMCP
12400 206407_s_at CCL13
12401 206408_at LRRTM2
12402 206409_at TIAM1
12403 206410_at NR0B2
12404 206411_s_at ABL2
12405 206412_at FER
12406 206413_s_at TCL1B
12407 206414_s_at ASAP2
12408 206415_at TLL1
12409 206416_at ZNF205
12410 206417_at CNGA1
12411 206418_at NOX1
12412 206419_at RORC
12413 206420_at IGSF6
12414 206421_s_at SERPINB7
12415 206422_at GCG
12416 206423_at ANGPTL7
12417 206424_at CYP26A1
12418 206425_s_at TRPC3
12419 206426_at MLANA
12420 206427_s_at MLANA
12421 206428_s_at ZNF143
12422 206429_at F2RL1
12423 206430_at CDX1
12424 206431_x_at TBC1D9B
12425 206432_at HAS2
12426 206433_s_at SPOCK3
12427 206434_at SPOCK3
12428 206435_at B4GALNT1
12429 206436_at MPPED1
12430 206437_at S1PR4
12431 206438_x_at TCTN2
12432 206439_at EPYC
12433 206440_at LIN7A
12434 206441_s_at COMMD4
12435 206442_at SEMG1
12436 206443_at RORB
12437 206444_at PDE1B
12438 206445_s_at PRMT1
12439 206448_at ZNF365
12440 206449_s_at MASP1
12441 206450_at DBH
12442 206451_at TBCCD1
12443 206452_x_at PTPA
12444 206453_s_at NDRG2
12445 206454_s_at RHO
12446 206455_s_at RHO
12447 206456_at GABRA5
12448 206457_s_at DIO1
12449 206458_s_at WNT2B
12450 206459_s_at WNT2B
12451 206460_at AJAP1
12452 206461_x_at MT1H
12453 206462_s_at NTRK3
12454 206463_s_at DHRS2
12455 206464_at BMX
12456 206465_at ACSBG1
12457 206466_at ACSBG1
12458 206468_s_at EEF1AKNMT
12459 206469_x_at AKR7A3
12460 206470_at PLXNC1
12461 206471_s_at PLXNC1
12462 206472_s_at TLE3
12463 206473_at MBTPS2
12464 206474_at CDK17
12465 206476_s_at NOVA2
12466 206477_s_at NOVA2
12467 206478_at FAM30A
12468 206479_at TRPM1
12469 206480_at LTC4S
12470 206481_s_at LDB2
12471 206482_at PTK6
12472 206483_at LRRC6
12473 206484_s_at XPNPEP2
12474 206485_at CD5
12475 206486_at LAG3
12476 206487_at SUN1
12477 206488_s_at CD36
12478 206489_s_at DLGAP1
12479 206490_at DLGAP1
12480 206491_s_at NAPA
12481 206492_at FHIT
12482 206493_at ITGA2B
12483 206494_s_at ITGA2B
12484 206495_s_at HINFP
12485 206496_at FMO3
12486 206497_at COA1
12487 206498_at OCA2
12488 206499_s_at RCC1
12489 206500_s_at MIS18BP1
12490 206501_x_at ETV1
12491 206502_s_at INSM1
12492 206503_x_at PML
12493 206504_at CYP24A1
12494 206505_at UGT2B4
12495 206506_s_at SUPT3H
12496 206507_at ZSCAN12
12497 206508_at CD70
12498 206509_at PIP
12499 206510_at SIX2
12500 206511_s_at SIX2
12501 206513_at AIM2
12502 206515_at CYP4F3
12503 206517_at CDH16
12504 206518_s_at RGS9
12505 206519_x_at SIGLEC6
12506 206520_x_at SIGLEC6
12507 206521_s_at GTF2A1
12508 206522_at MGAM
12509 206523_at CYTH3
12510 206524_at TBXT
12511 206525_at GABRR1
12512 206526_at RIBC2
12513 206527_at ABAT
12514 206528_at TRPC6
12515 206529_x_at SLC26A4
12516 206530_at RAB30
12517 206531_at DPF1
12518 206532_at SMARCB1
12519 206533_at CHRNA5
12520 206534_at GRIN2A
12521 206535_at SLC2A2
12522 206536_s_at XIAP
12523 206537_at XIAP
12524 206538_at MRAS
12525 206539_s_at CYP4F12
12526 206540_at GLB1L
12527 206541_at KLKB1
12528 206542_s_at SMARCA2
12529 206543_at SMARCA2
12530 206544_x_at SMARCA2
12531 206545_at CD28
12532 206546_at SYCP2
12533 206547_s_at PPEF1
12534 206549_at INSL4
12535 206550_s_at NUP155
12536 206551_x_at KLHL24
12537 206552_s_at TAC1
12538 206553_at OAS2
12539 206554_x_at SETMAR
12540 206555_s_at THUMPD1
12541 206556_at CLUL1
12542 206557_at ZNF702P
12543 206558_at SIM2
12544 206559_x_at EEF1A1
12545 206560_s_at MIA
12546 206561_s_at AKR1B10
12547 206562_s_at CSNK1A1
12548 206563_s_at OPRL1
12549 206564_at OPRL1
12550 206565_x_at GUSBP14
12551 206566_at SLC7A1
12552 206567_s_at PHF20
12553 206568_at TNP1
12554 206569_at IL24
12555 206570_s_at PSG11
12556 206571_s_at MAP4K4
12557 206572_x_at ZNF85
12558 206573_at KCNQ3
12559 206574_s_at PTP4A3
12560 206575_at CDKL5
12561 206576_s_at CEACAM1
12562 206577_at VIP
12563 206578_at NKX2-5
12564 206579_at ZKSCAN8
12565 206580_s_at EFEMP2
12566 206581_at BNC1
12567 206582_s_at ADGRG1
12568 206583_at KRBOX4
12569 206584_at LY96
12570 206585_at MKRN3
12571 206586_at CNR2
12572 206587_at CCT6B
12573 206588_at DAZL
12574 206589_at GFI1
12575 206590_x_at DRD2
12576 206591_at RAG1
12577 206592_s_at AP3D1
12578 206593_s_at MED22
12579 206594_at PASK
12580 206595_at CST6
12581 206596_s_at NRL
12582 206597_at NRL
12583 206598_at INS
12584 206599_at SLC16A5
12585 206600_s_at SLC16A5
12586 206603_at SLC2A4
12587 206604_at OVOL1
12588 206605_at ENDOU
12589 206606_at LIPC
12590 206607_at CBL
12591 206608_s_at RPGRIP1
12592 206609_at MAGEC1
12593 206610_s_at F11
12594 206611_at C2orf27A
12595 206612_at CACNG1
12596 206613_s_at TAF1A
12597 206614_at GDF5
12598 206615_s_at ADAM22
12599 206616_s_at ADAM22
12600 206617_s_at RENBP
12601 206618_at IL18R1
12602 206619_at DKK4
12603 206620_at GRAP
12604 206621_s_at EIF4H
12605 206622_at TRH
12606 206623_at PDE6A
12607 206624_at USP9Y
12608 206625_at PRPH2
12609 206626_x_at SSX1
12610 206627_s_at SSX1
12611 206628_at SLC5A1
12612 206629_at ADAMTSL2
12613 206630_at TYR
12614 206631_at PTGER2
12615 206632_s_at APOBEC3B
12616 206633_at CHRNA1
12617 206634_at SIX3
12618 206635_at CHRNB2
12619 206636_at RASA2
12620 206637_at P2RY14
12621 206638_at HTR2B
12622 206639_x_at HTN1
12623 206641_at TNFRSF17
12624 206642_at DSG1
12625 206643_at HAL
12626 206644_at NR0B1
12627 206645_s_at NR0B1
12628 206646_at GLI1
12629 206647_at HBZ
12630 206648_at ZNF571
12631 206649_s_at TFE3
12632 206650_at IQCC
12633 206651_s_at CPB2
12634 206652_at ZMYM5
12635 206653_at POLR3G
12636 206654_s_at POLR3G
12637 206656_s_at APMAP
12638 206657_s_at MYOD1
12639 206660_at IGLL1
12640 206661_at DBF4B
12641 206662_at GLRX
12642 206663_at SP4
12643 206664_at SI
12644 206665_s_at BCL2L1
12645 206666_at GZMK
12646 206667_s_at SCAMP1
12647 206668_s_at SCAMP1
12648 206669_at GAD1
12649 206670_s_at GAD1
12650 206671_at SAG
12651 206672_at AQP2
12652 206673_at GPR176
12653 206674_at FLT3
12654 206675_s_at SKIL
12655 206676_at CEACAM8
12656 206677_at KRT31
12657 206678_at GABRA1
12658 206679_at APBA1
12659 206680_at CD5L
12660 206681_x_at GP2
12661 206682_at CLEC10A
12662 206683_at ZNF165
12663 206684_s_at ATF7
12664 206685_at HCG4
12665 206686_at PDK1
12666 206687_s_at PTPN6
12667 206688_s_at CPSF4
12668 206689_x_at KAT5
12669 206690_at ASIC2
12670 206691_s_at PDIA2
12671 206692_at KCNJ10
12672 206693_at IL7
12673 206694_at PNLIPRP1
12674 206695_x_at ZNF43
12675 206696_at GPR143
12676 206697_s_at HP
12677 206698_at XK
12678 206699_x_at NPAS1
12679 206700_s_at KDM5D
12680 206701_x_at EDNRB
12681 206702_at TEK
12682 206703_at CHRNB1
12683 206704_at CLCN5
12684 206705_at TULP1
12685 206706_at NTF3
12686 206707_x_at RIPOR2
12687 206708_at FOXN2
12688 206709_x_at GPT
12689 206710_s_at EPB41L3
12690 206712_at GRTP1
12691 206713_at NTNG1
12692 206714_at ALOX15B
12693 206715_at TFEC
12694 206716_at UMOD
12695 206717_at MYH8
12696 206718_at LMO1
12697 206719_at SYNGR4
12698 206720_at MGAT5
12699 206721_at CCDC181
12700 206722_s_at LPAR2
12701 206723_s_at LPAR2
12702 206724_at CBX4
12703 206725_x_at BMP1
12704 206726_at HPGDS
12705 206727_at C9
12706 206728_at ECE2
12707 206729_at TNFRSF8
12708 206730_at GRIA3
12709 206731_at CNKSR2
12710 206732_at SLITRK3
12711 206733_at TULP2
12712 206734_at JRKL
12713 206735_at CHRNA4
12714 206736_x_at CHRNA4
12715 206737_at WNT11
12716 206739_at HOXC5
12717 206740_x_at SYCP1
12718 206741_at SSUH2
12719 206743_s_at ASGR1
12720 206744_s_at ZMYM5
12721 206745_at HOXC11
12722 206746_at BFSP1
12723 206747_at GPRIN2
12724 206748_s_at SPAG9
12725 206749_at CD1B
12726 206750_at MAFK
12727 206751_s_at PCYT1B
12728 206752_s_at DFFB
12729 206753_at RDH16
12730 206755_at CYP2B6
12731 206756_at CHST7
12732 206757_at PDE5A
12733 206758_at EDN2
12734 206759_at FCER2
12735 206760_s_at FCER2
12736 206761_at CD96
12737 206762_at KCNA5
12738 206763_at FKBP6
12739 206764_x_at MPPE1
12740 206765_at KCNJ2
12741 206766_at ITGA10
12742 206767_at RBMS3
12743 206768_at RPL3L
12744 206769_at TMSB4Y
12745 206770_s_at SLC35A3
12746 206771_at UPK3A
12747 206772_at PTH2R
12748 206773_at LY6H
12749 206774_at FRMPD1
12750 206775_at CUBN
12751 206776_x_at ACRV1
12752 206778_at CRYBB2
12753 206779_s_at ASMT
12754 206780_at GAD2
12755 206781_at DNAJC4
12756 206782_s_at DNAJC4
12757 206783_at FGF4
12758 206784_at AQP8
12759 206786_at HTN3
12760 206787_at BRDT
12761 206788_s_at CBFB
12762 206789_s_at POU2F1
12763 206790_s_at NDUFB1
12764 206793_at PNMT
12765 206794_at ERBB4
12766 206795_at F2RL2
12767 206796_at CCN4
12768 206797_at NAT2
12769 206798_x_at DLEC1
12770 206799_at SCGB1D2
12771 206800_at MTHFR
12772 206801_at NPPB
12773 206802_at PAX5
12774 206803_at PDYN
12775 206804_at CD3G
12776 206805_at SEMA3A
12777 206806_at DGKI
12778 206807_s_at ADD2
12779 206808_at HNRNPA3P1
12780 206811_at ADCY8
12781 206812_at ADRB3
12782 206813_at CTF1
12783 206814_at NGF
12784 206815_at SPAG8
12785 206816_s_at SPAG8
12786 206817_x_at CELF3
12787 206818_s_at CNNM2
12788 206819_at POM121L9P
12789 206820_at AGFG2
12790 206821_x_at AGFG2
12791 206822_s_at L3MBTL1
12792 206823_at L3MBTL1
12793 206824_at CES1P1
12794 206825_at OXTR
12795 206826_at PMP2
12796 206827_s_at TRPV6
12797 206828_at TXK
12798 206829_x_at ZNF430
12799 206830_at SLC4A10
12800 206831_s_at ARSD
12801 206832_s_at SEMA3F
12802 206833_s_at ACYP2
12803 206834_at HBD
12804 206835_at STATH
12805 206836_at SLC6A3
12806 206837_at ALX1
12807 206838_at TBX19
12808 206839_at C22orf31
12809 206840_at AFM
12810 206841_at PDE6H
12811 206842_at KCND1
12812 206843_at CRYBA4
12813 206844_at FBP2
12814 206845_s_at RNF40
12815 206846_s_at HDAC6
12816 206847_s_at HOXA7
12817 206849_at GABRG2
12818 206850_at RASL10A
12819 206851_at RNASE3
12820 206852_at EPHA7
12821 206853_s_at MAP3K7
12822 206854_s_at MAP3K7
12823 206855_s_at HYAL2
12824 206856_at LILRB5
12825 206857_s_at FKBP1B
12826 206858_s_at HOXC6
12827 206859_s_at PAEP
12828 206860_s_at MIOS
12829 206861_s_at CGGBP1
12830 206862_at ZNF254
12831 206863_x_at HRK
12832 206864_s_at HRK
12833 206865_at HRK
12834 206866_at CDH4
12835 206867_at GCKR
12836 206868_at STARD8
12837 206869_at CHAD
12838 206870_at PPARA
12839 206871_at ELANE
12840 206872_at SLC17A1
12841 206873_at CA6
12842 206874_s_at SLK
12843 206875_s_at SLK
12844 206876_at SIM1
12845 206877_at MXD1
12846 206878_at DAO
12847 206879_s_at NRG2
12848 206880_at P2RX6
12849 206881_s_at LILRA3
12850 206882_at SLC1A6
12851 206883_x_at GP9
12852 206884_s_at SCEL
12853 206885_x_at GH1
12854 206886_x_at GH1
12855 206887_at ACKR2
12856 206888_s_at ARHGDIG
12857 206890_at IL12RB1
12858 206891_at ACTN3
12859 206892_at AMHR2
12860 206893_at SALL1
12861 206894_at APOA4
12862 206895_at PPP1R3A
12863 206896_s_at GNG7
12864 206897_at PAGE1
12865 206898_at CDH19
12866 206899_at NTSR2
12867 206900_x_at ZNF253
12868 206901_at C19orf57
12869 206902_s_at EXOG
12870 206903_at EXOG
12871 206904_at MATN1
12872 206905_s_at MATN1
12873 206906_at ICAM5
12874 206907_at TNFSF9
12875 206908_s_at CLDN11
12876 206910_x_at CFHR2
12877 206911_at TRIM25
12878 206912_at FOXE1
12879 206913_at BAAT
12880 206914_at CRTAM
12881 206915_at NKX2-2
12882 206916_x_at TAT
12883 206917_at GNA13
12884 206918_s_at CPNE1
12885 206919_at ELK4
12886 206920_s_at GLE1
12887 206921_at GLE1
12888 206923_at PRKCA
12889 206924_at IL11
12890 206925_at ST8SIA4
12891 206926_s_at IL11
12892 206927_s_at GUCY1A2
12893 206928_at ZNF124
12894 206929_s_at NFIC
12895 206930_at GLYAT
12896 206931_at ZNF141
12897 206932_at CH25H
12898 206933_s_at H6PD
12899 206934_at SIRPB1
12900 206935_at PCDH8
12901 206937_at SPTA1
12902 206938_at SRD5A2
12903 206939_at DCC
12904 206940_s_at POU4F1
12905 206941_x_at SEMA3E
12906 206942_s_at PMCH
12907 206943_at TGFBR1
12908 206944_at HTR6
12909 206945_at LCT
12910 206946_at HCN4
12911 206947_at B3GALT5
12912 206948_at NEU3
12913 206949_s_at RUSC1
12914 206950_at SCN9A
12915 206951_at H4C5
12916 206952_at G6PC
12917 206953_s_at ADGRL2
12918 206954_at WT1-AS
12919 206957_at AGXT
12920 206958_s_at UPF3A
12921 206959_s_at UPF3A
12922 206960_at LPAR4
12923 206961_s_at MED20
12924 206964_at NAT8B
12925 206965_at KLF12
12926 206966_s_at KLF12
12927 206967_at CCNT1
12928 206968_s_at NFRKB
12929 206970_at CNTN2
12930 206971_at GPR161
12931 206972_s_at GPR161
12932 206973_at PPFIA2
12933 206974_at CXCR6
12934 206975_at LTA
12935 206976_s_at HSPH1
12936 206977_at PTH
12937 206978_at CCR2
12938 206979_at C8B
12939 206980_s_at FLT3LG
12940 206981_at SCN4A
12941 206982_at CRYBA1
12942 206983_at CCR6
12943 206984_s_at RIT2
12944 206985_at HSD17B3
12945 206986_at FGF18
12946 206987_x_at FGF18
12947 206988_at CCL25
12948 206989_s_at SCAF11
12949 206990_at TNR
12950 206991_s_at CCR5
12951 206992_s_at DMAC2L
12952 206993_at DMAC2L
12953 206994_at CST4
12954 206995_x_at SCARF1
12955 206996_x_at CACNB1
12956 206997_s_at HS6ST1
12957 206998_x_at PRB3
12958 206999_at IL12RB2
12959 207000_s_at PPP3CC
12960 207001_x_at TSC22D3
12961 207002_s_at PLAGL1
12962 207004_at BCL2
12963 207005_s_at BCL2
12964 207006_s_at CCDC106
12965 207007_at NR1I3
12966 207008_at CXCR2
12967 207009_at PHOX2B
12968 207010_at GABRB1
12969 207011_s_at PTK7
12970 207012_at MMP16
12971 207013_s_at MMP16
12972 207014_at GABRA2
12973 207015_s_at ALDH1A2
12974 207017_at RAB27B
12975 207018_s_at RAB27B
12976 207019_s_at AKAP4
12977 207020_at HSF2BP
12978 207021_at ZPBP
12979 207022_s_at LDHC
12980 207023_x_at KRT10
12981 207024_at CHRND
12982 207025_at GJC2
12983 207026_s_at ATP2B3
12984 207027_at HGFAC
12985 207028_at MYCNOS
12986 207029_at KITLG
12987 207030_s_at CSRP2
12988 207031_at NKX3-2
12989 207032_s_at CRISP1
12990 207033_at CBLIF
12991 207034_s_at GLI2
12992 207035_at SLC30A3
12993 207036_x_at GRIN2D
12994 207037_at TNFRSF11A
12995 207038_at SLC16A6
12996 207039_at CDKN2A
12997 207040_s_at ST13
12998 207041_at MASP2
12999 207042_at E2F2
13000 207043_s_at SLC6A9
13001 207044_at THRB
13002 207045_at VPS50
13003 207048_at SLC6A11
13004 207049_at SCN8A
13005 207050_at CACNA2D1
13006 207051_at SLC17A4
13007 207052_at HAVCR1
13008 207053_at SLC8A1
13009 207054_at IMPG1
13010 207055_at GPR37L1
13011 207056_s_at SLC4A8
13012 207057_at SLC16A7
13013 207058_s_at PRKN
13014 207059_at PAX9
13015 207060_at EN2
13016 207061_at ERN1
13017 207062_at IAPP
13018 207063_at TTTY14
13019 207064_s_at AOC2
13020 207065_at KRT75
13021 207066_at HRC
13022 207067_s_at HDC
13023 207068_at ZFP37
13024 207069_s_at SMAD6
13025 207070_at RGR
13026 207071_s_at ACO1
13027 207072_at IL18RAP
13028 207073_at CDKL2
13029 207074_s_at SLC18A1
13030 207075_at NLRP3
13031 207076_s_at ASS1
13032 207077_at CELA2B
13033 207078_at MED6
13034 207079_s_at MED6
13035 207080_s_at PYY
13036 207081_s_at PI4KA
13037 207082_at CSF1
13038 207083_s_at CC2D1A
13039 207084_at POU3F2
13040 207085_x_at CSF2RA
13041 207087_x_at ANK1
13042 207088_s_at SLC25A11
13043 207089_at NRAP
13044 207090_x_at ZFP30
13045 207091_at P2RX7
13046 207092_at LEP
13047 207094_at CXCR1
13048 207095_at SLC10A2
13049 207097_s_at SLC17A2
13050 207098_s_at MFN1
13051 207099_s_at CHM
13052 207100_s_at VAMP1
13053 207101_at VAMP1
13054 207102_at AKR1D1
13055 207103_at KCND2
13056 207104_x_at LILRB1
13057 207105_s_at PIK3R2
13058 207106_s_at LTK
13059 207107_at RPE65
13060 207108_s_at NIPBL
13061 207109_at POU2F3
13062 207111_at ADGRE1
13063 207112_s_at GAB1
13064 207113_s_at TNF
13065 207114_at LY6G6C
13066 207115_x_at MBTD1
13067 207116_s_at GAPDHS
13068 207117_at ZNF117
13069 207119_at PRKG1
13070 207120_at ZNF667
13071 207121_s_at MAPK6
13072 207122_x_at SULT1A2
13073 207123_s_at MATN4
13074 207124_s_at GNB5
13075 207125_at ZNF225
13076 207127_s_at HNRNPH3
13077 207128_s_at ZNF223
13078 207129_at CA5B
13079 207130_at ZMYND8
13080 207132_x_at PFDN5
13081 207133_x_at ALPK1
13082 207134_x_at TPSB2
13083 207135_at HTR2A
13084 207136_at ARR3
13085 207137_at TONSL
13086 207138_at PHF2
13087 207139_at ATP4A
13088 207140_at ALPI
13089 207141_s_at KCNJ3
13090 207142_at KCNJ3
13091 207143_at CDK6
13092 207144_s_at CITED1
13093 207145_at MSTN
13094 207146_at KRT32
13095 207147_at DLX2
13096 207148_x_at MYOZ2
13097 207149_at CDH12
13098 207150_at SLC18A3
13099 207151_at ADCYAP1R1
13100 207152_at NTRK2
13101 207153_s_at GLMN
13102 207154_at DIO3
13103 207155_at TBX5
13104 207157_s_at GNG5
13105 207158_at APOBEC1
13106 207159_x_at CRTC1
13107 207160_at IL12A
13108 207161_at KIAA0087
13109 207162_s_at CACNA1B
13110 207163_s_at AKT1
13111 207164_s_at ZBTB18
13112 207165_at HMMR
13113 207166_at GNGT1
13114 207167_at CD101
13115 207168_s_at MACROH2A1
13116 207170_s_at LETMD1
13117 207172_s_at CDH11
13118 207173_x_at CDH11
13119 207174_at GPC5
13120 207175_at ADIPOQ
13121 207176_s_at CD80
13122 207177_at PTGFR
13123 207178_s_at FRK
13124 207179_at TLX1
13125 207180_s_at HTATIP2
13126 207181_s_at CASP7
13127 207182_at GABRA6
13128 207183_at GPR19
13129 207184_at SLC6A13
13130 207185_at SLC10A1
13131 207186_s_at BPTF
13132 207187_at JAK3
13133 207189_s_at ZZEF1
13134 207190_at ZZEF1
13135 207191_s_at ISLR
13136 207192_at DNASE1L2
13137 207193_at AGRP
13138 207194_s_at ICAM4
13139 207195_at CNTN6
13140 207196_s_at TNIP1
13141 207197_at ZIC3
13142 207199_at TERT
13143 207200_at OTC
13144 207201_s_at SLC22A1
13145 207202_s_at NR1I2
13146 207203_s_at NR1I2
13147 207204_at FSCN2
13148 207205_at CEACAM4
13149 207206_s_at ALOX12
13150 207207_at RBMXL2
13151 207208_at RBMXL2
13152 207209_at CETN1
13153 207210_at GABRA3
13154 207211_at USP2
13155 207212_at SLC9A3
13156 207213_s_at USP2
13157 207214_at SPINK4
13158 207215_at GSTT4
13159 207216_at TNFSF8
13160 207217_s_at NOX1
13161 207218_at F9
13162 207219_at ZFP69B
13163 207220_at ART4
13164 207221_at F2RL3
13165 207223_s_at PTBP3
13166 207224_s_at SIGLEC7
13167 207225_at AANAT
13168 207226_at H2BC15
13169 207227_x_at RFPL2
13170 207228_at PRKACG
13171 207229_at KLRA1P
13172 207230_at CDON
13173 207231_at DZIP3
13174 207232_s_at DZIP3
13175 207233_s_at MITF
13176 207234_at RFX3
13177 207235_s_at GRM5
13178 207236_at ZNF345
13179 207237_at KCNA3
13180 207238_s_at PTPRC
13181 207239_s_at CDK16
13182 207240_s_at LHCGR
13183 207241_at LINC01587
13184 207242_s_at GRIK1
13185 207244_x_at CYP2A6
13186 207245_at UGT2B17
13187 207246_at ZFY
13188 207248_at KCNA4
13189 207249_s_at SLC28A2
13190 207250_at SIX6
13191 207251_at MEP1B
13192 207252_at INE1
13193 207253_s_at UBN1
13194 207254_at SLC15A1
13195 207256_at MBL2
13196 207257_at EPO
13197 207258_at DSCR4
13198 207259_at ANKRD40CL
13199 207260_at FEV
13200 207261_at CNGA3
13201 207262_at APOF
13202 207263_x_at VEZT
13203 207264_at KDELR3
13204 207265_s_at KDELR3
13205 207266_x_at RBMS1
13206 207267_s_at RIPPLY3
13207 207268_x_at ABI2
13208 207269_at DEFA4
13209 207270_x_at CD300C
13210 207272_at ZNF80
13211 207274_at CHRNE
13212 207275_s_at ACSL1
13213 207276_at CDR1
13214 207277_at CD209
13215 207278_s_at CD209
13216 207279_s_at NEBL
13217 207280_at RNF185-AS1
13218 207281_x_at VCX2
13219 207282_s_at MYOG
13220 207283_at RPL23AP32
13221 207284_s_at ASPH
13222 207285_x_at CSHL1
13223 207286_at CEP135
13224 207287_at BIN3-IT1
13225 207288_at ASMTL-AS1
13226 207289_at MMP25
13227 207290_at PLXNA2
13228 207291_at PRRG4
13229 207292_s_at MAPK7
13230 207293_s_at AGTR2
13231 207294_at AGTR2
13232 207295_at SCNN1G
13233 207296_at ZNF343
13234 207298_at SLC17A3
13235 207299_s_at GRM1
13236 207300_s_at F7
13237 207301_at EFNA5
13238 207302_at SGCG
13239 207303_at PDE1C
13240 207304_at ZNF45
13241 207305_s_at TRAPPC8
13242 207306_at TCF15
13243 207307_at HTR2C
13244 207308_at SLCO1A2
13245 207309_at NOS1
13246 207310_s_at NOS1
13247 207311_at DOC2B
13248 207312_at PHKG1
13249 207315_at CD226
13250 207316_at HAS1
13251 207317_s_at CASQ2
13252 207318_s_at CDK13
13253 207319_s_at CDK13
13254 207320_x_at STAU1
13255 207321_s_at ABCB9
13256 207322_at ITSN1
13257 207323_s_at MBP
13258 207324_s_at DSC1
13259 207325_x_at MAGEA1
13260 207326_at BTC
13261 207327_at EYA4
13262 207328_at ALOX15
13263 207329_at MMP8
13264 207330_at PZP
13265 207331_at CENPF
13266 207332_s_at TFRC
13267 207333_at NMBR
13268 207334_s_at TGFBR2
13269 207335_x_at ATP5ME
13270 207336_at SOX5
13271 207337_at CTAG2
13272 207338_s_at ZNF200
13273 207339_s_at LTB
13274 207341_at PRTN3
13275 207342_at CNGB1
13276 207343_at LYZL6
13277 207344_at AKAP3
13278 207345_at FST
13279 207346_at STX2
13280 207347_at ERCC6
13281 207348_s_at LIG3
13282 207349_s_at UCP3
13283 207350_s_at VAMP4
13284 207351_s_at SH2D2A
13285 207352_s_at GABRB2
13286 207353_s_at HMX1
13287 207354_at CCL16
13288 207355_at SLC1A7
13289 207357_s_at GALNT10
13290 207358_x_at MACF1
13291 207359_at CAMKK2
13292 207360_s_at NTSR1
13293 207361_at HBP1
13294 207362_at SLC30A4
13295 207363_at RS1
13296 207364_at TEX28
13297 207365_x_at USP34
13298 207366_at KCNS1
13299 207367_at ATP12A
13300 207368_at HTR1D
13301 207369_at BRS3
13302 207370_at IBSP
13303 207372_s_at ENTPD2
13304 207373_at HOXD10
13305 207374_at PLSCR2
13306 207375_s_at IL15RA
13307 207376_at VENTX
13308 207377_at PPP1R2C
13309 207378_at TREH
13310 207379_at EDIL3
13311 207380_x_at NOX1
13312 207381_at ALOX12B
13313 207382_at TP63
13314 207383_s_at RHBDL1
13315 207384_at PGLYRP1
13316 207385_at TFDP3
13317 207386_at CYP7B1
13318 207387_s_at GK
13319 207388_s_at PTGES
13320 207389_at GP1BA
13321 207390_s_at SMTN
13322 207391_s_at PIP5K1A
13323 207392_x_at UGT2B15
13324 207393_at HCRTR2
13325 207394_at ZNF137P
13326 207395_at BTN1A1
13327 207396_s_at ALG3
13328 207397_s_at HOXD13
13329 207398_at HOXD13
13330 207399_at BFSP2
13331 207400_at NPY5R
13332 207401_at PROX1
13333 207402_at ZNF132
13334 207403_at IRS4
13335 207404_s_at HTR1E
13336 207405_s_at RAD17
13337 207406_at CYP7A1
13338 207407_x_at CYP4A11
13339 207408_at SLC22A14
13340 207409_at LECT2
13341 207410_s_at TLX2
13342 207412_x_at CELP
13343 207413_s_at SCN5A
13344 207415_at PLA2R1
13345 207416_s_at NFATC3
13346 207418_s_at DDO
13347 207419_s_at RAC2
13348 207420_at COLEC10
13349 207421_at CA5A
13350 207422_at ADAM20
13351 207423_s_at ADAM20
13352 207424_at MYF5
13353 207425_s_at SEPTIN9
13354 207426_s_at TNFSF4
13355 207427_at ACR
13356 207429_at SLC22A2
13357 207430_s_at MSMB
13358 207431_s_at DEGS1
13359 207432_at BEST2
13360 207433_at IL10
13361 207435_s_at SRRM2
13362 207436_x_at SORBS1
13363 207437_at NOVA1
13364 207438_s_at SNUPN
13365 207439_s_at SLC35A2
13366 207440_at SLC35A2
13367 207441_at SMR3B
13368 207442_at CSF3
13369 207443_at NR2E1
13370 207444_at SLC22A13
13371 207445_s_at CCR9
13372 207446_at TLR6
13373 207447_s_at MGAT4C
13374 207448_at POFUT2
13375 207449_s_at POFUT2
13376 207450_s_at POU6F2
13377 207451_at NKX2-8
13378 207452_s_at CNTN5
13379 207453_s_at DNAJB5
13380 207454_at GRIK3
13381 207455_at P2RY1
13382 207456_at HNF4G
13383 207458_at RHPN1-AS1
13384 207459_x_at GYPB
13385 207460_at GZMM
13386 207462_at GLRA2
13387 207463_x_at PRSS3
13388 207464_at AHCYL1
13389 207466_at GAL
13390 207467_x_at CAST
13391 207468_s_at SFRP5
13392 207469_s_at PIR
13393 207471_at RARS2
13394 207472_at RARS2
13395 207473_at MLN
13396 207474_at SNRK
13397 207475_at FABP2
13398 207480_s_at MEIS2
13399 207482_at TP53TG5
13400 207483_s_at CAND1
13401 207484_s_at EHMT2
13402 207485_x_at BTN3A1
13403 207486_x_at CHN2
13404 207489_at RPS2P45
13405 207490_at TUBA4B
13406 207491_at MOGAT2
13407 207492_at NGLY1
13408 207494_s_at ZNF76
13409 207495_at RAB28
13410 207496_at MS4A2
13411 207497_s_at MS4A2
13412 207499_x_at UNC45A
13413 207500_at CASP5
13414 207501_s_at FGF12
13415 207502_at GUCA2B
13416 207503_at TCP10
13417 207504_at CA7
13418 207505_at PRKG2
13419 207506_at GLRX3
13420 207507_s_at ATP5MC3
13421 207508_at ATP5MC3
13422 207509_s_at LAIR2
13423 207510_at BDKRB1
13424 207511_s_at CNPPD1
13425 207513_s_at ZNF189
13426 207514_s_at GNAT1
13427 207515_s_at POLR1C
13428 207516_at CHRNB4
13429 207517_at LAMC2
13430 207518_at DGKE
13431 207519_at SLC6A4
13432 207520_at RO60
13433 207521_s_at ATP2A3
13434 207522_s_at ATP2A3
13435 207523_at TSBP1
13436 207525_s_at GIPC1
13437 207526_s_at IL1RL1
13438 207527_at KCNJ9
13439 207528_s_at SLC7A11
13440 207529_at DEFA5
13441 207530_s_at CDKN2B
13442 207531_at CRYGC
13443 207532_at CRYGD
13444 207533_at CCL1
13445 207534_at MAGEB1
13446 207535_s_at NFKB2
13447 207536_s_at TNFRSF9
13448 207537_at PFKFB1
13449 207538_at IL4
13450 207539_s_at IL4
13451 207540_s_at SYK
13452 207541_s_at EXOSC10
13453 207542_s_at AQP1
13454 207543_s_at P4HA1
13455 207544_s_at ADH6
13456 207546_at ATP4B
13457 207547_s_at FAM107A
13458 207548_at GRM7
13459 207549_x_at CD46
13460 207550_at MPL
13461 207551_s_at MSL3
13462 207552_at ATP5MC2
13463 207553_at OPRK1
13464 207554_x_at TBXA2R
13465 207555_s_at TBXA2R
13466 207556_s_at DGKZ
13467 207557_s_at RYR2
13468 207558_s_at PITX2
13469 207559_s_at ZMYM3
13470 207560_at SLC28A1
13471 207562_at DGKQ
13472 207563_s_at OGT
13473 207564_x_at OGT
13474 207565_s_at MR1
13475 207566_at MR1
13476 207567_at SLC13A2
13477 207568_at CHRNA6
13478 207569_at ROS1
13479 207570_at SHOX
13480 207571_x_at THEMIS2
13481 207572_at EFCAB2
13482 207573_x_at ATP5MG
13483 207574_s_at GADD45B
13484 207576_x_at OXT
13485 207577_at HTR4
13486 207578_s_at HTR4
13487 207579_at MAGEB3
13488 207580_at MAGEB4
13489 207581_s_at MAGEB4
13490 207582_at PIN1P1
13491 207583_at ABCD2
13492 207584_at LPA
13493 207585_s_at RPL36AL
13494 207586_at SHH
13495 207587_at CRYGA
13496 207589_at ADRA1B
13497 207590_s_at CENPI
13498 207591_s_at ARID1A
13499 207592_s_at HCN2
13500 207593_at ABCG4
13501 207594_s_at SYNJ1
13502 207595_s_at BMP1
13503 207596_at SLCO4C1
13504 207597_at ADAM18
13505 207598_x_at XRCC2
13506 207599_at MMP20
13507 207600_at KCNC3
13508 207601_at SULT1B1
13509 207602_at TMPRSS11D
13510 207603_at SLC4A7
13511 207604_s_at SLC4A7
13512 207605_x_at ZNF117
13513 207606_s_at ARHGAP12
13514 207607_at ASCL2
13515 207608_x_at CYP1A2
13516 207609_s_at CYP1A2
13517 207610_s_at ADGRE2
13518 207611_at H2BC13
13519 207612_at WNT8B
13520 207613_s_at CAMK2A
13521 207614_s_at CUL1
13522 207615_s_at GAS8-AS1
13523 207616_s_at TANK
13524 207617_at DDX3X
13525 207618_s_at BCS1L
13526 207619_at HCRTR1
13527 207620_s_at CASK
13528 207621_s_at PEMT
13529 207622_s_at ABCF2
13530 207623_at ABCF2
13531 207624_s_at RPGR
13532 207625_s_at CBFA2T2
13533 207626_s_at SLC7A2
13534 207627_s_at TFCP2
13535 207628_s_at BUD23
13536 207629_s_at ARHGEF2
13537 207630_s_at CREM
13538 207631_at NBR2
13539 207632_at MUSK
13540 207633_s_at MUSK
13541 207634_at PDCD1
13542 207635_s_at KCNH1
13543 207636_at SERPINI2
13544 207637_at WSCD2
13545 207638_at TMPRSS15
13546 207639_at FZD9
13547 207640_x_at NTN3
13548 207641_at TNFRSF13B
13549 207642_at HCRT
13550 207643_s_at TNFRSF1A
13551 207644_at FOXH1
13552 207645_s_at CHD1L
13553 207647_at CDY1
13554 207648_at DRP2
13555 207649_at KRT37
13556 207650_x_at PTGER1
13557 207651_at GPR171
13558 207652_s_at CMKLR1
13559 207653_at FOXD2
13560 207654_x_at DR1
13561 207655_s_at BLNK
13562 207656_s_at ACOX1
13563 207657_x_at TNPO1
13564 207658_s_at FOXG1
13565 207659_s_at MOBP
13566 207660_at DMD
13567 207661_s_at SH3PXD2A
13568 207662_at TBX1
13569 207664_at ADAM2
13570 207665_at ADAM21
13571 207666_x_at SSX3
13572 207668_x_at PDIA6
13573 207669_at KRT83
13574 207670_at KRT85
13575 207671_s_at BEST1
13576 207672_at RFX4
13577 207673_at NPHS1
13578 207674_at FCAR
13579 207675_x_at ARTN
13580 207676_at ONECUT2
13581 207677_s_at NCF4
13582 207678_s_at SOX30
13583 207679_at PAX3
13584 207680_x_at PAX3
13585 207681_at CXCR3
13586 207682_s_at KIF25
13587 207683_at FOXN1
13588 207684_at TBX6
13589 207685_at CRYBB3
13590 207686_s_at CASP8
13591 207687_at INHBC
13592 207688_s_at INHBC
13593 207689_at TBX10
13594 207690_at ALX3
13595 207691_x_at ENTPD1
13596 207692_s_at ACAN
13597 207693_at CACNB4
13598 207694_at POU3F4
13599 207695_s_at IGSF1
13600 207696_at FUT9
13601 207697_x_at LILRB2
13602 207698_at LINC01558
13603 207699_at ZFHX2
13604 207700_s_at NCOA3
13605 207701_at C22orf24
13606 207702_s_at MAGI2
13607 207703_at NLGN4Y
13608 207704_s_at GAS7
13609 207705_s_at NINL
13610 207706_at USH2A
13611 207707_s_at SEC13
13612 207708_at ALOXE3
13613 207709_at PRKAA2
13614 207710_at LCE2B
13615 207711_at SOGA1
13616 207712_at BAGE
13617 207713_s_at RBCK1
13618 207714_s_at SERPINH1
13619 207715_at CRYGB
13620 207716_at KRT38
13621 207717_s_at PKP2
13622 207718_x_at CYP2A7
13623 207720_at LOR
13624 207721_x_at HINT1
13625 207722_s_at BTBD2
13626 207723_s_at KLRC3
13627 207724_s_at SPAST
13628 207725_at POU4F2
13629 207726_at ESRRB
13630 207727_s_at MUTYH
13631 207728_at ATF7IP
13632 207729_at CDH9
13633 207732_s_at DLG3
13634 207733_x_at PSG9
13635 207734_at LAX1
13636 207735_at RNF125
13637 207736_s_at TNP2
13638 207738_s_at NCKAP1
13639 207740_s_at NUP62
13640 207741_x_at TPSAB1
13641 207742_s_at NR6A1
13642 207745_at CABP2
13643 207746_at POLQ
13644 207747_s_at DOK4
13645 207749_s_at PPP2R3A
13646 207752_x_at PRB1
13647 207753_at ZNF304
13648 207754_at RASSF8
13649 207757_at ZFP2
13650 207760_s_at NCOR2
13651 207761_s_at METTL7A
13652 207762_at LPAL2
13653 207763_at S100A5
13654 207764_s_at HIPK3
13655 207765_s_at FAM214B
13656 207766_at CDKL1
13657 207767_s_at EGR4
13658 207768_at EGR4
13659 207769_s_at PQBP1
13660 207771_at SLC5A2
13661 207772_s_at PRMT8
13662 207773_x_at CYP3A43
13663 207774_at ATG10
13664 207775_at MGC4859
13665 207776_s_at CACNB2
13666 207777_s_at SP140
13667 207778_at REG1CP
13668 207780_at CYLC2
13669 207781_s_at ZNF711
13670 207782_s_at PSEN1
13671 207783_x_at HUWE1
13672 207784_at ARSD
13673 207785_s_at RBPJ
13674 207786_at CYP2R1
13675 207787_at KRT33B
13676 207788_s_at SORBS3
13677 207789_s_at DPP6
13678 207790_at LRRC1
13679 207791_s_at RAB1A
13680 207792_at OPRD1
13681 207793_s_at EPB41
13682 207794_at CCR2
13683 207795_s_at KLRD1
13684 207796_x_at KLRD1
13685 207797_s_at LRP2BP
13686 207798_s_at ATXN2L
13687 207799_x_at ARMCX4
13688 207800_at AKAP5
13689 207801_s_at RNF10
13690 207802_at CRISP3
13691 207803_s_at CSN3
13692 207804_s_at FCN2
13693 207805_s_at PSMD9
13694 207808_s_at PROS1
13695 207809_s_at ATP6AP1
13696 207810_at F13B
13697 207811_at KRT12
13698 207812_s_at GORASP2
13699 207813_s_at FDXR
13700 207814_at DEFA6
13701 207815_at PF4V1
13702 207816_at LALBA
13703 207817_at IFNW1
13704 207818_s_at HTR7
13705 207819_s_at ABCB4
13706 207820_at ADH1A
13707 207821_s_at PTK2
13708 207822_at FGFR1
13709 207823_s_at AIF1
13710 207824_s_at MAZ
13711 207825_s_at GHRHR
13712 207826_s_at ID3
13713 207827_x_at SNCA
13714 207828_s_at CENPF
13715 207829_s_at BNIP1
13716 207830_s_at PPP1R8
13717 207831_x_at DHPS
13718 207832_at BAIAP2
13719 207833_s_at HLCS
13720 207834_at FBLN1
13721 207835_at FBLN1
13722 207836_s_at RBPMS
13723 207837_at RBPMS
13724 207838_x_at PBXIP1
13725 207839_s_at TMEM8B
13726 207840_at CD160
13727 207841_at SPIN2A
13728 207843_x_at CYB5A
13729 207844_at IL13
13730 207845_s_at ANAPC10
13731 207846_at POU1F1
13732 207847_s_at MUC1
13733 207848_at AVP
13734 207849_at IL2
13735 207850_at CXCL3
13736 207851_s_at INSR
13737 207852_at CXCL5
13738 207853_s_at SNCB
13739 207854_at GYPE
13740 207855_s_at CLCC1
13741 207857_at LILRA2
13742 207858_s_at PKLR
13743 207859_s_at CHRNB3
13744 207860_at NCR1
13745 207861_at CCL22
13746 207862_at UPK2
13747 207863_at ADPRH
13748 207864_at SCN7A
13749 207865_s_at BMP8B
13750 207867_at PAX4
13751 207868_at CHRNA2
13752 207869_s_at CACNA1G
13753 207870_at AKAP9
13754 207872_s_at LILRA1
13755 207873_x_at SEZ6L
13756 207874_s_at CFHR4
13757 207876_s_at FLNC
13758 207877_s_at NVL
13759 207878_at KRT76
13760 207880_at ADAM11
13761 207883_s_at TFR2
13762 207884_at GUCY2D
13763 207885_at S100G
13764 207886_s_at CALCR
13765 207887_s_at CALCR
13766 207889_at SARDH
13767 207890_s_at MMP25
13768 207892_at CD40LG
13769 207893_at SRY
13770 207894_s_at TCL6
13771 207895_at NAALADL1
13772 207896_s_at DLEC1
13773 207897_at CRHR2
13774 207899_at GIP
13775 207900_at CCL17
13776 207901_at IL12B
13777 207902_at IL5RA
13778 207904_s_at LNPEP
13779 207906_at IL3
13780 207907_at TNFSF14
13781 207908_at KRT2
13782 207910_at SCGB1D1
13783 207911_s_at TGM5
13784 207913_at CYP2F1
13785 207914_x_at EVX1
13786 207917_at NUDT13
13787 207919_at ART1
13788 207920_x_at ZFX
13789 207921_x_at PAX8
13790 207922_s_at MAEA
13791 207923_x_at PAX8
13792 207924_x_at PAX8
13793 207925_at CST5
13794 207926_at GP5
13795 207927_at HTR7
13796 207928_s_at GLRA3
13797 207929_at GRPR
13798 207930_at LCN1
13799 207931_s_at PFKFB2
13800 207932_at IFNA8
13801 207933_at ZP2
13802 207934_at RFPL1
13803 207935_s_at KRT13
13804 207936_x_at RFPL3
13805 207937_x_at FGFR1
13806 207938_at PI15
13807 207939_x_at RNPS1
13808 207940_x_at CNR1
13809 207941_s_at RBM39
13810 207943_x_at PLAGL1
13811 207944_at OCM2
13812 207945_s_at CSNK1D
13813 207946_at MAML3
13814 207949_s_at ICA1
13815 207950_s_at ANK3
13816 207951_at CSN2
13817 207952_at IL5
13818 207954_at GATA2
13819 207955_at CCL27
13820 207956_x_at PDS5B
13821 207957_s_at PRKCB
13822 207959_s_at DNAH9
13823 207961_x_at MYH11
13824 207962_at CAPN11
13825 207963_at KIF25-AS1
13826 207964_x_at IFNA4
13827 207965_at NEUROG3
13828 207966_s_at GLG1
13829 207967_at VPS45
13830 207968_s_at MEF2C
13831 207969_x_at ACRV1
13832 207971_s_at CEP68
13833 207972_at GLRA1
13834 207973_x_at ACRV1
13835 207974_s_at SKP1
13836 207976_at KLHL18
13837 207977_s_at DPT
13838 207978_s_at NR4A3
13839 207979_s_at CD8B
13840 207980_s_at CITED2
13841 207981_s_at ESRRG
13842 207982_at H1-6
13843 207983_s_at STAG2
13844 207984_s_at MPP2
13845 207986_x_at CYB561
13846 207987_s_at GNRH1
13847 207988_s_at ARPC2
13848 207989_at OPRM1
13849 207990_x_at ACRV1
13850 207991_x_at ACRV1
13851 207992_s_at AMPD3
13852 207993_s_at CHP1
13853 207994_s_at OPRM1
13854 207995_s_at CLEC4M
13855 207996_s_at LDLRAD4
13856 207998_s_at CACNA1D
13857 207999_s_at ADARB1
13858 208000_at GML
13859 208002_s_at ACOT7
13860 208003_s_at NFAT5
13861 208004_at OPRPN
13862 208005_at NTN1
13863 208006_at FOXI1
13864 208007_at CES3
13865 208008_at TBC1D29P
13866 208009_s_at ARHGEF16
13867 208010_s_at PTPN22
13868 208011_at PTPN22
13869 208012_x_at SP110
13870 208013_s_at ACRV1
13871 208015_at SMAD1
13872 208016_s_at AGTR1
13873 208017_s_at MCF2
13874 208018_s_at HCK
13875 208019_at ZNF157
13876 208020_s_at CACNA1C
13877 208021_s_at RFC1
13878 208022_s_at CDC14B
13879 208023_at TNFRSF4
13880 208025_s_at HMGA2
13881 208027_s_at TLL2
13882 208028_s_at GPX5
13883 208029_s_at LAPTM4B
13884 208030_s_at ADD1
13885 208031_s_at RFX2
13886 208032_s_at GRIA3
13887 208033_s_at ZFHX3
13888 208034_s_at PROZ
13889 208035_at GRM6
13890 208036_at OPN1SW
13891 208037_s_at MADCAM1
13892 208038_at IL1RL2
13893 208039_at SLC9A2
13894 208040_s_at MYBPC3
13895 208041_at GRK1
13896 208042_at AGGF1
13897 208044_s_at PPARD
13898 208046_at H4C1
13899 208047_s_at NAB1
13900 208048_at TACR1
13901 208049_s_at TACR1
13902 208050_s_at CASP2
13903 208051_s_at PAIP1
13904 208052_x_at CEACAM3
13905 208053_at GUCY2F
13906 208054_at HERC4
13907 208055_s_at HERC4
13908 208056_s_at CBFA2T3
13909 208057_s_at GLI2
13910 208058_s_at MGAT3
13911 208059_at CCR8
13912 208060_at PAX7
13913 208062_s_at NRG2
13914 208063_s_at CAPN9
13915 208064_s_at ST8SIA3
13916 208065_at ST8SIA3
13917 208066_s_at GTF2B
13918 208067_x_at UTY
13919 208070_s_at REV3L
13920 208071_s_at LAIR1
13921 208072_s_at DGKD
13922 208074_s_at AP2S1
13923 208075_s_at CCL7
13924 208076_at H4C4
13925 208079_s_at AURKA
13926 208080_at AURKA
13927 208081_s_at ZNF442
13928 208085_s_at ARHGAP6
13929 208086_s_at DMD
13930 208087_s_at ZBP1
13931 208088_s_at CFHR5
13932 208089_s_at TDRD3
13933 208090_s_at AIRE
13934 208091_s_at VOPP1
13935 208092_s_at FAM49A
13936 208093_s_at NDEL1
13937 208094_s_at CCDC130
13938 208096_s_at COL21A1
13939 208097_s_at TMX1
13940 208099_x_at TTLL5
13941 208100_x_at SEMA6C
13942 208101_s_at URM1
13943 208102_s_at PSD
13944 208103_s_at ANP32E
13945 208104_s_at TSC22D4
13946 208105_at GIPR
13947 208106_x_at PSG6
13948 208107_s_at REXO5
13949 208108_s_at AVPR2
13950 208109_s_at LINC00597
13951 208110_x_at MED25
13952 208111_at AVPR2
13953 208112_x_at EHD1
13954 208113_x_at PABPC3
13955 208114_s_at ISG20L2
13956 208115_x_at EDRF1
13957 208116_s_at MAN1A1
13958 208117_s_at LAS1L
13959 208119_s_at ZNF93
13960 208120_x_at FKSG49
13961 208121_s_at PTPRO
13962 208122_x_at KIR2DS3
13963 208123_at KCNB2
13964 208124_s_at SEMA4F
13965 208126_s_at CYP2C18
13966 208127_s_at SOCS5
13967 208128_x_at KIF25
13968 208130_s_at TBXAS1
13969 208131_s_at PTGIS
13970 208132_x_at PRRC2A
13971 208134_x_at PSG2
13972 208135_at HNF1B
13973 208136_s_at ZNF205-AS1
13974 208137_x_at ZNF611
13975 208138_at GAST
13976 208140_s_at DRC3
13977 208141_s_at DOHH
13978 208142_at EDDM3A
13979 208143_s_at EDDM3A
13980 208146_s_at CPVL
13981 208147_s_at CYP2C8
13982 208148_at MYH4
13983 208149_x_at DDX11
13984 208151_x_at DDX17
13985 208152_s_at DDX21
13986 208153_s_at FAT2
13987 208156_x_at EPPK1
13988 208157_at SIM2
13989 208158_s_at OSBPL1A
13990 208159_x_at DDX11
13991 208161_s_at ABCC3
13992 208163_s_at OSBPL7
13993 208164_s_at IL9R
13994 208165_s_at PRSS16
13995 208166_at MMP16
13996 208167_s_at MMP16
13997 208168_s_at CHIT1
13998 208169_s_at PTGER3
13999 208170_s_at TRIM31
14000 208172_s_at KCNB2
14001 208173_at IFNB1
14002 208174_x_at ZRSR2
14003 208175_s_at DMP1
14004 208176_at DUX1
14005 208177_at SLC34A1
14006 208178_x_at TRIO
14007 208179_x_at KIR2DL3
14008 208180_s_at H4C8
14009 208182_x_at IFNA14
14010 208183_at TACR3
14011 208186_s_at LIPE
14012 208188_at KRT9
14013 208189_s_at MYO7A
14014 208190_s_at LSR
14015 208191_x_at PSG4
14016 208193_at IL9
14017 208194_s_at STAM2
14018 208195_at TTN
14019 208196_x_at NFATC1
14020 208198_x_at KIR2DS1
14021 208199_s_at ZBTB14
14022 208200_at IL1A
14023 208202_s_at JADE2
14024 208203_x_at KIR2DS5
14025 208204_s_at CAV3
14026 208205_at PCDHA9
14027 208206_s_at RASGRP2
14028 208208_at MYH13
14029 208209_s_at C4BPB
14030 208210_at MAS1
14031 208211_s_at ALK
14032 208212_s_at ALK
14033 208213_s_at KCNAB1
14034 208214_at ADRB1
14035 208215_x_at DRD4
14036 208216_at DLX4
14037 208217_at GABRR2
14038 208218_s_at ACVR1B
14039 208219_at ACVR1B
14040 208220_x_at AMELY
14041 208221_s_at SLIT1
14042 208222_at ACVR1B
14043 208223_s_at ACVR1B
14044 208224_at HOXB1
14045 208225_at FGFR2
14046 208226_x_at ADAM22
14047 208227_x_at ADAM22
14048 208228_s_at FGFR2
14049 208229_at FGFR2
14050 208230_s_at NRG1
14051 208231_at NRG1
14052 208232_x_at NRG1
14053 208233_at PDPN
14054 208234_x_at FGFR2
14055 208237_x_at ADAM22
14056 208239_at FOXE1
14057 208240_s_at FGF1
14058 208241_at NRG1
14059 208242_at RAX
14060 208243_s_at CNR1
14061 208244_at BMP3
14062 208245_at RAB9BP1
14063 208247_at ERC2-IT1
14064 208248_x_at APLP2
14065 208249_s_at TGDS
14066 208250_s_at DMBT1
14067 208251_at KCNC4
14068 208252_s_at CHST3
14069 208253_at SIGLEC8
14070 208255_s_at FKBP8
14071 208256_at EFNA2
14072 208257_x_at PSG1
14073 208258_s_at GAS2L1
14074 208259_x_at IFNA7
14075 208260_at AVPR1B
14076 208261_x_at IFNA10
14077 208262_x_at MEFV
14078 208263_at SRP72
14079 208264_s_at EIF3J
14080 208265_at C2orf83
14081 208266_at C8orf17
14082 208267_at TRPV5
14083 208268_at ADAM28
14084 208269_s_at ADAM28
14085 208270_s_at RNPEP
14086 208271_at PAPOLB
14087 208272_at RANBP3
14088 208274_at OCLM
14089 208275_x_at UTF1
14090 208277_at PITX3
14091 208279_s_at CDRT1
14092 208280_at CDRT1
14093 208283_at GAGE1
14094 208285_at OR7A5
14095 208287_at HCG9
14096 208288_at ABCB11
14097 208289_s_at EI24
14098 208290_s_at EIF5
14099 208291_s_at TH
14100 208292_at BMP10
14101 208293_x_at CSHL1
14102 208294_x_at CSHL1
14103 208295_x_at CSHL1
14104 208296_x_at TNFAIP8
14105 208297_s_at EVI5
14106 208298_at EVI5
14107 208299_at CACNA1I
14108 208300_at PTPRH
14109 208302_at HMHB1
14110 208303_s_at CRLF2
14111 208304_at CCR3
14112 208305_at PGR
14113 208308_s_at GPI
14114 208309_s_at MALT1
14115 208311_at GPR50
14116 208313_s_at SF1
14117 208314_at RRH
14118 208315_x_at TRAF3
14119 208316_s_at OCRL
14120 208317_at XYLB
14121 208318_s_at XYLB
14122 208319_s_at RBM3
14123 208320_at CABP1
14124 208321_s_at CABP1
14125 208322_s_at ST3GAL1
14126 208323_s_at ANXA13
14127 208324_at AKAP13
14128 208325_s_at AKAP13
14129 208327_at CYP2A13
14130 208328_s_at MEF2A
14131 208329_at PBOV1
14132 208330_at ALX4
14133 208331_at BPY2
14134 208333_at LHX5
14135 208334_at NDST4
14136 208335_s_at ACKR1
14137 208336_s_at TECR
14138 208337_s_at NR5A2
14139 208338_at P2RX3
14140 208340_at CASP17P
14141 208343_s_at NR5A2
14142 208345_s_at POU3F1
14143 208346_at PPBPP2
14144 208348_s_at CBLB
14145 208349_at TRPA1
14146 208350_at CSN1S1
14147 208351_s_at MAPK1
14148 208352_x_at ANK1
14149 208353_x_at ANK1
14150 208354_s_at SLC12A3
14151 208357_x_at CSH1
14152 208358_s_at UGT8
14153 208359_s_at KCNJ4
14154 208360_s_at ERVH-4
14155 208361_s_at POLR3D
14156 208363_s_at INPP4A
14157 208364_at INPP4A
14158 208365_s_at GRK4
14159 208366_at PCDH11X
14160 208367_x_at CYP3A4
14161 208368_s_at BRCA2
14162 208369_s_at GCDH
14163 208370_s_at RCAN1
14164 208371_s_at RING1
14165 208372_s_at LIMK1
14166 208373_s_at P2RY6
14167 208374_s_at CAPZA1
14168 208375_at IFNA1
14169 208376_at CCR4
14170 208377_s_at CACNA1F
14171 208378_x_at FGF5
14172 208379_x_at NPY2R
14173 208380_at LBX1
14174 208381_s_at SGPL1
14175 208382_s_at DMC1
14176 208383_s_at PCK1
14177 208384_s_at MID2
14178 208385_at NR2E3
14179 208386_x_at DMC1
14180 208387_s_at MMP24
14181 208388_at NR2E3
14182 208389_s_at SLC1A2
14183 208390_s_at GLP1R
14184 208391_s_at GLP1R
14185 208392_x_at SP110
14186 208393_s_at RAD50
14187 208394_x_at ESM1
14188 208395_s_at URB1
14189 208396_s_at PDE1A
14190 208397_x_at KCNJ5
14191 208398_s_at TBPL1
14192 208399_s_at EDN3
14193 208400_at GLP1R
14194 208401_s_at GLP1R
14195 208402_at IL17A
14196 208403_x_at MAX
14197 208404_x_at KCNJ5
14198 208405_s_at CD164
14199 208406_s_at GRAP2
14200 208408_at PTN
14201 208409_at SLC14A2
14202 208410_x_at AMELX
14203 208411_x_at PPEF2
14204 208412_s_at RARB
14205 208413_at RARB
14206 208414_s_at HOXB3
14207 208415_x_at ING1
14208 208416_s_at SPTB
14209 208417_at FGF6
14210 208420_x_at SUPT6H
14211 208422_at MSR1
14212 208423_s_at MSR1
14213 208424_s_at CIAPIN1
14214 208425_s_at TANC2
14215 208426_x_at KIR2DL4
14216 208427_s_at ELAVL2
14217 208428_at TAP2
14218 208429_x_at HNF4A
14219 208430_s_at DTNA
14220 208431_s_at TUB
14221 208432_s_at CACNA1E
14222 208433_s_at LRP8
14223 208434_at MECOM
14224 208435_s_at AQP6
14225 208436_s_at IRF7
14226 208437_at CLCN1
14227 208438_s_at FGR
14228 208439_s_at FCN2
14229 208440_at LINC01565
14230 208441_at IGF1R
14231 208442_s_at ATM
14232 208443_x_at SHOX2
14233 208445_s_at BAZ1B
14234 208446_s_at ZFYVE9
14235 208447_s_at PRPS1
14236 208448_x_at IFNA16
14237 208449_s_at FGF8
14238 208450_at LGALS2
14239 208452_x_at MYO9B
14240 208453_s_at XPNPEP1
14241 208454_s_at CPQ
14242 208455_at NECTIN1
14243 208456_s_at RRAS2
14244 208457_at GABRD
14245 208458_at SCNN1D
14246 208459_s_at XPO7
14247 208460_at GJC1
14248 208461_at HIC1
14249 208462_s_at ABCC9
14250 208463_at GABRA4
14251 208464_at GRIA4
14252 208465_at GRM2
14253 208466_at RAB3D
14254 208467_at KLF12
14255 208468_at SOX21
14256 208471_at HPR
14257 208472_at IKZF4
14258 208473_s_at GP2
14259 208474_at CLDN6
14260 208475_at FRMD4A
14261 208476_s_at FRMD4A
14262 208477_at KCNC1
14263 208478_s_at BAX
14264 208479_at KCNA1
14265 208480_s_at ABCC6
14266 208481_at ASB4
14267 208482_at SSTR1
14268 208483_x_at KRT33A
14269 208484_at H1-1
14270 208485_x_at CFLAR
14271 208486_at DRD5
14272 208487_at LMX1B
14273 208488_s_at CR1
14274 208489_at GJA8
14275 208491_s_at PGM5
14276 208492_at RFXAP
14277 208493_at HOXA11
14278 208494_at SLC6A7
14279 208495_at TLX3
14280 208496_x_at H3C8
14281 208497_x_at NEUROG1
14282 208499_s_at DNAJC3
14283 208500_x_at FOXD3
14284 208501_at GFI1B
14285 208502_s_at PITX1
14286 208503_s_at GATAD1
14287 208504_x_at PCDHB11
14288 208505_s_at FUT2
14289 208506_at H3C7
14290 208507_at OR7C2
14291 208508_s_at OR2J2
14292 208509_s_at OR7A17
14293 208510_s_at PPARG
14294 208511_at PTTG3P
14295 208512_s_at AFDN
14296 208513_at FOXB1
14297 208514_at KCNE1
14298 208515_at H2BC14
14299 208516_at MTNR1B
14300 208517_x_at BTF3
14301 208518_s_at PER2
14302 208519_x_at GNRH2
14303 208520_at OR10H3
14304 208521_at OR5I1
14305 208522_s_at PTCH1
14306 208524_at GPR15
14307 208526_at OR2F1
14308 208527_x_at H2BC6
14309 208529_at BTF3P11
14310 208530_s_at RARB
14311 208531_at SERPINA2
14312 208532_x_at KRTAP5-8
14313 208533_at SOX1
14314 208535_x_at COL13A1
14315 208536_s_at BCL2L11
14316 208537_at S1PR2
14317 208538_at ANP32C
14318 208541_x_at TFAM
14319 208543_at OR10H2
14320 208544_at ADRA2B
14321 208545_x_at TAF4
14322 208546_x_at H2BC9
14323 208547_at H2BC3
14324 208549_x_at PTMA
14325 208550_x_at KCNG2
14326 208551_at H4C7
14327 208552_at GRIK4
14328 208553_at H1-4
14329 208554_at POU4F3
14330 208555_x_at CST2
14331 208556_at GPR31
14332 208557_at HOXA6
14333 208558_at OR10H1
14334 208559_at PDX1
14335 208560_at KCNA10
14336 208561_at ABCC9
14337 208562_s_at ABCC9
14338 208563_x_at POU3F3
14339 208564_at KCNA2
14340 208565_at MC5R
14341 208568_at MC2R
14342 208569_at H2AC4
14343 208570_at WNT1
14344 208571_at ANP32D
14345 208572_at H3-4
14346 208573_s_at OR2H2
14347 208574_at SOX14
14348 208575_at H3C1
14349 208576_s_at H3C2
14350 208577_at H3C3
14351 208578_at SCN10A
14352 208579_x_at H2BS1
14353 208581_x_at MT1X
14354 208583_x_at H2AC14
14355 208584_at SNCG
14356 208585_at BTN2A3P
14357 208588_at TPT1P8
14358 208589_at TRPC7
14359 208590_x_at GJA3
14360 208591_s_at PDE3B
14361 208592_s_at CD1E
14362 208593_x_at CRHR1
14363 208594_x_at LILRA6
14364 208595_s_at MBD1
14365 208597_at CNTF
14366 208598_s_at HUWE1
14367 208599_at HUWE1
14368 208600_s_at GPR39
14369 208601_s_at TUBB1
14370 208602_x_at CD6
14371 208603_s_at MAPK8IP2
14372 208604_s_at HOXA3
14373 208605_s_at NTRK1
14374 208606_s_at WNT4
14375 208608_s_at SNTB1
14376 208610_s_at SRRM2
14377 208611_s_at SPTAN1
14378 208612_at PDIA3
14379 208613_s_at FLNB
14380 208614_s_at FLNB
14381 208615_s_at PTP4A2
14382 208616_s_at PTP4A2
14383 208617_s_at PTP4A2
14384 208619_at DDB1
14385 208620_at PCBP1
14386 208621_s_at EZR
14387 208622_s_at EZR
14388 208623_s_at EZR
14389 208624_s_at EIF4G1
14390 208625_s_at EIF4G1
14391 208626_s_at VAT1
14392 208627_s_at YBX1
14393 208628_s_at YBX1
14394 208629_s_at HADHA
14395 208630_at HADHA
14396 208631_s_at HADHA
14397 208632_at RNF10
14398 208633_s_at MACF1
14399 208634_s_at MACF1
14400 208635_x_at NACA
14401 208636_at ACTN1
14402 208637_x_at ACTN1
14403 208639_x_at PDIA6
14404 208640_at RAC1
14405 208641_s_at RAC1
14406 208642_s_at XRCC5
14407 208643_s_at XRCC5
14408 208644_at PARP1
14409 208645_s_at RPS14
14410 208647_at FDFT1
14411 208648_at VCP
14412 208649_s_at VCP
14413 208650_s_at CD24
14414 208651_x_at CD24
14415 208652_at PPP2CA
14416 208653_s_at CD164
14417 208654_s_at CD164
14418 208655_at CCNI
14419 208656_s_at CCNI
14420 208657_s_at SEPTIN9
14421 208658_at PDIA4
14422 208659_at CLIC1
14423 208660_at CS
14424 208666_s_at ST13
14425 208667_s_at ST13
14426 208668_x_at HMGN2
14427 208669_s_at EID1
14428 208670_s_at EID1
14429 208671_at SERINC1
14430 208672_s_at SRSF3
14431 208673_s_at SRSF3
14432 208674_x_at DDOST
14433 208675_s_at DDOST
14434 208676_s_at PA2G4
14435 208677_s_at BSG
14436 208678_at ATP6V1E1
14437 208679_s_at ARPC2
14438 208680_at PRDX1
14439 208682_s_at MAGED2
14440 208683_at CAPN2
14441 208684_at COPA
14442 208685_x_at BRD2
14443 208686_s_at BRD2
14444 208688_x_at EIF3B
14445 208689_s_at RPN2
14446 208690_s_at PDLIM1
14447 208691_at TFRC
14448 208692_at RPS3
14449 208693_s_at GARS1
14450 208694_at PRKDC
14451 208695_s_at RPL39
14452 208696_at CCT5
14453 208697_s_at EIF3E
14454 208698_s_at NONO
14455 208699_x_at TKT
14456 208700_s_at TKT
14457 208701_at APLP2
14458 208702_x_at APLP2
14459 208703_s_at APLP2
14460 208704_x_at APLP2
14461 208705_s_at EIF5
14462 208706_s_at EIF5
14463 208707_at EIF5
14464 208708_x_at EIF5
14465 208709_s_at NRDC
14466 208710_s_at AP3D1
14467 208711_s_at CCND1
14468 208712_at CCND1
14469 208713_at HNRNPUL1
14470 208714_at NDUFV1
14471 208715_at TMCO1
14472 208716_s_at TMCO1
14473 208717_at OXA1L
14474 208718_at DDX17
14475 208719_s_at DDX17
14476 208720_s_at RBM39
14477 208721_s_at ANAPC5
14478 208722_s_at ANAPC5
14479 208723_at USP11
14480 208724_s_at RAB1A
14481 208725_at EIF2S2
14482 208726_s_at EIF2S2
14483 208727_s_at CDC42
14484 208728_s_at CDC42
14485 208729_x_at HLA-B
14486 208730_x_at RAB2A
14487 208731_at RAB2A
14488 208732_at RAB2A
14489 208733_at RAB2A
14490 208734_x_at RAB2A
14491 208735_s_at CTDSP2
14492 208736_at ARPC3
14493 208737_at ATP6V1G1
14494 208740_at SAP18
14495 208741_at SAP18
14496 208742_s_at SAP18
14497 208743_s_at YWHAB
14498 208744_x_at HSPH1
14499 208745_at ATP5MG
14500 208746_x_at ATP5MG
14501 208747_s_at C1S
14502 208748_s_at FLOT1
14503 208749_x_at FLOT1
14504 208751_at NAPA
14505 208752_x_at NAP1L1
14506 208753_s_at NAP1L1
14507 208754_s_at NAP1L1
14508 208756_at EIF3I
14509 208757_at TMED9
14510 208758_at ATIC
14511 208759_at NCSTN
14512 208760_at UBE2I
14513 208761_s_at SUMO1
14514 208762_at SUMO1
14515 208763_s_at TSC22D3
14516 208764_s_at ATP5MC2
14517 208765_s_at HNRNPR
14518 208766_s_at HNRNPR
14519 208767_s_at LAPTM4B
14520 208768_x_at RPL22
14521 208769_at EIF4EBP2
14522 208770_s_at EIF4EBP2
14523 208771_s_at LTA4H
14524 208774_at CSNK1D
14525 208775_at XPO1
14526 208776_at PSMD11
14527 208777_s_at PSMD11
14528 208780_x_at VAPA
14529 208781_x_at SNX3
14530 208782_at FSTL1
14531 208783_s_at CD46
14532 208784_s_at KLHDC3
14533 208786_s_at MAP1LC3B
14534 208787_at MRPL3
14535 208788_at ELOVL5
14536 208789_at CAVIN1
14537 208790_s_at CAVIN1
14538 208791_at CLU
14539 208792_s_at CLU
14540 208793_x_at SMARCA4
14541 208794_s_at SMARCA4
14542 208795_s_at MCM7
14543 208796_s_at CCNG1
14544 208797_s_at GOLGA8A
14545 208798_x_at GOLGA8A
14546 208799_at PSMB5
14547 208800_at SRP72
14548 208801_at SRP72
14549 208802_at SRP72
14550 208803_s_at SRP72
14551 208804_s_at SRSF6
14552 208806_at CHD3
14553 208807_s_at CHD3
14554 208808_s_at HMGB2
14555 208809_s_at C6orf62
14556 208812_x_at HLA-C
14557 208813_at GOT1
14558 208814_at HSPA4
14559 208815_x_at HSPA4
14560 208816_x_at ANXA2P2
14561 208817_at COMT
14562 208818_s_at COMT
14563 208819_at RAB8A
14564 208820_at PTK2
14565 208821_at SNRPB
14566 208822_s_at DAP3
14567 208823_s_at CDK16
14568 208824_x_at CDK16
14569 208826_x_at HINT1
14570 208827_at PSMB6
14571 208828_at POLE3
14572 208829_at TAPBP
14573 208830_s_at SUPT6H
14574 208831_x_at SUPT6H
14575 208832_at ATXN10
14576 208833_s_at ATXN10
14577 208835_s_at LUC7L3
14578 208836_at ATP1B3
14579 208837_at TMED3
14580 208838_at CAND1
14581 208839_s_at CAND1
14582 208840_s_at G3BP2
14583 208841_s_at G3BP2
14584 208842_s_at GORASP2
14585 208843_s_at GORASP2
14586 208844_at VDAC3
14587 208845_at VDAC3
14588 208846_s_at VDAC3
14589 208847_s_at ADH5
14590 208848_at ADH5
14591 208850_s_at THY1
14592 208851_s_at THY1
14593 208852_s_at CANX
14594 208853_s_at CANX
14595 208854_s_at STK24
14596 208855_s_at STK24
14597 208856_x_at RPLP0
14598 208857_s_at PCMT1
14599 208858_s_at ESYT1
14600 208859_s_at ATRX
14601 208860_s_at ATRX
14602 208861_s_at ATRX
14603 208863_s_at SRSF1
14604 208864_s_at TXN
14605 208865_at CSNK1A1
14606 208866_at CSNK1A1
14607 208867_s_at CSNK1A1
14608 208868_s_at GABARAPL1
14609 208869_s_at GABARAPL1
14610 208870_x_at ATP5F1C
14611 208871_at ATN1
14612 208872_s_at REEP5
14613 208873_s_at REEP5
14614 208874_x_at PTPA
14615 208875_s_at PAK2
14616 208876_s_at PAK2
14617 208877_at PAK2
14618 208878_s_at PAK2
14619 208879_x_at PRPF6
14620 208880_s_at PRPF6
14621 208881_x_at IDI1
14622 208882_s_at UBR5
14623 208883_at UBR5
14624 208884_s_at UBR5
14625 208885_at LCP1
14626 208886_at H1-0
14627 208887_at EIF3G
14628 208888_s_at NCOR2
14629 208889_s_at NCOR2
14630 208890_s_at PLXNB2
14631 208891_at DUSP6
14632 208892_s_at DUSP6
14633 208893_s_at DUSP6
14634 208894_at HLA-DRA
14635 208895_s_at DDX18
14636 208896_at DDX18
14637 208897_s_at DDX18
14638 208898_at ATP6V1D
14639 208899_x_at ATP6V1D
14640 208900_s_at TOP1
14641 208901_s_at TOP1
14642 208902_s_at RPS28
14643 208903_at RPS28
14644 208904_s_at RPS28
14645 208905_at CYCS
14646 208907_s_at MRPS18B
14647 208908_s_at CAST
14648 208909_at UQCRFS1
14649 208910_s_at C1QBP
14650 208911_s_at PDHB
14651 208912_s_at CNP
14652 208913_at GGA2
14653 208914_at GGA2
14654 208915_s_at GGA2
14655 208916_at SLC1A5
14656 208917_x_at NADK
14657 208918_s_at NADK
14658 208919_s_at NADK
14659 208920_at SRI
14660 208921_s_at SRI
14661 208922_s_at NXF1
14662 208923_at CYFIP1
14663 208924_at RNF11
14664 208925_at CLDND1
14665 208926_at NEU1
14666 208927_at SPOP
14667 208928_at POR
14668 208930_s_at ILF3
14669 208931_s_at ILF3
14670 208932_at PPP4C
14671 208933_s_at LGALS8
14672 208934_s_at LGALS8
14673 208935_s_at LGALS8
14674 208936_x_at LGALS8
14675 208937_s_at ID1
14676 208938_at PRCC
14677 208939_at SEPHS1
14678 208940_at SEPHS1
14679 208941_s_at SEPHS1
14680 208942_s_at SEC62
14681 208943_s_at SEC62
14682 208944_at TGFBR2
14683 208945_s_at BECN1
14684 208946_s_at BECN1
14685 208947_s_at UPF1
14686 208948_s_at STAU1
14687 208949_s_at LGALS3
14688 208950_s_at ALDH7A1
14689 208951_at ALDH7A1
14690 208952_s_at LARP4B
14691 208953_at LARP4B
14692 208954_s_at LARP4B
14693 208955_at DUT
14694 208956_x_at DUT
14695 208957_at ERP44
14696 208958_at ERP44
14697 208959_s_at ERP44
14698 208960_s_at KLF6
14699 208961_s_at KLF6
14700 208965_s_at IFI16
14701 208966_x_at IFI16
14702 208967_s_at AK2
14703 208968_s_at CIAPIN1
14704 208969_at NDUFA9
14705 208970_s_at UROD
14706 208971_at UROD
14707 208972_s_at ATP5MC1
14708 208973_at ERI3
14709 208974_x_at KPNB1
14710 208975_s_at KPNB1
14711 208977_x_at TUBB4B
14712 208978_at CRIP2
14713 208979_at NCOA6
14714 208980_s_at UBC
14715 208981_at PECAM1
14716 208982_at PECAM1
14717 208983_s_at PECAM1
14718 208984_x_at RBM10
14719 208985_s_at EIF3J
14720 208986_at TCF12
14721 208987_s_at KDM2A
14722 208988_at KDM2A
14723 208989_s_at KDM2A
14724 208990_s_at HNRNPH3
14725 208991_at STAT3
14726 208992_s_at STAT3
14727 208993_s_at PPIG
14728 208994_s_at PPIG
14729 208995_s_at PPIG
14730 208996_s_at POLR2C
14731 208997_s_at UCP2
14732 208998_at UCP2
14733 208999_at SEPTIN8
14734 209000_s_at SEPTIN8
14735 209001_s_at ANAPC13
14736 209002_s_at CALCOCO1
14737 209003_at SLC25A11
14738 209004_s_at FBXL5
14739 209005_at FBXL5
14740 209008_x_at KRT8
14741 209009_at ESD
14742 209010_s_at TRIO
14743 209011_at TRIO
14744 209012_at TRIO
14745 209013_x_at TRIO
14746 209014_at MAGED1
14747 209015_s_at DNAJB6
14748 209016_s_at KRT7
14749 209017_s_at LONP1
14750 209018_s_at PINK1
14751 209019_s_at PINK1
14752 209020_at OSER1
14753 209021_x_at ATG13
14754 209022_at STAG2
14755 209023_s_at STAG2
14756 209024_s_at SYNCRIP
14757 209025_s_at SYNCRIP
14758 209026_x_at TUBB
14759 209027_s_at ABI1
14760 209028_s_at ABI1
14761 209029_at COPS7A
14762 209030_s_at CADM1
14763 209031_at CADM1
14764 209032_s_at CADM1
14765 209033_s_at DYRK1A
14766 209034_at PNRC1
14767 209035_at MDK
14768 209036_s_at MDH2
14769 209037_s_at EHD1
14770 209038_s_at EHD1
14771 209039_x_at EHD1
14772 209040_s_at PSMB8
14773 209041_s_at UBE2G2
14774 209042_s_at UBE2G2
14775 209043_at PAPSS1
14776 209044_x_at SF3B4
14777 209045_at XPNPEP1
14778 209046_s_at GABARAPL2
14779 209047_at AQP1
14780 209048_s_at ZMYND8
14781 209049_s_at ZMYND8
14782 209050_s_at RALGDS
14783 209051_s_at RALGDS
14784 209052_s_at NSD2
14785 209053_s_at NSD2
14786 209054_s_at NSD2
14787 209055_s_at CDC5L
14788 209056_s_at CDC5L
14789 209057_x_at CDC5L
14790 209058_at EDF1
14791 209059_s_at EDF1
14792 209060_x_at NCOA3
14793 209061_at NCOA3
14794 209062_x_at NCOA3
14795 209063_x_at PAIP1
14796 209064_x_at PAIP1
14797 209065_at UQCRB
14798 209066_x_at UQCRB
14799 209067_s_at HNRNPDL
14800 209068_at HNRNPDL
14801 209070_s_at RGS5
14802 209071_s_at RGS5
14803 209072_at MBP
14804 209074_s_at FAM107A
14805 209075_s_at ISCU
14806 209076_s_at WDR45B
14807 209077_at TXN2
14808 209078_s_at TXN2
14809 209080_x_at GLRX3
14810 209081_s_at COL18A1
14811 209082_s_at COL18A1
14812 209083_at CORO1A
14813 209085_x_at RFC1
14814 209087_x_at MCAM
14815 209088_s_at UBN1
14816 209089_at RAB5A
14817 209090_s_at SH3GLB1
14818 209091_s_at SH3GLB1
14819 209092_s_at GLOD4
14820 209094_at DDAH1
14821 209095_at DLD
14822 209096_at UBE2V2
14823 209097_s_at JAG1
14824 209098_s_at JAG1
14825 209099_x_at JAG1
14826 209100_at IFRD2
14827 209101_at CCN2
14828 209102_s_at HBP1
14829 209103_s_at UFD1
14830 209104_s_at NHP2
14831 209105_at NCOA1
14832 209106_at NCOA1
14833 209107_x_at NCOA1
14834 209108_at TSPAN6
14835 209109_s_at TSPAN6
14836 209110_s_at RGL2
14837 209112_at CDKN1B
14838 209113_s_at HMG20B
14839 209114_at TSPAN1
14840 209115_at UBA3
14841 209116_x_at HBB
14842 209117_at WBP2
14843 209118_s_at TUBA1A
14844 209119_x_at NR2F2
14845 209120_at NR2F2
14846 209121_x_at NR2F2
14847 209122_at PLIN2
14848 209123_at QDPR
14849 209124_at MYD88
14850 209125_at KRT6A
14851 209126_x_at KRT6B
14852 209127_s_at SART3
14853 209128_s_at SART3
14854 209129_at TRIP6
14855 209130_at SNAP23
14856 209131_s_at SNAP23
14857 209132_s_at COMMD4
14858 209133_s_at COMMD4
14859 209134_s_at RPS6
14860 209135_at ASPH
14861 209136_s_at USP10
14862 209137_s_at USP10
14863 209138_x_at IGLC1
14864 209139_s_at PRKRA
14865 209140_x_at HLA-B
14866 209141_at UBE2G1
14867 209142_s_at UBE2G1
14868 209143_s_at CLNS1A
14869 209144_s_at CBFA2T2
14870 209145_s_at CBFA2T2
14871 209146_at MSMO1
14872 209147_s_at PLPP1
14873 209148_at RXRB
14874 209149_s_at TM9SF1
14875 209151_x_at TCF3
14876 209152_s_at TCF3
14877 209153_s_at TCF3
14878 209155_s_at NT5C2
14879 209156_s_at COL6A2
14880 209157_at DNAJA2
14881 209158_s_at CYTH2
14882 209159_s_at NDRG4
14883 209160_at AKR1C3
14884 209161_at PRPF4
14885 209162_s_at PRPF4
14886 209163_at CYB561
14887 209164_s_at CYB561
14888 209165_at AATF
14889 209166_s_at MAN2B1
14890 209167_at GPM6B
14891 209168_at GPM6B
14892 209169_at GPM6B
14893 209170_s_at GPM6B
14894 209171_at ITPA
14895 209172_s_at CENPF
14896 209173_at AGR2
14897 209174_s_at QRICH1
14898 209175_at SEC23IP
14899 209176_at SEC23IP
14900 209177_at NDUFAF3
14901 209178_at DHX38
14902 209179_s_at MBOAT7
14903 209180_at RABGGTB
14904 209182_s_at DEPP1
14905 209183_s_at DEPP1
14906 209184_s_at IRS2
14907 209185_s_at IRS2
14908 209186_at ATP2A2
14909 209187_at DR1
14910 209188_x_at DR1
14911 209189_at FOS
14912 209190_s_at DIAPH1
14913 209191_at TUBB6
14914 209192_x_at KAT5
14915 209193_at PIM1
14916 209194_at CETN2
14917 209195_s_at ADCY6
14918 209196_at WDR46
14919 209197_at SYT11
14920 209198_s_at SYT11
14921 209199_s_at MEF2C
14922 209200_at MEF2C
14923 209201_x_at CXCR4
14924 209202_s_at EXTL3
14925 209203_s_at BICD2
14926 209204_at LMO4
14927 209205_s_at LMO4
14928 209208_at MPDU1
14929 209209_s_at FERMT2
14930 209210_s_at FERMT2
14931 209211_at KLF5
14932 209212_s_at KLF5
14933 209213_at CBR1
14934 209214_s_at EWSR1
14935 209215_at MFSD10
14936 209216_at WDR45
14937 209217_s_at WDR45
14938 209218_at SQLE
14939 209220_at GPC3
14940 209221_s_at OSBPL2
14941 209222_s_at OSBPL2
14942 209224_s_at NDUFA2
14943 209225_x_at TNPO1
14944 209226_s_at TNPO1
14945 209227_at TUSC3
14946 209228_x_at TUSC3
14947 209229_s_at PPP6R1
14948 209230_s_at NUPR1
14949 209231_s_at DCTN5
14950 209232_s_at DCTN5
14951 209233_at EMG1
14952 209234_at KIF1B
14953 209235_at CLCN7
14954 209236_at SLC23A2
14955 209237_s_at SLC23A2
14956 209238_at STX3
14957 209239_at NFKB1
14958 209240_at OGT
14959 209241_x_at MINK1
14960 209242_at PEG3
14961 209243_s_at PEG3
14962 209244_s_at KIF1C
14963 209245_s_at KIF1C
14964 209246_at ABCF2
14965 209247_s_at ABCF2
14966 209248_at GHITM
14967 209249_s_at GHITM
14968 209250_at DEGS1
14969 209251_x_at TUBA1C
14970 209252_at HARS2
14971 209253_at SORBS3
14972 209254_at KLHDC10
14973 209255_at KLHDC10
14974 209256_s_at KLHDC10
14975 209257_s_at SMC3
14976 209258_s_at SMC3
14977 209259_s_at SMC3
14978 209260_at SFN
14979 209261_s_at NR2F6
14980 209262_s_at NR2F6
14981 209263_x_at TSPAN4
14982 209264_s_at TSPAN4
14983 209265_s_at METTL3
14984 209266_s_at SLC39A8
14985 209267_s_at SLC39A8
14986 209268_at VPS45
14987 209269_s_at SYK
14988 209270_at LAMB3
14989 209271_at BPTF
14990 209272_at NAB1
14991 209273_s_at ISCA1
14992 209274_s_at ISCA1
14993 209275_s_at CLN3
14994 209276_s_at GLRX
14995 209277_at TFPI2
14996 209278_s_at TFPI2
14997 209279_s_at NSDHL
14998 209280_at MRC2
14999 209281_s_at ATP2B1
15000 209282_at PRKD2
15001 209283_at CRYAB
15002 209284_s_at TASOR
15003 209285_s_at TASOR
15004 209286_at CDC42EP3
15005 209287_s_at CDC42EP3
15006 209288_s_at CDC42EP3
15007 209289_at NFIB
15008 209290_s_at NFIB
15009 209291_at ID4
15010 209292_at ID4
15011 209293_x_at ID4
15012 209294_x_at TNFRSF10B
15013 209295_at TNFRSF10B
15014 209296_at PPM1B
15015 209297_at ITSN1
15016 209298_s_at ITSN1
15017 209299_x_at PPIL2
15018 209300_s_at NECAP1
15019 209301_at CA2
15020 209302_at POLR2H
15021 209303_at NDUFS4
15022 209304_x_at GADD45B
15023 209305_s_at GADD45B
15024 209306_s_at SWAP70
15025 209307_at SWAP70
15026 209308_s_at BNIP2
15027 209309_at AZGP1
15028 209310_s_at CASP4
15029 209311_at BCL2L2
15030 209313_at GPN1
15031 209314_s_at HBS1L
15032 209315_at HBS1L
15033 209316_s_at HBS1L
15034 209317_at POLR1C
15035 209318_x_at PLAGL1
15036 209320_at ADCY3
15037 209321_s_at ADCY3
15038 209322_s_at SH2B1
15039 209323_at THAP12
15040 209324_s_at RGS16
15041 209325_s_at RGS16
15042 209326_at SLC35A2
15043 209327_s_at NOP16
15044 209329_x_at HIGD2A
15045 209330_s_at HNRNPD
15046 209331_s_at MAX
15047 209332_s_at MAX
15048 209333_at ULK1
15049 209334_s_at PSMD9
15050 209335_at DCN
15051 209336_at PWP2
15052 209337_at PSIP1
15053 209338_at TFCP2
15054 209339_at SIAH2
15055 209340_at UAP1
15056 209341_s_at IKBKB
15057 209342_s_at IKBKB
15058 209343_at EFHD1
15059 209344_at TPM4
15060 209345_s_at PI4K2A
15061 209346_s_at PI4K2A
15062 209347_s_at MAF
15063 209348_s_at MAF
15064 209349_at RAD50
15065 209350_s_at GPS2
15066 209351_at KRT14
15067 209352_s_at SIN3B
15068 209354_at TNFRSF14
15069 209355_s_at PLPP3
15070 209356_x_at EFEMP2
15071 209357_at CITED2
15072 209358_at TAF11
15073 209361_s_at PCBP4
15074 209364_at BAD
15075 209365_s_at ECM1
15076 209366_x_at CYB5A
15077 209367_at STXBP2
15078 209368_at EPHX2
15079 209369_at ANXA3
15080 209370_s_at SH3BP2
15081 209371_s_at SH3BP2
15082 209373_at MALL
15083 209374_s_at IGHM
15084 209375_at XPC
15085 209376_x_at SCAF11
15086 209377_s_at HMGN3
15087 209378_s_at CCSER2
15088 209379_s_at CCSER2
15089 209380_s_at ABCC5
15090 209381_x_at SF3A2
15091 209382_at POLR3C
15092 209383_at DDIT3
15093 209384_at PLPBP
15094 209385_s_at PLPBP
15095 209386_at TM4SF1
15096 209387_s_at TM4SF1
15097 209388_at PAPOLA
15098 209389_x_at DBI
15099 209390_at TSC1
15100 209391_at DPM2
15101 209392_at ENPP2
15102 209393_s_at EIF4E2
15103 209394_at ASMTL
15104 209395_at CHI3L1
15105 209396_s_at CHI3L1
15106 209397_at ME2
15107 209398_at H1-2
15108 209399_at HLCS
15109 209400_at SLC12A4
15110 209401_s_at SLC12A4
15111 209402_s_at SLC12A4
15112 209405_s_at FAM3A
15113 209406_at BAG2
15114 209407_s_at DEAF1
15115 209408_at KIF2C
15116 209409_at GRB10
15117 209410_s_at GRB10
15118 209411_s_at GGA3
15119 209413_at B4GALT2
15120 209414_at FZR1
15121 209415_at FZR1
15122 209416_s_at FZR1
15123 209417_s_at IFI35
15124 209418_s_at THOC5
15125 209419_at THOC5
15126 209420_s_at SMPD1
15127 209421_at MSH2
15128 209422_at PHF20
15129 209423_s_at PHF20
15130 209427_at SMTN
15131 209428_s_at ZFPL1
15132 209429_x_at EIF2B4
15133 209430_at BTAF1
15134 209431_s_at PATZ1
15135 209432_s_at CREB3
15136 209433_s_at PPAT
15137 209434_s_at PPAT
15138 209435_s_at ARHGEF2
15139 209436_at SPON1
15140 209437_s_at SPON1
15141 209438_at PHKA2
15142 209439_s_at PHKA2
15143 209440_at PRPS1
15144 209441_at RHOBTB2
15145 209442_x_at ANK3
15146 209443_at SERPINA5
15147 209444_at RAP1GDS1
15148 209445_x_at COA1
15149 209447_at SYNE1
15150 209448_at HTATIP2
15151 209449_at LSM2
15152 209450_at OSGEP
15153 209451_at TANK
15154 209452_s_at VTI1B
15155 209453_at SLC9A1
15156 209454_s_at TEAD3
15157 209455_at FBXW11
15158 209456_s_at FBXW11
15159 209457_at DUSP5
15160 209459_s_at ABAT
15161 209460_at ABAT
15162 209461_x_at WDR18
15163 209462_at APLP1
15164 209463_s_at TAF12
15165 209464_at AURKB
15166 209465_x_at PTN
15167 209466_x_at PTN
15168 209467_s_at MKNK1
15169 209468_at LRP5
15170 209469_at GPM6A
15171 209470_s_at GPM6A
15172 209471_s_at FNTA
15173 209472_at KYAT3
15174 209473_at ENTPD1
15175 209474_s_at ENTPD1
15176 209476_at TMX1
15177 209477_at EMD
15178 209478_at CENPX
15179 209479_at CCDC28A
15180 209480_at HLA-DQB1
15181 209481_at SNRK
15182 209482_at POP7
15183 209483_s_at NSL1
15184 209484_s_at NSL1
15185 209485_s_at OSBPL1A
15186 209486_at UTP3
15187 209487_at RBPMS
15188 209488_s_at RBPMS
15189 209489_at CELF1
15190 209492_x_at ATP5ME
15191 209493_at PDZD2
15192 209494_s_at PATZ1
15193 209495_at CEP250
15194 209496_at RARRES2
15195 209497_s_at RBM4B
15196 209498_at CEACAM1
15197 209502_s_at BAIAP2
15198 209503_s_at PSMC5
15199 209504_s_at PLEKHB1
15200 209507_at RPA3
15201 209508_x_at CFLAR
15202 209509_s_at DPAGT1
15203 209510_at RNF139
15204 209511_at POLR2F
15205 209512_at HSDL2
15206 209513_s_at HSDL2
15207 209514_s_at RAB27A
15208 209515_s_at RAB27A
15209 209516_at SMYD5
15210 209517_s_at ASH2L
15211 209518_at SMARCD1
15212 209519_at NCBP1
15213 209520_s_at NCBP1
15214 209521_s_at AMOT
15215 209522_s_at CRAT
15216 209523_at TAF2
15217 209524_at HDGFL3
15218 209525_at HDGFL3
15219 209526_s_at HDGFL3
15220 209527_at EXOSC2
15221 209528_s_at TELO2
15222 209529_at PLPP2
15223 209530_at CACNB3
15224 209531_at GSTZ1
15225 209532_at PLAA
15226 209533_s_at PLAA
15227 209534_x_at AKAP13
15228 209536_s_at EHD4
15229 209537_at EXTL2
15230 209538_at ZNF32
15231 209539_at ARHGEF6
15232 209540_at IGF1
15233 209541_at IGF1
15234 209542_x_at IGF1
15235 209543_s_at CD34
15236 209544_at RIPK2
15237 209545_s_at RIPK2
15238 209546_s_at APOL1
15239 209547_s_at SUGP1
15240 209549_s_at DGUOK
15241 209550_at NDN
15242 209551_at YIPF4
15243 209552_at PAX8
15244 209553_at VPS8
15245 209554_at CD36
15246 209555_s_at CD36
15247 209556_at NCDN
15248 209557_s_at NCDN
15249 209558_s_at HIP1R
15250 209559_at HIP1R
15251 209560_s_at DLK1
15252 209561_at THBS3
15253 209565_at RNF113A
15254 209566_at INSIG2
15255 209567_at RRS1
15256 209568_s_at RGL1
15257 209569_x_at NSG1
15258 209570_s_at NSG1
15259 209571_at CIR1
15260 209572_s_at EED
15261 209573_s_at LDLRAD4
15262 209574_s_at LDLRAD4
15263 209575_at IL10RB
15264 209576_at GNAI1
15265 209577_at PCYT2
15266 209578_s_at POFUT2
15267 209579_s_at MBD4
15268 209580_s_at MBD4
15269 209581_at PLAAT3
15270 209582_s_at CD200
15271 209583_s_at CD200
15272 209584_x_at APOBEC3C
15273 209585_s_at MINPP1
15274 209586_s_at PRUNE1
15275 209587_at PITX1
15276 209588_at EPHB2
15277 209589_s_at EPHB2
15278 209590_at BMP7
15279 209591_s_at BMP7
15280 209592_s_at DCAF7
15281 209593_s_at TOR1B
15282 209594_x_at PSG9
15283 209595_at GTF2F2
15284 209596_at MXRA5
15285 209597_s_at PNMA2
15286 209598_at PNMA2
15287 209599_s_at PRUNE1
15288 209600_s_at ACOX1
15289 209601_at ACOX1
15290 209602_s_at GATA3
15291 209603_at GATA3
15292 209604_s_at GATA3
15293 209605_at TST
15294 209606_at CYTIP
15295 209608_s_at ACAT2
15296 209609_s_at MRPL9
15297 209610_s_at SLC1A4
15298 209611_s_at SLC1A4
15299 209612_s_at ADH1B
15300 209613_s_at ADH1B
15301 209614_at ADH1B
15302 209615_s_at PAK1
15303 209616_s_at CES1
15304 209617_s_at CTNND2
15305 209618_at CTNND2
15306 209619_at CD74
15307 209620_s_at ABCB7
15308 209621_s_at PDLIM3
15309 209622_at STK16
15310 209623_at MCCC2
15311 209624_s_at MCCC2
15312 209625_at PIGH
15313 209626_s_at OSBPL3
15314 209627_s_at OSBPL3
15315 209628_at NXT2
15316 209629_s_at NXT2
15317 209630_s_at FBXW2
15318 209632_at PPP2R3A
15319 209633_at PPP2R3A
15320 209635_at AP1S1
15321 209636_at NFKB2
15322 209637_s_at RGS12
15323 209638_x_at RGS12
15324 209639_s_at RGS12
15325 209640_at PML
15326 209641_s_at ABCC3
15327 209642_at BUB1
15328 209643_s_at PLD2
15329 209644_x_at CDKN2A
15330 209645_s_at ALDH1B1
15331 209646_x_at ALDH1B1
15332 209647_s_at SOCS5
15333 209648_x_at SOCS5
15334 209649_at STAM2
15335 209650_s_at TBC1D22A
15336 209651_at TGFB1I1
15337 209652_s_at PGF
15338 209653_at KPNA4
15339 209654_at ICE1
15340 209655_s_at TMEM47
15341 209656_s_at TMEM47
15342 209657_s_at HSF2
15343 209658_at CDC16
15344 209659_s_at CDC16
15345 209660_at TTR
15346 209661_at KIFC3
15347 209662_at CETN3
15348 209663_s_at ITGA7
15349 209664_x_at NFATC1
15350 209665_at CYB561D2
15351 209666_s_at CHUK
15352 209667_at CES2
15353 209668_x_at CES2
15354 209669_s_at SERBP1
15355 209670_at TRAC
15356 209672_s_at MIOS
15357 209674_at CRY1
15358 209675_s_at HNRNPUL1
15359 209676_at TFPI
15360 209677_at PRKCI
15361 209678_s_at PRKCI
15362 209679_s_at SMAGP
15363 209680_s_at KIFC1
15364 209681_at SLC19A2
15365 209682_at CBLB
15366 209683_at FAM49A
15367 209684_at RIN2
15368 209685_s_at PRKCB
15369 209686_at S100B
15370 209687_at CXCL12
15371 209688_s_at CCDC93
15372 209689_at CCDC93
15373 209690_s_at DOK4
15374 209691_s_at DOK4
15375 209692_at EYA2
15376 209693_at ASTN2
15377 209694_at PTS
15378 209695_at PTP4A3
15379 209696_at FBP1
15380 209697_at PPP3CC
15381 209698_at CCHCR1
15382 209699_x_at AKR1C2
15383 209700_x_at PDE4DIP
15384 209702_at FTO
15385 209703_x_at METTL7A
15386 209704_at MTF2
15387 209705_at MTF2
15388 209706_at NKX3-1
15389 209707_at PIGK
15390 209708_at MOXD1
15391 209709_s_at HMMR
15392 209710_at GATA2
15393 209711_at SLC35D1
15394 209712_at SLC35D1
15395 209713_s_at SLC35D1
15396 209714_s_at CDKN3
15397 209715_at CBX5
15398 209716_at CSF1
15399 209717_at EVI5
15400 209718_at NCAPH2
15401 209719_x_at SERPINB3
15402 209720_s_at SERPINB3
15403 209721_s_at IFFO1
15404 209722_s_at SERPINB9
15405 209723_at SERPINB9
15406 209724_s_at ZBTB14
15407 209725_at UTP20
15408 209726_at CA11
15409 209727_at GM2A
15410 209728_at HLA-DRB4
15411 209729_at GAS2L1
15412 209730_at SEMA3F
15413 209731_at NTHL1
15414 209732_at CLEC2B
15415 209733_at MID2
15416 209734_at NCKAP1L
15417 209735_at ABCG2
15418 209736_at SOX13
15419 209737_at MAGI2
15420 209738_x_at PSG6
15421 209739_s_at PNPLA4
15422 209740_s_at PNPLA4
15423 209741_x_at SCAPER
15424 209742_s_at MYL2
15425 209743_s_at ITCH
15426 209744_x_at ITCH
15427 209745_at COQ7
15428 209746_s_at COQ7
15429 209747_at TGFB3
15430 209748_at SPAST
15431 209749_s_at ACE
15432 209750_at NR1D2
15433 209752_at REG1A
15434 209753_s_at TMPO
15435 209754_s_at TMPO
15436 209755_at NMNAT2
15437 209756_s_at MYCN
15438 209757_s_at MYCN
15439 209758_s_at MFAP5
15440 209759_s_at ECI1
15441 209760_at TMEM131L
15442 209761_s_at SP110
15443 209762_x_at SP110
15444 209763_at CHRDL1
15445 209764_at MGAT3
15446 209765_at ADAM19
15447 209766_at PRDX3
15448 209769_s_at SEPT5-GP1BB
15449 209770_at BTN3A1
15450 209771_x_at CD24
15451 209772_s_at CD24
15452 209773_s_at RRM2
15453 209774_x_at CXCL2
15454 209775_x_at SLC19A1
15455 209776_s_at SLC19A1
15456 209777_s_at SLC19A1
15457 209778_at TRIP11
15458 209779_at LLPH
15459 209780_at PHTF2
15460 209781_s_at KHDRBS3
15461 209782_s_at DBP
15462 209783_at DBP
15463 209784_s_at JAG2
15464 209785_s_at PLA2G4C
15465 209786_at HMGN4
15466 209787_s_at HMGN4
15467 209788_s_at ERAP1
15468 209789_at CORO2B
15469 209790_s_at CASP6
15470 209791_at PADI2
15471 209792_s_at KLK10
15472 209793_at GRIA1
15473 209794_at SRGAP3
15474 209795_at CD69
15475 209796_s_at CNPY2
15476 209797_at CNPY2
15477 209798_at NPAT
15478 209799_at PRKAA1
15479 209800_at KRT16
15480 209802_at PHLDA2
15481 209803_s_at PHLDA2
15482 209804_at DCLRE1A
15483 209806_at H2BC12
15484 209807_s_at NFIX
15485 209808_x_at ING1
15486 209810_at SFTPB
15487 209811_at CASP2
15488 209812_x_at CASP2
15489 209814_at ZNF330
15490 209815_at PTCH1
15491 209816_at PTCH1
15492 209817_at PPP3CB
15493 209818_s_at HABP4
15494 209819_at HABP4
15495 209820_s_at TBL3
15496 209821_at IL33
15497 209822_s_at VLDLR
15498 209823_x_at HLA-DQB1
15499 209824_s_at ARNTL
15500 209827_s_at IL16
15501 209828_s_at IL16
15502 209829_at RIPOR2
15503 209830_s_at SLC9A3R2
15504 209831_x_at DNASE2
15505 209832_s_at CDT1
15506 209833_at CRADD
15507 209834_at CHST3
15508 209835_x_at CD44
15509 209837_at AP4M1
15510 209838_at COPS2
15511 209839_at DNM3
15512 209840_s_at LRRN3
15513 209841_s_at LRRN3
15514 209842_at SOX10
15515 209843_s_at SOX10
15516 209844_at HOXB13
15517 209845_at MKRN1
15518 209846_s_at BTN3A2
15519 209847_at CDH17
15520 209848_s_at PMEL
15521 209849_s_at RAD51C
15522 209850_s_at CDC42EP2
15523 209851_at ZC3H13
15524 209852_x_at PSME3
15525 209853_s_at PSME3
15526 209854_s_at KLK2
15527 209855_s_at KLK2
15528 209856_x_at ABI2
15529 209857_s_at SPHK2
15530 209858_x_at MPPE1
15531 209859_at TRIM9
15532 209860_s_at ANXA7
15533 209861_s_at METAP2
15534 209862_s_at CEP57
15535 209863_s_at TP63
15536 209864_at FRAT2
15537 209865_at SLC35A3
15538 209866_s_at ADGRL3
15539 209867_s_at ADGRL3
15540 209868_s_at RBMS1
15541 209869_at ADRA2A
15542 209870_s_at APBA2
15543 209871_s_at APBA2
15544 209872_s_at PKP3
15545 209873_s_at PKP3
15546 209874_x_at CNNM2
15547 209875_s_at SPP1
15548 209876_at GIT2
15549 209877_at SNCG
15550 209878_s_at RELA
15551 209879_at SELPLG
15552 209880_s_at SELPLG
15553 209881_s_at LAT
15554 209882_at RIT1
15555 209883_at COLGALT2
15556 209884_s_at SLC4A7
15557 209885_at RHOD
15558 209886_s_at SMAD6
15559 209887_at SMAD6
15560 209888_s_at MYL1
15561 209889_at SEC31B
15562 209890_at TSPAN5
15563 209891_at SPC25
15564 209892_at FUT4
15565 209893_s_at FUT4
15566 209895_at PTPN11
15567 209896_s_at PTPN11
15568 209897_s_at SLIT2
15569 209898_x_at ITSN2
15570 209899_s_at PUF60
15571 209900_s_at SLC16A1
15572 209901_x_at AIF1
15573 209902_at ATR
15574 209903_s_at ATR
15575 209904_at TNNC1
15576 209906_at C3AR1
15577 209907_s_at ITSN2
15578 209908_s_at TGFB2
15579 209909_s_at TGFB2
15580 209910_at SLC25A16
15581 209911_x_at H2BC5
15582 209914_s_at NRXN1
15583 209915_s_at NRXN1
15584 209916_at DHTKD1
15585 209917_s_at TP53TG1
15586 209920_at BMPR2
15587 209921_at SLC7A11
15588 209922_at BRAP
15589 209923_s_at BRAP
15590 209924_at CCL18
15591 209925_at OCLN
15592 209926_at BORCS8
15593 209927_s_at CHTOP
15594 209928_s_at MSC
15595 209929_s_at IKBKG
15596 209930_s_at NFE2
15597 209932_s_at DUT
15598 209933_s_at CD300A
15599 209934_s_at ATP2C1
15600 209935_at ATP2C1
15601 209936_at RBM5
15602 209937_at TM4SF4
15603 209938_at TADA2A
15604 209939_x_at CFLAR
15605 209940_at PARP3
15606 209941_at RIPK1
15607 209943_at FBXL4
15608 209945_s_at GSK3B
15609 209946_at VEGFC
15610 209947_at UBAP2L
15611 209948_at KCNMB1
15612 209949_at NCF2
15613 209950_s_at VILL
15614 209951_s_at MAP2K7
15615 209952_s_at MAP2K7
15616 209953_s_at CDC37
15617 209954_x_at SS18
15618 209955_s_at FAP
15619 209956_s_at CAMK2B
15620 209957_s_at NPPA
15621 209958_s_at BBS9
15622 209959_at NR4A3
15623 209960_at HGF
15624 209961_s_at HGF
15625 209962_at EPOR
15626 209963_s_at EPOR
15627 209964_s_at ATXN7
15628 209965_s_at RAD51D
15629 209966_x_at ESRRG
15630 209967_s_at CREM
15631 209968_s_at NCAM1
15632 209969_s_at STAT1
15633 209970_x_at CASP1
15634 209971_x_at AIMP2
15635 209972_s_at AIMP2
15636 209973_at NFKBIL1
15637 209974_s_at BUB3
15638 209975_at CYP2E1
15639 209976_s_at CYP2E1
15640 209977_at PLG
15641 209979_at ADARB1
15642 209981_at CSDC2
15643 209982_s_at NRXN2
15644 209983_s_at NRXN2
15645 209984_at KDM4C
15646 209985_s_at ASCL1
15647 209987_s_at ASCL1
15648 209988_s_at ASCL1
15649 209989_at ZNF268
15650 209990_s_at GABBR2
15651 209991_x_at GABBR2
15652 209992_at PFKFB2
15653 209993_at ABCB1
15654 209995_s_at TCL1A
15655 209996_x_at PCM1
15656 209997_x_at PCM1
15657 209998_at PIGO
15658 209999_x_at SOCS1
15659 210000_s_at SOCS1
15660 210001_s_at SOCS1
15661 210002_at GATA6
15662 210004_at OLR1
15663 210005_at GART
15664 210007_s_at GPD2
15665 210008_s_at MRPS12
15666 210009_s_at GOSR2
15667 210010_s_at SLC25A1
15668 210011_s_at EWSR1
15669 210012_s_at EWSR1
15670 210013_at HPX
15671 210014_x_at IDH3B
15672 210015_s_at MAP2
15673 210016_at MYT1L
15674 210017_at MALT1
15675 210018_x_at MALT1
15676 210019_at CALML3
15677 210020_x_at CALML3
15678 210021_s_at CCNO
15679 210022_at PCGF1
15680 210023_s_at PCGF1
15681 210024_s_at UBE2E3
15682 210025_s_at CARD10
15683 210026_s_at CARD10
15684 210027_s_at APEX1
15685 210028_s_at ORC3
15686 210029_at IDO1
15687 210030_at DOHH
15688 210031_at CD247
15689 210032_s_at SPAG6
15690 210033_s_at SPAG6
15691 210036_s_at KCNH2
15692 210037_s_at NOS2
15693 210038_at PRKCQ
15694 210039_s_at PRKCQ
15695 210040_at SLC12A5
15696 210041_s_at PGM3
15697 210042_s_at CTSZ
15698 210043_at FRMD8
15699 210044_s_at LYL1
15700 210045_at IDH2
15701 210046_s_at IDH2
15702 210047_at SLC11A2
15703 210048_at NAPG
15704 210049_at SERPINC1
15705 210050_at TPI1
15706 210051_at RAPGEF3
15707 210052_s_at TPX2
15708 210053_at TAF5
15709 210054_at HAUS3
15710 210055_at TSHR
15711 210056_at RND1
15712 210058_at MAPK13
15713 210059_s_at MAPK13
15714 210060_at PDE6G
15715 210061_at ZNF589
15716 210062_s_at ZNF589
15717 210063_at SARDH
15718 210064_s_at UPK1B
15719 210065_s_at UPK1B
15720 210066_s_at AQP4
15721 210067_at AQP4
15722 210068_s_at AQP4
15723 210072_at CCL19
15724 210073_at ST8SIA1
15725 210074_at CTSV
15726 210075_at MARCHF2
15727 210076_x_at SERBP1
15728 210077_s_at SRSF5
15729 210078_s_at KCNAB1
15730 210079_x_at KCNAB1
15731 210080_x_at CELA3A
15732 210081_at AGER
15733 210082_at ABCA4
15734 210083_at SEMA7A
15735 210084_x_at TPSAB1
15736 210085_s_at ANXA9
15737 210086_at HR
15738 210087_s_at MPZL1
15739 210088_x_at MYL4
15740 210089_s_at LAMA4
15741 210090_at ARC
15742 210091_s_at DTNA
15743 210094_s_at PARD3
15744 210095_s_at IGFBP3
15745 210096_at CYP4B1
15746 210097_s_at NOL7
15747 210099_at ABCA2
15748 210100_s_at ABCA2
15749 210101_x_at SH3GLB1
15750 210102_at VWA5A
15751 210103_s_at FOXA2
15752 210104_at MED6
15753 210105_s_at FYN
15754 210107_at CLCA1
15755 210108_at CACNA1D
15756 210109_at SND1-IT1
15757 210110_x_at HNRNPH3
15758 210111_s_at KLHDC10
15759 210112_at HPS1
15760 210113_s_at NLRP1
15761 210114_at INVS
15762 210115_at RPL39L
15763 210116_at SH2D1A
15764 210117_at SPAG1
15765 210118_s_at IL1A
15766 210119_at KCNJ15
15767 210120_s_at RANBP3
15768 210121_at B3GALT2
15769 210122_at PRM2
15770 210124_x_at SEMA4F
15771 210125_s_at BANF1
15772 210126_at PSG9
15773 210127_at RAB6B
15774 210128_s_at LTB4R
15775 210130_s_at TM7SF2
15776 210131_x_at SDHC
15777 210132_at EFNA3
15778 210133_at CCL11
15779 210134_x_at SHOX2
15780 210135_s_at SHOX2
15781 210136_at MBP
15782 210137_s_at DCTD
15783 210138_at RGS20
15784 210139_s_at PMP22
15785 210140_at CST7
15786 210141_s_at INHA
15787 210142_x_at FLOT1
15788 210143_at ANXA10
15789 210144_at TBC1D22A
15790 210145_at PLA2G4A
15791 210146_x_at LILRB2
15792 210147_at ART3
15793 210148_at HIPK3
15794 210149_s_at ATP5PD
15795 210150_s_at LAMA5
15796 210151_s_at DYRK3
15797 210152_at LILRB4
15798 210153_s_at ME2
15799 210154_at ME2
15800 210155_at MYOC
15801 210156_s_at PCMT1
15802 210157_at URI1
15803 210158_at ERCC4
15804 210159_s_at TRIM31
15805 210160_at PAFAH1B2
15806 210161_at NFATC1
15807 210162_s_at NFATC1
15808 210163_at CXCL11
15809 210164_at GZMB
15810 210165_at DNASE1
15811 210166_at TLR5
15812 210167_s_at TEF
15813 210168_at C6
15814 210169_at SEC14L5
15815 210170_at PDLIM3
15816 210171_s_at CREM
15817 210172_at SF1
15818 210173_at PTPRJ
15819 210174_at NR5A2
15820 210175_at GCFC2
15821 210176_at TLR1
15822 210177_at TRIM15
15823 210178_x_at SRSF10
15824 210179_at KCNJ13
15825 210180_s_at TRA2B
15826 210181_s_at CABP1
15827 210182_at CORT
15828 210183_x_at PNN
15829 210184_at ITGAX
15830 210185_at CACNB1
15831 210186_s_at FKBP1A
15832 210187_at FKBP1A
15833 210188_at GABPA
15834 210189_at HSPA1L
15835 210190_at STX11
15836 210191_s_at PHTF1
15837 210192_at ATP8A1
15838 210193_at MOBP
15839 210194_at PLA2R1
15840 210195_s_at PSG1
15841 210196_s_at PSG1
15842 210197_at ITPK1
15843 210198_s_at PLP1
15844 210199_at CRYAA
15845 210200_at WWP2
15846 210201_x_at BIN1
15847 210202_s_at BIN1
15848 210203_at CNOT4
15849 210204_s_at CNOT4
15850 210205_at B3GALT4
15851 210206_s_at DDX11
15852 210208_x_at BAG6
15853 210210_at MPZL1
15854 210211_s_at HSP90AA1
15855 210212_x_at CMC4
15856 210213_s_at EIF6
15857 210214_s_at BMPR2
15858 210215_at TFR2
15859 210216_x_at RAD1
15860 210218_s_at SP100
15861 210219_at SP100
15862 210220_at FZD2
15863 210221_at CHRNA3
15864 210222_s_at RTN1
15865 210223_s_at MR1
15866 210224_at MR1
15867 210225_x_at LILRB3
15868 210226_at NR4A1
15869 210227_at DLGAP2
15870 210228_at CSF2
15871 210229_s_at CSF2
15872 210231_x_at SET
15873 210232_at CDC42
15874 210233_at IL1RAP
15875 210234_at GRM4
15876 210235_s_at PPFIA1
15877 210236_at PPFIA1
15878 210237_at ARTN
15879 210239_at IRX5
15880 210240_s_at CDKN2D
15881 210241_s_at TP53TG1
15882 210242_x_at ST20
15883 210243_s_at B4GALT3
15884 210244_at CAMP
15885 210245_at ABCC8
15886 210246_s_at ABCC8
15887 210247_at SYN2
15888 210248_at WNT7A
15889 210249_s_at NCOA1
15890 210250_x_at ADSL
15891 210251_s_at RUFY3
15892 210252_s_at MADD
15893 210253_at HTATIP2
15894 210254_at MS4A3
15895 210255_at RAD51B
15896 210256_s_at PIP5K1A
15897 210257_x_at CUL4B
15898 210258_at RGS13
15899 210259_s_at DLX4
15900 210260_s_at TNFAIP8
15901 210261_at KCNK2
15902 210262_at CRISP2
15903 210263_at KCNF1
15904 210264_at GPR35
15905 210265_x_at POU5F1P3
15906 210266_s_at TRIM33
15907 210267_at NIPAL3
15908 210268_at NFX1
15909 210269_s_at AKAP17A
15910 210270_at RGS6
15911 210271_at NEUROD2
15912 210272_at CYP2B7P
15913 210273_at PCDH7
15914 210274_at MAGEA8
15915 210275_s_at ZFAND5
15916 210277_at AP4S1
15917 210278_s_at AP4S1
15918 210279_at GPR18
15919 210280_at MPZ
15920 210281_s_at ZMYM2
15921 210282_at ZMYM2
15922 210283_x_at PAIP1
15923 210284_s_at TAB2
15924 210285_x_at WTAP
15925 210286_s_at SLC4A7
15926 210287_s_at FLT1
15927 210288_at KLRG1
15928 210290_at ZNF174
15929 210291_s_at ZNF174
15930 210293_s_at SEC23B
15931 210294_at TAPBP
15932 210295_at MAGEA10
15933 210296_s_at PEX2
15934 210297_s_at MSMB
15935 210298_x_at FHL1
15936 210299_s_at FHL1
15937 210300_at REM1
15938 210301_at XDH
15939 210302_s_at MAB21L2
15940 210303_at MAB21L2
15941 210304_at PDE6B
15942 210305_at PDE4DIP
15943 210306_at L3MBTL1
15944 210307_s_at KLHL25
15945 210309_at RECQL5
15946 210310_s_at FGF5
15947 210311_at FGF5
15948 210312_s_at IFT20
15949 210313_at LILRA4
15950 210314_x_at TNFSF13
15951 210315_at SYN2
15952 210316_at FLT4
15953 210317_s_at YWHAE
15954 210318_at RBP3
15955 210319_x_at MSX2
15956 210320_s_at DDX52
15957 210321_at GZMH
15958 210322_x_at UTY
15959 210323_at TEKT2
15960 210324_at C8G
15961 210325_at CD1A
15962 210326_at AGXT
15963 210327_s_at AGXT
15964 210328_at GNMT
15965 210329_s_at SGCD
15966 210330_at SGCD
15967 210331_at HECW1
15968 210332_at ACHE
15969 210333_at NR5A1
15970 210334_x_at BIRC5
15971 210335_at RASSF9
15972 210336_x_at MZF1
15973 210337_s_at ACLY
15974 210339_s_at KLK2
15975 210340_s_at CSF2RA
15976 210341_at MYT1
15977 210342_s_at TPO
15978 210343_s_at SLC22A6
15979 210344_at OSBPL7
15980 210345_s_at DNAH9
15981 210346_s_at CLK4
15982 210347_s_at BCL11A
15983 210348_at SEPTIN4
15984 210349_at CAMK4
15985 210350_x_at ING1
15986 210352_at BRD8
15987 210353_s_at SLC6A2
15988 210354_at IFNG
15989 210355_at PTHLH
15990 210356_x_at MS4A1
15991 210357_s_at SMOX
15992 210358_x_at GATA2
15993 210359_at MTSS1
15994 210360_s_at MTSS1
15995 210361_s_at ELF2
15996 210362_x_at PML
15997 210363_s_at SCN2B
15998 210364_at SCN2B
15999 210366_at SLCO1B1
16000 210367_s_at PTGES
16001 210368_at PCDHGA8
16002 210369_at SWAP70
16003 210370_s_at LY9
16004 210371_s_at RBBP4
16005 210372_s_at TPD52L1
16006 210373_at NPRL2
16007 210374_x_at PTGER3
16008 210375_at PTGER3
16009 210376_x_at ELK1
16010 210377_at ACSM3
16011 210378_s_at SSNA1
16012 210379_s_at TLK1
16013 210380_s_at CACNA1G
16014 210381_s_at CCKBR
16015 210382_at SCTR
16016 210383_at SCN1A
16017 210384_at PRMT2
16018 210385_s_at ERAP1
16019 210386_s_at MTX1
16020 210388_at PLCB2
16021 210389_x_at TUBD1
16022 210391_at NR6A1
16023 210392_x_at NR6A1
16024 210393_at LGR5
16025 210395_x_at MYL4
16026 210397_at DEFB1
16027 210398_x_at FUT6
16028 210399_x_at FUT6
16029 210400_at GRIN2C
16030 210401_at P2RX1
16031 210402_at KCNJ1
16032 210403_s_at KCNJ1
16033 210404_x_at CAMK2B
16034 210405_x_at TNFRSF10B
16035 210407_at PPM1A
16036 210408_s_at CPNE6
16037 210409_at AFDN-DT
16038 210411_s_at GRIN2B
16039 210412_at GRIN2B
16040 210414_at FLRT1
16041 210415_s_at ODF2
16042 210416_s_at CHEK2
16043 210417_s_at PI4KB
16044 210418_s_at IDH3B
16045 210419_at BARX2
16046 210420_at SLC24A1
16047 210421_s_at SLC24A1
16048 210422_x_at SLC11A1
16049 210423_s_at SLC11A1
16050 210426_x_at RORA
16051 210427_x_at ANXA2
16052 210428_s_at HGS
16053 210429_at RHD
16054 210430_x_at RHD
16055 210431_at ALPG
16056 210432_s_at SCN3A
16057 210433_at POFUT1
16058 210434_x_at JTB
16059 210436_at CCT8
16060 210438_x_at RO60
16061 210439_at ICOS
16062 210440_s_at CDC14A
16063 210441_at CDC14A
16064 210442_at IL1RL1
16065 210443_x_at OGFR
16066 210444_at NPY6R
16067 210445_at FABP6
16068 210446_at GATA1
16069 210447_at GLUD2
16070 210448_s_at P2RX5
16071 210449_x_at MAPK14
16072 210450_at IGHV5-78
16073 210451_at PKLR
16074 210452_x_at CYP4F2
16075 210453_x_at ATP5MG
16076 210454_s_at KCNJ6
16077 210455_at R3HCC1L
16078 210456_at PCYT1B
16079 210457_x_at HMGA1
16080 210458_s_at TANK
16081 210459_at PSMD4
16082 210460_s_at PSMD4
16083 210461_s_at ABLIM1
16084 210462_at BLZF1
16085 210463_x_at TRMT1
16086 210464_at LINC00588
16087 210465_s_at SNAPC3
16088 210466_s_at SERBP1
16089 210467_x_at MAGEA12
16090 210469_at DLG5
16091 210470_x_at NONO
16092 210471_s_at KCNAB1
16093 210472_at MT1G
16094 210473_s_at ADGRA3
16095 210475_at POU3F1
16096 210476_s_at PRLR
16097 210477_x_at MAPK8
16098 210479_s_at RORA
16099 210480_s_at MYO6
16100 210481_s_at CLEC4M
16101 210482_x_at MAP2K5
16102 210486_at ANKMY1
16103 210487_at DNTT
16104 210492_at MFAP3L
16105 210493_s_at MFAP3L
16106 210495_x_at FN1
16107 210498_at CLTC
16108 210499_s_at PQBP1
16109 210501_x_at EIF3K
16110 210502_s_at PPIE
16111 210503_at MAGEA11
16112 210504_at KLF1
16113 210505_at ADH7
16114 210506_at FUT7
16115 210507_s_at AVIL
16116 210508_s_at KCNQ2
16117 210510_s_at NRP1
16118 210511_s_at INHBA
16119 210512_s_at VEGFA
16120 210513_s_at VEGFA
16121 210514_x_at HLA-G
16122 210515_at HNF1A
16123 210516_at FAM120A
16124 210517_s_at AKAP12
16125 210518_at CDH8
16126 210519_s_at NQO1
16127 210520_at FETUB
16128 210521_s_at FETUB
16129 210523_at BMPR1B
16130 210525_x_at EFCAB11
16131 210528_at MR1
16132 210529_s_at TCAF1
16133 210530_s_at NR2C1
16134 210531_at NR2C1
16135 210532_s_at ATP5MPL
16136 210533_at MSH4
16137 210534_s_at B9D1
16138 210535_at B9D1
16139 210536_s_at SPAM1
16140 210537_s_at TADA2A
16141 210538_s_at BIRC3
16142 210539_at TTLL5
16143 210540_s_at B4GALT4
16144 210541_s_at TRIM27
16145 210542_s_at SLCO3A1
16146 210543_s_at PRKDC
16147 210544_s_at ALDH3A2
16148 210545_at ITSN2
16149 210547_x_at ICA1
16150 210548_at CCL23
16151 210549_s_at CCL23
16152 210550_s_at RASGRF1
16153 210551_s_at ASMT
16154 210552_s_at RALGPS1
16155 210554_s_at CTBP2
16156 210555_s_at NFATC3
16157 210556_at NFATC3
16158 210557_x_at CSF1
16159 210558_at AKR1C4
16160 210559_s_at CDK1
16161 210560_at GBX2
16162 210561_s_at WSB1
16163 210562_at GREB1
16164 210563_x_at CFLAR
16165 210564_x_at CFLAR
16166 210565_at GCGR
16167 210567_s_at SKP2
16168 210568_s_at RECQL
16169 210569_s_at SIGLEC9
16170 210570_x_at MAPK9
16171 210571_s_at CMAHP
16172 210573_s_at POLR3C
16173 210574_s_at NUDC
16174 210575_at NUDC
16175 210576_at CYP4F8
16176 210577_at CASR
16177 210578_at TRIM10
16178 210579_s_at TRIM10
16179 210581_x_at PATZ1
16180 210582_s_at LIMK2
16181 210583_at POLDIP3
16182 210585_s_at TNPO2
16183 210586_x_at RHD
16184 210587_at INHBE
16185 210588_x_at HNRNPH3
16186 210589_s_at GBAP1
16187 210592_s_at SAT1
16188 210594_x_at MPZL1
16189 210595_at ZNF235
16190 210596_at MAGT1
16191 210597_x_at PRB1
16192 210599_at ZNF614
16193 210600_s_at GRK4
16194 210601_at CDH6
16195 210602_s_at CDH6
16196 210603_at NAA11
16197 210604_at GNAT2
16198 210605_s_at MFGE8
16199 210606_x_at KLRD1
16200 210607_at FLT3LG
16201 210608_s_at FUT2
16202 210609_s_at TP53I3
16203 210610_at CEACAM1
16204 210611_s_at DTNA
16205 210612_s_at SYNJ2
16206 210613_s_at SYNGR1
16207 210614_at TTPA
16208 210615_at NRP1
16209 210616_s_at SEC31A
16210 210617_at PHEX
16211 210618_at RAP1GAP
16212 210619_s_at HYAL1
16213 210620_s_at GTF3C2
16214 210621_s_at RASA1
16215 210622_x_at CDK10
16216 210623_at UBXN1
16217 210624_s_at ILVBL
16218 210625_s_at AKAP1
16219 210626_at AKAP1
16220 210627_s_at MOGS
16221 210628_x_at LTBP4
16222 210629_x_at LST1
16223 210630_s_at RAD52
16224 210631_at NF1
16225 210632_s_at SGCA
16226 210633_x_at KRT10
16227 210634_at KLHL20
16228 210635_s_at KLHL20
16229 210636_at PPARD
16230 210637_at TACR1
16231 210638_s_at FBXO9
16232 210639_s_at ATG5
16233 210640_s_at GPER1
16234 210641_at CAPN9
16235 210642_at CCIN
16236 210643_at TNFSF11
16237 210644_s_at LAIR1
16238 210647_x_at PLA2G6
16239 210648_x_at SNX3
16240 210649_s_at ARID1A
16241 210650_s_at PCLO
16242 210651_s_at EPHB2
16243 210652_s_at TTC39A
16244 210653_s_at BCKDHB
16245 210654_at TNFRSF10D
16246 210656_at EED
16247 210657_s_at SEPTIN4
16248 210658_s_at GGA2
16249 210659_at CMKLR1
16250 210660_at LILRA1
16251 210661_at GLRA3
16252 210662_at KYNU
16253 210663_s_at KYNU
16254 210664_s_at TFPI
16255 210665_at TFPI
16256 210666_at IDS
16257 210667_s_at GATD3A
16258 210669_at TFAP2A
16259 210670_at PPY
16260 210671_x_at MAPK8
16261 210672_s_at NPRL3
16262 210673_x_at NKX2-1
16263 210675_s_at PTPRR
16264 210677_at SOAT2
16265 210678_s_at AGPAT2
16266 210680_s_at MASP1
16267 210682_at LPO
16268 210683_at NRTN
16269 210684_s_at DLG4
16270 210685_s_at UBE4B
16271 210686_x_at SLC25A16
16272 210687_at CPT1A
16273 210688_s_at CPT1A
16274 210689_at CLDN14
16275 210690_at KLRC4
16276 210691_s_at CACYBP
16277 210692_s_at SLC43A3
16278 210693_at SPPL2B
16279 210694_s_at MID1
16280 210695_s_at WWOX
16281 210697_at ZNF257
16282 210701_at CFDP1
16283 210702_s_at PTGIS
16284 210704_at FEZ2
16285 210705_s_at TRIM5
16286 210706_s_at RNF24
16287 210707_x_at DTX2P1-UPK3BP1-PMS2P11
16288 210708_x_at CASP10
16289 210709_at ZC3H15
16290 210710_at AGGF1
16291 210711_at LINC00260
16292 210712_at LDHAL6B
16293 210713_at ITSN1
16294 210714_at R3HDM1
16295 210715_s_at SPINT2
16296 210716_s_at CLIP1
16297 210719_s_at HMG20B
16298 210720_s_at NECAB3
16299 210721_s_at PAK5
16300 210722_at PNLIPRP1
16301 210724_at ADGRE3
16302 210726_at CYP3A4
16303 210727_at CALCA
16304 210728_s_at CALCA
16305 210729_at NPY2R
16306 210730_s_at NPY2R
16307 210731_s_at LGALS8
16308 210732_s_at LGALS8
16309 210733_at TRAM1
16310 210734_x_at MAX
16311 210735_s_at CA12
16312 210736_x_at DTNA
16313 210737_at TUB
16314 210738_s_at SLC4A4
16315 210739_x_at SLC4A4
16316 210740_s_at ITPK1
16317 210741_at ARHGEF12
16318 210742_at CDC14A
16319 210743_s_at CDC14A
16320 210744_s_at IL5RA
16321 210745_at ONECUT1
16322 210746_s_at EPB42
16323 210747_at HLA-DQB1
16324 210750_s_at DLGAP1
16325 210751_s_at RGN
16326 210752_s_at MLX
16327 210753_s_at EPHB1
16328 210754_s_at LYN
16329 210755_at HGF
16330 210756_s_at NOTCH2
16331 210757_x_at DAB2
16332 210758_at PSIP1
16333 210759_s_at PSMA1
16334 210760_x_at TRIP11
16335 210761_s_at GRB7
16336 210762_s_at DLC1
16337 210763_x_at NCR3
16338 210764_s_at CCN1
16339 210765_at CSE1L
16340 210766_s_at CSE1L
16341 210767_at NF2
16342 210768_x_at TMCO1
16343 210769_at CNGB1
16344 210770_s_at CACNA1A
16345 210771_at PPARA
16346 210772_at FPR2
16347 210773_s_at FPR2
16348 210774_s_at NCOA4
16349 210775_x_at CASP9
16350 210776_x_at TCF3
16351 210779_x_at GEMIN2
16352 210780_at ESR2
16353 210781_x_at GRIN1
16354 210782_x_at GRIN1
16355 210783_x_at CLEC11A
16356 210784_x_at LILRB3
16357 210785_s_at THEMIS2
16358 210786_s_at FLI1
16359 210787_s_at CAMKK2
16360 210788_s_at DHRS7
16361 210789_x_at CEACAM3
16362 210790_s_at SAR1A
16363 210791_s_at ARHGAP32
16364 210792_x_at SIVA1
16365 210793_s_at NUP98
16366 210794_s_at MEG3
16367 210796_x_at SIGLEC6
16368 210797_s_at OASL
16369 210798_x_at MASP2
16370 210799_at HTR1B
16371 210800_at TIMM8A
16372 210801_at DIMT1
16373 210802_s_at DIMT1
16374 210803_at TXNRD2
16375 210804_x_at SLC8A1
16376 210806_at TTLL5
16377 210807_s_at SLC16A7
16378 210808_s_at NOX1
16379 210809_s_at POSTN
16380 210810_s_at SLC6A5
16381 210811_s_at DDX49
16382 210812_at XRCC4
16383 210813_s_at XRCC4
16384 210814_at TRPC3
16385 210815_s_at CALCRL
16386 210816_s_at CYB561
16387 210817_s_at CALCOCO2
16388 210819_x_at DIO2
16389 210820_x_at COQ7
16390 210821_x_at CENPA
16391 210823_s_at PTPRS
16392 210825_s_at PEBP1
16393 210826_x_at RAD17
16394 210827_s_at ELF3
16395 210828_s_at ARNT
16396 210829_s_at SSBP2
16397 210830_s_at PON2
16398 210831_s_at PTGER3
16399 210832_x_at PTGER3
16400 210833_at PTGER3
16401 210834_s_at PTGER3
16402 210835_s_at CTBP2
16403 210836_x_at PDE4D
16404 210837_s_at PDE4D
16405 210838_s_at ACVRL1
16406 210839_s_at ENPP2
16407 210840_s_at IQGAP1
16408 210841_s_at NRP2
16409 210842_at NRP2
16410 210843_s_at MFAP3L
16411 210844_x_at CTNNA1
16412 210845_s_at PLAUR
16413 210846_x_at TRIM14
16414 210847_x_at TNFRSF25
16415 210849_s_at VPS41
16416 210850_s_at ELK1
16417 210852_s_at AASS
16418 210853_at SCN11A
16419 210854_x_at SLC6A8
16420 210855_at GREB1
16421 210858_x_at ATM
16422 210859_x_at CLN3
16423 210861_s_at CCN6
16424 210862_s_at SARDH
16425 210864_x_at HFE
16426 210865_at FASLG
16427 210866_s_at CNOT4
16428 210867_at CNOT4
16429 210868_s_at ELOVL6
16430 210870_s_at EPM2A
16431 210871_x_at SSX2IP
16432 210872_x_at GAS7
16433 210874_s_at NAA80
16434 210875_s_at ZEB1
16435 210876_at ANXA2P1
16436 210878_s_at KDM3B
16437 210879_s_at RAB11FIP5
16438 210880_s_at EFS
16439 210882_s_at TRO
16440 210883_x_at EFNB3
16441 210884_s_at SPAG11A
16442 210885_s_at TRIM15
16443 210886_x_at TP53TG1
16444 210887_s_at EVC
16445 210888_s_at ITIH1
16446 210889_s_at FCGR2B
16447 210890_x_at KIR2DL1
16448 210892_s_at GTF2I
16449 210894_s_at CEP250
16450 210895_s_at CD86
16451 210896_s_at ASPH
16452 210904_s_at IL13RA1
16453 210905_x_at POU5F1P4
16454 210906_x_at AQP4
16455 210907_s_at PDCD10
16456 210908_s_at PFDN5
16457 210909_x_at LPAL2
16458 210910_s_at POMZP3
16459 210911_at ID2B
16460 210912_x_at GSTM4
16461 210913_at CDH20
16462 210915_x_at TRBC1
16463 210916_s_at CD44
16464 210917_at YES1
16465 210919_at PHLPP1
16466 210923_at SLC1A7
16467 210924_at OLFM1
16468 210925_at CIITA
16469 210926_at POTEKP
16470 210927_x_at JTB
16471 210929_s_at AHSG
16472 210930_s_at ERBB2
16473 210931_at RNF6
16474 210932_s_at RNF6
16475 210933_s_at FSCN1
16476 210934_at BLK
16477 210935_s_at WDR1
16478 210936_at WDR1
16479 210937_s_at PDX1
16480 210938_at PDX1
16481 210939_s_at GRM1
16482 210940_s_at GRM1
16483 210941_at PCDH7
16484 210942_s_at ST3GAL6
16485 210943_s_at LYST
16486 210944_s_at CAPN3
16487 210945_at COL4A6
16488 210946_at PLPP1
16489 210947_s_at MSH3
16490 210948_s_at LEF1
16491 210950_s_at FDFT1
16492 210951_x_at RAB27A
16493 210952_at AP4S1
16494 210953_at TSC22D2
16495 210954_s_at TSC22D2
16496 210955_at CASP10
16497 210957_s_at AFF2
16498 210958_s_at MAST4
16499 210959_s_at SRD5A1
16500 210960_at ADRA1D
16501 210961_s_at ADRA1D
16502 210962_s_at AKAP9
16503 210963_s_at GYG2
16504 210964_s_at GYG2
16505 210965_x_at CDK13
16506 210966_x_at LARP1
16507 210967_x_at CACNB1
16508 210968_s_at RTN4
16509 210969_at PKN2
16510 210970_s_at IBTK
16511 210971_s_at ARNTL
16512 210973_s_at FGFR1
16513 210974_s_at AP3D1
16514 210975_x_at FASTK
16515 210976_s_at PFKM
16516 210977_s_at HSF4
16517 210978_s_at TAGLN2
16518 210979_at ASAH1
16519 210980_s_at ASAH1
16520 210981_s_at GRK6
16521 210982_s_at HLA-DRA
16522 210983_s_at MCM7
16523 210984_x_at EGFR
16524 210985_s_at SP100
16525 210986_s_at TPM1
16526 210987_x_at TPM1
16527 210988_s_at PRUNE1
16528 210989_at LAMA4
16529 210990_s_at LAMA4
16530 210991_s_at RIMS3
16531 210992_x_at FCGR2C
16532 210993_s_at SMAD1
16533 210994_x_at TRIM23
16534 210995_s_at TRIM23
16535 210996_s_at YWHAE
16536 210997_at HGF
16537 210998_s_at HGF
16538 210999_s_at GRB10
16539 211000_s_at IL6ST
16540 211001_at TRIM29
16541 211002_s_at TRIM29
16542 211003_x_at TGM2
16543 211004_s_at ALDH3B1
16544 211005_at LAT
16545 211006_s_at KCNB1
16546 211008_s_at UBE2I
16547 211009_s_at ZNF271P
16548 211010_s_at NCR3
16549 211011_at COL19A1
16550 211012_s_at PML
16551 211013_x_at PML
16552 211014_s_at PML
16553 211015_s_at HSPA4
16554 211016_x_at HSPA4
16555 211017_s_at NF2
16556 211018_at LSS
16557 211019_s_at LSS
16558 211020_at GCNT2
16559 211021_s_at RGS14
16560 211022_s_at ATRX
16561 211023_at PDHB
16562 211024_s_at NKX2-1
16563 211025_x_at COX5B
16564 211026_s_at MGLL
16565 211027_s_at IKBKB
16566 211028_s_at KHK
16567 211029_x_at FGF18
16568 211030_s_at SLC6A6
16569 211031_s_at CLIP2
16570 211032_at COBLL1
16571 211033_s_at PEX7
16572 211034_s_at HECTD4
16573 211036_x_at ANAPC5
16574 211037_s_at MBOAT7
16575 211038_s_at CROCCP2
16576 211039_at CHRNA1
16577 211040_x_at GTSE1
16578 211043_s_at CLTB
16579 211044_at TRIM14
16580 211045_s_at KCNH6
16581 211046_at KCNH6
16582 211047_x_at AP2S1
16583 211048_s_at PDIA4
16584 211049_at TLX2
16585 211051_s_at EXTL3
16586 211052_s_at TBCD
16587 211053_at KCNG1
16588 211054_at INVS
16589 211055_s_at INVS
16590 211056_s_at SRD5A1
16591 211057_at ROR1
16592 211058_x_at TUBA1B
16593 211059_s_at GOLGA2
16594 211060_x_at GPAA1
16595 211061_s_at MGAT2
16596 211063_s_at NCK1
16597 211064_at ZNF493
16598 211065_x_at PFKL
16599 211067_s_at GAS7
16600 211068_x_at WASHC2C
16601 211069_s_at SUMO1
16602 211070_x_at DBI
16603 211071_s_at MLLT11
16604 211072_x_at TUBA1B
16605 211074_at FOLR1
16606 211075_s_at CD47
16607 211076_x_at ATN1
16608 211077_s_at TLK1
16609 211078_s_at STK3
16610 211079_s_at DYRK1A
16611 211080_s_at NEK2
16612 211081_s_at MAP4K5
16613 211082_x_at MARK2
16614 211083_s_at MAP3K13
16615 211084_x_at PRKD3
16616 211085_s_at STK4
16617 211086_x_at NEK1
16618 211087_x_at MAPK14
16619 211088_s_at PLK4
16620 211089_s_at NEK3
16621 211090_s_at PRPF4B
16622 211091_s_at NF2
16623 211092_s_at NF2
16624 211093_at PDE6C
16625 211094_s_at NF1
16626 211095_at NF1
16627 211096_at PBX2
16628 211097_s_at PBX2
16629 211098_x_at TMCO1
16630 211099_s_at CNGB1
16631 211100_x_at LILRA2
16632 211101_x_at LILRA2
16633 211102_s_at LILRA2
16634 211103_at MYO7A
16635 211104_s_at MYO7A
16636 211105_s_at NFATC1
16637 211106_at SUPT3H
16638 211107_s_at AURKC
16639 211108_s_at JAK3
16640 211109_at JAK3
16641 211110_s_at AR
16642 211111_at HGC6.3
16643 211112_at SLC12A4
16644 211113_s_at ABCG1
16645 211114_x_at GEMIN2
16646 211115_x_at GEMIN2
16647 211116_at SLC9A2
16648 211117_x_at ESR2
16649 211118_x_at ESR2
16650 211119_at ESR2
16651 211120_x_at ESR2
16652 211121_s_at DOK1
16653 211122_s_at CXCL11
16654 211123_at SLC5A5
16655 211124_s_at KITLG
16656 211125_x_at GRIN1
16657 211126_s_at CSRP2
16658 211127_x_at EDA
16659 211128_at EDA
16660 211129_x_at EDA
16661 211130_x_at EDA
16662 211131_s_at EDA
16663 211132_at INTS3
16664 211133_x_at LILRB3
16665 211135_x_at LILRB3
16666 211136_s_at CLPTM1
16667 211137_s_at ATP2C1
16668 211138_s_at KMO
16669 211139_s_at NAB1
16670 211140_s_at CASP2
16671 211141_s_at CNOT3
16672 211142_x_at HLA-DOA
16673 211143_x_at NR4A1
16674 211145_x_at IFNA21
16675 211146_at IGKC
16676 211147_s_at P2RX6
16677 211148_s_at ANGPT2
16678 211149_at UTY
16679 211150_s_at DLAT
16680 211151_x_at GH1
16681 211152_s_at HTRA2
16682 211153_s_at TNFSF11
16683 211154_at THPO
16684 211155_s_at THPO
16685 211156_at CDKN2A
16686 211159_s_at PPP2R5D
16687 211160_x_at ACTN1
16688 211161_s_at COL3A1
16689 211162_x_at SCD
16690 211163_s_at TNFRSF10C
16691 211164_at EPHA3
16692 211165_x_at EPHB2
16693 211166_at FAM153A
16694 211167_s_at GCK
16695 211168_s_at UPF1
16696 211169_s_at PPP1R3A
16697 211170_s_at PDE10A
16698 211171_s_at PDE10A
16699 211172_x_at AKAP7
16700 211173_at CCKAR
16701 211174_s_at CCKAR
16702 211175_at GPR45
16703 211176_s_at PAX4
16704 211177_s_at TXNRD2
16705 211178_s_at PSTPIP1
16706 211184_s_at USH1C
16707 211185_s_at SF3B1
16708 211186_s_at AAK1
16709 211188_at CD84
16710 211189_x_at CD84
16711 211190_x_at CD84
16712 211191_at CD84
16713 211192_s_at CD84
16714 211193_at TP63
16715 211194_s_at TP63
16716 211195_s_at TP63
16717 211196_at DBT
16718 211197_s_at ICOSLG
16719 211198_s_at ICOSLG
16720 211199_s_at ICOSLG
16721 211200_s_at EFCAB2
16722 211201_at FSHR
16723 211202_s_at KDM5B
16724 211203_s_at CNTN1
16725 211204_at ME1
16726 211205_x_at PIP5K1A
16727 211207_s_at ACSL6
16728 211208_s_at CASK
16729 211209_x_at SH2D1A
16730 211210_x_at SH2D1A
16731 211211_x_at SH2D1A
16732 211212_s_at ORC5
16733 211213_at ORC5
16734 211214_s_at DAPK1
16735 211215_x_at DIO2
16736 211217_s_at KCNQ1
16737 211219_s_at LHX2
16738 211220_s_at HSF2
16739 211221_at TADA3
16740 211222_s_at HAP1
16741 211223_at PROP1
16742 211224_s_at ABCB11
16743 211225_at FUT5
16744 211226_at GALR2
16745 211228_s_at RAD17
16746 211230_s_at PIK3CD
16747 211231_x_at CYP4A11
16748 211232_x_at GLP1R
16749 211233_x_at ESR1
16750 211234_x_at ESR1
16751 211235_s_at ESR1
16752 211237_s_at FGFR4
16753 211238_at ADAM7
16754 211239_s_at ADAM7
16755 211241_at ANXA2P3
16756 211242_x_at KIR2DL4
16757 211245_x_at KIR2DL4
16758 211248_s_at CHRD
16759 211249_at GPR68
16760 211250_s_at SH3BP2
16761 211251_x_at NFYC
16762 211252_x_at PTCRA
16763 211253_x_at PYY
16764 211254_x_at RHAG
16765 211255_x_at DEDD
16766 211256_x_at BTN2A1
16767 211257_x_at ZNF638
16768 211258_s_at TGFA
16769 211259_s_at BMP7
16770 211260_at BMP7
16771 211261_at NUP214
16772 211262_at PCSK6
16773 211263_s_at PCSK6
16774 211264_at GAD2
16775 211265_at PTGER3
16776 211266_s_at GPR4
16777 211267_at HESX1
16778 211269_s_at IL2RA
16779 211270_x_at PTBP1
16780 211272_s_at DGKA
16781 211273_s_at TBX1
16782 211274_at TBX1
16783 211275_s_at GYG1
16784 211276_at TCEAL2
16785 211277_x_at APP
16786 211279_at NRF1
16787 211280_s_at NRF1
16788 211282_x_at TNFRSF25
16789 211284_s_at GRN
16790 211285_s_at UBE3A
16791 211286_x_at CSF2RA
16792 211287_x_at CSF2RA
16793 211295_x_at CYP2A6
16794 211296_x_at UBC
16795 211297_s_at CDK7
16796 211298_s_at ALB
16797 211299_s_at FLOT2
16798 211300_s_at TP53
16799 211301_at KCND3
16800 211302_s_at PDE4B
16801 211303_x_at FOLH1B
16802 211304_x_at KCNJ5
16803 211305_x_at FCAR
16804 211306_s_at FCAR
16805 211307_s_at FCAR
16806 211310_at EZH1
16807 211312_s_at CCN4
16808 211313_s_at BAZ1B
16809 211314_at CACNA1G
16810 211315_s_at CACNA1G
16811 211316_x_at CFLAR
16812 211317_s_at CFLAR
16813 211318_s_at RAE1
16814 211319_at RAE1
16815 211320_s_at PTPRU
16816 211322_s_at SARDH
16817 211323_s_at ITPR1
16818 211325_x_at DSTNP2
16819 211326_x_at HFE
16820 211327_x_at HFE
16821 211328_x_at HFE
16822 211329_x_at HFE
16823 211330_s_at HFE
16824 211331_x_at HFE
16825 211332_x_at HFE
16826 211333_s_at FASLG
16827 211334_at MRE11
16828 211336_x_at LILRB1
16829 211337_s_at TUBGCP4
16830 211338_at IFNA2
16831 211339_s_at ITK
16832 211341_at POU4F1
16833 211342_x_at MED12
16834 211343_s_at COL13A1
16835 211347_at CDC14B
16836 211348_s_at CDC14B
16837 211349_at SLC15A1
16838 211350_s_at KIF25-AS1
16839 211351_at KIF25-AS1
16840 211352_s_at NCOA3
16841 211353_at LRIT1
16842 211357_s_at ALDOB
16843 211358_s_at CIZ1
16844 211359_s_at OPRM1
16845 211360_s_at ITPR2
16846 211361_s_at SERPINB13
16847 211362_s_at SERPINB13
16848 211363_s_at MTAP
16849 211364_at MTAP
16850 211365_s_at PCDHA2
16851 211366_x_at CASP1
16852 211367_s_at CASP1
16853 211368_s_at CASP1
16854 211370_s_at MAP2K5
16855 211371_at MAP2K5
16856 211372_s_at IL1R2
16857 211373_s_at PSEN2
16858 211375_s_at ILF3
16859 211376_s_at NSMCE4A
16860 211377_x_at MYCN
16861 211378_x_at PPIA
16862 211379_x_at B3GALNT1
16863 211380_s_at PRKG1
16864 211382_s_at TACC2
16865 211383_s_at WDR37
16866 211384_s_at CASR
16867 211385_x_at SULT1A2
16868 211387_x_at RNGTT
16869 211389_x_at KIR3DS1
16870 211390_at N4BP2L1
16871 211391_s_at PATZ1
16872 211392_s_at PATZ1
16873 211393_at PATZ1
16874 211395_x_at FCGR2C
16875 211396_at FCGR2C
16876 211397_x_at KIR2DL2
16877 211398_at FGFR2
16878 211399_at FGFR2
16879 211400_at FGFR2
16880 211401_s_at FGFR2
16881 211402_x_at NR6A1
16882 211403_x_at VCX2
16883 211404_s_at APLP2
16884 211405_x_at IFNA17
16885 211406_at IER3IP1
16886 211407_at NDUFB7
16887 211410_x_at KIR2DL5A
16888 211412_at PADI4
16889 211413_s_at PADI4
16890 211414_at GLS
16891 211416_x_at GGTLC1
16892 211419_s_at CHN2
16893 211421_s_at RET
16894 211422_at TRPM3
16895 211423_s_at SC5D
16896 211424_x_at METTL7A
16897 211426_x_at GNAQ
16898 211427_s_at KCNJ13
16899 211428_at SERPINA1
16900 211429_s_at SERPINA1
16901 211431_s_at TYRO3
16902 211432_s_at TYRO3
16903 211433_x_at FAM214B
16904 211434_s_at CCRL2
16905 211438_at TRHR
16906 211439_at SRSF7
16907 211440_x_at CYP3A43
16908 211441_x_at CYP3A43
16909 211442_x_at CYP3A43
16910 211445_x_at NACA4P
16911 211446_at RGSL1
16912 211447_s_at PDE4A
16913 211448_s_at RGS6
16914 211449_at MSH6
16915 211450_s_at MSH6
16916 211451_s_at KCNJ4
16917 211452_x_at LRRFIP1
16918 211453_s_at AKT2
16919 211454_x_at FKSG49
16920 211456_x_at MT1HL1
16921 211457_at GABARAPL3
16922 211461_at CSPG4P1Y
16923 211462_s_at TBL1Y
16924 211463_at ZIC4
16925 211464_x_at CASP6
16926 211465_x_at FUT6
16927 211466_at NFIB
16928 211467_s_at NFIB
16929 211468_s_at RECQL5
16930 211469_s_at CXCR6
16931 211470_s_at SULT1C2
16932 211471_s_at RAB36
16933 211472_at PLXNB2
16934 211473_s_at COL4A6
16935 211474_s_at SERPINB6
16936 211475_s_at BAG1
16937 211476_at MYOZ2
16938 211478_s_at DPP4
16939 211479_s_at HTR2C
16940 211480_s_at SLCO1A2
16941 211481_at SLCO1A2
16942 211483_x_at CAMK2B
16943 211484_s_at DSCAM
16944 211485_s_at FGF18
16945 211486_s_at KCNQ2
16946 211487_x_at RPS17
16947 211488_s_at ITGB8
16948 211489_at ADRA1A
16949 211490_at ADRA1A
16950 211491_at ADRA1A
16951 211492_s_at ADRA1A
16952 211493_x_at DTNA
16953 211494_s_at SLC4A4
16954 211496_s_at PDC
16955 211497_x_at NKX3-1
16956 211498_s_at NKX3-1
16957 211499_s_at MAPK11
16958 211500_at MAPK11
16959 211501_s_at EIF3B
16960 211502_s_at CDK14
16961 211503_s_at RAB14
16962 211504_x_at ROCK2
16963 211505_s_at STAU1
16964 211506_s_at CXCL8
16965 211507_s_at MTMR3
16966 211508_s_at GH2
16967 211509_s_at RTN4
16968 211510_s_at CRHR2
16969 211512_s_at OGFR
16970 211513_s_at OGFR
16971 211514_at DSTYK
16972 211515_s_at DSTYK
16973 211516_at IL5RA
16974 211517_s_at IL5RA
16975 211518_s_at BMP4
16976 211519_s_at KIF2C
16977 211520_s_at GRIA1
16978 211521_s_at CYTH4
16979 211522_s_at GNRHR
16980 211523_at GNRHR
16981 211524_at NFKB2
16982 211525_s_at GP5
16983 211527_x_at VEGFA
16984 211528_x_at HLA-G
16985 211529_x_at HLA-G
16986 211530_x_at HLA-G
16987 211531_x_at PRB1
16988 211532_x_at KIR2DS2
16989 211533_at PDGFRA
16990 211534_x_at PTPRN2
16991 211535_s_at FGFR1
16992 211536_x_at MAP3K7
16993 211537_x_at MAP3K7
16994 211538_s_at HSPA2
16995 211540_s_at RB1
16996 211541_s_at DYRK1A
16997 211542_x_at RPS10
16998 211543_s_at GRK6
16999 211544_s_at GHRHR
17000 211545_at GHRHR
17001 211546_x_at SNCA
17002 211547_s_at PAFAH1B1
17003 211548_s_at HPGD
17004 211549_s_at HPGD
17005 211550_at EGFR
17006 211551_at EGFR
17007 211552_s_at ALDH4A1
17008 211553_x_at APAF1
17009 211554_s_at APAF1
17010 211555_s_at GUCY1B1
17011 211556_at MAPRE2
17012 211557_x_at SLCO2B1
17013 211558_s_at DHPS
17014 211559_s_at CCNG2
17015 211560_s_at ALAS2
17016 211561_x_at MAPK14
17017 211562_s_at LMOD1
17018 211563_s_at URI1
17019 211564_s_at PDLIM4
17020 211565_at SH3GL3
17021 211566_x_at BABAM2
17022 211568_at ADGRB3
17023 211569_s_at HADH
17024 211570_s_at RAPSN
17025 211571_s_at VCAN
17026 211572_s_at SLC23A2
17027 211573_x_at TGM2
17028 211574_s_at CD46
17029 211575_s_at UBE3A
17030 211576_s_at SLC19A1
17031 211577_s_at IGF1
17032 211578_s_at RPS6KB1
17033 211579_at ITGB3
17034 211580_s_at PIK3R3
17035 211581_x_at LST1
17036 211582_x_at LST1
17037 211583_x_at NCR3
17038 211584_s_at NPAT
17039 211585_at NPAT
17040 211586_s_at ATP2B2
17041 211587_x_at CHRNA3
17042 211588_s_at PML
17043 211589_at PML
17044 211590_x_at TBXA2R
17045 211591_s_at PDE4A
17046 211592_s_at CACNA1C
17047 211593_s_at MAST2
17048 211594_s_at MRPL9
17049 211595_s_at MRPS11
17050 211596_s_at LRIG1
17051 211597_s_at HOPX
17052 211598_x_at VIPR2
17053 211599_x_at MET
17054 211600_at PTPRO
17055 211601_at CATR1
17056 211602_s_at TRPC1
17057 211603_s_at ETV4
17058 211604_x_at HAP1
17059 211605_s_at RARA
17060 211607_x_at EGFR
17061 211609_x_at PSMD4
17062 211610_at KLF6
17063 211612_s_at IL13RA1
17064 211613_s_at GPD2
17065 211614_at ERVH-6
17066 211615_s_at LRPPRC
17067 211616_s_at HTR2A
17068 211617_at ALDOAP2
17069 211618_s_at ALPI
17070 211621_at AR
17071 211622_s_at ARF3
17072 211623_s_at FBL
17073 211624_s_at DRD2
17074 211625_s_at DRD3
17075 211626_x_at ERG
17076 211627_x_at ESR1
17077 211628_x_at FTH1P5
17078 211630_s_at GSS
17079 211631_x_at B4GALT1
17080 211633_x_at IGHG1
17081 211651_s_at LAMB1
17082 211652_s_at LBP
17083 211653_x_at AKR1C2
17084 211654_x_at HLA-DQB1
17085 211655_at IGLC1
17086 211656_x_at HLA-DQB1
17087 211657_at CEACAM6
17088 211658_at PRDX2
17089 211659_at GPR135
17090 211660_at POU2F2
17091 211661_x_at PTAFR
17092 211662_s_at VDAC2
17093 211663_x_at PTGDS
17094 211665_s_at SOS2
17095 211667_x_at TRAV12-2
17096 211668_s_at PLAU
17097 211670_x_at SSX3
17098 211671_s_at NR3C1
17099 211673_s_at MOCS1
17100 211675_s_at MDFIC
17101 211676_s_at IFNGR1
17102 211677_x_at CADM3
17103 211678_s_at RNF114
17104 211679_x_at GABBR2
17105 211680_at PDLIM5
17106 211681_s_at PDLIM5
17107 211682_x_at UGT2B28
17108 211684_s_at DYNC1I2
17109 211685_s_at NCALD
17110 211686_s_at MAK16
17111 211687_x_at KIR3DL1
17112 211689_s_at TMPRSS2
17113 211690_at RPS6
17114 211693_at IGH
17115 211694_at TSSK1B
17116 211695_x_at MUC1
17117 211696_x_at HBB
17118 211697_x_at PNO1
17119 211698_at EID1
17120 211700_s_at TRO
17121 211701_s_at TRO
17122 211702_s_at USP32
17123 211703_s_at TM2D1
17124 211705_s_at SORBS1
17125 211706_s_at CDK19
17126 211707_s_at IQCB1
17127 211708_s_at SCD
17128 211709_s_at CLEC11A
17129 211711_s_at PTEN
17130 211712_s_at ANXA9
17131 211713_x_at PCLAF
17132 211714_x_at TUBB
17133 211715_s_at BDH1
17134 211716_x_at ARHGDIA
17135 211717_at ANKRD40
17136 211718_at MGC2889
17137 211719_x_at FN1
17138 211720_x_at RPLP0
17139 211721_s_at ZNF551
17140 211722_s_at HDAC6
17141 211724_x_at MIOS
17142 211725_s_at BID
17143 211726_s_at FMO2
17144 211727_s_at COX11
17145 211728_s_at HYAL3
17146 211729_x_at BLVRA
17147 211730_s_at POLR2L
[truncated: 575,516 more chars]
