# Supplementary material for: Identification of Key Genes and Pathways in Myeloma side population cells by Bioinformatics Analysis
Source: Int J Med Sci. 2020 Jul 25;17(14):2063–76. doi: 10.7150/ijms.48244 (PMC7484674; doi:10.7150/ijms.48244)
Supplement: Supplementary file 2 — Supplementary raw data and code. [file ijmsv17p2063s2.zip › Raw data and code/1. GEO_Dataset/GSE109651_series_matrix/diff/DEG.xls.xls]

## Sheet: Sheet1
Symbol	logFC	AveExpr	t	P.Value	adj.P.Val	B
SLC27A5	-2.68463	6.64123	-9.70438	7.22562e-08	0.0014577	7.96866
MARCHF11	3.29298	4.54116	7.68635	1.37956e-06	0.0116394	5.45114
RBFA	-3.40105	6.81207	-7.37866	2.25876e-06	0.0116394	5.01468
GFI1B	-4.61643	6.46818	-6.87418	5.20825e-06	0.0116394	4.26663
ECI2	-3.09947	9.31724	-6.79923	5.91373e-06	0.0116394	4.15201
SNRK-AS1	2.44751	7.69912	6.7551	6.37534e-06	0.0116394	4.08409
PTK2	-3.84193	6.76109	-6.68005	7.24906e-06	0.0116394	3.96786
RPS6KL1	-2.65776	6.48855	-6.67289	7.33861e-06	0.0116394	3.95674
LRRC45	-2.56175	6.61175	-6.63857	7.7848e-06	0.0116394	3.90324
KBTBD7	2.12166	10.589	6.63525	7.82946e-06	0.0116394	3.89806
PRDX2	-3.26851	13.0804	-6.59763	8.3544e-06	0.0116394	3.83918
CRISP2	2.8582	9.28303	6.52807	9.42426e-06	0.0116394	3.72972
ATIC	-2.4768	10.2722	-6.49944	9.90556e-06	0.0116394	3.68442
STK38	2.13813	12.0217	6.43524	1.10801e-05	0.0116394	3.5824
TMEM201	-2.50202	7.75658	-6.4229	1.1322e-05	0.0116394	3.56272
CPNE3	2.61242	13.6488	6.37521	1.23104e-05	0.0116394	3.4864
PIEZO1	-2.16567	9.92903	-6.35044	1.28591e-05	0.0116394	3.4466
CCDC125	2.95604	9.91701	6.22955	1.59269e-05	0.0116394	3.25102
JCAD	3.45482	4.45732	6.2274	1.59879e-05	0.0116394	3.24751
TMEM63A	2.05505	10.0573	6.21048	1.64766e-05	0.0116394	3.21994
CXCR2	2.21428	9.68258	6.20441	1.66559e-05	0.0116394	3.21003
NME4	-2.24801	10.4436	-6.20298	1.66983e-05	0.0116394	3.20771
LINC01554	2.30975	6.53829	6.19232	1.70188e-05	0.0116394	3.19029
ADSS2	2.52563	12.1773	6.12842	1.90782e-05	0.0116394	3.08558
RHOBTB3	-2.33288	8.73166	-6.12092	1.93365e-05	0.0116394	3.07324
QTRT1	-3.66341	7.5641	-6.11423	1.95699e-05	0.0116394	3.06223
INHBA	3.22875	9.59853	6.06469	2.13928e-05	0.0116394	2.98046
HES6	-3.94889	8.02886	-6.06341	2.14421e-05	0.0116394	2.97835
BOLA3	-2.60887	11.4992	-6.05573	2.17408e-05	0.0116394	2.96564
ATP2C2	3.04651	8.67552	6.02607	2.29358e-05	0.0116394	2.91647
PYGL	2.67334	12.0218	6.02325	2.30533e-05	0.0116394	2.91177
PCCB	-2.54349	10.1252	-6.02219	2.30974e-05	0.0116394	2.91001
TNFRSF10C	2.92263	9.406	5.96724	2.55134e-05	0.0116394	2.8185
FAR2	2.43898	11.016	5.93157	2.72219e-05	0.0116394	2.75882
GCA	2.4216	13.9441	5.91873	2.78654e-05	0.0116394	2.7373
UCP2	-2.19986	12.0078	-5.91247	2.81849e-05	0.0116394	2.7268
CRIP3	2.09595	8.0164	5.90324	2.86628e-05	0.0116394	2.7113
AHSP	-4.03221	11.866	-5.89099	2.93105e-05	0.0116394	2.69071
LGALSL	2.52226	10.7817	5.86154	3.09307e-05	0.0116394	2.6411
PLK1	-2.55726	6.59594	-5.85869	3.10926e-05	0.0116394	2.63629
SEMA4C	-2.36895	9.34887	-5.84601	3.18227e-05	0.0116394	2.61488
SFRP1	2.65744	8.56456	5.84535	3.18607e-05	0.0116394	2.61378
CXCR1	3.18218	8.48308	5.84428	3.19233e-05	0.0116394	2.61197
CAPN3	2.9943	11.0853	5.84008	3.21697e-05	0.0116394	2.60487
ENPP4	2.80144	11.2652	5.83434	3.25099e-05	0.0116394	2.59517
PAG1	2.22559	11.2421	5.82617	3.30004e-05	0.0116394	2.58135
HMBS	-3.15436	10.8112	-5.81408	3.37408e-05	0.0116394	2.56087
TFR2	-4.13405	9.12865	-5.80858	3.4083e-05	0.0116394	2.55155
OLR1	3.82308	11.55	5.80331	3.44146e-05	0.0116394	2.54261
ADD2	-5.10685	8.21751	-5.79899	3.46889e-05	0.0116394	2.53528
IDH2	-2.05708	11.5997	-5.79406	3.50044e-05	0.0116394	2.52692
LTB4R	2.84108	11.7226	5.79339	3.50475e-05	0.0116394	2.52579
BLVRB	-3.20267	12.2437	-5.77737	3.60955e-05	0.0116394	2.49857
TFRC	-2.39626	13.8234	-5.76696	3.67938e-05	0.0116394	2.48087
KEL	-3.91795	7.3509	-5.75441	3.76546e-05	0.0116394	2.4595
SLC6A8	-3.54201	7.79393	-5.75222	3.7807e-05	0.0116394	2.45577
LTA4H	2.03886	14.4485	5.73808	3.88063e-05	0.0116394	2.43166
C1RL	2.28747	10.9492	5.72523	3.97379e-05	0.0116394	2.40973
CD99	-2.20516	10.9993	-5.72321	3.98866e-05	0.0116394	2.40627
KIAA0513	2.45689	9.13651	5.6846	4.28401e-05	0.0116394	2.3402
SUSD3	2.69428	9.94704	5.67445	4.36539e-05	0.0116394	2.32278
PIP4P2	2.77038	11.2298	5.67381	4.37059e-05	0.0116394	2.32168
LOC100506235	2.38155	6.03163	5.66485	4.44377e-05	0.0116394	2.30631
MECR	-2.67096	7.27782	-5.65805	4.50022e-05	0.0116394	2.29463
NUBP2	-2.52005	7.7077	-5.6148	4.87709e-05	0.0121146	2.22015
CYTL1	-3.91342	7.7345	-5.6126	4.8971e-05	0.0121146	2.21636
SSBP3	-2.49202	8.55789	-5.60771	4.94191e-05	0.0121146	2.20792
DLEU1	-2.28682	9.31258	-5.60314	4.9842e-05	0.0121146	2.20002
AKR1C3	-4.60742	10.3283	-5.59542	5.05639e-05	0.0121438	2.1867
LRRC4	2.72945	9.22073	5.56366	5.36534e-05	0.0124981	2.13172
FTHL17	2.96025	3.73446	5.55969	5.40529e-05	0.0124981	2.12485
ADAMTS16	2.52086	5.72001	5.55511	5.45174e-05	0.0124981	2.11691
P2RY13	3.65964	7.4705	5.52832	5.73219e-05	0.0128859	2.07038
TAL1	-3.8345	9.61492	-5.51399	5.88823e-05	0.0128981	2.04546
FGD3	2.28991	9.71781	5.5101	5.93137e-05	0.0128981	2.03869
TRIM9	3.31141	6.1536	5.50879	5.94591e-05	0.0128981	2.03642
CCPG1	2.28943	10.8548	5.50239	6.01781e-05	0.0129153	2.02526
TBC1D8	2.17961	10.0101	5.49417	6.11139e-05	0.012978	2.01094
NLRC4	3.46054	9.49035	5.47795	6.30058e-05	0.0132256	1.98263
LRP1	-2.12438	6.50521	-5.45294	6.60427e-05	0.013265	1.93892
CYB5A	-2.08924	9.44511	-5.44526	6.70048e-05	0.013265	1.92548
ALAS2	-4.42429	8.33825	-5.44058	6.75993e-05	0.013265	1.91727
RPS6KA2	2.25941	8.66816	5.41478	7.09715e-05	0.013265	1.87204
ARL11	2.78695	9.78354	5.41447	7.10134e-05	0.013265	1.87149
TSPAN2	3.23331	11.081	5.39379	7.3844e-05	0.0133362	1.83515
IPCEF1	2.07495	9.61041	5.38639	7.48844e-05	0.0133362	1.82215
PRXL2B	-2.9003	7.95003	-5.35649	7.92486e-05	0.0133362	1.76947
ITGAM	3.06626	13.3313	5.35049	8.01559e-05	0.0133362	1.75887
GRTP1	-4.01066	6.12806	-5.33942	8.18581e-05	0.0133362	1.73932
KANK2	-2.13355	8.61966	-5.33445	8.26344e-05	0.0133362	1.73054
APOC1	-4.14491	9.01854	-5.32062	8.48341e-05	0.0133362	1.70609
ADGRA3	-3.08687	6.68302	-5.3203	8.48854e-05	0.0133362	1.70553
NLE1	-2.3019	6.6464	-5.29597	8.89069e-05	0.0133362	1.66244
EPB42	-4.97403	8.58158	-5.28903	9.00909e-05	0.0133362	1.65012
UROS	-2.23113	10.0701	-5.27663	9.22449e-05	0.0133362	1.62812
ASPM	-2.00273	9.7953	-5.27493	9.25444e-05	0.0133362	1.6251
SPTA1	-4.61684	8.83476	-5.2743	9.2656e-05	0.0133362	1.62398
EPCAM	-4.21276	9.41226	-5.25753	9.56677e-05	0.0134056	1.59418
REXO2	-2.38683	11.7491	-5.25345	9.64169e-05	0.0134056	1.58691
KIF21B	2.31015	9.27221	5.23233	0.000100388	0.0134056	1.54931
FECH	-2.50022	10.4738	-5.20926	0.000104919	0.0134056	1.50816
UBAC1	-2.89031	9.6454	-5.20882	0.000105007	0.0134056	1.50738
CR1L	-3.50917	6.962	-5.20112	0.000106568	0.0134056	1.49363
LPGAT1	2.2032	11.7001	5.2006	0.000106674	0.0134056	1.4927
MGAM	3.73372	10.9898	5.20007	0.000106783	0.0134056	1.49174
CLCN4	-3.85035	6.33278	-5.1965	0.000107516	0.0134056	1.48537
APAF1	2.4447	10.6627	5.19228	0.00010839	0.0134056	1.47782
SLC38A5	-2.51497	8.49727	-5.18313	0.000110308	0.0134056	1.46146
KLF1	-3.49859	8.94899	-5.18078	0.000110807	0.0134056	1.45725
TUBB2A	-3.26242	11.0275	-5.16607	0.000113979	0.0134056	1.43093
PNPLA4	-2.25301	8.33215	-5.15511	0.000116406	0.0134056	1.41128
LINC00302	2.82503	5.35794	5.14273	0.000119211	0.0134056	1.38906
RAB27A	2.31303	13.4952	5.14111	0.000119583	0.0134056	1.38616
SLC25A15	-2.61694	9.03309	-5.13276	0.000121519	0.0134056	1.37117
AGPAT5	-2.09372	9.83673	-5.12933	0.000122323	0.0134056	1.36501
F12	2.26773	8.11968	5.12715	0.000122838	0.0134056	1.3611
MRPL3	-2.17914	11.6271	-5.12694	0.000122888	0.0134056	1.36071
PLSCR1	2.19046	12.4658	5.09489	0.00013072	0.0134056	1.30305
PARVB	-2.00656	8.72917	-5.09278	0.000131253	0.0134056	1.29925
KIFC1	-2.69701	8.31451	-5.09153	0.000131569	0.0134056	1.29701
TMEM273	2.01879	9.37989	5.08691	0.000132747	0.0134056	1.28868
MPZL3	2.37845	9.74711	5.08468	0.000133321	0.0134056	1.28465
PIK3R2	-2.70235	9.61399	-5.08396	0.000133507	0.0134056	1.28335
PAICS	-2.44506	11.2546	-5.08071	0.000134346	0.0134173	1.2775
ADGRG3	2.62984	10.9478	5.07477	0.000135898	0.0135055	1.26678
ALDH5A1	-4.80505	7.23225	-5.05663	0.000140748	0.0135552	1.23403
CA1	-3.90051	12.8346	-5.05615	0.000140877	0.0135552	1.23317
BMX	3.25753	8.65528	5.0522	0.000141958	0.0135552	1.22603
PRKAR2B	-3.31608	10.0297	-5.04662	0.000143498	0.0135552	1.21595
RETN	3.26775	13.2967	5.04464	0.000144051	0.0135552	1.21236
RGL4	2.793	12.6295	5.04464	0.000144051	0.0135552	1.21236
ST6GALNAC1	-3.79922	6.22731	-5.04144	0.000144947	0.0135552	1.20657
TOP2A	-2.01925	11.5678	-5.03296	0.000147347	0.0135552	1.19123
LILRB2	3.0087	11.0561	5.03145	0.000147778	0.0135552	1.1885
ADGB	3.04269	4.75537	5.02866	0.000148578	0.0135552	1.18346
IL18RAP	2.54606	9.92097	5.02314	0.000150177	0.0135552	1.17345
NUP210	-2.12188	9.94159	-5.01841	0.000151558	0.0135552	1.1649
TMEM71	2.3574	11.2379	5.01562	0.000152381	0.0135552	1.15984
CEACAM1	3.74025	12.3513	5.01428	0.000152778	0.0135552	1.15741
SORT1	2.03063	11.0982	5.01118	0.000153699	0.0135552	1.15179
CXCL6	2.92352	7.61874	5.00799	0.000154653	0.0135552	1.14601
LINC00487	2.87336	5.09894	4.99716	0.00015794	0.0135552	1.12636
ALDH1A1	-3.13591	8.79669	-4.9914	0.000159715	0.0135552	1.11591
OSCAR	2.55438	9.90518	4.98973	0.000160233	0.0135552	1.11288
ITGA9	2.25415	9.90552	4.98623	0.000161326	0.0135552	1.10653
SLC51A	3.77921	6.75927	4.97804	0.000163915	0.0135552	1.09164
CDH1	-4.59729	8.08676	-4.97568	0.00016467	0.0135552	1.08735
ANKRD22	3.84268	11.1827	4.97122	0.000166103	0.0135552	1.07925
ABCA13	3.70123	10.9991	4.97049	0.000166338	0.0135552	1.07793
HLTF	-2.06916	9.99561	-4.96997	0.000166508	0.0135552	1.07697
NME1	-2.31148	11.5985	-4.96958	0.000166634	0.0135552	1.07626
CLRN1	2.21762	6.56577	4.96014	0.000169723	0.013654	1.05909
CSGALNACT2	2.06915	12.2783	4.95522	0.000171355	0.013654	1.05014
PADI4	3.58553	12.4413	4.95258	0.000172239	0.013654	1.04533
NEDD4L	-2.2832	8.36819	-4.9462	0.000174389	0.013654	1.03373
ALDH18A1	-2.04528	10.2064	-4.94333	0.000175366	0.013654	1.0285
MYL4	-2.91037	10.0882	-4.94275	0.000175567	0.013654	1.02744
CCNB2	-2.02485	11.0031	-4.93107	0.000179609	0.013654	1.00615
STX3	2.01004	10.8372	4.93074	0.000179722	0.013654	1.00556
STRBP	-2.03233	9.81463	-4.90992	0.000187174	0.0137262	0.967557
MYH4	2.87922	3.79381	4.90328	0.000189613	0.0137262	0.955443
XK	-3.90565	9.14576	-4.89393	0.000193109	0.0137262	0.938349
ARG1	3.79174	14.0518	4.89018	0.00019453	0.0137262	0.931491
ENO2	-3.20843	6.67864	-4.88971	0.000194706	0.0137262	0.930643
AMMECR1	-2.72517	10.299	-4.88794	0.000195381	0.0137262	0.927405
RGS19	2.28533	12.1642	4.88702	0.000195733	0.0137262	0.925719
PLD1	2.07132	10.577	4.88223	0.000197576	0.0137262	0.916951
RHD	-3.88158	7.49712	-4.87877	0.000198917	0.0137262	0.91062
ENDOG	-3.58095	6.60281	-4.8761	0.000199957	0.0137262	0.905742
TCN1	4.01037	13.5924	4.87519	0.000200314	0.0137262	0.904073
ATP9A	3.38618	6.91464	4.87364	0.00020092	0.0137262	0.901243
C3AR1	2.96014	11.8687	4.87057	0.000202132	0.0137262	0.895619
CTSW	-2.54649	7.61021	-4.86468	0.000204475	0.0137262	0.884829
PLBD1	3.37233	13.6613	4.86218	0.000205478	0.0137262	0.880249
GPS1	-2.67229	7.65717	-4.85269	0.000209331	0.0137565	0.862863
SVIL	2.32471	10.505	4.84688	0.000211728	0.0137565	0.852204
CDKN3	-2.18129	10.1154	-4.84606	0.000212068	0.0137565	0.8507
SPINK2	-2.267	8.40572	-4.83861	0.000215185	0.0138695	0.837042
FRAS1	2.59976	6.77756	4.82731	0.000220009	0.0140014	0.816288
KCNH2	-2.68903	9.91416	-4.82518	0.000220927	0.0140157	0.812386
IGHM	-4.11682	11.0669	-4.79501	0.000234411	0.0142904	0.756909
ARHGAP9	2.05506	12.6041	4.79468	0.000234562	0.0142904	0.756309
CD320	-3.0644	6.84395	-4.79336	0.000235174	0.0142904	0.753867
FSTL3	2.08064	8.80681	4.78618	0.000238516	0.0143636	0.740653
GPAT3	2.73465	9.92472	4.76693	0.000247718	0.0144992	0.705192
DAPK2	2.49672	8.07044	4.76589	0.000248226	0.0144992	0.703273
FEN1	-2.27106	11.6484	-4.76389	0.000249206	0.0144992	0.699583
RAB31	2.50031	13.0003	4.75929	0.000251471	0.0144992	0.691107
PPOX	-2.0157	10.0567	-4.75337	0.000254421	0.0144992	0.680183
IGLL1	-2.67285	9.03653	-4.75337	0.000254422	0.0144992	0.680177
TMEM154	2.09605	11.5967	4.74737	0.000257448	0.0145892	0.669101
H2BW4P	-2.434	5.34419	-4.74374	0.000259296	0.0145945	0.6624
IL25	2.3497	6.20282	4.73309	0.000264798	0.0146803	0.642726
FPR2	2.35638	9.4828	4.73188	0.00026543	0.0146803	0.640491
MYH10	-3.03767	9.63272	-4.73138	0.000265689	0.0146803	0.639576
SLC5A10	3.32764	6.69433	4.72687	0.000268064	0.0146908	0.631237
NMU	-3.38489	9.28084	-4.72634	0.000268346	0.0146908	0.630252
HSD17B8	-2.80443	9.23406	-4.72566	0.000268708	0.0146908	0.628988
M1AP	2.1036	7.59914	4.71426	0.000274819	0.0147954	0.607915
RHAG	-3.90444	10.0986	-4.71232	0.000275872	0.0147954	0.604331
WIF1	2.58744	6.63883	4.70128	0.000281953	0.0148419	0.583896
JUP	-2.30684	6.87523	-4.68376	0.000291887	0.0151376	0.551438
LIPA	-2.1089	11.0128	-4.68182	0.00029301	0.0151426	0.547841
PI3	2.28944	7.99951	4.67726	0.000295665	0.0151426	0.539383
LINC02615	-2.31654	6.85828	-4.6733	0.000297988	0.0151426	0.532048
CHIT1	4.17251	10.6438	4.6593	0.00030636	0.01549	0.50607
APOBEC3B	-2.36811	11.059	-4.65574	0.000308527	0.015553	0.499462
ABCC4	-2.66169	8.63241	-4.65473	0.000309148	0.015553	0.497577
GYG1	2.08271	14.3089	4.64791	0.000313348	0.0155752	0.484924
BCL2L15	2.55313	10.8441	4.64262	0.00031665	0.0155752	0.475094
HP	3.90251	12.8869	4.63913	0.000318854	0.0155752	0.468592
AP3B2	2.81898	4.78172	4.61715	0.000333057	0.0159979	0.427722
SLC2A12	2.02984	7.10975	4.6079	0.00033923	0.016113	0.410499
MMP8	3.45054	14.0987	4.60717	0.000339722	0.016113	0.409139
CCL26	2.13218	5.07371	4.60403	0.000341845	0.016113	0.403297
BST1	2.54263	11.7277	4.59653	0.000346978	0.0162789	0.389319
ANXA3	2.94508	13.7375	4.59111	0.00035073	0.0164168	0.37923
NKIRAS1	2.174	8.15857	4.58909	0.000352139	0.0164446	0.375468
ANXA4	2.05926	11.604	4.57591	0.000361492	0.0165281	0.350879
EMB	2.08982	13.8378	4.56629	0.000368479	0.0166986	0.33292
TEX44	2.58452	5.9889	4.565	0.000369423	0.0166986	0.33052
SPTB	-2.7454	7.93171	-4.5516	0.00037941	0.0168225	0.305494
CAD	-3.08013	7.48483	-4.55007	0.000380568	0.0168368	0.302635
MIPEPP3	-2.05743	8.30825	-4.54847	0.000381781	0.0168535	0.299649
TLR7	-2.05239	6.01192	-4.54161	0.000387029	0.0170479	0.286839
MEST	-2.40619	9.95215	-4.53409	0.000392875	0.017175	0.272773
CDC20	-2.48383	9.76592	-4.52791	0.000397742	0.0171882	0.261219
FAM47C	2.44153	5.41642	4.5267	0.000398707	0.0171882	0.258946
LINC00639	2.30055	4.8965	4.52666	0.000398735	0.0171882	0.258879
RASSF2	2.04365	11.4615	4.52227	0.000402245	0.0171986	0.250655
GBAP1	2.13655	10.5822	4.52165	0.000402743	0.0171986	0.249495
POC1A	-2.74963	7.67827	-4.52048	0.00040368	0.0171986	0.247314
HLX	2.44941	10.467	4.51552	0.000407691	0.0171986	0.238036
FGFR3	-3.53861	7.00315	-4.51498	0.000408131	0.0171986	0.237025
PTGES	2.09842	8.55754	4.51358	0.000409276	0.0171986	0.234394
CYSTM1	2.62455	13.3083	4.51333	0.000409479	0.0171986	0.233929
CYBB	2.67939	13.9675	4.51294	0.000409797	0.0171986	0.2332
AAAS	-2.21167	6.64101	-4.51262	0.000410059	0.0171986	0.232602
SLC39A8	-2.15432	11.6378	-4.50874	0.000413242	0.0172604	0.225344
CHI3L1	3.67552	13.178	4.49769	0.000422461	0.0173208	0.204639
CEP72	-2.42053	6.18139	-4.49627	0.000423662	0.0173208	0.201975
2020-12-01	2.34609	5.04315	4.49251	0.000426854	0.0173215	0.194929
CEBPD	2.14302	12.1455	4.48987	0.000429109	0.0173301	0.189984
CYP4F3	3.78506	12.2811	4.48902	0.000429841	0.0173301	0.188386
PIF1	-2.81516	6.81981	-4.48273	0.000435273	0.017423	0.176599
AK1	-3.59379	8.34108	-4.47601	0.000441158	0.0175184	0.163995
IARS1	-2.03753	11.9166	-4.47104	0.000445564	0.0175184	0.154667
GPR84	3.7901	11.6661	4.4705	0.000446041	0.0175184	0.153662
TMEM130	2.24563	4.77951	4.46948	0.000446955	0.0175184	0.151742
TUBB6	-2.63797	9.99599	-4.4692	0.000447207	0.0175184	0.151212
RTL8A	-2.0077	6.36706	-4.4646	0.00045134	0.0176119	0.142577
SMIM1	-2.83963	7.9917	-4.45441	0.000460627	0.0177724	0.123458
TP53I11	2.21333	7.30921	4.45099	0.000463794	0.0177724	0.117028
KIF26A	-2.72269	7.53758	-4.45048	0.000464264	0.0177724	0.116077
RITA1	-2.08639	8.00764	-4.44655	0.000467938	0.0178453	0.108678
SREBF1	-3.09301	7.41275	-4.44353	0.00047077	0.0178857	0.103013
PPEF1	2.55397	7.84787	4.44085	0.000473301	0.0179144	0.0979784
SELENBP1	-3.22375	8.21819	-4.43367	0.000480157	0.0179772	0.0844779
ALOX5	2.63396	13.6038	4.43341	0.000480406	0.0179772	0.0839917
NDC80	-2.23322	8.8772	-4.42839	0.000485265	0.0180956	0.0745443
DHRS11	-2.92106	7.13102	-4.42311	0.000490418	0.0181979	0.0646287
ST6GALNAC4	-2.18009	8.7685	-4.42169	0.000491815	0.0181979	0.0619577
MINAR1	3.21224	6.33285	4.41949	0.000493992	0.0181979	0.0578111
ENG	-3.01513	7.33017	-4.41657	0.000496894	0.0181979	0.0523113
CD24	2.63438	14.9661	4.41593	0.000497531	0.0181979	0.0511097
SLC4A1	-3.56066	10.6084	-4.41465	0.000498808	0.0181979	0.048702
SMIM5	-2.42076	7.57433	-4.40758	0.00050593	0.0181979	0.035392
LINC01278	-2.06691	6.37903	-4.40571	0.000507824	0.0181979	0.0318847
SYNJ2	2.53143	7.72416	4.40541	0.000508129	0.0181979	0.0313207
FHL2	-2.59227	8.60275	-4.40334	0.000510248	0.0181979	0.0274134
DLGAP5	-2.31067	9.93563	-4.40128	0.000512362	0.0181979	0.0235311
HBQ1	-4.55949	6.79822	-4.39885	0.000514865	0.0182546	0.0189555
SLC2A3	2.46868	12.5553	4.39669	0.000517098	0.0183016	0.0148929
LCN2	3.23101	15.3396	4.38777	0.00052644	0.0184703	-0.00191858
CHEK2	-2.36498	7.61859	-4.38278	0.000531737	0.0186237	-0.0113185
ORM1	3.90249	11.6816	4.37961	0.000535131	0.0186728	-0.0172931
CAPRIN2	-2.22352	9.5664	-4.37732	0.0005376	0.0186728	-0.0216154
LOC100996263	2.40157	4.84944	4.37716	0.000537766	0.0186728	-0.0219055
DANCR	-2.92087	10.6269	-4.37374	0.000541472	0.0186949	-0.0283537
NTNG2	2.06143	9.62718	4.36581	0.000550164	0.0189403	-0.0433069
TFF3	3.11787	9.53887	4.36108	0.000555419	0.0190163	-0.0522327
SIRPB2	2.63666	9.17948	4.35877	0.00055801	0.0190258	-0.056604
MNDA	2.85458	14.4586	4.35002	0.000567906	0.0190258	-0.0731106
GRIA2	2.81337	4.78872	4.34924	0.000568798	0.0190258	-0.0745849
NFIA	-3.04676	9.3249	-4.34732	0.000571001	0.0190258	-0.078214
CD177	2.97827	9.39505	4.34603	0.000572485	0.0190258	-0.0806519
MAL	-3.52842	8.1811	-4.34585	0.000572692	0.0190258	-0.080992
ARHGAP24	3.08067	8.30199	4.34321	0.000575738	0.0190258	-0.0859728
ITGB2-AS1	2.58425	11.7526	4.34226	0.000576831	0.0190258	-0.0877531
IFT43	-2.52498	7.35267	-4.34074	0.000578598	0.0190258	-0.0906267
CHST2	-2.1578	8.84038	-4.34021	0.000579215	0.0190258	-0.0916274
ACKR1	-2.52413	5.73977	-4.33966	0.000579855	0.0190258	-0.0926637
FGR	2.64892	12.6091	4.33954	0.000579998	0.0190258	-0.0928958
CNRIP1	-2.93498	9.211	-4.3365	0.000583562	0.0190386	-0.0986489
NFATC2	-2.2491	8.12406	-4.33578	0.000584406	0.0190386	-0.100006
TRPM6	2.31101	7.05587	4.33133	0.000589663	0.0190386	-0.108416
SLC6A14	2.74036	4.87224	4.32518	0.000596998	0.0190812	-0.120024
GSPT2	-2.65931	6.89016	-4.32229	0.000600482	0.0190958	-0.125489
HBD	-3.63816	13.0484	-4.31832	0.000605304	0.0190958	-0.133
GYPA	-3.95461	9.36053	-4.31824	0.000605396	0.0190958	-0.133142
ZNF827	-2.33505	8.55274	-4.31687	0.000607071	0.0190958	-0.135738
MTSS1	-2.23652	9.60677	-4.31377	0.000610874	0.0191402	-0.141603
CDC25C	-2.11513	7.38377	-4.3129	0.000611948	0.0191402	-0.143252
HBM	-4.60209	10.6831	-4.31019	0.000615288	0.0191852	-0.148363
ANKH	-2.83926	8.38209	-4.30935	0.000616329	0.019188	-0.149952
IGLJ3	-3.65632	10.1147	-4.29989	0.000628185	0.0193538	-0.167845
PDIA4	-2.12883	11.3915	-4.29975	0.00062837	0.0193538	-0.168123
SCN7A	2.58147	5.01724	4.29782	0.000630819	0.0193701	-0.171775
SLCO4C1	2.60266	9.53354	4.29324	0.000636667	0.0194313	-0.180441
CAPG	2.34282	10.3095	4.29124	0.000639239	0.0194357	-0.184228
UBE2T	-2.03861	8.78053	-4.29029	0.000640463	0.0194357	-0.186025
PTPRJ	2.02151	11.1842	4.27702	0.000657827	0.0196986	-0.211148
CTSE	-3.01738	9.10193	-4.2768	0.000658116	0.0196986	-0.211562
ERGIC1	-2.16798	11.107	-4.27441	0.000661296	0.0197006	-0.216088
CLEC12A	2.71617	12.279	4.27095	0.000665926	0.0197564	-0.222641
VNN1	3.8442	10.5116	4.26745	0.000670651	0.0197998	-0.229282
SEC14L4	-2.60132	8.43291	-4.2592	0.000681906	0.0199663	-0.244913
HS3ST3A1	2.11195	6.19013	4.25618	0.000686072	0.0199919	-0.250633
OLFM4	4.01901	13.029	4.25497	0.000687753	0.0199924	-0.252931
APOBR	2.05318	8.57993	4.25377	0.000689412	0.0200045	-0.255195
BIN1	-2.60713	7.04675	-4.2504	0.000694119	0.0200045	-0.261586
PBK	-2.28336	8.36368	-4.24313	0.000704393	0.0200552	-0.275385
ADAM3A	2.60916	5.32827	4.24257	0.00070518	0.0200552	-0.276434
BCAT1	-2.17184	9.71414	-4.24213	0.000705818	0.0200552	-0.277283
FCAR	2.98889	10.7347	4.23077	0.0007222	0.020292	-0.298834
ITM2A	-2.50862	11.0281	-4.2288	0.00072508	0.0202984	-0.302573
RIPOR3	-3.08157	8.20073	-4.22793	0.00072636	0.0202984	-0.304229
CPOX	-2.82796	10.4259	-4.2257	0.000729629	0.0202984	-0.308446
SNTN	2.13339	4.61589	4.22547	0.00072997	0.0202984	-0.308885
KRT40	3.44706	3.77721	4.22454	0.000731343	0.0202984	-0.310651
SYNE1	2.04442	9.94443	4.22236	0.000734573	0.0203021	-0.314789
EPDR1	-2.26177	8.48375	-4.22171	0.000735536	0.0203021	-0.316021
LINC02044	2.23397	5.16512	4.2155	0.000744825	0.0204715	-0.327808
MOB1B	-2.31567	9.51299	-4.20811	0.000756043	0.0206392	-0.341848
YBX3	-2.13507	12.9923	-4.19623	0.000774428	0.0209991	-0.364416
RFESD	-2.35679	8.70512	-4.19347	0.000778767	0.0210101	-0.369663
MYOM2	-2.23306	6.34095	-4.19294	0.000779605	0.0210101	-0.370674
CDK4	-2.04486	10.987	-4.19285	0.000779745	0.0210101	-0.370842
MACROD1	-2.59544	7.26869	-4.18792	0.00078757	0.0211182	-0.380221
LBH	-2.61893	8.94826	-4.18786	0.000787653	0.0211182	-0.380321
DSCR8	2.02528	5.99436	4.17889	0.000802098	0.0212635	-0.39739
TSSK2	2.59452	5.39697	4.17771	0.000804004	0.0212861	-0.399619
C11orf96	-2.40284	9.32982	-4.17351	0.000810885	0.021412	-0.407624
PAFAH1B3	-2.72951	8.38185	-4.16987	0.000816884	0.0215107	-0.414546
FLT3LG	-2.47402	5.04935	-4.1668	0.000821974	0.0215107	-0.420381
KLF5	2.53917	9.86965	4.16553	0.000824087	0.0215107	-0.422793
CDKN2D	2.12338	10.1526	4.16524	0.000824578	0.0215107	-0.423353
LILRA3	3.33319	10.2486	4.16384	0.000826911	0.0215107	-0.426006
CLIC3	-2.5143	5.46754	-4.15978	0.000833749	0.0216016	-0.433741
MYH7B	2.32853	5.71851	4.15955	0.000834127	0.0216016	-0.434166
ONECUT2	2.07019	6.32765	4.15676	0.000838859	0.0216963	-0.43948
LMNB2	-2.13358	8.54219	-4.15447	0.000842756	0.0217414	-0.443833
ANK1	-3.68174	9.35859	-4.15147	0.000847894	0.0217903	-0.449543
CEACAM3	2.54071	9.37569	4.14807	0.000853762	0.0219123	-0.45602
HMGN5	-2.26168	10.2706	-4.14747	0.000854811	0.0219123	-0.457174
SMIM31	2.04309	6.1198	4.13939	0.000868916	0.0220943	-0.472545
PSTPIP1	2.02634	10.7237	4.1358	0.000875275	0.0220943	-0.479394
KRT13	-3.30522	6.42339	-4.13064	0.000884482	0.0221841	-0.489223
CRISP3	4.16814	13.9856	4.12537	0.000893973	0.022287	-0.499247
GAD1	-3.0749	7.43028	-4.12455	0.000895474	0.022287	-0.500823
IL4R	2.30639	9.639	4.12074	0.000902409	0.0223926	-0.508069
HK3	3.97758	10.9982	4.11839	0.00090673	0.0224446	-0.512556
C17orf99	-2.49187	7.93639	-4.11164	0.000919241	0.0225848	-0.525427
BYSL	-2.2921	7.34106	-4.11124	0.000919974	0.0225848	-0.526176
LINC02052	2.77583	4.27817	4.11121	0.000920046	0.0225848	-0.52625
MPP6	-2.07579	6.51937	-4.10422	0.000933186	0.0227789	-0.539568
RFLNB	2.06582	14.9665	4.1039	0.000933785	0.0227789	-0.540171
DEPP1	-2.99279	6.14813	-4.10315	0.000935209	0.0227861	-0.541602
GSN	2.18208	13.1436	4.09989	0.000941428	0.02291	-0.547827
MFHAS1	-3.31457	8.55666	-4.0978	0.000945421	0.022938	-0.551803
NUDT1	-2.63116	8.91591	-4.09611	0.00094868	0.0229756	-0.555035
ADCY4	2.49806	6.51601	4.09356	0.000953592	0.0230192	-0.559885
CDH9	2.18288	4.76325	4.09013	0.000960263	0.0230458	-0.566432
PKLR	-3.70248	8.25558	-4.08768	0.000965062	0.0230458	-0.571115
C1orf198	-2.62029	7.94243	-4.0855	0.000969338	0.0231048	-0.575267
C1orf112	-2.29039	6.52082	-4.08514	0.000970049	0.0231048	-0.575955
OTULINL	2.11957	10.5387	4.08089	0.000978467	0.0231143	-0.58407
DMTN	-2.25135	7.77708	-4.07486	0.00099052	0.02319	-0.595569
GAS2L1	-2.54755	8.1638	-4.07262	0.00099504	0.0232337	-0.599845
CAMP	3.12898	15.5017	4.0675	0.00100545	0.0233687	-0.609622
LOC101929305	2.50124	5.61839	4.06514	0.00101029	0.0233749	-0.614125
NCF4	2.2078	12.0089	4.06336	0.00101395	0.0233749	-0.617529
OIP5	-2.17205	8.86031	-4.05624	0.00102874	0.0234751	-0.631124
TACSTD2	2.5861	12.0773	4.05572	0.00102981	0.0234751	-0.632104
CDK1	-2.19271	10.3945	-4.04241	0.00105808	0.0237349	-0.657539
PCDHB7	2.11963	5.03462	4.04211	0.00105873	0.0237349	-0.65811
PDE6H	3.23898	7.74691	4.04205	0.00105886	0.0237349	-0.658228
PRMT6	-2.19477	7.32943	-4.03567	0.00107268	0.0238067	-0.670406
TRIM10	-2.47229	9.07903	-4.03403	0.00107626	0.023814	-0.673538
MSRB1	2.46487	12.9133	4.03035	0.00108436	0.0238653	-0.680573
CAPNS2	2.40448	6.54715	4.02643	0.00109304	0.0238653	-0.688066
ADARB1	-3.01578	5.87419	-4.02536	0.00109543	0.0238653	-0.690114
VEPH1	3.20291	7.76988	4.02461	0.00109711	0.0238653	-0.691552
TRAF4	-2.1461	7.58599	-4.02311	0.00110045	0.023882	-0.69441
CDC42BPA	-2.57207	9.67014	-4.02264	0.00110151	0.023882	-0.695314
CCDC167	-2.11557	9.45332	-4.01725	0.00111366	0.0240173	-0.705611
MPL	-2.11663	6.02559	-4.01255	0.00112437	0.0240617	-0.714604
CEP85	-2.10014	7.81821	-4.01202	0.00112558	0.0240617	-0.715611
SLC37A4	-2.31946	8.95576	-4.0103	0.00112953	0.0240617	-0.718901
PTX3	2.71884	11.1041	4.00928	0.00113188	0.0240617	-0.720852
FAXDC2	-2.05833	9.12792	-4.0053	0.00114109	0.0241626	-0.728461
CPXM1	-2.82523	7.26282	-4.00428	0.00114347	0.0241626	-0.73042
LIN7A	2.37985	10.4065	3.99765	0.00115902	0.0243414	-0.743101
SPAG1	2.14772	9.50778	3.99764	0.00115903	0.0243414	-0.743113
HOXD10	2.81385	6.40757	3.99311	0.00116978	0.0244321	-0.75178
CHAC2	-2.02993	9.61352	-3.99262	0.00117094	0.0244321	-0.752711
FOLR3	3.12506	10.9324	3.99113	0.00117452	0.0244473	-0.755573
SAMSN1	2.06153	11.491	3.98864	0.00118049	0.0244473	-0.760338
GYPB	-2.92787	9.63141	-3.98441	0.00119071	0.0244473	-0.768432
CFP	3.18394	10.6333	3.98363	0.00119261	0.0244473	-0.769925
DEPDC1B	-2.88416	8.74957	-3.97779	0.00120687	0.0245172	-0.781089
MAGEH1	-2.9219	7.21412	-3.97278	0.00121927	0.0245172	-0.790687
IFT74	-2.32359	7.71077	-3.97274	0.00121936	0.0245172	-0.790753
CKAP4	2.35282	13.7468	3.97254	0.00121986	0.0245172	-0.791143
CA4	2.89834	8.92294	3.97243	0.00122015	0.0245172	-0.79136
PAQR5	2.82523	6.7747	3.9639	0.00124153	0.0247987	-0.807673
NT5M	-2.83392	6.04041	-3.96287	0.00124415	0.0248265	-0.809655
TANC1	-2.48933	7.48816	-3.96219	0.00124588	0.0248276	-0.810958
ALOX5AP	2.3396	14.3042	3.9611	0.00124864	0.0248276	-0.813033
ZIC2	2.82867	5.89002	3.96017	0.00125101	0.0248276	-0.814815
ARL9	-2.1872	6.74867	-3.95712	0.00125883	0.0249073	-0.820661
PXN-AS1	-2.64031	6.87127	-3.95527	0.00126359	0.024943	-0.824211
LOC100421171	2.22215	5.29084	3.95352	0.00126811	0.0249833	-0.827563
RBPMS2	-3.00327	6.24459	-3.95279	0.00126998	0.0249925	-0.828943
PFKFB3	2.40114	11.2081	3.94993	0.00127742	0.0249958	-0.834429
LOC286177	2.39787	4.90705	3.94634	0.00128681	0.0251024	-0.841302
TSPAN17	-2.20547	9.45873	-3.94454	0.00129155	0.0251024	-0.844753
PLAAT4	-2.03217	8.70326	-3.94453	0.00129158	0.0251024	-0.844774
ADRB2	2.42974	10.3461	3.93609	0.001314	0.0253639	-0.860931
B4GALT5	2.08516	12.3511	3.93522	0.00131635	0.0253639	-0.862607
PLPP4	-2.18586	6.88289	-3.93192	0.00132522	0.0254632	-0.868917
IL27RA	-2.7143	7.6355	-3.93056	0.00132893	0.0254847	-0.871541
CLDN8	2.05414	5.85885	3.9289	0.00133342	0.0255223	-0.874709
ACAA2	-2.1314	9.5474	-3.9245	0.00134546	0.025631	-0.883143
ZNF416	-2.44204	6.47868	-3.92342	0.00134842	0.0256632	-0.885207
CEACAM21	2.72198	9.84354	3.91755	0.00136468	0.0257266	-0.896456
SHOX2	2.19044	5.82733	3.91734	0.00136527	0.0257266	-0.896863
IGK	-3.05915	8.20542	-3.9167	0.00136705	0.0257266	-0.898089
CLEC4E	2.30879	9.68583	3.91006	0.0013857	0.0258844	-0.910809
MINPP1	-3.69021	8.84517	-3.90121	0.00141098	0.026036	-0.927779
YPEL4	-3.23759	6.18787	-3.89962	0.00141558	0.0260647	-0.930828
PRMT7	-2.73897	5.51427	-3.89429	0.00143108	0.0261272	-0.94105
MCEMP1	2.88539	12.722	3.89319	0.00143429	0.0261622	-0.943157
PKIG	-2.57347	9.03543	-3.89173	0.00143859	0.0261888	-0.945967
FYB1	2.01624	12.3679	3.88888	0.00144698	0.0262841	-0.951425
MGAT4D	2.48473	5.58482	3.88406	0.00146129	0.0264059	-0.960658
TUBG2	-2.32524	6.6047	-3.87169	0.00149872	0.0269685	-0.984393
CA2	-2.60065	11.5419	-3.87131	0.00149988	0.0269685	-0.985122
APOL3	-3.1345	6.47966	-3.87019	0.00150333	0.0269823	-0.987275
TYROBP	2.11108	14.0921	3.86514	0.00151891	0.0271895	-0.996954
HEMGN	-3.94878	9.288	-3.86188	0.00152907	0.0272466	-1.00321
ACOX2	-2.21207	6.06977	-3.86024	0.00153423	0.0272466	-1.00637
C11orf87	3.23399	3.91992	3.85867	0.00153916	0.0272507	-1.00938
GJB6	4.06295	8.97243	3.85527	0.00154987	0.0273075	-1.01589
C5orf64-AS1	2.51447	4.7886	3.85357	0.00155529	0.0273552	-1.01916
TEX13A	2.19324	5.50614	3.85232	0.00155927	0.0273773	-1.02156
TTYH2	-2.26489	7.28458	-3.84678	0.00157703	0.0274979	-1.03219
CDA	4.91766	10.0127	3.82381	0.0016529	0.0282304	-1.07627
FLG-AS1	2.25464	6.18297	3.81902	0.00166917	0.0282973	-1.08546
RSU1P2	2.06232	4.84576	3.81763	0.00167392	0.0283357	-1.08813
FCER1G	2.09367	13.3283	3.80842	0.00170579	0.0286294	-1.10582
LOC100506691	-2.02706	5.05775	-3.80361	0.00172266	0.0288362	-1.11506
CATSPERE	2.15314	5.95039	3.79843	0.00174102	0.0289086	-1.125
PIK3CG	2.00645	10.9469	3.78781	0.00177931	0.0291934	-1.1454
ALKBH3	-3.05203	7.4455	-3.78675	0.00178317	0.0292231	-1.14744
NCF2	2.25867	11.9272	3.77979	0.00180878	0.0294991	-1.16081
SIGLEC5	3.28315	10.0457	3.77458	0.00182816	0.0296713	-1.17081
NALCN	2.04524	5.24179	3.77356	0.00183201	0.0297098	-1.17278
PRAM1	2.12199	12.1538	3.77095	0.00184182	0.0298209	-1.17779
TLCD4	-2.4615	9.29624	-3.7647	0.00186556	0.0300572	-1.1898
LRRTM4-AS1	2.75653	4.71645	3.75631	0.00189789	0.0302434	-1.20591
MMP9	3.11442	13.7797	3.75468	0.00190424	0.0302835	-1.20904
SH3PXD2A-AS1	2.28295	5.33129	3.74707	0.00193419	0.0304528	-1.22368
HBZ	-2.54551	6.24773	-3.747	0.00193445	0.0304528	-1.2238
DPH2	-2.00462	8.33863	-3.74139	0.00195681	0.0305335	-1.23458
PGLYRP1	3.99235	11.8884	3.7404	0.00196079	0.0305335	-1.23648
DGCR10	2.09644	4.39266	3.73883	0.00196712	0.0305502	-1.2395
KRT6A	-2.05151	3.85817	-3.73763	0.00197195	0.0305546	-1.2418
MANF	-2.05351	11.5861	-3.73053	0.00200089	0.0308417	-1.25546
LOC339352	2.4168	3.16119	3.72752	0.00201326	0.0309325	-1.26124
NPR3	-2.42336	7.37964	-3.72489	0.00202414	0.0310296	-1.26629
DGKB	2.19254	5.16691	3.72334	0.00203058	0.0310375	-1.26927
LINC02656	2.2251	6.67456	3.72329	0.00203081	0.0310375	-1.26937
LOC105377276	-2.35194	6.58698	-3.71507	0.0020653	0.0313376	-1.28516
SOHLH2	2.25157	6.16728	3.70983	0.00208763	0.0314767	-1.29524
NOS1AP	2.32215	6.17817	3.70847	0.00209346	0.0315175	-1.29786
CLEC4D	3.52566	10.5448	3.70376	0.00211376	0.031752	-1.3069
AVEN	-2.30097	8.18238	-3.69826	0.00213774	0.0318986	-1.31747
NAP1L5	-2.18968	8.28471	-3.69244	0.00216343	0.0320476	-1.32867
SMARCAL1	-2.1737	8.19565	-3.69161	0.0021671	0.0320476	-1.33025
CDK6	-2.33039	11.1627	-3.69132	0.00216838	0.0320476	-1.33081
OSM	2.05631	7.42477	3.68951	0.00217644	0.0320961	-1.33429
S100P	2.07056	15.0581	3.68617	0.00219144	0.0321528	-1.34072
LINC01102	2.4457	3.80948	3.67873	0.00222512	0.0323569	-1.35501
NT5DC2	-3.0143	7.30148	-3.67619	0.00223674	0.0324392	-1.35989
TF	-2.69157	7.16125	-3.66139	0.00230573	0.0329321	-1.38835
HSPB1	-2.27817	9.67021	-3.65404	0.00234077	0.033193	-1.40249
HJURP	-2.46157	8.31976	-3.65049	0.00235785	0.0332906	-1.4093
GMPR	-2.50242	7.82028	-3.64649	0.00237729	0.0334445	-1.41699
CCDC50	-2.15345	9.55988	-3.64367	0.00239112	0.0335689	-1.42242
AHNAK	-2.17498	10.2315	-3.64299	0.00239446	0.0335923	-1.42373
B9D1	-2.22169	7.72342	-3.63566	0.00243072	0.0338656	-1.43781
RPP40	-2.16773	8.88597	-3.634	0.00243903	0.0338953	-1.441
LOC101928429	2.30313	10.098	3.62561	0.00248139	0.0341703	-1.45713
EN2	2.03866	6.08712	3.62395	0.00248988	0.0341831	-1.46033
BASP1	2.05929	13.3954	3.62316	0.00249391	0.0341852	-1.46184
CRIP1	-2.65198	9.39388	-3.62132	0.00250338	0.0341932	-1.46539
CLEC4A	2.2548	10.4498	3.61537	0.00253414	0.0343793	-1.47683
CABP7	2.25845	5.21682	3.61278	0.00254764	0.0344068	-1.4818
LIG1	-2.09337	9.50528	-3.61108	0.00255655	0.0344068	-1.48507
ALDH1A3	-2.32542	5.34597	-3.60667	0.00257979	0.0346062	-1.49354
GH2	2.559	4.28049	3.6052	0.00258759	0.0346628	-1.49637
LINC01133	-2.43315	7.47959	-3.60122	0.00260883	0.0347396	-1.50402
NDC1	-2.27755	9.77121	-3.59831	0.00262445	0.0348839	-1.50961
CEACAM8	2.76166	14.8168	3.59511	0.00264179	0.0349794	-1.51578
ZNF584	-2.0697	6.86313	-3.5951	0.00264181	0.0349794	-1.51578
PRICKLE2-AS3	2.08158	5.91831	3.59386	0.00264858	0.0350146	-1.51818
SLC10A4	-3.0161	6.96582	-3.59191	0.00265918	0.0350859	-1.52192
ZXDB	-2.01651	7.24525	-3.58856	0.00267755	0.0352065	-1.52836
BCL2A1	2.67879	12.3954	3.58418	0.00270173	0.0353009	-1.53678
TAS2R41	2.39277	4.96759	3.57948	0.00272797	0.0355058	-1.54582
DRC1	2.31697	6.53517	3.57696	0.0027421	0.0355807	-1.55066
PARS2	-2.23888	6.15006	-3.56993	0.00278197	0.0359072	-1.56417
PPP1R14A	-2.59997	5.41659	-3.56836	0.00279097	0.0359266	-1.56719
CD300LG	2.0596	6.62103	3.56793	0.00279345	0.0359266	-1.56802
GLT1D1	2.03423	9.56817	3.5598	0.00284045	0.0362406	-1.58364
S100A9	2.22272	16.2403	3.54902	0.00290408	0.0366856	-1.60436
NUDT12	-2.60662	5.71679	-3.54867	0.00290613	0.0366886	-1.60503
SERPINF1	-2.02075	6.70266	-3.54347	0.00293734	0.0368519	-1.61502
ITGB2	2.21286	13.4093	3.54272	0.0029419	0.0368633	-1.61647
OR5P2	2.13938	5.29909	3.53613	0.00298199	0.0371081	-1.62913
PCSK1	2.23682	4.49475	3.53542	0.00298631	0.0371115	-1.63049
CYP4F2	2.97337	9.34266	3.52596	0.00304494	0.0373457	-1.64867
SLPI	2.0264	13.982	3.52568	0.00304668	0.0373457	-1.64921
CLDN10-AS1	2.08402	5.85726	3.52048	0.00307939	0.0375369	-1.65919
GATA1	-2.5932	8.47264	-3.51777	0.00309662	0.0376333	-1.66441
ZNF215	-3.29778	7.27651	-3.51408	0.00312016	0.0378055	-1.67149
IL36B	2.19901	4.53598	3.51337	0.00312471	0.0378151	-1.67285
CD3D	-2.52055	8.13189	-3.511	0.00313995	0.0379415	-1.6774
CDCA8	-2.10173	9.15596	-3.50942	0.0031502	0.0379869	-1.68045
CXCL12	-3.02734	8.78374	-3.50835	0.0031571	0.0380247	-1.6825
TRPC7	2.07172	5.20676	3.50393	0.0031859	0.0381416	-1.69099
PPFIA4	2.34054	7.85201	3.50279	0.00319341	0.0381658	-1.69319
ZFP36L1	-2.02152	9.79783	-3.49421	0.00325019	0.0385327	-1.70967
LOC101928618	2.03503	4.63468	3.49268	0.0032604	0.0385327	-1.7126
PPP1R14B	-2.63871	9.82532	-3.47418	0.00338676	0.0395107	-1.74814
SLC24A4	2.45604	7.92121	3.47207	0.00340148	0.0395159	-1.75219
OSBPL3	-2.59787	7.62837	-3.47204	0.00340166	0.0395159	-1.75224
HS6ST2	2.18549	6.60897	3.47037	0.00341337	0.0396211	-1.75545
PEPD	-2.06946	8.81662	-3.46621	0.00344263	0.0396507	-1.76343
KRT12	2.34995	3.53869	3.46608	0.00344357	0.0396507	-1.76368
NAP1L3	-2.50835	4.8926	-3.45943	0.00349092	0.0398906	-1.77645
C1orf21	-2.12453	7.92098	-3.45138	0.00354913	0.0402228	-1.7919
MAGEB4	2.10805	4.48772	3.45077	0.00355364	0.0402228	-1.79308
FGD6	-2.35536	5.31168	-3.44445	0.00360009	0.0405291	-1.80521
HMCN2	-2.21319	6.20949	-3.44277	0.00361248	0.0406233	-1.80842
BEST4	2.1231	4.64437	3.43637	0.00366031	0.0408979	-1.82071
RIMKLA	2.29221	6.63851	3.42923	0.00371441	0.041309	-1.83441
AFDN-DT	2.01628	5.87192	3.42824	0.003722	0.0413478	-1.83632
LINC02297	3.09329	4.27425	3.42644	0.00373579	0.0414326	-1.83977
CA3	-3.11565	7.21466	-3.41729	0.00380666	0.041785	-1.85732
KIT	-2.38537	8.73772	-3.41333	0.00383776	0.0418729	-1.86491
ALDH1L2	-2.3261	7.03908	-3.41275	0.00384232	0.0419	-1.86602
RAD54L	-2.18293	7.79784	-3.40934	0.00386937	0.0419286	-1.87257
PON2	-2.74067	9.06389	-3.40818	0.00387855	0.0419774	-1.87478
OR13C4	2.11944	6.72278	3.40652	0.00389187	0.0420313	-1.87798
KISS1R	-2.4226	6.87155	-3.40511	0.0039031	0.0420404	-1.88068
MT1H	-2.4444	10.2767	-3.40484	0.00390527	0.0420404	-1.88119
FKBP1B	-2.83498	6.8094	-3.40209	0.00392745	0.0421449	-1.88648
ABHD15	-2.30593	5.84404	-3.40002	0.00394415	0.042224	-1.89044
LOC101929473	2.14017	4.64461	3.39365	0.00399608	0.0425115	-1.90265
MCUB	-2.35712	9.09189	-3.39081	0.00401951	0.0426562	-1.9081
CBX8	2.02944	5.62831	3.38798	0.00404295	0.0428599	-1.91353
JCHAIN	-3.3813	13.1034	-3.38235	0.00408997	0.0432901	-1.92432
LRRN1	2.38844	8.13891	3.37673	0.00413749	0.0434799	-1.9351
KCNK16	2.06558	5.53251	3.3757	0.00414625	0.0434799	-1.93707
GPR3	-2.06176	5.12499	-3.37539	0.00414885	0.0434799	-1.93766
IRS4	2.18334	7.91765	3.37039	0.00419167	0.0437696	-1.94724
CLUHP3	-2.07518	7.66237	-3.36761	0.00421569	0.0439313	-1.95257
TSPAN8	2.20531	5.3875	3.36643	0.00422594	0.0440045	-1.95483
EMC3-AS1	-2.16739	7.86979	-3.36164	0.00426773	0.0442431	-1.96401
ZBP1	-3.22187	7.1077	-3.36093	0.00427392	0.0442658	-1.96536
CYFIP1	-2.53392	9.93863	-3.36025	0.00427995	0.0442788	-1.96668
SNCA	-2.22504	9.6546	-3.35529	0.00432373	0.0444926	-1.97617
ADAT2	-2.02321	7.58578	-3.35469	0.00432905	0.0444964	-1.97732
S100A12	2.59122	15.9205	3.35048	0.00436663	0.0445586	-1.98538
TMEM263	-2.03844	9.53003	-3.34966	0.00437402	0.0445787	-1.98695
VANGL1	-2.38645	7.2556	-3.34694	0.00439848	0.0447028	-1.99216
ST8SIA3	2.25375	5.91029	3.34275	0.00443651	0.0449196	-2.00018
DNAH10	2.15278	9.88267	3.33435	0.00451374	0.0452136	-2.01627
GAB1	-2.10707	8.04853	-3.32972	0.00455684	0.0456001	-2.02513
MROH2A	2.24562	3.91083	3.32056	0.00464339	0.0458872	-2.04267
CCNF	-2.17498	7.25582	-3.31564	0.00469054	0.046092	-2.05208
NLRP12	2.08635	9.583	3.31146	0.00473097	0.0463314	-2.06008
PCDH12	2.15743	7.21589	3.30717	0.00477282	0.0466732	-2.06829
MT1HL1	-2.8952	11.1627	-3.30629	0.00478146	0.0467124	-2.06997
OCIAD2	-2.04942	9.43796	-3.30156	0.00482808	0.0469996	-2.07901
FHL5	2.4323	5.33915	3.29756	0.00486793	0.0472131	-2.08667
FAM155A-IT1	2.2336	4.15361	3.29574	0.00488615	0.0472773	-2.09015
PRKCH	-2.09995	7.25507	-3.2955	0.00488849	0.0472773	-2.0906
WNT5B	2.1678	5.29619	3.29249	0.00491878	0.0474111	-2.09635
RBMXL2	2.4151	5.14229	3.28441	0.00500112	0.047833	-2.11181
MYBL2	-2.01395	9.30719	-3.28103	0.00503593	0.0479873	-2.11827
ARHGEF12	-2.116	9.30067	-3.26999	0.00515132	0.0485648	-2.13937
C17orf98	2.49825	3.63556	3.26547	0.00519935	0.0487415	-2.148
TXNRD2	-2.05508	7.54788	-3.26286	0.00522723	0.0489067	-2.15298
RFX6	2.16457	5.7283	3.25956	0.00526268	0.0491524	-2.15927
PRDM13	2.14828	5.26503	3.25627	0.00529837	0.04944	-2.16557
GOLM1	-2.48249	5.06463	-3.25562	0.00530549	0.0494659	-2.16682
GPR141	2.11493	6.31351	3.24942	0.00537334	0.0497242	-2.17864
C11orf49	-2.13176	8.07741	-3.24558	0.00541589	0.0499589	-2.18598
LVRN	2.44591	4.53014	3.24511	0.0054211	0.0499842	-2.18688
TIMP1	-2.04753	10.6778	-3.24366	0.0054372	0.0500868	-2.18963
LILRA2	2.1784	11.7321	3.24092	0.00546792	0.0501549	-2.19488
FCN1	2.45024	13.8696	3.2371	0.0055109	0.0502835	-2.20216
SLC25A21	-3.32408	7.01208	-3.23147	0.00557488	0.0506441	-2.2129
TIMP4	-2.13601	5.39948	-3.23087	0.00558179	0.0506441	-2.21405
CRACD	-2.3576	7.38386	-3.23062	0.0055846	0.0506441	-2.21452
TSPAN13	-2.09338	11.782	-3.23054	0.00558556	0.0506441	-2.21468
SLC41A1	-2.44783	8.27691	-3.22829	0.00561139	0.0507414	-2.21897
RRAS	-2.26404	6.2409	-3.22751	0.00562039	0.0508001	-2.22046
TMLHE	-2.15414	6.95257	-3.22509	0.00564827	0.0509422	-2.22506
IL33	2.62854	4.84283	3.22406	0.00566026	0.0509549	-2.22703
GZMK	-2.31458	7.13137	-3.21828	0.00572768	0.0513592	-2.23805
VSTM4	2.11095	7.02005	3.21782	0.00573317	0.0513592	-2.23894
EPHX4	2.3901	4.29189	3.21349	0.00578427	0.0515651	-2.24719
LOC102724587	2.20994	7.01531	3.20992	0.00582677	0.0517155	-2.25399
PAQR9	-2.29605	6.50161	-3.20753	0.00585541	0.0517194	-2.25855
IGLL3P	-3.27187	13.7658	-3.20644	0.00586846	0.0517584	-2.26062
FUT1	-2.11471	7.52395	-3.20612	0.00587227	0.0517584	-2.26123
LUNAR1	2.62528	5.99523	3.20474	0.00588895	0.05186	-2.26386
E2F8	-2.0069	9.02847	-3.20428	0.00589447	0.05186	-2.26473
CXCL1	2.09672	9.62741	3.19533	0.00600363	0.0521832	-2.28179
PRDX4	-2.42182	11.995	-3.17007	0.0063225	0.0537053	-2.32987
LOC101927314	2.22966	4.34411	3.16902	0.00633619	0.0537633	-2.33188
LINC00382	2.13599	4.88494	3.16707	0.00636151	0.0539005	-2.33558
AQP3	-3.01891	10.0301	-3.16076	0.00644423	0.0542143	-2.34758
ZNF23	-2.51149	6.73089	-3.15295	0.00654823	0.05446	-2.36244
LINC01590	2.35293	4.73213	3.15286	0.00654943	0.05446	-2.36261
ACSBG1	-2.58197	6.22095	-3.14726	0.00662486	0.054842	-2.37324
TMEFF2	2.22775	10.7278	3.14544	0.00664962	0.0549343	-2.37671
LTF	2.45264	15.8501	3.14162	0.00670191	0.0552427	-2.38398
HLA-DPA1	-2.17278	12.2412	-3.14047	0.0067176	0.0552571	-2.38615
LILRA5	2.14309	9.71746	3.13981	0.00672675	0.0552997	-2.38741
PIR	-2.15389	7.54853	-3.12898	0.00687749	0.0558111	-2.40797
HLA-DPB1	-2.11144	11.1591	-3.1266	0.00691111	0.0560163	-2.4125
OR2S2	2.1177	6.29594	3.12437	0.00694274	0.0561824	-2.41673
COL17A1	2.16348	9.9764	3.12405	0.00694725	0.0561964	-2.41734
FAT1	2.13264	7.0329	3.11723	0.00704484	0.0565451	-2.43027
CLC	2.15236	14.0919	3.11276	0.00710958	0.0567566	-2.43876
ADA2	-2.02444	11.3285	-3.11268	0.00711081	0.0567566	-2.43892
SOX2-OT	2.6363	4.75185	3.10921	0.00716144	0.0570146	-2.4455
BMS1P20	-3.37696	10.0232	-3.10669	0.00719837	0.0571637	-2.45027
CLEC5A	2.00227	12.1812	3.10658	0.00720001	0.0571637	-2.45048
ADAM28	-2.95381	6.7192	-3.09732	0.00733765	0.0577547	-2.46803
PLEK2	-2.17499	7.2673	-3.09496	0.00737321	0.0578783	-2.47252
NME8	2.91298	8.96866	3.09137	0.00742746	0.0581232	-2.47931
LINC01828	2.6116	5.15461	3.08471	0.00752923	0.0585569	-2.49192
IFI27	-2.74381	7.12884	-3.07996	0.00760282	0.0588727	-2.50093
CATSPERG	2.319	4.02256	3.07931	0.00761284	0.05889	-2.50215
LOC284788	2.28441	4.13211	3.07714	0.00764668	0.0590146	-2.50626
VPREB3	-2.93854	7.41806	-3.07549	0.00767247	0.0591423	-2.50938
FUT8	-2.06694	8.86786	-3.07058	0.0077499	0.0594926	-2.51868
BPESC1	2.41504	4.19415	3.06868	0.00778004	0.0596332	-2.52228
SLC1A6	2.40472	4.90062	3.06783	0.00779349	0.0596909	-2.52388
SOWAHA	2.18799	5.03446	3.05595	0.00798503	0.0604692	-2.54636
FREM2	2.44051	4.54298	3.05259	0.00803998	0.0606943	-2.55271
CNN3	2.04918	9.08484	3.05258	0.00804005	0.0606943	-2.55272
PAX6	2.18935	4.76814	3.04982	0.00808553	0.0609046	-2.55794
CMPK2	-2.32638	9.23612	-3.04964	0.00808858	0.0609046	-2.55829
C12orf45	-2.34656	7.74161	-3.0495	0.00809082	0.0609046	-2.55855
PABPC4L	2.14372	5.93902	3.04808	0.00811434	0.0610133	-2.56123
ZCCHC24	-2.33437	7.57033	-3.04523	0.0081617	0.0613008	-2.56662
KIAA1211L	2.36741	9.0328	3.04301	0.0081987	0.06151	-2.5708
LOC100422212	2.0063	4.96961	3.04185	0.00821826	0.061572	-2.57301
ANO3	2.58881	4.86702	3.02857	0.00844391	0.0626073	-2.59807
SLITRK1	2.06838	4.27678	3.02663	0.00847742	0.062784	-2.60174
AKR1C2	-2.36696	9.52545	-3.02525	0.00850136	0.062892	-2.60435
BTN3A3	-2.07929	7.78522	-3.0145	0.00868978	0.0636325	-2.62462
LINC02347	2.10563	4.12299	3.00579	0.00884564	0.0641581	-2.64105
LOC100131496	2.08911	5.25826	2.99122	0.00911215	0.0653264	-2.66849
FCGR3B	2.03081	10.8404	2.98866	0.00915977	0.0654632	-2.6733
LOC403312	2.24917	4.48253	2.98529	0.00922296	0.0656889	-2.67965
SIX1	2.62482	6.20054	2.98269	0.00927194	0.0657476	-2.68455
DIRAS2	2.17139	5.58031	2.97981	0.00932651	0.0659492	-2.68997
TM4SF18	2.00292	6.53763	2.9774	0.00937241	0.066022	-2.6945
MIR4300HG	2.19725	5.54683	2.97722	0.00937583	0.066022	-2.69484
LINC02274	2.06234	5.48014	2.96937	0.00952686	0.066688	-2.70959
CD36	-3.06726	10.2677	-2.96545	0.00960323	0.0668733	-2.71697
GGTA1P	2.38431	11.8673	2.96519	0.00960831	0.0668733	-2.71745
LRP1B	2.12712	4.20589	2.94671	0.00997648	0.0682024	-2.75215
PPP1R16B	-2.02222	7.28842	-2.93982	0.0101174	0.0688855	-2.76509
TMEM235	2.05061	5.02677	2.92594	0.0104068	0.0701545	-2.7911
HPDL	-2.30575	6.3642	-2.92258	0.0104782	0.070375	-2.7974
LINC00616	2.08033	3.28091	2.92195	0.0104915	0.0703983	-2.79857
CD52	-2.02707	10.5604	-2.92108	0.0105101	0.0704048	-2.8002
ZNF222	-2.10834	6.64071	-2.9111	0.0107253	0.0712185	-2.81888
KCNMA1-AS1	2.03725	5.87523	2.91098	0.010728	0.0712185	-2.81912
CFAP300	2.19847	4.43243	2.91094	0.010729	0.0712185	-2.8192
LINC00551	2.494	3.64936	2.91029	0.0107432	0.0712701	-2.82042
POU3F2	2.4368	5.05944	2.90667	0.0108224	0.0714066	-2.82719
HOXC9	2.32954	5.15748	2.9062	0.0108326	0.0714405	-2.82805
APLNR	2.00606	5.05573	2.89971	0.0109764	0.0718267	-2.8402
ADAMTS9-AS2	2.03516	5.50188	2.89855	0.0110022	0.0719476	-2.84236
CCL5	-2.57048	9.4386	-2.89806	0.0110132	0.0719476	-2.84329
ABCC2	2.32424	6.6071	2.89126	0.0111661	0.0725025	-2.85598
FKBP11	-2.13376	12.2774	-2.88985	0.0111982	0.0725943	-2.85863
MAGEB6	2.4612	4.02218	2.88772	0.0112467	0.0727355	-2.8626
NRXN3	2.23809	6.02052	2.8806	0.0114102	0.0733789	-2.87589
C4orf45	2.00631	4.64392	2.87506	0.0115393	0.0738557	-2.88624
CPE	2.24502	5.53214	2.87045	0.0116475	0.0742187	-2.89483
P2RX5	-2.19387	8.76536	-2.85491	0.0120201	0.0756136	-2.92379
ODAPH	2.45692	4.74972	2.84172	0.0123454	0.0768693	-2.94834
TRIM58	-2.20475	7.66449	-2.84117	0.0123593	0.0768998	-2.94937
VSTM1	2.05961	10.6902	2.83656	0.0124752	0.0773433	-2.95795
PLAAT3	-2.86183	6.97511	-2.83481	0.0125193	0.0775216	-2.96119
FAM222A	2.03603	5.64801	2.83112	0.0126132	0.0779113	-2.96805
PCDH15	2.01998	4.39005	2.82984	0.0126458	0.0780891	-2.97042
CCDC141	2.087	5.73278	2.82875	0.0126737	0.0781895	-2.97245
ROPN1L	2.26197	7.90951	2.82713	0.0127154	0.078375	-2.97547
LOC100287387	2.11275	4.96167	2.81835	0.0129431	0.0791874	-2.99176
LINC02059	2.12514	3.9828	2.81575	0.0130112	0.0794697	-2.99658
IGLV1-44	-3.15818	9.7133	-2.80919	0.0131849	0.0800813	-3.00875
USP46-AS1	-2.09913	5.39316	-2.80477	0.0133033	0.0804017	-3.01696
URB1	-2.22963	7.19124	-2.79259	0.0136345	0.0816781	-3.03952
LINC00408	2.23536	6.04727	2.76482	0.01442	0.0843084	-3.09085
AQP4-AS1	2.07354	5.9274	2.75631	0.0146695	0.0852121	-3.10656
CLCA3P	2.23198	4.79594	2.75289	0.0147709	0.0856537	-3.11287
LINC02192	2.14956	4.60434	2.75005	0.0148554	0.0859603	-3.11809
TNFSF14	2.45222	7.37558	2.74152	0.0151128	0.0867136	-3.13381
ISL1	2.30876	6.39586	2.72305	0.015685	0.0887379	-3.1678
LOC101926915	2.1446	5.15034	2.72128	0.0157409	0.0888301	-3.17106
ATP8B2	-2.94698	7.94366	-2.71512	0.0159368	0.089448	-3.18236
EPHA3	2.09279	5.2925	2.71402	0.0159721	0.0895309	-3.18439
PLEKHO1	-2.69283	7.01523	-2.7066	0.0162118	0.0903979	-3.198
LINC01101	2.35787	5.92512	2.70328	0.0163201	0.0906754	-3.20408
PRTN3	-2.24811	12.3905	-2.70028	0.0164187	0.0910476	-3.20958
SELENOP	-2.10336	9.96752	-2.68304	0.0169967	0.0927392	-3.24117
OR6B1	2.16332	5.49639	2.68108	0.0170634	0.092967	-3.24474
ZNF99	2.57536	5.19637	2.67828	0.0171596	0.093234	-3.24987
SLAMF8	2.04309	7.64321	2.66826	0.0175073	0.0943105	-3.26817
CDH5	2.01361	5.48562	2.66783	0.0175226	0.0943174	-3.26896
TMPO-AS1	-2.06533	6.82238	-2.66292	0.0176957	0.0948224	-3.27792
LINC01799	2.23387	5.41637	2.65743	0.0178914	0.0953859	-3.28795
MGAT4EP	2.52225	3.17021	2.65261	0.0180647	0.0958708	-3.29673
LINC00558	2.03935	3.53308	2.64872	0.0182055	0.0962469	-3.30381
FAM86B3P	-2.26652	6.48416	-2.64181	0.0184591	0.0968115	-3.31641
CXXC5	-3.21396	9.15047	-2.64048	0.0185081	0.0970077	-3.31882
TNS3	-2.87438	8.27763	-2.63885	0.0185684	0.0972477	-3.32178
LINC00051	2.13452	4.22864	2.6331	0.0187831	0.0977967	-3.33225
OR5H1	2.2214	5.21697	2.58702	0.0205906	0.103435	-3.41578
LINC02523	2.05768	5.40349	2.58179	0.0208058	0.104126	-3.42522
CMA1	2.12308	6.06651	2.58175	0.0208077	0.104126	-3.4253
MZB1	-2.54331	10.792	-2.58032	0.0208667	0.10421	-3.42787
LSR	-2.1826	8.05014	-2.58027	0.0208688	0.10421	-3.42796
FGFBP2	-2.04699	7.59692	-2.57722	0.0209958	0.104478	-3.43347
NID1	-2.39056	7.55616	-2.57244	0.0211963	0.104859	-3.4421
PAK5	2.47592	4.84426	2.55871	0.0217827	0.106532	-3.46684
GULP1	2.25929	6.4193	2.54704	0.022293	0.108162	-3.48783
LINC00052	2.12069	4.76111	2.52935	0.0230887	0.11043	-3.51959
FCRLB	-2.10056	6.44917	-2.52029	0.0235065	0.11166	-3.53581
CD19	-2.22891	7.31568	-2.51424	0.0237894	0.112473	-3.54663
IGLV6-57	-3.08495	5.54254	-2.50412	0.0242705	0.113762	-3.56473
CPNE5	-2.30765	7.93652	-2.49406	0.0247573	0.115108	-3.58267
VNN3	2.39958	6.74657	2.48022	0.0254428	0.117081	-3.60733
RNASE6	-2.25074	9.28407	-2.47399	0.0257571	0.11786	-3.6184
ANKRD36BP2	-2.20401	8.52383	-2.47126	0.0258963	0.118107	-3.62326
HLA-DRA	-2.30327	12.0734	-2.46742	0.0260928	0.118745	-3.63008
FCRL5	-3.1989	8.01089	-2.45011	0.0269971	0.121193	-3.66078
MEOX2	2.05639	3.78928	2.43733	0.0276835	0.122988	-3.68339
PNOC	-2.22672	8.1354	-2.43129	0.0280133	0.123934	-3.69404
MAGEB18	2.34411	4.23867	2.42304	0.0284707	0.125107	-3.7086
ARHGEF26-AS1	2.0579	4.5767	2.40457	0.0295193	0.127625	-3.7411
IGHD	-2.06091	9.88617	-2.38016	0.0309617	0.131723	-3.7839
ITPR3	-2.4046	5.94322	-2.3794	0.0310078	0.131723	-3.78523
ERICH3-AS1	2.15327	4.7143	2.36336	0.0319932	0.134297	-3.81326
DCAF4L2	2.03071	4.88159	2.35474	0.0325346	0.135503	-3.82828
PTPRCAP	-2.36522	5.81446	-2.35247	0.0326786	0.135919	-3.83223
LINC00276	2.09198	6.24579	2.34986	0.0328454	0.136286	-3.83678
CPVL	-2.61809	10.4793	-2.34796	0.032967	0.136566	-3.84009
GNLY	-2.69547	8.51598	-2.34649	0.0330611	0.136843	-3.84264
DTNB-AS1	-2.73913	7.36551	-2.32886	0.0342132	0.139579	-3.87325
C12orf75	-2.00869	8.87614	-2.31904	0.0348711	0.14113	-3.89025
ISG20	-2.7348	9.2028	-2.31737	0.0349845	0.141381	-3.89315
IFNK	2.08023	4.05863	2.31655	0.0350395	0.141491	-3.89455
IGKC	-2.48292	12.9131	-2.31531	0.0351238	0.141604	-3.89669
GZMH	-2.59025	6.60931	-2.30902	0.035555	0.142643	-3.90757
LOC100505782	2.01954	4.12219	2.30825	0.0356074	0.142698	-3.90889
MYO1D	-2.57972	5.53316	-2.27516	0.0379584	0.148501	-3.96583
LOC100996325	2.43749	3.1505	2.27209	0.038184	0.149056	-3.97109
BTNL8	2.49861	6.49971	2.25002	0.0398417	0.152488	-4.00885
POU2AF1	-2.59493	10.4384	-2.24521	0.0402111	0.153553	-4.01703
GSTT1	-2.00255	6.947	-2.23633	0.0409029	0.155021	-4.03216
TNNI2	2.02286	5.68003	2.22344	0.0419265	0.157363	-4.05406
ENPP5	-2.41396	4.21109	-2.18085	0.0454801	0.165736	-4.12597
TECRL	2.10077	5.25071	2.16655	0.0467347	0.168464	-4.14997
