# Supplementary material for: Identification of Key Genes and Pathways in Myeloma side population cells by Bioinformatics Analysis
Source: Int J Med Sci. 2020 Jul 25;17(14):2063–76. doi: 10.7150/ijms.48244 (PMC7484674; doi:10.7150/ijms.48244)
Supplement: Supplementary file 2 — Supplementary raw data and code. [file ijmsv17p2063s2.zip › Raw data and code/1. GEO_Dataset/GSE109651_series_matrix/diff/DEG_down.xls.xls]

## Sheet: down
	logFC	AveExpr	t	P.Value	adj.P.Val	B
SLC27A5	-2.68463	6.64123	-9.70438	7.22562e-08	0.0014577	7.96866
RBFA	-3.40105	6.81207	-7.37866	2.25876e-06	0.0116394	5.01468
GFI1B	-4.61643	6.46818	-6.87418	5.20825e-06	0.0116394	4.26663
ECI2	-3.09947	9.31724	-6.79923	5.91373e-06	0.0116394	4.15201
PTK2	-3.84193	6.76109	-6.68005	7.24906e-06	0.0116394	3.96786
RPS6KL1	-2.65776	6.48855	-6.67289	7.33861e-06	0.0116394	3.95674
LRRC45	-2.56175	6.61175	-6.63857	7.7848e-06	0.0116394	3.90324
PRDX2	-3.26851	13.0804	-6.59763	8.3544e-06	0.0116394	3.83918
ATIC	-2.4768	10.2722	-6.49944	9.90556e-06	0.0116394	3.68442
TMEM201	-2.50202	7.75658	-6.4229	1.1322e-05	0.0116394	3.56272
PIEZO1	-2.16567	9.92903	-6.35044	1.28591e-05	0.0116394	3.4466
NME4	-2.24801	10.4436	-6.20298	1.66983e-05	0.0116394	3.20771
RHOBTB3	-2.33288	8.73166	-6.12092	1.93365e-05	0.0116394	3.07324
QTRT1	-3.66341	7.5641	-6.11423	1.95699e-05	0.0116394	3.06223
HES6	-3.94889	8.02886	-6.06341	2.14421e-05	0.0116394	2.97835
BOLA3	-2.60887	11.4992	-6.05573	2.17408e-05	0.0116394	2.96564
PCCB	-2.54349	10.1252	-6.02219	2.30974e-05	0.0116394	2.91001
UCP2	-2.19986	12.0078	-5.91247	2.81849e-05	0.0116394	2.7268
AHSP	-4.03221	11.866	-5.89099	2.93105e-05	0.0116394	2.69071
PLK1	-2.55726	6.59594	-5.85869	3.10926e-05	0.0116394	2.63629
SEMA4C	-2.36895	9.34887	-5.84601	3.18227e-05	0.0116394	2.61488
HMBS	-3.15436	10.8112	-5.81408	3.37408e-05	0.0116394	2.56087
TFR2	-4.13405	9.12865	-5.80858	3.4083e-05	0.0116394	2.55155
ADD2	-5.10685	8.21751	-5.79899	3.46889e-05	0.0116394	2.53528
IDH2	-2.05708	11.5997	-5.79406	3.50044e-05	0.0116394	2.52692
BLVRB	-3.20267	12.2437	-5.77737	3.60955e-05	0.0116394	2.49857
TFRC	-2.39626	13.8234	-5.76696	3.67938e-05	0.0116394	2.48087
KEL	-3.91795	7.3509	-5.75441	3.76546e-05	0.0116394	2.4595
SLC6A8	-3.54201	7.79393	-5.75222	3.7807e-05	0.0116394	2.45577
CD99	-2.20516	10.9993	-5.72321	3.98866e-05	0.0116394	2.40627
MECR	-2.67096	7.27782	-5.65805	4.50022e-05	0.0116394	2.29463
NUBP2	-2.52005	7.7077	-5.6148	4.87709e-05	0.0121146	2.22015
CYTL1	-3.91342	7.7345	-5.6126	4.8971e-05	0.0121146	2.21636
SSBP3	-2.49202	8.55789	-5.60771	4.94191e-05	0.0121146	2.20792
DLEU1	-2.28682	9.31258	-5.60314	4.9842e-05	0.0121146	2.20002
AKR1C3	-4.60742	10.3283	-5.59542	5.05639e-05	0.0121438	2.1867
TAL1	-3.8345	9.61492	-5.51399	5.88823e-05	0.0128981	2.04546
LRP1	-2.12438	6.50521	-5.45294	6.60427e-05	0.013265	1.93892
CYB5A	-2.08924	9.44511	-5.44526	6.70048e-05	0.013265	1.92548
ALAS2	-4.42429	8.33825	-5.44058	6.75993e-05	0.013265	1.91727
PRXL2B	-2.9003	7.95003	-5.35649	7.92486e-05	0.0133362	1.76947
GRTP1	-4.01066	6.12806	-5.33942	8.18581e-05	0.0133362	1.73932
KANK2	-2.13355	8.61966	-5.33445	8.26344e-05	0.0133362	1.73054
APOC1	-4.14491	9.01854	-5.32062	8.48341e-05	0.0133362	1.70609
ADGRA3	-3.08687	6.68302	-5.3203	8.48854e-05	0.0133362	1.70553
NLE1	-2.3019	6.6464	-5.29597	8.89069e-05	0.0133362	1.66244
EPB42	-4.97403	8.58158	-5.28903	9.00909e-05	0.0133362	1.65012
UROS	-2.23113	10.0701	-5.27663	9.22449e-05	0.0133362	1.62812
ASPM	-2.00273	9.7953	-5.27493	9.25444e-05	0.0133362	1.6251
SPTA1	-4.61684	8.83476	-5.2743	9.2656e-05	0.0133362	1.62398
EPCAM	-4.21276	9.41226	-5.25753	9.56677e-05	0.0134056	1.59418
REXO2	-2.38683	11.7491	-5.25345	9.64169e-05	0.0134056	1.58691
FECH	-2.50022	10.4738	-5.20926	0.000104919	0.0134056	1.50816
UBAC1	-2.89031	9.6454	-5.20882	0.000105007	0.0134056	1.50738
CR1L	-3.50917	6.962	-5.20112	0.000106568	0.0134056	1.49363
CLCN4	-3.85035	6.33278	-5.1965	0.000107516	0.0134056	1.48537
SLC38A5	-2.51497	8.49727	-5.18313	0.000110308	0.0134056	1.46146
KLF1	-3.49859	8.94899	-5.18078	0.000110807	0.0134056	1.45725
TUBB2A	-3.26242	11.0275	-5.16607	0.000113979	0.0134056	1.43093
PNPLA4	-2.25301	8.33215	-5.15511	0.000116406	0.0134056	1.41128
SLC25A15	-2.61694	9.03309	-5.13276	0.000121519	0.0134056	1.37117
AGPAT5	-2.09372	9.83673	-5.12933	0.000122323	0.0134056	1.36501
MRPL3	-2.17914	11.6271	-5.12694	0.000122888	0.0134056	1.36071
PARVB	-2.00656	8.72917	-5.09278	0.000131253	0.0134056	1.29925
KIFC1	-2.69701	8.31451	-5.09153	0.000131569	0.0134056	1.29701
PIK3R2	-2.70235	9.61399	-5.08396	0.000133507	0.0134056	1.28335
PAICS	-2.44506	11.2546	-5.08071	0.000134346	0.0134173	1.2775
ALDH5A1	-4.80505	7.23225	-5.05663	0.000140748	0.0135552	1.23403
CA1	-3.90051	12.8346	-5.05615	0.000140877	0.0135552	1.23317
PRKAR2B	-3.31608	10.0297	-5.04662	0.000143498	0.0135552	1.21595
ST6GALNAC1	-3.79922	6.22731	-5.04144	0.000144947	0.0135552	1.20657
TOP2A	-2.01925	11.5678	-5.03296	0.000147347	0.0135552	1.19123
NUP210	-2.12188	9.94159	-5.01841	0.000151558	0.0135552	1.1649
ALDH1A1	-3.13591	8.79669	-4.9914	0.000159715	0.0135552	1.11591
CDH1	-4.59729	8.08676	-4.97568	0.00016467	0.0135552	1.08735
HLTF	-2.06916	9.99561	-4.96997	0.000166508	0.0135552	1.07697
NME1	-2.31148	11.5985	-4.96958	0.000166634	0.0135552	1.07626
NEDD4L	-2.2832	8.36819	-4.9462	0.000174389	0.013654	1.03373
ALDH18A1	-2.04528	10.2064	-4.94333	0.000175366	0.013654	1.0285
MYL4	-2.91037	10.0882	-4.94275	0.000175567	0.013654	1.02744
CCNB2	-2.02485	11.0031	-4.93107	0.000179609	0.013654	1.00615
STRBP	-2.03233	9.81463	-4.90992	0.000187174	0.0137262	0.967557
XK	-3.90565	9.14576	-4.89393	0.000193109	0.0137262	0.938349
ENO2	-3.20843	6.67864	-4.88971	0.000194706	0.0137262	0.930643
AMMECR1	-2.72517	10.299	-4.88794	0.000195381	0.0137262	0.927405
RHD	-3.88158	7.49712	-4.87877	0.000198917	0.0137262	0.91062
ENDOG	-3.58095	6.60281	-4.8761	0.000199957	0.0137262	0.905742
CTSW	-2.54649	7.61021	-4.86468	0.000204475	0.0137262	0.884829
GPS1	-2.67229	7.65717	-4.85269	0.000209331	0.0137565	0.862863
CDKN3	-2.18129	10.1154	-4.84606	0.000212068	0.0137565	0.8507
SPINK2	-2.267	8.40572	-4.83861	0.000215185	0.0138695	0.837042
KCNH2	-2.68903	9.91416	-4.82518	0.000220927	0.0140157	0.812386
IGHM	-4.11682	11.0669	-4.79501	0.000234411	0.0142904	0.756909
CD320	-3.0644	6.84395	-4.79336	0.000235174	0.0142904	0.753867
FEN1	-2.27106	11.6484	-4.76389	0.000249206	0.0144992	0.699583
PPOX	-2.0157	10.0567	-4.75337	0.000254421	0.0144992	0.680183
IGLL1	-2.67285	9.03653	-4.75337	0.000254422	0.0144992	0.680177
H2BW4P	-2.434	5.34419	-4.74374	0.000259296	0.0145945	0.6624
MYH10	-3.03767	9.63272	-4.73138	0.000265689	0.0146803	0.639576
NMU	-3.38489	9.28084	-4.72634	0.000268346	0.0146908	0.630252
HSD17B8	-2.80443	9.23406	-4.72566	0.000268708	0.0146908	0.628988
RHAG	-3.90444	10.0986	-4.71232	0.000275872	0.0147954	0.604331
JUP	-2.30684	6.87523	-4.68376	0.000291887	0.0151376	0.551438
LIPA	-2.1089	11.0128	-4.68182	0.00029301	0.0151426	0.547841
LINC02615	-2.31654	6.85828	-4.6733	0.000297988	0.0151426	0.532048
APOBEC3B	-2.36811	11.059	-4.65574	0.000308527	0.015553	0.499462
ABCC4	-2.66169	8.63241	-4.65473	0.000309148	0.015553	0.497577
SPTB	-2.7454	7.93171	-4.5516	0.00037941	0.0168225	0.305494
CAD	-3.08013	7.48483	-4.55007	0.000380568	0.0168368	0.302635
MIPEPP3	-2.05743	8.30825	-4.54847	0.000381781	0.0168535	0.299649
TLR7	-2.05239	6.01192	-4.54161	0.000387029	0.0170479	0.286839
MEST	-2.40619	9.95215	-4.53409	0.000392875	0.017175	0.272773
CDC20	-2.48383	9.76592	-4.52791	0.000397742	0.0171882	0.261219
POC1A	-2.74963	7.67827	-4.52048	0.00040368	0.0171986	0.247314
FGFR3	-3.53861	7.00315	-4.51498	0.000408131	0.0171986	0.237025
AAAS	-2.21167	6.64101	-4.51262	0.000410059	0.0171986	0.232602
SLC39A8	-2.15432	11.6378	-4.50874	0.000413242	0.0172604	0.225344
CEP72	-2.42053	6.18139	-4.49627	0.000423662	0.0173208	0.201975
PIF1	-2.81516	6.81981	-4.48273	0.000435273	0.017423	0.176599
AK1	-3.59379	8.34108	-4.47601	0.000441158	0.0175184	0.163995
IARS1	-2.03753	11.9166	-4.47104	0.000445564	0.0175184	0.154667
TUBB6	-2.63797	9.99599	-4.4692	0.000447207	0.0175184	0.151212
RTL8A	-2.0077	6.36706	-4.4646	0.00045134	0.0176119	0.142577
SMIM1	-2.83963	7.9917	-4.45441	0.000460627	0.0177724	0.123458
KIF26A	-2.72269	7.53758	-4.45048	0.000464264	0.0177724	0.116077
RITA1	-2.08639	8.00764	-4.44655	0.000467938	0.0178453	0.108678
SREBF1	-3.09301	7.41275	-4.44353	0.00047077	0.0178857	0.103013
SELENBP1	-3.22375	8.21819	-4.43367	0.000480157	0.0179772	0.0844779
NDC80	-2.23322	8.8772	-4.42839	0.000485265	0.0180956	0.0745443
DHRS11	-2.92106	7.13102	-4.42311	0.000490418	0.0181979	0.0646287
ST6GALNAC4	-2.18009	8.7685	-4.42169	0.000491815	0.0181979	0.0619577
ENG	-3.01513	7.33017	-4.41657	0.000496894	0.0181979	0.0523113
SLC4A1	-3.56066	10.6084	-4.41465	0.000498808	0.0181979	0.048702
SMIM5	-2.42076	7.57433	-4.40758	0.00050593	0.0181979	0.035392
LINC01278	-2.06691	6.37903	-4.40571	0.000507824	0.0181979	0.0318847
FHL2	-2.59227	8.60275	-4.40334	0.000510248	0.0181979	0.0274134
DLGAP5	-2.31067	9.93563	-4.40128	0.000512362	0.0181979	0.0235311
HBQ1	-4.55949	6.79822	-4.39885	0.000514865	0.0182546	0.0189555
CHEK2	-2.36498	7.61859	-4.38278	0.000531737	0.0186237	-0.0113185
CAPRIN2	-2.22352	9.5664	-4.37732	0.0005376	0.0186728	-0.0216154
DANCR	-2.92087	10.6269	-4.37374	0.000541472	0.0186949	-0.0283537
NFIA	-3.04676	9.3249	-4.34732	0.000571001	0.0190258	-0.078214
MAL	-3.52842	8.1811	-4.34585	0.000572692	0.0190258	-0.080992
IFT43	-2.52498	7.35267	-4.34074	0.000578598	0.0190258	-0.0906267
CHST2	-2.1578	8.84038	-4.34021	0.000579215	0.0190258	-0.0916274
ACKR1	-2.52413	5.73977	-4.33966	0.000579855	0.0190258	-0.0926637
CNRIP1	-2.93498	9.211	-4.3365	0.000583562	0.0190386	-0.0986489
NFATC2	-2.2491	8.12406	-4.33578	0.000584406	0.0190386	-0.100006
GSPT2	-2.65931	6.89016	-4.32229	0.000600482	0.0190958	-0.125489
HBD	-3.63816	13.0484	-4.31832	0.000605304	0.0190958	-0.133
GYPA	-3.95461	9.36053	-4.31824	0.000605396	0.0190958	-0.133142
ZNF827	-2.33505	8.55274	-4.31687	0.000607071	0.0190958	-0.135738
MTSS1	-2.23652	9.60677	-4.31377	0.000610874	0.0191402	-0.141603
CDC25C	-2.11513	7.38377	-4.3129	0.000611948	0.0191402	-0.143252
HBM	-4.60209	10.6831	-4.31019	0.000615288	0.0191852	-0.148363
ANKH	-2.83926	8.38209	-4.30935	0.000616329	0.019188	-0.149952
IGLJ3	-3.65632	10.1147	-4.29989	0.000628185	0.0193538	-0.167845
PDIA4	-2.12883	11.3915	-4.29975	0.00062837	0.0193538	-0.168123
UBE2T	-2.03861	8.78053	-4.29029	0.000640463	0.0194357	-0.186025
CTSE	-3.01738	9.10193	-4.2768	0.000658116	0.0196986	-0.211562
ERGIC1	-2.16798	11.107	-4.27441	0.000661296	0.0197006	-0.216088
SEC14L4	-2.60132	8.43291	-4.2592	0.000681906	0.0199663	-0.244913
BIN1	-2.60713	7.04675	-4.2504	0.000694119	0.0200045	-0.261586
PBK	-2.28336	8.36368	-4.24313	0.000704393	0.0200552	-0.275385
BCAT1	-2.17184	9.71414	-4.24213	0.000705818	0.0200552	-0.277283
ITM2A	-2.50862	11.0281	-4.2288	0.00072508	0.0202984	-0.302573
RIPOR3	-3.08157	8.20073	-4.22793	0.00072636	0.0202984	-0.304229
CPOX	-2.82796	10.4259	-4.2257	0.000729629	0.0202984	-0.308446
EPDR1	-2.26177	8.48375	-4.22171	0.000735536	0.0203021	-0.316021
MOB1B	-2.31567	9.51299	-4.20811	0.000756043	0.0206392	-0.341848
YBX3	-2.13507	12.9923	-4.19623	0.000774428	0.0209991	-0.364416
RFESD	-2.35679	8.70512	-4.19347	0.000778767	0.0210101	-0.369663
MYOM2	-2.23306	6.34095	-4.19294	0.000779605	0.0210101	-0.370674
CDK4	-2.04486	10.987	-4.19285	0.000779745	0.0210101	-0.370842
MACROD1	-2.59544	7.26869	-4.18792	0.00078757	0.0211182	-0.380221
LBH	-2.61893	8.94826	-4.18786	0.000787653	0.0211182	-0.380321
C11orf96	-2.40284	9.32982	-4.17351	0.000810885	0.021412	-0.407624
PAFAH1B3	-2.72951	8.38185	-4.16987	0.000816884	0.0215107	-0.414546
FLT3LG	-2.47402	5.04935	-4.1668	0.000821974	0.0215107	-0.420381
CLIC3	-2.5143	5.46754	-4.15978	0.000833749	0.0216016	-0.433741
LMNB2	-2.13358	8.54219	-4.15447	0.000842756	0.0217414	-0.443833
ANK1	-3.68174	9.35859	-4.15147	0.000847894	0.0217903	-0.449543
HMGN5	-2.26168	10.2706	-4.14747	0.000854811	0.0219123	-0.457174
KRT13	-3.30522	6.42339	-4.13064	0.000884482	0.0221841	-0.489223
GAD1	-3.0749	7.43028	-4.12455	0.000895474	0.022287	-0.500823
C17orf99	-2.49187	7.93639	-4.11164	0.000919241	0.0225848	-0.525427
BYSL	-2.2921	7.34106	-4.11124	0.000919974	0.0225848	-0.526176
MPP6	-2.07579	6.51937	-4.10422	0.000933186	0.0227789	-0.539568
DEPP1	-2.99279	6.14813	-4.10315	0.000935209	0.0227861	-0.541602
MFHAS1	-3.31457	8.55666	-4.0978	0.000945421	0.022938	-0.551803
NUDT1	-2.63116	8.91591	-4.09611	0.00094868	0.0229756	-0.555035
PKLR	-3.70248	8.25558	-4.08768	0.000965062	0.0230458	-0.571115
C1orf198	-2.62029	7.94243	-4.0855	0.000969338	0.0231048	-0.575267
C1orf112	-2.29039	6.52082	-4.08514	0.000970049	0.0231048	-0.575955
DMTN	-2.25135	7.77708	-4.07486	0.00099052	0.02319	-0.595569
GAS2L1	-2.54755	8.1638	-4.07262	0.00099504	0.0232337	-0.599845
OIP5	-2.17205	8.86031	-4.05624	0.00102874	0.0234751	-0.631124
CDK1	-2.19271	10.3945	-4.04241	0.00105808	0.0237349	-0.657539
PRMT6	-2.19477	7.32943	-4.03567	0.00107268	0.0238067	-0.670406
TRIM10	-2.47229	9.07903	-4.03403	0.00107626	0.023814	-0.673538
ADARB1	-3.01578	5.87419	-4.02536	0.00109543	0.0238653	-0.690114
TRAF4	-2.1461	7.58599	-4.02311	0.00110045	0.023882	-0.69441
CDC42BPA	-2.57207	9.67014	-4.02264	0.00110151	0.023882	-0.695314
CCDC167	-2.11557	9.45332	-4.01725	0.00111366	0.0240173	-0.705611
MPL	-2.11663	6.02559	-4.01255	0.00112437	0.0240617	-0.714604
CEP85	-2.10014	7.81821	-4.01202	0.00112558	0.0240617	-0.715611
SLC37A4	-2.31946	8.95576	-4.0103	0.00112953	0.0240617	-0.718901
FAXDC2	-2.05833	9.12792	-4.0053	0.00114109	0.0241626	-0.728461
CPXM1	-2.82523	7.26282	-4.00428	0.00114347	0.0241626	-0.73042
CHAC2	-2.02993	9.61352	-3.99262	0.00117094	0.0244321	-0.752711
GYPB	-2.92787	9.63141	-3.98441	0.00119071	0.0244473	-0.768432
DEPDC1B	-2.88416	8.74957	-3.97779	0.00120687	0.0245172	-0.781089
MAGEH1	-2.9219	7.21412	-3.97278	0.00121927	0.0245172	-0.790687
IFT74	-2.32359	7.71077	-3.97274	0.00121936	0.0245172	-0.790753
NT5M	-2.83392	6.04041	-3.96287	0.00124415	0.0248265	-0.809655
TANC1	-2.48933	7.48816	-3.96219	0.00124588	0.0248276	-0.810958
ARL9	-2.1872	6.74867	-3.95712	0.00125883	0.0249073	-0.820661
PXN-AS1	-2.64031	6.87127	-3.95527	0.00126359	0.024943	-0.824211
RBPMS2	-3.00327	6.24459	-3.95279	0.00126998	0.0249925	-0.828943
TSPAN17	-2.20547	9.45873	-3.94454	0.00129155	0.0251024	-0.844753
PLAAT4	-2.03217	8.70326	-3.94453	0.00129158	0.0251024	-0.844774
PLPP4	-2.18586	6.88289	-3.93192	0.00132522	0.0254632	-0.868917
IL27RA	-2.7143	7.6355	-3.93056	0.00132893	0.0254847	-0.871541
ACAA2	-2.1314	9.5474	-3.9245	0.00134546	0.025631	-0.883143
ZNF416	-2.44204	6.47868	-3.92342	0.00134842	0.0256632	-0.885207
IGK	-3.05915	8.20542	-3.9167	0.00136705	0.0257266	-0.898089
MINPP1	-3.69021	8.84517	-3.90121	0.00141098	0.026036	-0.927779
YPEL4	-3.23759	6.18787	-3.89962	0.00141558	0.0260647	-0.930828
PRMT7	-2.73897	5.51427	-3.89429	0.00143108	0.0261272	-0.94105
PKIG	-2.57347	9.03543	-3.89173	0.00143859	0.0261888	-0.945967
TUBG2	-2.32524	6.6047	-3.87169	0.00149872	0.0269685	-0.984393
CA2	-2.60065	11.5419	-3.87131	0.00149988	0.0269685	-0.985122
APOL3	-3.1345	6.47966	-3.87019	0.00150333	0.0269823	-0.987275
HEMGN	-3.94878	9.288	-3.86188	0.00152907	0.0272466	-1.00321
ACOX2	-2.21207	6.06977	-3.86024	0.00153423	0.0272466	-1.00637
TTYH2	-2.26489	7.28458	-3.84678	0.00157703	0.0274979	-1.03219
LOC100506691	-2.02706	5.05775	-3.80361	0.00172266	0.0288362	-1.11506
ALKBH3	-3.05203	7.4455	-3.78675	0.00178317	0.0292231	-1.14744
TLCD4	-2.4615	9.29624	-3.7647	0.00186556	0.0300572	-1.1898
HBZ	-2.54551	6.24773	-3.747	0.00193445	0.0304528	-1.2238
DPH2	-2.00462	8.33863	-3.74139	0.00195681	0.0305335	-1.23458
KRT6A	-2.05151	3.85817	-3.73763	0.00197195	0.0305546	-1.2418
MANF	-2.05351	11.5861	-3.73053	0.00200089	0.0308417	-1.25546
NPR3	-2.42336	7.37964	-3.72489	0.00202414	0.0310296	-1.26629
LOC105377276	-2.35194	6.58698	-3.71507	0.0020653	0.0313376	-1.28516
AVEN	-2.30097	8.18238	-3.69826	0.00213774	0.0318986	-1.31747
NAP1L5	-2.18968	8.28471	-3.69244	0.00216343	0.0320476	-1.32867
SMARCAL1	-2.1737	8.19565	-3.69161	0.0021671	0.0320476	-1.33025
CDK6	-2.33039	11.1627	-3.69132	0.00216838	0.0320476	-1.33081
NT5DC2	-3.0143	7.30148	-3.67619	0.00223674	0.0324392	-1.35989
TF	-2.69157	7.16125	-3.66139	0.00230573	0.0329321	-1.38835
HSPB1	-2.27817	9.67021	-3.65404	0.00234077	0.033193	-1.40249
HJURP	-2.46157	8.31976	-3.65049	0.00235785	0.0332906	-1.4093
GMPR	-2.50242	7.82028	-3.64649	0.00237729	0.0334445	-1.41699
CCDC50	-2.15345	9.55988	-3.64367	0.00239112	0.0335689	-1.42242
AHNAK	-2.17498	10.2315	-3.64299	0.00239446	0.0335923	-1.42373
B9D1	-2.22169	7.72342	-3.63566	0.00243072	0.0338656	-1.43781
RPP40	-2.16773	8.88597	-3.634	0.00243903	0.0338953	-1.441
CRIP1	-2.65198	9.39388	-3.62132	0.00250338	0.0341932	-1.46539
LIG1	-2.09337	9.50528	-3.61108	0.00255655	0.0344068	-1.48507
ALDH1A3	-2.32542	5.34597	-3.60667	0.00257979	0.0346062	-1.49354
LINC01133	-2.43315	7.47959	-3.60122	0.00260883	0.0347396	-1.50402
NDC1	-2.27755	9.77121	-3.59831	0.00262445	0.0348839	-1.50961
ZNF584	-2.0697	6.86313	-3.5951	0.00264181	0.0349794	-1.51578
SLC10A4	-3.0161	6.96582	-3.59191	0.00265918	0.0350859	-1.52192
ZXDB	-2.01651	7.24525	-3.58856	0.00267755	0.0352065	-1.52836
PARS2	-2.23888	6.15006	-3.56993	0.00278197	0.0359072	-1.56417
PPP1R14A	-2.59997	5.41659	-3.56836	0.00279097	0.0359266	-1.56719
NUDT12	-2.60662	5.71679	-3.54867	0.00290613	0.0366886	-1.60503
SERPINF1	-2.02075	6.70266	-3.54347	0.00293734	0.0368519	-1.61502
GATA1	-2.5932	8.47264	-3.51777	0.00309662	0.0376333	-1.66441
ZNF215	-3.29778	7.27651	-3.51408	0.00312016	0.0378055	-1.67149
CD3D	-2.52055	8.13189	-3.511	0.00313995	0.0379415	-1.6774
CDCA8	-2.10173	9.15596	-3.50942	0.0031502	0.0379869	-1.68045
CXCL12	-3.02734	8.78374	-3.50835	0.0031571	0.0380247	-1.6825
ZFP36L1	-2.02152	9.79783	-3.49421	0.00325019	0.0385327	-1.70967
PPP1R14B	-2.63871	9.82532	-3.47418	0.00338676	0.0395107	-1.74814
OSBPL3	-2.59787	7.62837	-3.47204	0.00340166	0.0395159	-1.75224
PEPD	-2.06946	8.81662	-3.46621	0.00344263	0.0396507	-1.76343
NAP1L3	-2.50835	4.8926	-3.45943	0.00349092	0.0398906	-1.77645
C1orf21	-2.12453	7.92098	-3.45138	0.00354913	0.0402228	-1.7919
FGD6	-2.35536	5.31168	-3.44445	0.00360009	0.0405291	-1.80521
HMCN2	-2.21319	6.20949	-3.44277	0.00361248	0.0406233	-1.80842
CA3	-3.11565	7.21466	-3.41729	0.00380666	0.041785	-1.85732
KIT	-2.38537	8.73772	-3.41333	0.00383776	0.0418729	-1.86491
ALDH1L2	-2.3261	7.03908	-3.41275	0.00384232	0.0419	-1.86602
RAD54L	-2.18293	7.79784	-3.40934	0.00386937	0.0419286	-1.87257
PON2	-2.74067	9.06389	-3.40818	0.00387855	0.0419774	-1.87478
KISS1R	-2.4226	6.87155	-3.40511	0.0039031	0.0420404	-1.88068
MT1H	-2.4444	10.2767	-3.40484	0.00390527	0.0420404	-1.88119
FKBP1B	-2.83498	6.8094	-3.40209	0.00392745	0.0421449	-1.88648
ABHD15	-2.30593	5.84404	-3.40002	0.00394415	0.042224	-1.89044
MCUB	-2.35712	9.09189	-3.39081	0.00401951	0.0426562	-1.9081
JCHAIN	-3.3813	13.1034	-3.38235	0.00408997	0.0432901	-1.92432
GPR3	-2.06176	5.12499	-3.37539	0.00414885	0.0434799	-1.93766
CLUHP3	-2.07518	7.66237	-3.36761	0.00421569	0.0439313	-1.95257
EMC3-AS1	-2.16739	7.86979	-3.36164	0.00426773	0.0442431	-1.96401
ZBP1	-3.22187	7.1077	-3.36093	0.00427392	0.0442658	-1.96536
CYFIP1	-2.53392	9.93863	-3.36025	0.00427995	0.0442788	-1.96668
SNCA	-2.22504	9.6546	-3.35529	0.00432373	0.0444926	-1.97617
ADAT2	-2.02321	7.58578	-3.35469	0.00432905	0.0444964	-1.97732
TMEM263	-2.03844	9.53003	-3.34966	0.00437402	0.0445787	-1.98695
VANGL1	-2.38645	7.2556	-3.34694	0.00439848	0.0447028	-1.99216
GAB1	-2.10707	8.04853	-3.32972	0.00455684	0.0456001	-2.02513
CCNF	-2.17498	7.25582	-3.31564	0.00469054	0.046092	-2.05208
MT1HL1	-2.8952	11.1627	-3.30629	0.00478146	0.0467124	-2.06997
OCIAD2	-2.04942	9.43796	-3.30156	0.00482808	0.0469996	-2.07901
PRKCH	-2.09995	7.25507	-3.2955	0.00488849	0.0472773	-2.0906
MYBL2	-2.01395	9.30719	-3.28103	0.00503593	0.0479873	-2.11827
ARHGEF12	-2.116	9.30067	-3.26999	0.00515132	0.0485648	-2.13937
TXNRD2	-2.05508	7.54788	-3.26286	0.00522723	0.0489067	-2.15298
GOLM1	-2.48249	5.06463	-3.25562	0.00530549	0.0494659	-2.16682
C11orf49	-2.13176	8.07741	-3.24558	0.00541589	0.0499589	-2.18598
TIMP1	-2.04753	10.6778	-3.24366	0.0054372	0.0500868	-2.18963
SLC25A21	-3.32408	7.01208	-3.23147	0.00557488	0.0506441	-2.2129
TIMP4	-2.13601	5.39948	-3.23087	0.00558179	0.0506441	-2.21405
CRACD	-2.3576	7.38386	-3.23062	0.0055846	0.0506441	-2.21452
TSPAN13	-2.09338	11.782	-3.23054	0.00558556	0.0506441	-2.21468
SLC41A1	-2.44783	8.27691	-3.22829	0.00561139	0.0507414	-2.21897
RRAS	-2.26404	6.2409	-3.22751	0.00562039	0.0508001	-2.22046
TMLHE	-2.15414	6.95257	-3.22509	0.00564827	0.0509422	-2.22506
GZMK	-2.31458	7.13137	-3.21828	0.00572768	0.0513592	-2.23805
PAQR9	-2.29605	6.50161	-3.20753	0.00585541	0.0517194	-2.25855
IGLL3P	-3.27187	13.7658	-3.20644	0.00586846	0.0517584	-2.26062
FUT1	-2.11471	7.52395	-3.20612	0.00587227	0.0517584	-2.26123
E2F8	-2.0069	9.02847	-3.20428	0.00589447	0.05186	-2.26473
PRDX4	-2.42182	11.995	-3.17007	0.0063225	0.0537053	-2.32987
AQP3	-3.01891	10.0301	-3.16076	0.00644423	0.0542143	-2.34758
ZNF23	-2.51149	6.73089	-3.15295	0.00654823	0.05446	-2.36244
ACSBG1	-2.58197	6.22095	-3.14726	0.00662486	0.054842	-2.37324
HLA-DPA1	-2.17278	12.2412	-3.14047	0.0067176	0.0552571	-2.38615
PIR	-2.15389	7.54853	-3.12898	0.00687749	0.0558111	-2.40797
HLA-DPB1	-2.11144	11.1591	-3.1266	0.00691111	0.0560163	-2.4125
ADA2	-2.02444	11.3285	-3.11268	0.00711081	0.0567566	-2.43892
BMS1P20	-3.37696	10.0232	-3.10669	0.00719837	0.0571637	-2.45027
ADAM28	-2.95381	6.7192	-3.09732	0.00733765	0.0577547	-2.46803
PLEK2	-2.17499	7.2673	-3.09496	0.00737321	0.0578783	-2.47252
IFI27	-2.74381	7.12884	-3.07996	0.00760282	0.0588727	-2.50093
VPREB3	-2.93854	7.41806	-3.07549	0.00767247	0.0591423	-2.50938
FUT8	-2.06694	8.86786	-3.07058	0.0077499	0.0594926	-2.51868
CMPK2	-2.32638	9.23612	-3.04964	0.00808858	0.0609046	-2.55829
C12orf45	-2.34656	7.74161	-3.0495	0.00809082	0.0609046	-2.55855
ZCCHC24	-2.33437	7.57033	-3.04523	0.0081617	0.0613008	-2.56662
AKR1C2	-2.36696	9.52545	-3.02525	0.00850136	0.062892	-2.60435
BTN3A3	-2.07929	7.78522	-3.0145	0.00868978	0.0636325	-2.62462
CD36	-3.06726	10.2677	-2.96545	0.00960323	0.0668733	-2.71697
PPP1R16B	-2.02222	7.28842	-2.93982	0.0101174	0.0688855	-2.76509
HPDL	-2.30575	6.3642	-2.92258	0.0104782	0.070375	-2.7974
CD52	-2.02707	10.5604	-2.92108	0.0105101	0.0704048	-2.8002
ZNF222	-2.10834	6.64071	-2.9111	0.0107253	0.0712185	-2.81888
CCL5	-2.57048	9.4386	-2.89806	0.0110132	0.0719476	-2.84329
FKBP11	-2.13376	12.2774	-2.88985	0.0111982	0.0725943	-2.85863
P2RX5	-2.19387	8.76536	-2.85491	0.0120201	0.0756136	-2.92379
TRIM58	-2.20475	7.66449	-2.84117	0.0123593	0.0768998	-2.94937
PLAAT3	-2.86183	6.97511	-2.83481	0.0125193	0.0775216	-2.96119
IGLV1-44	-3.15818	9.7133	-2.80919	0.0131849	0.0800813	-3.00875
USP46-AS1	-2.09913	5.39316	-2.80477	0.0133033	0.0804017	-3.01696
URB1	-2.22963	7.19124	-2.79259	0.0136345	0.0816781	-3.03952
ATP8B2	-2.94698	7.94366	-2.71512	0.0159368	0.089448	-3.18236
PLEKHO1	-2.69283	7.01523	-2.7066	0.0162118	0.0903979	-3.198
PRTN3	-2.24811	12.3905	-2.70028	0.0164187	0.0910476	-3.20958
SELENOP	-2.10336	9.96752	-2.68304	0.0169967	0.0927392	-3.24117
TMPO-AS1	-2.06533	6.82238	-2.66292	0.0176957	0.0948224	-3.27792
FAM86B3P	-2.26652	6.48416	-2.64181	0.0184591	0.0968115	-3.31641
CXXC5	-3.21396	9.15047	-2.64048	0.0185081	0.0970077	-3.31882
TNS3	-2.87438	8.27763	-2.63885	0.0185684	0.0972477	-3.32178
MZB1	-2.54331	10.792	-2.58032	0.0208667	0.10421	-3.42787
LSR	-2.1826	8.05014	-2.58027	0.0208688	0.10421	-3.42796
FGFBP2	-2.04699	7.59692	-2.57722	0.0209958	0.104478	-3.43347
NID1	-2.39056	7.55616	-2.57244	0.0211963	0.104859	-3.4421
FCRLB	-2.10056	6.44917	-2.52029	0.0235065	0.11166	-3.53581
CD19	-2.22891	7.31568	-2.51424	0.0237894	0.112473	-3.54663
IGLV6-57	-3.08495	5.54254	-2.50412	0.0242705	0.113762	-3.56473
CPNE5	-2.30765	7.93652	-2.49406	0.0247573	0.115108	-3.58267
RNASE6	-2.25074	9.28407	-2.47399	0.0257571	0.11786	-3.6184
ANKRD36BP2	-2.20401	8.52383	-2.47126	0.0258963	0.118107	-3.62326
HLA-DRA	-2.30327	12.0734	-2.46742	0.0260928	0.118745	-3.63008
FCRL5	-3.1989	8.01089	-2.45011	0.0269971	0.121193	-3.66078
PNOC	-2.22672	8.1354	-2.43129	0.0280133	0.123934	-3.69404
IGHD	-2.06091	9.88617	-2.38016	0.0309617	0.131723	-3.7839
ITPR3	-2.4046	5.94322	-2.3794	0.0310078	0.131723	-3.78523
PTPRCAP	-2.36522	5.81446	-2.35247	0.0326786	0.135919	-3.83223
CPVL	-2.61809	10.4793	-2.34796	0.032967	0.136566	-3.84009
GNLY	-2.69547	8.51598	-2.34649	0.0330611	0.136843	-3.84264
DTNB-AS1	-2.73913	7.36551	-2.32886	0.0342132	0.139579	-3.87325
C12orf75	-2.00869	8.87614	-2.31904	0.0348711	0.14113	-3.89025
ISG20	-2.7348	9.2028	-2.31737	0.0349845	0.141381	-3.89315
IGKC	-2.48292	12.9131	-2.31531	0.0351238	0.141604	-3.89669
GZMH	-2.59025	6.60931	-2.30902	0.035555	0.142643	-3.90757
MYO1D	-2.57972	5.53316	-2.27516	0.0379584	0.148501	-3.96583
POU2AF1	-2.59493	10.4384	-2.24521	0.0402111	0.153553	-4.01703
GSTT1	-2.00255	6.947	-2.23633	0.0409029	0.155021	-4.03216
ENPP5	-2.41396	4.21109	-2.18085	0.0454801	0.165736	-4.12597
