# Supplementary material for: Identification of Key Genes and Pathways in Myeloma side population cells by Bioinformatics Analysis
Source: Int J Med Sci. 2020 Jul 25;17(14):2063–76. doi: 10.7150/ijms.48244 (PMC7484674; doi:10.7150/ijms.48244)
Supplement: Supplementary file 2 — Supplementary raw data and code. [file ijmsv17p2063s2.zip › Raw data and code/1. GEO_Dataset/GSE109651_series_matrix/diff/DEG_exp.xls.xls]

## Sheet: Sheet1
	GSM2947875	GSM2947876	GSM2947877	GSM2947878	GSM2947879	GSM2947880	GSM2947881	GSM2947882	GSM2947883	GSM2947884	GSM2947885	GSM2947886	GSM2947887	GSM2947888
SLC27A5	7.9203	8.19334	7.98484	7.09374	7.58594	8.58997	8.51671	5.68864	4.99805	4.64202	5.34679	5.51296	5.22429	5.67966
MARCHF11	2.0609	4.53462	2.32995	2.1559	2.42103	2.90423	3.85608	7.26703	5.58346	5.72059	5.76832	6.05699	5.87971	7.03746
RBFA	7.52831	9.73407	8.06341	8.91991	8.44984	8.92085	7.97179	6.30039	6.42559	4.30115	4.19834	5.54997	3.8614	5.14396
GFI1B	6.35722	11.4077	8.54323	7.41084	8.31934	10.6464	8.75005	4.96474	2.81278	4.18243	4.14515	4.12965	3.66448	5.22056
ECI2	9.31631	12.4984	10.5501	10.9482	10.5676	11.3982	10.7901	8.96742	8.33024	6.95895	7.50012	8.44913	7.07175	7.09493
SNRK-AS1	6.36495	5.12715	7.38734	5.59347	7.00871	6.46235	7.38358	8.66076	8.51526	9.26278	9.10714	8.48201	9.44537	8.9868
PTK2	7.09483	9.83506	8.38755	9.1077	8.92496	9.60112	7.82319	6.90615	3.82999	5.71398	5.75505	3.46562	3.7241	4.486
RPS6KL1	7.31828	8.86159	6.91997	8.05198	8.16496	6.9801	8.42514	6.14375	3.87035	5.08571	4.83945	5.86788	4.82853	5.48203
LRRC45	8.72504	8.8855	7.3207	7.61698	7.49167	8.44368	6.76482	5.83421	6.14163	5.03869	4.57634	4.6295	5.1217	5.97409
KBTBD7	9.57776	9.43273	10.0317	9.42702	9.10032	9.86069	9.26692	10.7243	11.8969	11.3944	12.5075	10.8381	12.5772	11.6103
PRDX2	13.0186	15.8324	14.9185	14.2579	14.482	15.4521	15.0409	13.0989	11.9325	11.1184	9.65461	11.2663	11.483	11.5691
CRISP2	8.06542	7.58026	8.84187	7.31574	6.94924	7.66039	8.56462	10.4254	9.41373	11.2792	11.0467	9.44043	11.4564	11.9231
ATIC	10.8581	12.6003	11.3398	10.9005	11.1106	12.0111	11.7537	9.3534	9.88096	8.38441	7.91822	10.0337	8.6231	9.04269
STK38	11.1952	10.4508	11.5079	10.3318	10.2738	11.3304	11.5784	13.302	12.4967	12.9521	13.7364	12.066	13.6323	13.4497
TMEM201	8.33332	9.5937	8.74447	8.94546	8.57229	8.95343	9.9104	7.6499	7.03988	6.20679	7.17082	6.46386	5.02006	5.98768
CPNE3	13.5383	10.8841	13.3042	11.9431	11.9308	11.6631	13.1346	14.938	14.7254	14.8317	15.1647	14.0849	15.3403	15.6002
PIEZO1	10.6039	11.8562	10.4581	10.8348	11.0354	11.4061	10.8885	9.4476	9.39456	8.91808	8.01209	9.81376	8.09824	8.23909
CCDC125	8.39823	7.751	9.83199	8.62349	7.01626	8.7904	8.66154	11.5494	10.4029	11.3016	12.6225	9.89734	12.3217	11.6698
JCAD	2.54737	2.94983	5.32873	2.88244	1.7917	1.31464	2.29464	6.26111	5.74429	4.52298	6.37373	7.02882	6.15054	7.21165
TMEM63A	9.21712	8.14535	9.74092	9.11055	9.32501	9.00683	8.66242	10.1677	10.8397	11.6051	11.0307	10.5643	12.203	11.1832
CXCR2	9.62162	7.51096	9.34661	7.52197	8.68923	8.29643	9.04125	10.4149	10.3068	10.6055	11.0879	10.7412	11.4563	10.9154
NME4	11.2539	12.9913	10.935	11.1944	10.7534	11.8781	11.9671	10.1555	8.65279	9.34068	8.57936	9.51502	9.37158	9.62213
LINC01554	6.15491	5.91455	6.41652	5.35998	4.86238	5.30693	3.66865	8.04325	7.85842	8.08717	7.72425	7.56929	7.29964	7.27017
ADSS2	12.1203	9.97698	11.9974	10.1317	10.4196	10.6766	11.0789	13.6183	13.2535	13.3284	13.6218	12.0453	14.251	13.9625
RHOBTB3	8.6175	11.2773	10.0741	9.87258	9.44829	10.6214	9.37563	8.46739	7.89245	7.06646	7.07898	7.75012	7.21577	7.48537
QTRT1	8.12594	10.3102	8.99883	9.41108	9.77383	9.76529	9.38553	5.42151	7.19437	6.31807	4.19643	8.18862	4.46683	4.34096
INHBA	9.13568	5.90201	9.8926	6.63948	7.92367	8.24033	8.1553	10.2438	11.1199	11.3748	12.169	10.7629	11.2748	11.5451
HES6	7.69103	11.4394	9.95064	9.07331	10.2953	11.6164	9.95702	8.70647	4.82992	5.96152	5.66935	5.74005	5.07852	6.39504
BOLA3	11.7372	14.2746	12.7186	12.582	12.5552	13.0765	12.6811	11.0071	11.2125	9.55117	8.98606	11.0817	9.65256	9.87197
ATP2C2	7.91226	5.25557	7.92538	7.26255	6.19218	7.93667	7.58126	9.9718	10.2712	10.3996	10.4693	8.47193	11.709	10.0988
PYGL	11.571	9.79781	11.8174	9.18884	10.0172	10.6547	11.7491	13.2429	12.6485	13.307	13.7853	12.5353	13.9692	14.0213
PCCB	10.5183	12.8363	11.1186	11.0392	11.1294	11.8622	11.2747	10.0976	9.6668	8.22142	8.54088	9.453	7.99925	7.99522
TNFRSF10C	9.20728	5.68426	9.12578	7.14089	8.08015	8.03622	8.3382	11.3568	10.9849	10.9293	10.5637	9.9345	11.7895	10.5124
FAR2	11.2517	8.66872	10.8438	9.08684	9.25413	9.28751	10.1826	12.5435	11.8426	12.5936	11.7649	11.5394	13.0138	12.3503
GCA	14.0764	11.3772	13.5727	11.6454	12.1956	12.8779	13.388	15.3322	14.6652	14.8106	15.4305	14.6923	15.5586	15.595
UCP2	11.9634	14.1362	13.1929	12.7626	12.6093	13.8572	13.2324	11.6873	10.9301	10.3699	10.2471	11.6537	10.2278	11.239
CRIP3	7.10934	5.7241	7.31945	6.85773	6.53869	7.51289	7.71678	8.65309	8.0139	9.31153	9.37249	8.71006	9.82926	9.56028
AHSP	11.9097	15.7385	14.0782	12.6188	13.2225	15.297	14.3103	12.2773	9.27616	8.14041	8.88596	9.76288	11.0365	9.57014
LGALSL	9.8738	8.02125	9.59791	10.4321	10.436	8.80467	9.47862	11.7189	12.5914	11.8965	11.8788	10.7819	13.3198	12.1129
PLK1	7.01421	7.81467	7.9609	8.41922	8.66091	8.27647	6.97563	3.95966	4.76743	5.08038	5.91003	6.64052	4.549	6.31414
SEMA4C	9.09363	11.3683	10.4254	9.47457	11.0084	11.8069	10.5562	8.96635	7.84937	7.97478	7.6264	7.95699	8.6854	8.09148
SFRP1	8.05814	6.21535	7.79472	6.8022	6.4141	7.68641	7.67994	9.64973	9.72583	10.027	10.2569	8.5719	11.8021	9.21949
CXCR1	7.84685	5.42285	8.54681	5.61277	6.89824	5.53215	8.3843	9.5801	9.11265	10.1401	10.475	9.62033	10.7874	10.8037
CAPN3	10.7911	7.61049	11.1373	8.45067	9.54278	9.33895	10.2457	11.6602	12.3161	12.8365	13.1024	11.8698	13.5846	12.7075
ENPP4	11.4967	8.34651	11.1228	9.34888	9.17114	9.61562	9.95007	12.9295	12.2079	12.916	12.4302	11.5579	13.946	12.6742
PAG1	9.96685	9.62272	10.9904	10.0866	9.12522	10.2595	10.8536	12.3068	11.599	12.4296	13.4798	11.183	12.9432	12.5427
HMBS	10.8642	14.3729	12.2976	11.3928	11.8893	13.9486	11.953	10.6481	9.26473	8.08961	8.81108	9.27811	9.69855	8.84788
TFR2	9.70125	12.9329	10.9383	9.86843	11.5436	12.3461	11.0391	9.17046	5.59237	4.50911	6.30681	8.3517	8.14294	7.358
OLR1	11.219	6.54374	11.3253	8.46185	8.98133	9.68933	11.2485	13.6012	13.0404	13.3794	13.5379	12.4755	14.1904	14.0058
ADD2	8.64704	13.2403	10.8415	9.60622	10.0785	12.2776	10.7054	8.53957	3.16239	4.5266	4.27817	6.51458	7.93988	4.68741
IDH2	12.4904	13.6199	12.2299	12.2507	12.1682	12.8908	12.7473	10.8364	10.9747	10.9068	9.46427	11.7315	9.87804	10.2061
LTB4R	11.6824	8.72002	11.5815	9.04701	9.81992	10.0334	11.2303	12.6241	13.0955	13.4075	13.3491	12.0947	14.054	13.3772
BLVRB	12.1227	15.5868	13.599	12.4922	13.9278	14.8907	14.2963	12.0325	10.7631	10.4052	9.19911	11.1216	11.2336	9.74178
TFRC	14.5751	16.0141	15.1119	14.3035	14.2771	15.7585	15.1103	14.3439	12.9636	12.6826	11.8494	12.7556	11.8909	11.8906
KEL	7.54686	11.5747	8.60163	8.59921	9.07538	10.7242	9.04717	5.84687	3.26453	5.46643	7.04149	6.99493	4.30771	4.8215
SLC6A8	7.28343	11.7353	9.38622	8.70566	9.22089	11.1442	9.4789	7.73074	6.86152	5.57038	5.91248	5.36477	5.33848	5.38211
LTA4H	14.126	12.3579	14.2092	12.6336	12.9625	13.3543	14.3601	15.4994	15.2725	15.2781	15.5355	14.7211	15.9381	16.0309
C1RL	10.8256	8.52059	11.0443	9.28673	9.42501	9.54914	9.98689	11.5386	11.716	12.2825	12.1439	11.3573	13.0428	12.5696
CD99	11.6687	12.5439	12.016	11.8994	11.8351	12.1278	12.6221	10.6659	9.5819	8.80786	8.99512	11.506	9.50399	10.2159
KIAA0513	8.15659	6.53481	8.70496	6.55513	8.02242	8.45283	8.92971	9.88751	9.90989	10.5	11.1047	9.85184	11.4034	9.89733
SUSD3	9.79961	6.85718	8.48959	8.84684	9.06047	8.02668	9.11892	11.4242	10.6615	11.4246	11.953	9.55969	12.215	11.8213
PIP4P2	11.711	8.09522	11.1484	9.24036	9.16085	9.23248	10.324	12.5303	12.5423	12.7664	12.7253	11.649	13.1242	12.9673
LOC100506235	4.09163	4.80274	4.62361	5.31299	3.5616	6.42888	5.06456	6.9823	6.42342	6.95754	8.41234	6.72009	7.27315	7.788
MECR	8.53935	9.57494	7.94981	7.71562	8.64666	8.83619	9.03054	6.44823	6.90403	6.61017	5.89716	6.95474	3.96841	4.81368
NUBP2	9.03328	9.03999	9.1252	7.8973	8.58125	9.57374	9.52328	8.49913	5.82797	5.27732	6.04098	7.24728	5.88381	6.35722
CYTL1	9.32517	10.3928	9.93854	7.68727	9.30229	10.101	11.0915	7.92709	5.56161	3.5527	5.03844	8.0966	5.74048	4.5276
SSBP3	8.29962	11.1084	9.69502	9.37546	10.1239	10.7871	9.23782	7.87644	7.29372	7.73769	7.40676	7.85337	7.29634	5.71886
DLEU1	9.38979	11.7563	10.4192	10.3599	10.221	10.9567	10.089	9.3145	8.86831	8.08024	7.72395	8.5949	7.68126	6.92107
AKR1C3	11.3683	15.0261	12.8261	10.8506	11.815	14.3009	12.2369	11.4777	8.0916	6.35523	6.48362	8.01559	9.07947	6.66883
LRRC4	8.50918	5.5661	9.12323	7.05	8.00008	8.26148	8.48198	9.95396	9.9913	10.8025	10.9935	9.76089	11.3109	11.2851
FTHL17	0.978292	3.8178	0.527583	2.02458	1.64045	3.14527	3.64638	5.58831	5.89808	4.53153	6.19246	4.20289	4.83	5.25882
ADAMTS16	5.29531	3.16449	4.18118	4.81926	5.17753	4.22717	4.35215	7.58985	5.65071	5.9535	8.30416	7.47055	6.24639	7.64791
P2RY13	7.83278	3.3056	8.04566	4.22435	4.6427	6.09138	5.34231	9.59672	10.1079	9.87284	9.33068	8.45735	8.67411	9.06268
TAL1	9.80971	13.3105	11.6902	10.784	10.6324	13.1835	11.3149	10.195	6.9665	6.20454	8.08021	8.15176	8.50056	5.7852
FGD3	9.16625	7.46094	9.61658	8.11648	7.56099	9.02115	9.06756	11.2694	10.108	11.186	11.8849	9.708	10.9335	10.9495
TRIM9	6.22053	4.25535	4.96416	3.4829	4.33351	5.50148	2.72736	7.73597	5.4745	7.03007	9.0998	8.3355	8.7475	8.24183
CCPG1	9.42315	8.35942	10.0193	10.9093	10.2784	8.66547	10.3159	11.4412	11.6084	11.9599	12.2992	11.1769	12.6856	12.8257
TBC1D8	9.37449	8.14123	9.43773	8.06603	8.39852	8.91035	10.1138	10.6845	10.7982	11.2638	11.1126	10.2297	12.5889	11.0217
NLRC4	9.58892	5.03979	9.47476	6.32284	7.71989	7.68559	8.4888	11.6048	11.0575	10.9992	12.1919	9.83859	11.5891	11.2632
LRP1	7.42364	8.67105	7.63143	6.65675	7.37838	8.16256	7.04802	5.54261	4.59649	5.3103	4.81173	6.84437	4.93234	6.06333
CYB5A	9.49921	11.7776	10.3569	10.8128	10.068	10.9872	9.92621	9.42086	8.56989	7.90361	7.78377	8.87726	7.54891	8.69911
ALAS2	8.16734	12.808	10.0369	9.43907	9.77242	12.7139	10.9152	8.41407	4.74688	5.07758	5.41712	7.03543	7.83466	4.35699
RPS6KA2	6.90818	6.73384	8.54937	7.09765	7.99782	6.80229	8.68003	8.41944	9.58389	9.58996	10.4467	9.60977	10.4655	10.4698
ARL11	10.1336	6.20471	9.78766	7.90196	8.30408	7.74964	8.64881	10.4582	10.7765	11.6008	11.4136	10.6039	11.9896	11.3966
TSPAN2	10.8637	6.98555	11.1316	8.34662	8.58983	9.75678	10.5764	12.8303	11.5633	12.785	13.1414	11.8501	13.5764	13.1371
IPCEF1	9.79074	7.71524	9.18288	6.82407	8.55267	8.85082	9.09413	10.7095	10.282	10.5993	10.7386	10.4451	10.9505	10.8102
PRXL2B	7.80228	10.6204	9.20086	9.1169	9.46804	10.1865	9.40633	5.42203	8.05118	4.89818	7.02473	7.62655	7.05289	5.42362
ITGAM	12.3936	10.0308	13.5348	9.87692	11.0405	12.5212	13.1894	14.3211	14.6289	14.7895	15.3008	13.8614	15.529	15.6205
GRTP1	5.35046	10.2888	7.35273	7.72657	8.90081	8.50763	8.80674	2.99925	5.27202	1.83453	5.14599	3.57831	3.77023	6.25877
KANK2	8.27382	11.0439	9.43525	9.528	9.08528	10.7341	9.70476	7.02441	8.24094	7.44947	7.57381	7.91569	6.81468	7.85118
APOC1	8.84886	12.696	11.6356	9.54144	11.4645	12.3269	11.1238	9.89902	5.16288	5.31205	5.82007	8.37539	7.56561	6.4876
ADGRA3	8.0757	9.57753	7.9895	7.61274	8.17748	8.18455	7.96766	4.25777	7.16016	4.03843	4.40013	7.54211	4.40341	4.17507
NLE1	7.42575	9.128	6.36079	6.69462	7.69387	8.425	8.85345	5.7396	4.65266	5.74387	5.13576	6.06708	6.03022	5.09898
EPB42	8.78121	13.4274	11.0487	10.2133	10.1949	12.8307	10.984	9.61155	6.42437	3.73441	5.97635	5.06209	8.21429	3.63888
UROS	10.4271	13.2854	10.6269	10.5979	10.4872	11.8521	11.023	9.33212	9.29503	8.36491	8.99034	9.52154	8.82249	8.35527
ASPM	10.2405	11.7699	11.2627	9.98398	10.3071	11.5093	10.5032	8.69122	9.97519	7.82142	8.91214	9.41528	8.32062	8.42163
SPTA1	8.72834	13.3139	11.2371	10.3961	10.2581	13.1525	10.9163	9.00145	6.18137	4.99091	7.09363	7.72742	7.546	3.14363
EPCAM	9.37455	13.2737	10.9283	12.3747	11.7149	12.0806	10.8838	9.11342	8.2738	3.08849	7.7026	7.58366	7.32945	8.04974
REXO2	11.5696	14.2884	12.6418	13.1992	12.8148	13.5345	12.5494	11.916	11.0865	9.52964	9.59949	11.1238	9.84234	10.792
KIF21B	8.09912	6.24681	9.01899	8.56479	7.75957	8.14542	8.98527	9.3208	9.69301	11.0234	10.8029	10.0603	11.3639	10.7266
FECH	10.2547	13.45	11.9628	10.9843	10.9251	12.8102	11.6803	10.45	9.26734	8.7363	8.5293	9.89067	9.07323	8.6189
UBAC1	10.1369	12.9128	11.2355	10.1042	10.4354	12.2907	10.5184	8.42757	8.67043	9.04483	7.04031	8.84223	9.10492	6.27146
CR1L	6.95953	10.7668	8.73812	7.67744	7.47182	10.6961	8.70627	5.98569	4.23053	3.47224	5.87398	4.26572	6.68452	5.93926
LPGAT1	11.2425	9.99393	11.6394	8.68345	10.2989	11.0173	11.3143	12.2158	12.3756	12.7545	13.146	12.4544	13.7219	12.944
MGAM	10.1605	6.3559	11.3546	6.72951	8.76134	9.76355	10.735	12.63	11.6727	12.8998	13.2424	12.4716	13.9682	13.1118
CLCN4	6.88575	10.2051	8.44844	7.16057	7.96717	9.67349	7.46515	6.28391	3.96962	2.02321	4.73726	3.47794	3.42009	6.94118
APAF1	11.0146	8.10189	10.8136	7.85801	8.99005	9.46072	9.84322	12.3446	11.4544	11.9405	12.1874	11.2323	12.3233	11.7125
SLC38A5	8.13388	11.525	9.28754	9.51537	9.85291	10.9081	9.06047	6.78332	6.26536	7.20919	7.33656	8.16203	6.78523	8.13677
KLF1	9.00038	12.656	10.2442	9.66843	10.6107	11.9896	10.7186	9.25798	6.9648	6.38959	7.9549	7.34804	7.8945	4.58803
TUBB2A	9.88559	14.2246	12.9557	12.1077	12.4829	14.2455	12.7089	11.0629	9.10214	9.40131	7.65862	10.0379	9.44047	9.07061
PNPLA4	8.95971	10.5626	8.28127	9.32973	9.54501	9.81402	9.71819	7.32454	8.24524	5.9884	5.7908	7.84258	7.3562	7.89176
LINC00302	3.77483	5.04943	1.71404	4.06013	3.92998	5.47775	3.61179	6.70122	6.02803	5.96984	7.44349	5.84617	6.85387	8.55058
RAB27A	13.613	10.3087	13.3624	11.8009	12.1851	12.1188	12.982	14.5054	14.2952	14.6977	15.0639	13.7683	15.2741	14.9575
SLC25A15	9.64167	11.8434	10.0688	8.92363	9.95502	10.8976	11.0608	9.03869	7.80364	6.48648	7.19304	8.80652	6.53396	8.21001
AGPAT5	10.2446	11.9259	10.6175	10.5127	10.6423	11.5652	10.6768	9.26316	9.56857	8.38246	7.92209	9.98712	7.45301	8.95264
F12	6.74118	5.95662	7.65111	7.99274	6.12866	7.54882	6.88153	8.72842	9.50122	9.76171	10.3721	8.79107	9.97213	7.6481
MRPL3	12.236	13.8239	12.3053	12.8999	12.3604	12.7634	12.628	11.4667	11.5868	10.0831	8.85732	11.3024	9.76246	10.7042
PLSCR1	12.6659	11.3853	12.0557	9.70653	10.7231	11.3528	11.7045	14.1082	13.3172	13.2755	13.8437	12.3288	14.4171	13.6365
PARVB	8.55636	10.2167	9.72627	9.35605	9.62854	10.6772	9.96609	8.21868	8.24026	6.18696	7.50425	8.69549	7.7916	7.444
KIFC1	10.0144	9.68918	9.90447	9.11347	9.12543	10.0494	9.74476	6.57123	7.93859	8.48426	5.64212	8.7895	5.17708	6.15924
TMEM273	8.98663	7.22727	9.3704	7.63079	7.53019	9.12666	8.72154	10.5876	9.56007	10.764	10.671	9.55807	11.0988	10.4854
MPZL3	8.54523	6.81841	9.39993	8.72725	9.87327	7.56342	8.97766	10.616	10.0755	11.2331	11.2445	9.94912	11.9732	11.4629
PIK3R2	10.0334	11.7173	10.4633	11.1634	10.8582	11.5273	10.9932	9.08011	9.78062	9.11277	6.41253	8.83299	8.32459	6.29611
PAICS	11.3491	13.7676	12.349	12.354	11.9214	13.076	12.523	10.8586	10.9018	9.77032	8.12944	11.1727	9.25329	10.1386
ADGRG3	11.5814	8.38232	10.7526	8.28567	9.4875	8.78266	10.1581	11.9415	11.6963	12.8011	13.3336	11.1532	12.5441	12.3692
ALDH5A1	8.1259	10.8483	9.53236	9.62147	9.57581	10.2255	9.51405	7.79027	8.21272	1.35221	2.49635	6.22037	4.30016	3.43598
CA1	13.2857	16.0238	15.0793	13.9984	14.0051	15.9686	15.1332	13.8709	10.9155	7.88277	9.60422	11.095	12.6436	10.1787
BMX	8.18553	4.34334	8.78136	6.33445	6.80887	5.85901	8.87306	10.8219	9.48103	10.5281	10.389	8.97782	10.9137	10.8767
PRKAR2B	10.1145	13.6143	12.2858	10.5406	10.6158	12.6743	11.9686	10.1597	8.41004	6.00778	7.88909	9.77599	8.39983	7.95885
RETN	13.2817	8.9882	13.1771	10.2346	10.9478	11.951	13.0597	14.7289	14.7145	14.9175	16.0232	13.5715	15.808	14.7506
RGL4	13.1078	9.3024	12.3723	9.52947	10.9176	10.7187	12.6831	13.845	13.491	14.0933	14.213	13.7882	14.1989	14.5528
ST6GALNAC1	7.03056	10.0317	8.29365	7.97698	7.59593	8.98749	6.97212	2.3551	3.11958	5.6931	6.3856	5.90571	1.75043	5.0844
TOP2A	11.8771	13.6099	13.0958	11.4688	11.7819	13.5568	12.6515	11.32	11.1946	10.1003	10.57	10.9644	9.75054	10.0072
LILRB2	10.0592	7.42107	11.5944	7.49883	9.22108	10.4229	10.6448	11.8849	12.0288	12.62	12.9028	12.1903	13.586	12.7104
ADGB	2.39318	3.37244	2.06525	3.57784	5.28087	4.14865	1.79995	3.75368	6.44776	6.70048	6.03747	7.15733	6.57429	7.26598
IL18RAP	9.11014	7.27652	10.4006	7.29955	7.86735	9.09001	9.49144	10.8457	10.233	12.5287	11.0992	10.6677	11.1538	11.8299
NUP210	10.5779	11.8476	10.5683	10.682	10.772	11.2342	11.3357	9.13868	9.40791	9.02709	9.10559	10.1945	8.45376	6.83697
TMEM71	10.3596	8.51583	11.9153	8.96241	9.89755	9.87645	10.8875	12.1846	12.2094	13.1751	12.4796	11.3271	13.0391	12.5015
CEACAM1	12.7614	7.26277	12.5476	8.91351	9.59725	10.4614	11.8241	13.9876	14.0991	14.5604	14.4028	12.8594	15.0705	14.5699
SORT1	11.088	8.49473	10.6731	10.0921	9.94714	9.70286	10.5822	11.65	11.5116	12.5909	12.0818	11.2526	13.1714	12.5363
CXCL6	7.37875	5.79987	7.99848	6.17337	3.42766	5.53792	6.78276	9.0945	9.96364	9.53642	8.32779	8.10583	9.82638	8.70894
LINC00487	2.28022	3.08138	2.84651	5.33541	4.20182	5.10413	2.78636	7.22491	6.59652	6.83315	7.61368	7.16636	5.9067	4.408
ALDH1A1	9.17212	12.1708	10.5841	8.60197	9.8588	11.3016	10.8631	8.61849	7.47309	7.04747	4.77831	8.07803	8.10631	6.49944
OSCAR	9.39982	7.13733	9.81163	6.79954	8.57603	8.76533	9.90628	10.5798	10.4228	11.4009	11.8721	10.4	12.1417	11.4594
ITGA9	9.62053	7.72007	10.0596	7.1733	8.63642	8.90831	9.33082	10.0774	11.3137	11.1489	11.2358	10.6923	12.2344	10.5256
SLC51A	7.42391	2.07114	7.9293	3.55654	4.37655	3.7267	5.00351	8.45392	8.26512	9.57451	8.63221	7.8348	8.84215	8.9394
CDH1	8.56041	12.1896	11.2151	9.91146	9.56935	12.0352	9.21672	8.86182	6.71329	3.53949	4.55121	6.41334	7.79327	2.64439
ANKRD22	11.6532	5.47049	11.2462	8.62574	8.68511	8.78228	10.3664	13.8578	12.8727	13.2049	13.6325	11.4666	13.4511	13.2426
ABCA13	11.6802	6.03405	11.523	7.40573	8.43819	9.3061	9.65235	12.3919	12.9259	13.4344	12.4112	12.1835	13.8089	12.7925
HLTF	9.53603	12.4729	10.7782	11.225	11.0038	11.6586	10.5368	9.85364	9.57131	8.18045	8.37034	9.25606	8.38795	9.10743
NME1	12.1543	13.7694	12.4722	12.4328	12.4108	12.8628	13.1776	11.551	11.3995	10.1985	8.7029	11.774	9.70969	9.76391
CLRN1	6.05968	6.15685	5.41651	4.72074	6.45001	4.93381	4.46114	7.33053	6.29571	7.23706	8.10924	8.40269	7.18839	9.15846
CSGALNACT2	12.2674	9.77255	12.4421	10.5602	10.7337	10.9795	11.9505	13.4154	12.2637	13.3342	13.7382	12.9979	13.6763	13.7645
PADI4	12.1293	7.80509	12.5511	8.52215	9.90014	11.0232	12.6089	14.0026	13.1663	14.5041	14.7637	13.4193	15.0488	14.7337
NEDD4L	8.51459	9.64535	8.91877	10.791	9.75513	9.64422	9.29951	7.59043	7.94706	5.97051	7.35714	8.72553	5.77881	7.21665
ALDH18A1	10.2256	11.6878	11.0424	11.5005	11.7962	11.4281	10.923	9.88492	10.0327	8.47791	8.24378	10.5907	8.14619	8.91045
MYL4	9.82487	13.6044	11.5138	10.2895	10.8487	13.1743	11.5481	10.0748	7.57755	8.29607	7.62818	8.90647	9.29541	8.65256
CCNB2	11.7367	13.4711	12.1227	11.1495	10.9141	12.7889	11.9261	10.9653	10.8214	9.73555	9.16998	9.89651	9.62681	9.71949
STX3	10.7656	7.98982	10.6761	9.5123	9.94518	9.58169	10.3549	11.5173	11.5293	12.4193	12.12	11.0791	12.5992	11.6316
STRBP	9.45998	11.3383	10.1389	11.8122	11.863	10.7889	10.4142	9.18922	9.68203	8.4685	8.06161	9.57005	8.43944	8.17836
MYH4	2.32039	3.2338	1.55575	2.85473	2.23765	1.87169	2.40537	5.77882	5.50555	3.88978	7.82916	4.66223	5.96249	3.00593
XK	8.85395	13.0569	11.5362	10.1929	10.3926	12.7892	10.8683	8.75489	8.03697	5.24486	4.1404	7.67867	8.29454	8.20017
ARG1	14.3315	8.32912	14.3476	10.7153	11.6225	12.1978	13.5474	16.44	15.5668	15.8259	16.3074	14.9997	16.0783	16.4154
ENO2	6.53979	8.7681	6.99906	10.5816	9.56875	7.58865	7.934	5.3316	7.56436	3.84363	4.76702	4.96706	4.205	4.84227
AMMECR1	9.90649	13.6192	11.723	10.6992	11.1288	13.2633	11.2913	10.2548	8.89073	8.01924	8.53316	9.56671	9.24435	8.04602
RGS19	12.2963	9.42639	11.9174	10.6732	10.7611	10.0303	12.0462	13.5025	12.6478	13.3798	13.2287	12.3392	13.6007	14.4495
PLD1	10.5337	8.90715	10.9768	8.11578	9.76083	8.93027	9.56508	10.6471	11.3724	11.7375	12.3136	11.1606	11.9292	12.1284
RHD	7.10479	11.9421	9.25868	9.82278	7.27703	11.4693	9.19066	8.33829	5.17243	4.05902	5.81877	4.76524	5.6646	5.07597
ENDOG	7.76925	9.83497	7.51723	6.56116	8.82919	9.54832	8.69285	6.63967	7.28297	4.14386	4.45775	5.30869	3.73518	2.11818
TCN1	13.7912	7.86769	14.0564	9.85424	10.5892	11.5128	13.4389	15.7785	15.5353	15.64	15.7806	14.4633	15.6577	16.3277
ATP9A	5.31807	3.86664	7.39713	4.24636	3.29235	4.82832	7.60202	8.09012	7.94819	8.9105	9.56533	6.80077	9.90142	9.03781
C3AR1	11.7445	7.73214	12.0562	9.44013	9.57872	10.152	12.0169	13.2854	12.6215	13.7073	13.4382	12.5423	13.824	14.0229
CTSW	8.34218	9.06095	7.81783	8.97668	9.34511	9.4094	9.23202	7.96518	5.90297	6.62061	4.60471	7.89345	6.59372	4.77808
PLBD1	13.0644	8.87448	13.9598	10.1917	11.453	12.1943	14.0882	15.0655	14.8589	15.2137	15.788	14.9368	15.6578	15.9116
GPS1	8.78263	9.41222	8.14826	9.0319	8.93419	9.1324	9.51163	3.89139	5.89031	8.00002	7.11268	7.60834	6.77691	4.96754
SVIL	10.8966	7.51956	10.5277	8.01211	9.22628	9.10824	10.1083	11.7231	11.0557	11.8572	11.906	11.1047	12.0884	11.9366
CDKN3	11.0858	12.5263	11.4935	10.4071	10.4657	11.3787	11.0852	9.92344	9.91108	9.45835	7.03695	9.42175	8.73678	8.68493
SPINK2	9.58068	9.1169	8.99166	9.80183	8.58244	9.33377	11.3673	7.55091	7.04945	6.01243	7.26131	8.58442	6.28528	8.16173
FRAS1	6.5554	4.16103	7.30966	3.84004	4.63236	6.19779	5.64748	6.95397	8.91863	7.70051	7.9685	7.51317	9.08859	8.39871
KCNH2	9.97958	12.8891	10.8923	10.4959	11.1436	11.8913	11.5189	10.5335	8.33465	7.06914	7.11951	9.07608	9.46282	8.39184
IGHM	10.6135	10.4223	13.2224	14.4605	15.449	13.5713	14.1385	8.54366	7.10304	8.53477	9.74511	11.8166	7.53523	9.78128
ARHGAP9	12.6938	10.5491	12.5008	9.89455	11.2491	11.6492	12.4993	13.3101	13.094	13.9059	13.8887	13.0902	14.1328	13.9997
CD320	6.4405	9.33197	7.71505	9.06545	8.54081	9.03039	8.50885	4.95455	3.57255	5.17379	7.03249	7.41585	3.48201	5.551
FSTL3	8.75292	7.3847	8.33516	6.06077	7.64619	8.27749	7.90818	9.02088	9.27866	10.1551	11.2269	9.05344	10.2303	9.9646
GPAT3	8.54626	7.104	10.5033	6.76591	7.62793	9.30105	10.0534	11.1926	10.4653	11.6183	11.8065	10.3814	12.3672	11.2129
DAPK2	8.12088	4.69358	8.10653	6.81749	5.72095	7.04863	7.24654	8.64742	8.44649	9.47481	10.2681	8.53235	9.68155	10.1809
FEN1	13.1033	14.2383	12.5416	11.3642	12.1521	12.9294	13.1587	11.2089	10.7812	11.3325	8.95325	11.5407	9.65844	10.1151
RAB31	13.4116	10.1454	13.3285	10.1163	11.0446	11.6836	12.5212	14.1548	13.9883	14.6154	14.2819	13.3982	14.9412	14.3734
PPOX	9.70376	12.8772	10.6517	10.4277	10.6947	12.1233	10.9737	9.88528	9.01051	8.78653	9.10177	8.8149	8.65886	9.0843
IGLL1	10.8728	11.8936	9.47557	9.58388	9.24047	9.7472	11.7972	8.49805	8.60838	7.12092	7.4762	8.96449	7.52516	5.70756
TMEM154	11.0323	8.30436	11.771	10.4052	11.0526	9.96089	11.3143	12.4962	12.2504	12.7748	12.6479	12.1887	13.1405	13.0145
H2BW4P	6.50007	6.71744	6.03984	6.71372	6.39387	6.33382	7.22955	3.09347	4.85915	2.52988	3.31292	3.98385	4.41883	6.69223
IL25	3.91964	4.12571	6.49527	6.90365	4.40654	4.58662	4.75841	7.99666	7.18609	6.46206	7.758	7.01272	6.76171	8.46647
FPR2	9.22197	6.30488	9.33046	7.11774	7.95568	8.5057	9.69585	10.3928	10.6179	10.4499	10.3602	9.88509	11.634	11.287
MYH10	9.32384	13.6	11.4334	9.93137	10.2842	12.5229	10.9652	9.761	7.80493	6.57966	7.93675	7.44415	8.16818	9.10257
SLC5A10	4.58672	4.08983	4.24821	5.19852	7.22739	4.78827	5.07464	6.81231	5.90158	7.14458	10.5051	8.91839	9.67561	9.54949
NMU	9.71972	13.4161	11.5057	8.74996	10.1891	12.2043	11.0281	10.125	6.21749	6.15643	7.3321	7.54458	7.82141	7.9218
HSD17B8	9.89747	10.9686	9.75703	11.6411	11.5558	10.0567	10.5772	8.94602	9.78924	8.17083	7.76058	8.4138	5.56241	6.18004
M1AP	7.6404	5.97641	7.69044	5.91813	6.77517	5.68823	6.14259	7.66195	8.43071	9.87743	8.17608	7.81114	9.7974	8.80185
RHAG	9.94523	14.1784	12.4075	11.0716	11.0297	14.0583	11.6652	10.8725	7.56482	5.41431	8.10262	8.71919	9.55437	6.79695
WIF1	3.86506	5.43477	6.17093	4.70168	4.60174	6.77629	5.86533	7.5839	7.03469	6.05381	8.66031	7.83229	8.90074	9.46214
JUP	7.54992	8.62644	7.97665	7.85037	7.83135	8.1038	8.26205	7.23278	3.35327	5.39079	6.87574	5.27973	5.28909	6.63127
LIPA	11.5828	11.3219	13.3746	12.3481	11.564	11.7872	12.4923	10.1051	10.7514	9.62604	8.68518	11.716	9.31916	9.50572
PI3	9.08139	5.9376	7.91309	5.35417	6.17473	6.54381	6.97872	9.69046	9.13701	9.42942	9.0457	8.19993	9.42188	9.0852
LINC02615	7.38668	8.09376	7.15627	9.17955	8.89166	8.10107	7.30684	7.14437	6.81154	4.98993	5.20792	6.27327	5.57438	3.89867
CHIT1	11.2553	4.57013	10.7841	6.53692	7.37622	8.9137	10.4661	13.0049	12.7743	12.8959	12.5676	11.2016	13.5935	13.0724
APOBEC3B	11.3634	13.4805	12.2446	12.1073	11.8558	12.7028	11.947	10.7405	11.7291	9.90707	7.95349	10.4139	8.84896	9.53154
ABCC4	8.73128	10.8996	9.69504	9.95798	9.82081	10.412	10.2261	8.58447	6.97578	4.41053	6.94365	8.85068	7.53723	7.80864
GYG1	14.8824	11.6371	14.1052	12.7751	12.8867	12.5393	14.0471	15.5925	14.9199	15.2531	15.8756	14.4574	15.5512	15.8022
BCL2L15	11.7051	7.96195	10.8951	8.3323	9.16896	8.50043	10.409	11.8784	11.9946	12.8848	12.3148	11.0697	12.5338	12.1687
HP	12.0641	6.88057	13.545	9.46639	10.5989	11.4784	12.5158	14.9345	13.0927	15.1674	15.9197	13.8692	15.722	15.1615
AP3B2	2.57377	2.52642	2.12851	4.15088	6.32524	2.44272	3.45809	6.68076	6.00539	6.2319	4.52605	7.40886	5.75098	6.73456
SLC2A12	5.77234	6.94103	6.68683	5.38323	5.92622	6.96172	4.99244	9.0498	8.42503	6.98347	9.39399	7.76374	8.15497	7.10165
MMP8	13.5608	8.38222	14.4156	11.2341	11.8863	12.9609	14.1741	15.7199	15.4903	15.3743	16.0245	15.4967	15.881	16.781
CCL26	3.44339	5.18529	5.13171	3.84761	3.00058	4.74083	2.70395	6.57602	5.17664	5.9796	6.97597	5.17553	6.08169	7.01315
BST1	12.3264	8.71953	11.4754	8.60209	10.1231	10.0539	11.8945	12.6195	12.6344	13.0171	13.0337	12.5041	13.7392	13.4456
ANXA3	14.4568	9.8272	13.6002	10.0591	12.3534	11.9908	13.5672	15.248	15.3823	15.4246	14.6558	14.7075	15.7958	15.2563
NKIRAS1	7.80712	5.86013	7.84398	8.51804	6.93026	6.26264	6.27884	9.67872	8.51015	9.50192	10.323	7.76582	9.29233	9.64709
ANXA4	11.4382	9.65233	11.6839	9.11123	10.0069	10.4857	11.6425	12.2347	12.5195	12.7193	12.1653	11.78	13.6792	13.3377
EMB	14.0923	11.0542	13.9953	11.8341	12.4308	12.367	13.7766	14.4569	14.7191	15.1582	14.7179	14.323	15.4026	15.4016
TEX44	4.98724	3.47179	4.35131	4.41948	4.94704	3.47078	7.22884	6.96282	6.27199	5.97682	8.27403	7.83575	7.14965	8.49708
SPTB	7.5665	10.906	8.80697	8.81917	9.23058	10.5471	9.25452	7.77373	5.96225	4.55668	6.17294	5.74384	7.73174	7.97194
CAD	8.51877	10.4458	8.60881	8.74294	8.48573	9.45747	8.91466	7.82695	6.78728	3.41687	4.42688	7.4103	4.37326	7.37181
MIPEPP3	8.83936	10.2754	9.52521	8.26191	9.16798	10.6148	8.6741	7.93056	7.67723	8.16592	7.03544	7.94841	6.40428	5.79488
TLR7	5.83561	6.86236	7.57162	8.24088	7.43299	6.72815	6.59518	4.06752	5.20353	4.56691	6.0713	6.42218	4.66943	3.89917
MEST	11.2108	11.8772	11.2566	9.89896	10.5226	11.6178	11.7028	10.0385	9.56441	8.12603	6.92045	10.3928	8.68835	7.51284
CDC20	9.48304	13.0187	11.2586	9.95294	9.99986	12.2712	11.0705	9.71752	9.17828	7.35449	8.31253	8.84185	7.6309	8.63244
FAM47C	2.99012	3.77942	3.7579	3.64018	4.62896	6.2705	4.30252	7.41677	6.55046	5.25583	7.81348	7.13582	7.26993	5.01801
LINC00639	2.44361	3.8713	3.87673	3.59006	4.81032	5.22725	2.4043	5.84717	5.81713	6.48002	7.68296	4.61193	6.23882	5.64939
RASSF2	10.7408	8.72383	11.6663	10.0623	9.89486	10.3166	11.6729	11.6909	11.7174	12.8099	12.7849	12.1188	13.5471	12.7142
GBAP1	10.9468	8.33086	10.7985	8.33429	9.06177	9.32215	9.80281	11.6009	10.7971	11.7958	12.9194	10.6739	11.8343	11.9317
POC1A	9.27803	9.69968	9.17563	7.9172	8.46452	9.49839	9.33811	8.3569	7.47765	7.99859	4.37359	5.68243	4.81785	5.41715
HLX	11.2202	7.40668	10.5455	7.8808	8.46029	8.83627	10.3464	12.1728	11.3296	11.9362	12.0632	10.9214	11.7232	11.6957
FGFR3	7.32701	10.5229	8.58422	7.01619	8.86232	10.2649	8.82965	8.1775	3.66251	3.041	5.24116	7.07229	5.2068	4.23566
PTGES	7.10549	6.40941	8.43381	7.61424	7.17809	7.73159	8.08572	8.51945	8.04314	9.52951	10.6735	9.18403	10.5461	10.7515
CYSTM1	14.0563	9.545	13.2461	11.4972	11.0772	11.4358	13.1148	14.7572	14.1839	15.0099	14.5899	13.6149	15.0896	15.099
CYBB	13.5831	9.26589	14.1368	12.1783	12.4398	12.9785	13.8118	15.272	15.2	15.2795	15.6093	14.6029	15.7195	15.4668
AAAS	5.77234	8.8109	7.24981	7.93166	7.45577	8.63628	8.37118	5.49551	4.81594	5.45259	7.22887	4.94888	4.77446	6.03
SLC39A8	12.0614	13.436	12.5043	12.7527	13.3676	12.7101	12.1725	11.6142	11.8847	11.0011	9.12826	11.5202	9.486	9.28981
CHI3L1	14.0446	8.55255	13.4137	8.9272	9.78114	12.0635	12.5988	14.8762	15.0222	15.2012	14.8027	13.4819	15.7664	15.9597
CEP72	7.44262	8.1324	7.4584	7.38295	6.5822	7.68897	7.0541	5.06006	6.83015	6.64015	4.85054	4.94581	3.07963	3.39156
2020-12-01	3.59662	3.77036	5.2057	3.60532	3.89277	2.90583	4.11416	7.05683	6.38912	3.86789	7.34119	6.44853	5.12063	7.28922
CEBPD	12.5453	9.35288	12.3876	10.1417	10.7347	10.75	11.6061	13.495	12.6576	12.968	13.7894	12.254	13.9331	13.4223
CYP4F3	12.6845	6.28931	12.8681	8.46707	10.2005	10.312	11.8984	13.8419	13.9095	14.5722	14.1751	13.3173	14.5256	14.8737
PIF1	7.46596	8.7093	7.23726	8.75072	8.2078	8.79634	8.42437	7.15237	6.7789	2.77691	6.93994	4.91725	5.45892	3.86135
AK1	8.33262	12.6493	9.75252	9.76475	9.56959	11.0934	9.80367	8.48238	7.5389	2.84508	7.91012	7.02698	6.24355	5.76225
IARS1	12.3799	13.9117	12.7322	12.7773	12.9372	13.1727	12.6369	11.6704	12.0455	10.4854	8.78522	11.7915	10.2217	11.2854
GPR84	12.1964	6.59677	12.1151	7.13708	8.81579	10.0068	11.5293	13.5806	13.3073	14.1321	13.6685	11.9102	14.2815	14.0476
TMEM130	4.29183	3.2075	3.42441	4.09078	3.56893	3.50716	3.5063	7.14117	6.69167	6.20016	7.41907	4.67943	3.75309	5.4317
TUBB6	10.5343	13.5448	11.2748	10.5144	11.0173	10.9462	11.3733	10.2312	9.42037	6.85904	7.3206	10.1131	8.23678	8.55798
RTL8A	8.14859	7.25539	7.09889	7.77176	5.63638	7.60916	8.07623	4.31506	4.87397	5.69542	6.34698	5.10421	6.63431	4.57251
SMIM1	7.32399	11.2067	9.43032	8.46928	9.21081	10.533	9.7065	9.01312	6.65082	7.06201	5.74734	5.36821	6.86107	5.30063
TP53I11	5.64674	4.47095	7.36299	7.71152	4.83783	6.54953	6.83827	7.30334	8.28541	8.46129	8.75419	8.30431	8.48996	9.31268
KIF26A	7.08578	9.79666	8.97638	9.03933	8.83467	9.72169	8.83798	7.65395	5.90873	4.37436	4.41799	5.75076	6.94451	8.18335
RITA1	9.11097	10.2564	8.72964	8.37847	8.92669	8.83042	9.1233	6.37201	5.81168	8.41771	6.73761	8.07553	7.8408	5.49578
SREBF1	8.18361	10.996	8.28868	8.08616	8.92707	9.97752	8.25571	3.88834	7.86576	6.98964	6.08032	7.30428	3.65891	5.27651
PPEF1	6.708	3.87721	7.92811	7.04572	6.18744	6.71495	7.53481	9.03755	8.38251	9.03851	9.93494	7.48011	9.94186	10.0585
SELENBP1	7.49401	12.5395	8.83801	9.18909	8.63998	12.0452	10.0647	7.52761	5.68274	5.90846	6.88547	6.58219	8.13057	5.52713
ALOX5	12.7653	9.53099	13.289	10.7738	13.765	12.4895	13.3939	14.762	14.3754	14.8479	15.3664	13.8943	15.6526	15.5465
NDC80	10.4763	10.547	10.5196	8.89542	9.00862	11.0231	9.48667	8.79398	9.01953	8.57795	7.44858	7.59921	7.01422	5.87068
DHRS11	7.89108	9.89533	8.02786	8.28536	8.21609	9.35957	8.46556	4.56658	2.35339	6.11026	7.04759	6.80678	5.56017	7.24869
ST6GALNAC4	9.19589	10.6198	8.68679	10.6933	10.4351	10.071	9.30801	8.30147	9.23316	6.3453	7.47953	8.03137	6.11217	8.24619
MINAR1	4.92285	5.23446	1.74801	6.89108	6.26847	5.08603	2.93618	7.76864	6.33296	7.85662	8.696	6.85815	8.99678	9.06361
ENG	5.94307	10.6256	8.97154	8.21117	9.16043	9.629	9.32327	7.90293	6.87348	4.16368	5.46241	5.89255	5.95961	4.50358
CD24	15.3949	11.0567	15.3001	11.9663	13.8307	13.3067	14.6868	16.5375	15.9611	15.9078	16.5915	16.1925	16.0514	16.7411
SLC4A1	10.1918	14.4234	12.2229	11.9912	10.5826	14.8279	12.4813	10.5434	8.05753	6.45638	9.12616	9.34452	10.6614	7.60703
SMIM5	8.01886	10.2636	7.2714	8.6193	8.56392	9.80287	8.95299	7.93381	6.48346	6.32314	7.18747	6.85019	5.33107	4.4385
LINC01278	7.29762	7.53732	6.93681	7.70463	6.68827	7.53999	8.18277	4.6073	6.72188	7.26992	4.39872	4.75197	4.24614	5.42314
SYNJ2	8.11418	6.68108	7.44721	4.27696	4.2389	7.23486	7.21595	9.37078	9.24321	9.5609	8.93274	8.61095	8.97116	8.2394
FHL2	8.57952	11.1348	9.75511	9.58175	9.39456	11.0116	9.83489	9.24156	7.29263	7.09669	8.0786	7.20912	7.63276	4.59497
DLGAP5	10.3287	12.6861	11.3117	10.312	9.88928	12.3324	10.7766	9.92614	9.95341	7.15908	8.58197	8.40876	8.15249	9.28021
HBQ1	4.92644	12.0218	9.33588	5.48042	9.84409	12.1084	9.82879	4.50107	3.9482	3.83285	4.246	4.75762	6.59129	3.75232
SLC2A3	11.3395	10.4889	13.7306	9.16126	10.4589	11.5705	12.4967	14.0446	13.0774	14.4165	14.1043	12.9977	13.9656	13.921
LCN2	15.2021	10.5591	15.4181	12.1873	12.7637	14.0702	15.8683	17.1857	16.5028	16.2281	17.447	16.4521	16.3803	18.4899
CHEK2	8.77605	9.57878	8.91806	7.37635	8.71291	9.35437	8.89106	4.37491	6.50388	7.601	6.48646	8.50739	6.02693	5.55216
ORM1	11.444	6.17301	11.517	8.29162	8.35733	10.1287	12.2007	13.6184	12.0081	14.158	14.457	11.4723	14.7383	14.9776
CAPRIN2	8.40121	12.5338	10.2568	10.4656	10.8456	12.0403	10.2038	8.72997	8.76523	7.80927	7.98961	8.92633	8.26935	8.69274
LOC100996263	6.03413	3.0243	2.92329	3.77456	3.05841	3.59309	3.13278	5.30738	5.64111	7.02598	6.15052	4.17566	7.06928	6.98167
DANCR	11.6282	12.9686	11.0493	13.1758	12.8568	11.6026	11.3301	10.1589	11.2981	9.03197	7.23195	10.6122	9.10283	6.72942
NTNG2	10.0846	7.39622	9.42435	6.99911	7.97916	8.92432	9.36756	10.4476	9.78465	10.9481	11.3712	9.96155	11.2326	10.8596
TFF3	8.09079	5.69292	9.05344	6.68848	7.42374	8.68207	10.2281	10.1299	8.94919	11.57	12.7097	10.1067	11.9112	12.3079
SIRPB2	8.82487	5.30498	9.55993	6.50751	7.20751	8.306	9.31724	10.6681	9.1237	10.4977	11.16	10.1885	10.8295	11.0172
MNDA	15.0122	10.4063	14.7689	11.0449	12.5005	13.2533	14.2331	16.5872	15.6155	15.5879	16.1506	15.0331	15.9479	16.2792
GRIA2	2.89571	2.59296	5.25784	1.4529	4.02306	5.63166	1.82012	4.95493	5.32771	6.16243	7.28712	6.11973	6.31733	7.1986
NFIA	8.82175	12.52	11.1105	10.5683	10.6838	12.1791	10.0547	9.65502	8.36049	6.34669	8.05012	9.08751	8.00274	5.10805
CD177	7.23435	7.10955	8.54786	8.12404	7.68687	6.74635	9.89238	8.74607	9.7277	10.9725	13.6911	10.8588	9.9904	12.2028
MAL	8.31463	12.7824	8.60816	10.8724	8.33903	10.4989	10.2016	8.91643	6.37734	6.54591	6.75453	4.27967	7.69996	4.34442
ARHGAP24	7.42353	3.40158	8.74602	6.04153	6.92169	6.40837	8.38885	8.57813	9.13321	10.5123	10.9248	8.68872	10.51	10.5491
ITGB2-AS1	10.318	10.1997	11.5891	8.25348	9.15407	11.5168	12.1925	12.3631	11.8648	13.286	14.0315	12.0877	13.9248	13.7556
IFT43	7.02363	8.92656	8.58158	8.69034	9.61568	8.35345	9.11488	4.43914	8.36108	6.59769	5.35729	4.96315	5.42325	7.48964
CHST2	8.18738	10.7238	9.64302	11.3218	9.15462	11.0145	9.38976	9.01359	7.25722	7.70436	7.58411	8.29156	7.97085	6.50865
ACKR1	7.49998	6.95463	5.94491	5.3086	5.69398	9.77681	7.83396	5.02828	3.46519	4.22213	4.81345	4.24182	5.11308	4.45998
FGR	12.9155	9.2179	12.7639	9.19015	10.6148	11.5373	12.7528	13.7598	13.2017	14.055	14.5629	13.1918	14.3255	14.4382
CNRIP1	9.6024	12.3704	10.8258	8.89755	10.2854	11.1951	11.5728	9.80973	9.13167	6.36273	5.33079	8.16849	7.51966	7.88152
NFATC2	7.50661	10.2552	8.65668	9.75589	9.45823	9.92855	9.17907	7.63198	7.54557	4.90222	7.41929	8.22013	7.12317	6.15422
TRPM6	7.6794	4.85747	6.95478	6.13997	5.0715	6.88972	3.7097	8.1203	7.77817	8.78302	8.62219	7.59151	8.79488	7.78953
SLC6A14	4.69218	1.72191	2.9729	2.41578	3.50079	3.03129	6.17954	7.04825	4.5586	5.27765	7.12496	7.14913	5.97486	6.56347
GSPT2	8.24829	8.13643	7.91302	8.94751	7.39881	8.06498	8.82966	4.64453	7.83071	5.80105	4.01631	7.56953	3.49915	5.56222
HBD	13.3498	15.8375	15.0917	14.0282	14.1499	16.1778	15.4374	14.5067	9.84076	7.97612	10.2671	12.0961	13.2458	10.6727
GYPA	9.0044	13.658	11.9212	10.8585	9.22661	13.5396	11.1565	10.2035	7.23816	5.50178	7.03738	7.73413	9.20122	4.76642
ZNF827	8.62967	10.1875	9.29626	10.4919	10.6615	10.1188	8.65622	7.69196	8.5009	5.88875	8.16455	8.88594	6.85926	5.70516
MTSS1	8.7359	11.3606	10.8042	10.7985	11.7786	11.4187	10.1787	9.25596	8.50121	6.73299	8.08856	10.0783	8.35452	8.40795
CDC25C	8.83104	8.99199	8.60436	7.42737	7.45845	8.8371	8.93901	7.58678	6.64807	7.56557	6.98794	5.00734	5.75684	4.73088
HBM	8.84029	15.2194	13.1836	13.1719	11.0082	15.5884	13.8768	10.3576	7.31511	5.35933	7.95996	9.04222	11.3489	7.29095
ANKH	7.62448	11.1983	9.52843	8.76086	10.6068	10.8443	10.0489	8.12562	8.33941	4.10534	7.00304	7.47283	6.85497	6.83604
IGLJ3	10.5068	9.08869	10.7075	14.7602	13.9967	11.8393	12.701	9.30755	6.93388	6.73578	8.95271	9.92456	6.73578	9.41568
PDIA4	12.0747	11.6286	12.0583	13.7448	13.5266	11.8699	12.2885	10.4702	11.9313	9.5788	9.54269	11.751	9.29257	9.72304
SCN7A	2.86411	5.37278	1.79611	4.03466	2.96836	5.38415	3.66538	6.90648	6.07952	6.18396	7.87994	6.4465	4.31603	6.34341
SLCO4C1	10.5894	6.85993	9.9719	6.08865	7.27544	8.37184	8.46833	11.53	10.5556	10.9895	10.8685	9.87114	11.3387	10.6906
CAPG	10.1345	6.8122	10.4786	7.91046	8.81843	9.21315	10.5994	11.065	10.6647	12.0059	12.043	11.0915	12.2533	11.2432
UBE2T	9.96309	11.2519	9.71252	9.20336	8.57209	9.86196	10.034	9.41146	7.84623	8.18777	6.26801	8.24252	6.81163	7.56097
PTPRJ	10.882	9.27567	10.9391	7.90867	10.4236	10.7328	11.0523	11.2761	11.772	12.0638	12.7193	12.2273	13.0694	12.2368
CTSE	9.07979	12.6633	11.2586	9.48072	9.49318	11.9525	10.3463	9.70072	5.77892	6.49697	8.21651	6.02232	8.43733	8.49994
ERGIC1	10.6194	11.9354	11.6645	13.6256	13.1767	11.9622	12.3532	9.95371	11.4615	9.81669	9.60074	11.0652	8.37477	9.88853
CLEC12A	12.7915	8.65595	12.1608	8.63804	10.6069	11.1812	12.412	13.6917	12.8076	13.937	13.3209	13.1215	14.1957	14.3851
VNN1	10.6551	4.95455	9.61134	8.44116	6.26083	9.01665	11.1868	13.5294	11.7297	11.3254	13.3549	10.2834	13.5247	13.2884
SEC14L4	7.86035	11.4436	9.53188	8.37378	9.44164	11.8984	9.58529	8.00944	5.90836	5.73737	7.57809	7.42525	7.54903	7.7182
HS3ST3A1	5.5966	4.84628	5.15402	5.75004	4.66391	6.36579	3.56243	8.26935	6.58872	6.47759	6.22101	7.79077	6.51206	8.86324
OLFM4	11.7212	8.19867	10.4005	8.44089	10.6858	13.4136	14.2755	14.0802	15.8418	12.5468	15.1878	14.4792	15.9517	17.1819
APOBR	8.10545	5.83956	8.91327	6.6172	7.34922	7.98197	8.06672	9.10202	8.33834	9.89446	10.8998	9.16674	9.54077	10.3035
BIN1	6.97332	8.81337	8.03709	8.15068	8.22713	9.63778	8.61282	5.49506	5.92758	3.10922	7.83891	5.92695	7.1279	4.77665
PBK	7.95926	11.4888	9.57738	8.72018	8.59659	11.1033	9.09196	8.47334	7.22895	6.41119	6.94021	6.47645	7.18344	7.84038
ADAM3A	2.26703	5.02748	3.57399	5.10079	6.32998	2.89228	2.97428	6.98929	5.30515	5.75046	7.80606	6.05299	7.07107	7.45494
BCAT1	10.0635	11.7086	11.0564	9.76533	10.3146	11.7799	10.912	10.1954	9.26368	6.82402	7.91849	9.82151	7.91491	8.45952
FCAR	11.297	6.96444	11.5976	7.32302	8.47202	9.06798	9.9599	11.8416	12.4708	13.6395	11.0085	11.5619	13.1158	11.9662
ITM2A	12.2105	11.947	11.6969	13.1075	11.9907	12.166	12.8582	10.703	11.2302	9.36235	7.02793	11.7364	9.48945	8.86702
RIPOR3	7.36881	11.9715	9.39494	8.82159	9.44373	11.5966	9.59349	7.43658	6.81749	3.80187	6.81103	7.55033	7.9193	6.28302
CPOX	10.5059	13.6038	12.3323	11.0969	10.4169	13.2971	11.626	10.5444	10.6765	7.77489	6.7055	9.32728	9.27558	8.77908
SNTN	4.53502	3.25101	4.8885	2.59838	2.57276	3.92019	3.07849	4.46759	4.09841	6.41413	5.80278	6.31549	5.61791	7.06178
KRT40	2.04362	1.22171	0.592402	0.873653	2.88217	4.88279	1.8794	6.31872	1.95393	5.5529	7.17622	5.4681	4.60175	7.43355
SYNE1	8.90816	7.12761	9.49218	8.7031	9.16721	9.54918	9.50808	9.62261	10.1111	11.4277	11.3551	10.0414	12.327	11.8815
EPDR1	8.87575	11.318	10.1173	7.98595	9.2951	10.1971	9.51312	8.32741	8.36913	7.01782	5.31444	8.02179	7.03478	7.38465
LINC02044	5.42729	2.27236	3.19556	4.79291	3.78154	5.22228	3.64501	5.29007	5.6661	6.29744	7.59251	6.92293	7.04442	5.16123
MOB1B	9.0363	11.9105	11.1478	9.83888	10.1592	12.3415	10.2616	9.53245	8.78239	6.91366	7.74651	9.45052	8.60434	7.45621
YBX3	13.1878	14.9027	14.1091	13.2755	14.2424	14.6476	14.0534	12.6543	13.1012	11.5367	9.8683	13.5748	11.4659	11.2719
RFESD	8.2469	11.5363	9.67635	9.5695	8.98584	11.251	9.9187	9.20987	7.57021	5.55354	7.72629	7.80735	7.31206	7.50773
MYOM2	5.53847	7.75125	8.03318	7.78318	6.57761	7.74479	8.77387	4.56633	5.09107	6.22189	7.09925	4.88168	4.21227	4.49847
CDK4	12.1137	13.0922	11.7547	11.0159	11.5971	12.1844	12.3082	10.7671	10.7953	10.3652	7.75163	11.2041	9.43933	9.42949
MACROD1	7.68519	9.05362	8.34247	7.8961	9.24538	8.89258	8.84953	7.64536	3.24079	6.10307	7.47088	6.79073	6.36431	4.18169
LBH	8.07913	11.6245	10.3274	9.5427	10.1708	11.7164	10.3431	9.28516	6.55918	5.62937	8.33046	7.53995	7.34056	8.78685
DSCR8	3.74461	4.75832	5.28526	5.31335	3.70449	6.78353	5.28246	6.55217	6.77354	7.05862	7.63641	5.62873	7.15726	8.24228
TSSK2	2.46291	2.83051	2.19399	5.92721	5.35031	3.88186	6.05118	6.85753	6.36226	5.68688	7.16818	6.98475	6.3653	7.4347
C11orf96	8.75143	11.3201	10.5686	12.3436	11.3514	9.97219	9.41145	9.14568	9.08256	6.83196	8.23376	9.114	6.76522	7.72566
PAFAH1B3	9.16648	11.4295	9.49855	8.16962	9.65169	10.1288	10.1816	8.49787	7.90083	7.18127	6.29977	9.01924	4.79873	5.42191
FLT3LG	4.43338	8.21584	3.99746	6.30983	6.52617	7.21045	7.31138	3.38513	3.83472	3.02931	3.46658	4.65455	3.51354	4.80255
KLF5	11.022	8.28955	10.1713	8.1292	8.4202	7.37652	6.7917	11.8966	10.2432	12.3034	11.0206	9.81003	11.3752	11.3257
CDKN2D	10.4974	8.79968	10.1883	7.07032	7.74937	9.39386	9.93739	10.9275	11.1076	12.0552	11.1346	10.2062	11.8416	11.2272
LILRA3	9.11996	6.88346	11.1556	4.99645	8.038	8.92769	10.9529	11.0313	11.886	12.0565	12.4639	10.9046	11.9603	13.1037
CLIC3	3.54944	6.63458	6.0154	7.30826	7.54327	7.93787	8.08403	4.41826	4.2567	4.38463	3.95892	5.41059	3.1506	3.89303
MYH7B	5.95226	2.53564	4.21558	5.55569	3.48535	4.49696	5.63823	6.56228	6.68107	7.26014	7.38721	6.46072	5.36423	8.46377
ONECUT2	4.65609	5.04076	6.18081	5.89311	5.20811	6.85429	3.21466	7.69957	6.77076	6.31303	7.74563	8.05493	6.78789	8.1674
LMNB2	9.63723	10.5887	9.22131	9.00806	9.42178	9.73218	9.65365	8.10755	8.58508	7.77978	4.99679	9.01459	6.97503	6.86899
ANK1	8.85872	13.6952	11.1152	9.62464	10.3381	13.6795	11.0848	9.35688	7.00021	3.87274	7.84377	7.66571	8.55379	8.33095
CEACAM3	9.38815	4.70329	8.90535	7.59826	8.46696	8.42195	9.25341	10.7639	10.2018	9.95566	11.7108	9.93064	11.0852	10.8742
HMGN5	10.8141	12.7636	11.9399	10.7103	10.5911	12.4836	10.5071	10.3762	10.2687	8.82821	7.23105	10.0713	9.13142	8.07113
SMIM31	4.6902	5.0727	4.69268	5.63869	3.02737	6.32986	6.23631	8.01897	6.94655	5.88033	7.83296	7.74491	6.56329	7.00245
PSTPIP1	11.5315	8.23745	10.5076	8.61932	9.3834	8.99201	10.7026	11.2939	11.0192	12.0368	12.5957	11.068	12.0868	12.058
KRT13	7.08638	9.03048	7.72004	7.42389	8.6167	8.60538	8.04913	7.10009	1.69734	4.92552	5.11342	1.8325	5.88003	6.84652
CRISP3	13.4793	6.39565	14.4527	10.7125	11.223	12.6261	14.4212	16.3809	15.0167	15.7829	16.4196	15.2049	16.198	17.4844
GAD1	8.37843	11.2579	8.67289	7.38603	9.26364	9.90461	7.9106	8.36522	6.19695	3.46285	4.45094	4.95938	6.47621	7.33822
IL4R	10.0235	7.81352	9.64872	6.52552	7.48265	8.15352	9.7532	10.8067	9.50693	10.9579	12.0472	9.95163	10.9773	11.2978
HK3	11.2877	4.02036	11.0276	6.84438	8.93121	10.1115	10.8431	12.4318	11.9921	13.4259	13.9682	12.0545	13.8985	13.1379
C17orf99	7.92906	9.85911	9.19529	7.70104	8.682	11.6431	9.26666	7.9047	6.85246	7.13913	4.97743	6.82159	5.42629	7.71156
BYSL	8.04479	9.62451	8.90023	8.38333	7.73893	8.68496	8.03303	5.24538	7.97234	6.57462	4.66363	5.57237	5.08793	8.24882
LINC02052	3.48283	0.965933	2.8456	1.71295	1.15388	4.98962	5.08097	5.84838	6.03395	5.64774	6.30135	6.36397	5.74133	3.72585
MPP6	7.00063	8.04718	7.631	7.81957	6.96654	8.33348	7.10248	6.25418	6.97969	5.465	4.01731	7.04027	4.34795	4.26593
RFLNB	15.1255	11.8121	15.1008	12.8905	13.4962	13.8444	15.2657	15.7905	15.4574	15.8386	16.6313	15.5521	16.002	16.7239
DEPP1	5.3433	8.58244	9.38786	9.61066	7.76421	8.22207	4.60114	5.68261	4.13012	3.87001	3.87164	4.99105	4.3423	5.67439
GSN	13.3083	9.96543	13.3392	10.6932	12.0924	11.6194	13.3498	13.5075	13.5621	14.3228	15.142	14.0709	14.7396	14.2975
MFHAS1	8.31754	11.7185	10.3471	8.98006	9.88739	12.0644	10.1826	8.51051	7.39672	7.16977	3.76627	8.73861	7.98498	4.72874
NUDT1	9.89593	10.9801	9.96601	8.84682	9.98815	10.917	11.0265	9.06841	7.40025	8.31371	5.34296	9.84032	7.52616	5.71052
ADCY4	5.21715	3.90219	6.36076	4.66873	4.92374	6.96359	4.83273	4.86838	8.17383	7.7422	9.2346	7.94047	8.62849	7.76735
CDH9	3.37713	4.6311	2.09727	4.13935	5.21752	3.62243	2.61783	6.8184	5.56956	5.63664	6.55996	6.5205	6.08024	3.79751
PKLR	8.00143	12.1763	9.99271	9.0845	9.85292	11.4746	10.1652	9.21313	2.64508	4.43705	6.94606	7.96518	7.52571	6.09816
C1orf198	8.36816	10.8942	9.03838	8.84178	8.81494	10.0558	8.75477	8.26851	7.43829	4.0891	4.62469	7.13113	7.39711	7.47721
C1orf112	8.24166	8.60514	8.30782	5.35395	7.08659	8.50669	7.56028	6.11893	6.31698	6.67308	4.13563	4.89583	5.56034	3.92859
OTULINL	11.0173	6.92064	10.4797	8.63982	9.2949	9.70216	10.298	11.2895	11.1849	11.6034	12.3954	11.0508	11.9114	11.7541
DMTN	7.79269	10.043	8.0165	8.72098	8.53035	10.1738	9.04194	6.24991	4.26763	7.33627	6.8419	8.35703	6.4704	7.03665
GAS2L1	6.90558	11.6596	9.65204	8.32331	9.2015	11.1039	9.21717	7.35194	7.32112	5.53475	7.13033	6.76963	6.28348	7.83894
CAMP	15.3458	10.1161	15.7264	12.7852	13.2138	14.5657	15.8073	17.7816	16.4646	16.2278	17.503	16.7987	16.3129	18.3745
LOC101929305	4.08927	3.38563	6.34579	4.78529	5.01889	3.76674	3.18275	8.14918	6.78975	5.39338	8.35808	5.01688	8.03407	6.34173
NCF4	12.8169	9.33607	12.3248	10.2693	9.88004	10.1703	11.5377	13.1385	12.3284	14.366	13.0537	12.0532	13.411	13.4389
OIP5	10.1442	11.1715	10.0882	8.427	9.03809	10.8479	9.90749	8.70317	8.43075	8.50518	6.59703	8.77628	7.59024	5.81734
TACSTD2	13.628	8.22658	12.3652	9.72718	10.5531	9.84757	11.1421	13.4847	13.4171	13.7211	13.704	13.1496	13.2824	12.8335
CDK1	10.7211	12.8199	11.8241	10.3312	10.1913	12.8256	11.7225	10.9914	9.02263	9.37363	7.65831	10.0912	8.68436	9.26523
PCDHB7	3.43795	3.60931	2.81088	5.51899	5.85351	3.54813	3.04485	6.00019	4.8051	5.55567	6.1336	7.21961	5.87497	7.07187
PDE6H	8.91833	2.81771	8.28455	5.93749	4.28166	5.81667	6.83557	10.7785	10.0091	9.59665	8.7253	7.99981	9.43207	9.02337
PRMT6	8.42552	9.97332	8.55591	7.17356	7.32323	8.85053	8.68567	7.01061	7.97079	6.23635	4.54839	7.05746	5.61487	5.18589
TRIM10	8.63109	12.4839	10.0646	9.98439	8.46937	12.3113	10.2616	8.60719	6.83217	6.92724	8.23449	7.71359	8.02615	8.55937
MSRB1	13.9857	9.78227	12.9119	10.2151	11.2238	10.7321	12.915	14.3846	13.4408	14.2168	15.0391	12.9857	14.6339	14.3194
CAPNS2	6.881	5.82686	3.19898	4.81884	4.35154	4.70997	7.62721	8.07178	8.45685	6.62926	8.56043	6.93987	7.89191	7.69566
ADARB1	6.82257	8.13715	6.62745	3.82777	10.8366	8.02823	7.39473	4.04554	4.5796	4.35462	4.20687	5.33254	4.38442	3.66051
VEPH1	5.40496	3.07993	7.57786	7.48802	4.29063	7.28714	8.05046	8.14154	9.78243	9.26672	9.52919	7.51201	11.4077	9.95978
TRAF4	8.56237	8.93875	7.91682	9.47011	8.42013	8.47921	8.82591	5.78643	8.92491	5.35812	6.34379	7.91329	6.28018	4.98387
CDC42BPA	9.42074	12.4551	11.3385	9.21589	11.2608	12.391	10.6112	9.71799	9.22381	6.71499	7.80111	9.39142	9.1261	6.7133
CCDC167	9.70266	10.9966	9.91952	11.7183	9.95713	10.8038	10.4797	9.28696	9.23555	8.50198	5.65754	9.38941	8.38834	8.30899
MPL	4.9029	7.16187	7.22908	7.02806	7.23173	7.85908	8.17463	4.56446	6.03405	3.69409	5.03148	6.52106	3.87353	5.0523
CEP85	9.28233	9.30131	8.61021	8.65194	8.15982	9.17714	8.89523	5.60458	7.4557	8.47352	5.66685	7.02065	8.27561	4.88012
SLC37A4	9.72183	11.3873	9.81271	9.93175	9.71097	10.8397	9.40421	8.84243	8.53281	8.24546	6.10353	9.35589	8.10069	5.39141
PTX3	11.312	7.1992	12.067	7.80458	8.94379	9.86928	11.0168	12.8281	12.6045	12.1702	12.8287	11.33	13.2532	12.2298
FAXDC2	9.71746	10.1737	9.80618	10.3221	10.2386	10.1163	10.7251	9.25299	8.4896	9.06603	6.05106	9.48342	8.03461	6.31356
CPXM1	8.79875	8.57751	9.32928	6.52974	8.54848	9.0897	9.8546	5.01621	4.40854	5.33701	7.4893	8.96221	5.47433	4.26386
LIN7A	10.852	7.08489	10.4445	7.09248	9.39564	8.67371	10.973	11.5084	11.2734	11.7499	11.3053	11.5766	12.1241	11.6374
SPAG1	10.5718	6.33606	9.51945	8.05531	8.52176	7.51271	8.52036	10.8832	10.1049	10.8091	10.8012	9.346	11.311	10.8161
HOXD10	1.60787	5.87507	6.26157	4.71417	6.98537	6.18714	3.37335	8.25704	7.46576	6.66812	8.74524	8.19475	7.59217	7.77842
CHAC2	10.3886	11.6746	10.6546	10.8238	9.53117	11.471	9.85559	9.85168	9.47842	8.52595	7.36409	9.70419	8.48079	6.78476
FOLR3	10.9086	6.68201	10.3336	10.28	7.91101	9.06725	10.4064	12.3093	11.6907	12.1952	15.8276	10.7043	13.0795	11.6577
SAMSN1	11.6611	8.18353	11.9402	11.2593	10.3185	9.46171	10.3975	13.3586	12.3609	12.7849	12.9441	11.5447	12.5291	12.1304
GYPB	8.49033	12.9007	11.2222	10.9133	9.48829	13.314	11.3385	9.94009	7.01207	6.96854	8.55655	8.39765	9.4022	6.89521
CFP	10.5422	5.52373	11.115	7.1534	7.71841	10.0544	11.1823	11.8921	11.708	12.4132	12.6423	11.2894	13.0526	12.5794
DEPDC1B	10.0044	11.4371	10.2462	8.63269	9.7272	11.308	9.98587	8.71865	8.92683	6.41326	6.69258	9.03299	7.50156	3.86654
MAGEH1	8.20691	9.22011	7.91981	10.222	8.50262	8.19973	8.45437	5.60523	9.46304	3.7358	4.9602	6.99626	3.99123	5.52043
IFT74	8.60486	10.032	8.43831	8.12215	9.08259	9.47865	8.34939	7.83456	8.29263	6.39174	5.38239	7.7808	6.01319	4.14754
CKAP4	13.2113	9.23743	13.5604	13.1933	13.4586	12.157	13.1749	14.9067	14.218	15.0528	15.8789	13.8798	15.2511	15.2754
CA4	8.57832	5.98368	9.17802	4.84909	7.95569	8.14412	7.62748	10.4214	7.99635	12.2706	9.7397	9.73366	11.9557	10.4873
PAQR5	3.8192	2.53583	6.89354	5.9882	4.55924	6.81185	6.9267	7.61645	8.0261	8.30553	9.07059	7.68042	9.96531	6.64678
NT5M	4.98232	9.12028	8.14062	5.91525	7.5801	8.34692	8.11606	3.66371	5.27167	4.02372	3.74227	7.65543	4.02875	3.9786
TANC1	7.38815	9.66745	8.27623	9.84052	10.4033	9.15417	6.39997	7.76622	7.46427	5.66256	5.49137	6.41857	6.0619	4.83959
ALOX5AP	14.665	10.9613	14.5405	11.0485	13.0047	12.8859	14.8345	15.5157	15.1466	15.585	15.3792	15.1113	15.656	15.9239
ZIC2	2.43979	3.52954	6.15763	5.1957	6.44194	5.82127	1.74392	7.82729	7.329	6.2708	6.85654	8.04749	6.47417	8.32523
ARL9	5.75841	8.8086	7.96324	6.99395	8.26191	8.72119	8.38854	4.99058	6.15841	4.12873	6.66676	5.13967	5.17916	7.32215
PXN-AS1	6.95312	9.19951	7.74147	7.82692	8.31346	8.46791	8.83754	5.16118	7.52816	4.92404	5.2422	8.36968	3.96817	3.66435
LOC100421171	3.38058	4.27843	2.77783	6.15391	3.43474	5.56538	3.6675	7.27225	5.59004	4.54773	6.68731	6.69395	6.77292	7.24923
RBPMS2	5.11068	8.9155	7.89899	9.3774	5.69305	9.24795	7.98001	7.61756	4.19782	3.79918	4.96846	3.81434	3.78351	5.01985
PFKFB3	12.2917	8.73691	11.9597	8.50297	8.72348	9.72134	10.1166	13.3625	11.4911	13.2272	12.4888	11.5138	12.5746	12.2028
LOC286177	3.12773	2.63725	2.78417	2.7405	3.16243	5.4956	6.00908	6.67744	5.64705	4.90743	7.43285	5.1471	5.77291	7.15709
TSPAN17	8.12906	12.6514	10.1843	9.92805	10.3719	11.7636	10.9019	9.16937	8.12396	7.52993	7.92044	8.2476	8.19523	9.30543
PLAAT4	7.41407	10.0195	9.53001	10.1222	10.1028	10.5975	10.2494	6.3231	7.81174	7.65185	7.78467	9.23016	8.31994	6.68873
ADRB2	10.5307	7.51301	11.193	8.1901	7.94119	9.06374	9.48668	11.625	11.3213	13.0293	10.2908	10.1627	12.7787	11.7188
B4GALT5	13.5522	9.75223	12.5641	9.99712	10.5286	11.0362	11.729	13.3237	12.9873	13.5367	14.0254	12.6379	14.0681	13.1764
PLPP4	6.73419	9.05675	7.35623	7.80772	8.34789	8.36683	8.16113	6.86153	4.08142	5.45696	4.41589	5.31563	6.47356	7.92474
IL27RA	8.24106	8.2232	8.94929	10.021	8.85427	9.15617	9.50357	8.01008	7.28656	5.02888	4.66895	8.83396	6.36565	3.75439
CLDN8	3.48961	3.97814	4.42134	3.34068	6.60691	6.2507	5.73506	7.37769	6.3911	6.80746	7.20963	7.72651	6.55836	6.1307
ACAA2	10.2063	11.6071	10.8813	10.0662	10.2404	10.3205	10.9699	9.10681	9.3128	8.23437	5.48432	9.68142	8.32559	9.22656
ZNF416	6.73624	9.21079	7.72877	7.64582	7.60789	7.96434	7.004	5.38718	6.96882	4.14688	4.37431	7.72526	4.9329	3.26824
CEACAM21	10.4784	4.90713	10.098	7.37223	8.59951	8.50593	9.41671	11.2877	10.0534	11.5712	11.1952	10.7222	11.836	11.766
SHOX2	3.2516	5.09103	2.90965	5.88202	6.73396	5.65668	3.59985	6.80147	7.39708	6.01742	7.64986	7.26211	6.59661	6.73332
IGK	9.35178	6.27446	8.67768	11.5856	11.8298	10.2501	10.1756	5.45468	6.526	6.49291	8.07647	6.9597	4.95241	8.26879
CLEC4E	9.85261	6.51596	10.0868	6.84438	8.10591	8.62805	9.68636	11.7884	9.49575	11.8608	10.7528	10.1967	11.0887	10.6984
MINPP1	8.71419	12.3433	10.6462	10.5673	9.87394	12.3067	10.3803	9.48675	8.54199	3.14736	4.01655	7.33456	8.4518	8.02145
YPEL4	4.31588	9.45946	7.91834	7.40037	7.01103	10.4923	8.04926	4.51053	2.95147	5.69362	3.24335	4.71571	3.91447	6.95438
PRMT7	7.24844	9.02505	6.97419	4.1321	5.61981	8.67055	6.5161	3.44203	2.77097	3.28231	4.97891	5.90218	3.9045	4.73259
MCEMP1	12.9765	8.17948	13.2257	9.21899	10.4535	11.7759	13.1252	13.9551	13.6067	14.5457	14.7078	13.1395	15.0046	14.1936
PKIG	9.57497	11.6342	9.85629	9.94716	10.0548	10.9711	10.2166	9.38674	8.47672	6.63424	4.39047	9.29924	7.82509	8.22836
FYB1	12.5856	10.7484	12.6563	9.05527	10.3994	12.1413	11.9325	13.5164	13.0124	13.6286	12.8882	12.7676	14.4207	13.3985
MGAT4D	1.8305	3.46382	6.10334	4.07263	3.68175	6.73065	4.5145	7.6285	6.05508	6.19407	8.13184	6.85996	6.49428	6.42659
TUBG2	7.02119	8.56339	7.08686	8.90429	8.38563	7.74612	6.66376	4.36373	7.28631	5.39487	7.04824	6.0294	3.21002	4.76196
CA2	11.8015	14.7243	13.5377	11.9885	10.889	14.6125	12.3424	12.0224	9.91757	8.7782	8.69341	10.4741	10.4172	11.3884
APOL3	4.44368	8.73255	7.99038	8.4512	9.15371	9.04639	8.51048	3.62762	4.66681	6.33814	3.67036	7.97198	4.70926	3.40275
TYROBP	14.035	10.56	14.111	12.6023	12.413	12.6772	14.8571	14.6369	14.2932	15.1945	15.487	14.942	15.5955	15.8841
HEMGN	8.5675	13.488	11.4713	10.7396	9.72901	13.7105	11.1308	10.1671	7.00281	3.02029	7.60496	7.70673	9.45315	6.24022
ACOX2	6.32967	6.95316	6.85981	6.98117	8.427	7.0209	7.6589	5.23231	6.81438	3.10117	3.91665	5.02356	6.86556	3.7925
C11orf87	1.09781	2.53961	2.01806	3.48143	2.09185	5.19425	-0.30248	7.1865	2.84076	6.29114	6.63033	3.4199	5.8785	6.51129
GJB6	8.59659	1.93499	10.8691	6.32412	6.57961	7.49887	6.78339	11.0496	9.16149	13.1194	11.9894	9.63329	12.0765	9.99757
C5orf64-AS1	2.91029	2.16739	5.46317	3.09819	3.55139	4.18109	3.34801	7.85726	3.82546	6.05975	4.46918	7.23752	5.47026	7.40138
TEX13A	3.11587	3.59235	2.89075	6.43609	5.2462	3.78918	5.79616	6.36457	5.40018	6.30584	6.65561	6.95048	6.50103	8.0416
TTYH2	7.45856	8.17497	8.74719	8.35006	8.34793	8.63897	9.20149	4.89604	6.65999	6.21454	4.92688	9.18591	6.54171	4.63985
CDA	11.0649	2.65206	10.3138	3.47624	6.31362	7.57458	11.482	11.7515	11.9887	13.4291	11.7801	10.8595	13.8003	13.6917
FLG-AS1	4.50979	3.7057	4.60446	3.503	4.97393	7.59133	6.50135	8.07261	7.64499	6.36863	7.19409	7.96054	6.15082	7.78041
RSU1P2	5.25466	2.87183	4.69986	2.8266	3.85674	3.76578	3.42674	7.04042	6.14038	5.12284	7.16354	6.59201	5.32854	3.75074
FCER1G	13.5374	10.5018	13.4588	10.7056	11.3721	12.4773	13.9174	14.2749	13.7823	14.7176	14.3497	13.4293	15.0242	15.0481
LOC100506691	4.05969	7.86504	6.2661	5.55895	6.51966	7.56095	4.66858	4.50192	4.3602	3.20736	3.86432	4.55492	3.63231	4.18856
CATSPERE	4.41371	4.70158	6.55656	6.05236	2.36127	5.04764	4.98363	6.55604	6.49716	5.76864	7.08643	7.02585	8.32916	7.92541
PIK3CG	11.8313	8.14364	11.3384	9.63213	9.53556	8.67562	10.4488	12.8412	11.7934	12.7244	11.7688	11.1054	11.9425	11.4749
ALKBH3	8.96775	9.90584	8.72072	8.39239	9.30508	9.30018	8.20865	8.32958	8.26659	7.5533	3.25912	6.33085	3.21292	4.48405
NCF2	12.4363	8.37489	12.1912	9.49349	10.377	10.3641	12.3482	12.7194	12.048	13.7636	13.4118	12.6734	13.7059	13.0737
SIGLEC5	11.0893	4.53655	10.5565	5.69372	8.59248	8.32866	10.0316	11.8319	10.8175	12.2229	11.9786	11.1824	11.8734	11.9041
NALCN	4.86139	3.81287	2.91118	6.44798	2.51968	5.10412	3.87698	6.67647	5.92834	6.22992	5.12185	7.31277	5.95593	6.62562
PRAM1	12.8395	8.99393	12.2671	9.65592	10.7053	10.862	12.3256	12.6185	12.5511	13.4684	14.1443	12.5043	13.6378	13.579
TLCD4	7.89333	11.7762	10.485	10.7211	10.5903	11.842	10.381	8.74623	8.05889	7.36357	9.0866	5.40582	8.54646	9.25085
LRRTM4-AS1	2.86515	2.75434	2.14648	1.88426	5.23407	3.28018	5.2028	7.16004	3.31587	6.45219	6.93411	7.64116	4.34287	6.81673
MMP9	13.9524	8.66876	14.5025	9.79469	11.6212	12.7487	14.2692	15.8633	13.8238	16.0073	15.5501	15.1054	15.4698	15.5387
SH3PXD2A-AS1	2.41686	3.29089	5.0079	4.5855	3.55175	6.69445	3.78134	5.90652	5.78897	6.77146	7.84183	4.93439	6.45646	7.6097
HBZ	7.07688	8.57283	7.10648	9.14985	5.35275	7.62843	7.7562	4.63002	3.71684	3.80453	7.70802	3.67333	6.26132	5.03075
DPH2	8.52326	9.94242	8.93899	9.64685	9.45753	9.70912	9.16841	8.91567	8.70703	5.9401	5.01591	7.65946	7.217	7.8991
PGLYRP1	13.3043	4.34239	11.4747	8.97721	8.99344	9.93664	12.2167	13.227	12.9554	14.3574	14.4691	12.3761	14.5418	15.2649
DGCR10	3.33424	1.73367	2.75464	3.92836	1.87678	4.67981	5.10358	4.6023	5.5009	4.71027	4.45406	6.22687	5.82891	6.76284
KRT6A	5.21607	5.65054	3.99561	5.39852	2.42869	5.93947	5.55854	1.7571	1.84762	2.77152	4.26544	3.68904	2.93941	2.55676
MANF	12.2	12.1965	11.8563	13.5003	13.9648	12.02	12.5522	11.1096	12.307	10.0867	8.41903	11.7782	9.60581	10.6091
LOC339352	1.54062	1.451	1.11546	2.1898	2.46774	0.9672	3.9377	2.44304	2.97306	5.4739	3.65804	6.14302	3.70962	6.18644
NPR3	6.78568	10.4715	8.70158	7.60729	7.87357	9.79935	8.90023	7.28032	6.22214	4.15795	7.4849	6.88813	6.72974	4.41254
DGKB	4.54336	2.79341	5.50609	3.17735	3.58424	4.72931	4.16067	6.62758	5.29835	5.54074	7.94202	3.99873	7.1711	7.26372
LINC02656	4.03218	4.25978	7.2198	5.97614	4.03523	6.1413	7.26965	7.30961	6.71317	8.38858	7.47403	7.07023	9.24713	8.30703
LOC105377276	7.58665	9.0554	7.59467	5.62504	7.1027	8.34757	9.02864	4.4049	4.6298	6.40663	6.25558	7.09561	3.26969	5.81486
SOHLH2	4.16893	3.40989	6.11829	5.68111	5.80931	3.63701	6.46592	8.45537	6.59186	6.33376	7.83974	8.00291	5.42238	8.40545
NOS1AP	6.65939	3.50847	4.78303	2.92711	4.55295	5.95292	6.73575	8.60367	7.00766	7.59498	5.74122	6.73167	7.35749	8.33802
CLEC4D	10.6216	5.43677	11.2066	4.58109	9.71491	8.98273	10.9302	12.5946	11.2712	12.9982	11.7095	12.0133	12.9266	12.6401
AVEN	8.49015	9.50218	8.8005	10.735	10.0806	9.28152	8.44007	8.32552	8.83245	6.30735	4.2409	7.86515	7.33415	6.3177
NAP1L5	9.37781	10.8256	9.5476	8.68003	8.12952	10.1366	8.95962	8.81074	7.81306	7.7342	7.58248	7.99992	5.18696	5.20172
SMARCAL1	8.75751	10.0089	9.25141	9.28088	8.64103	9.93424	9.1035	8.70946	8.2785	7.96881	6.95793	6.78311	7.16001	3.90374
CDK6	11.3188	13.6869	13.045	11.1533	11.4957	13.3169	12.2786	11.3414	10.6626	10.1829	7.1367	11.317	10.2287	9.11307
OSM	4.13717	6.61477	8.38	5.83627	5.79416	7.44437	6.56959	9.68196	7.20047	8.59407	8.88116	7.68628	8.38882	8.73773
S100P	15.4926	11.4703	14.9889	12.8287	14.5299	13.3071	15.5424	16.3988	15.5851	15.8572	16.3142	15.9193	15.8276	16.7517
LINC01102	2.60279	1.9697	2.14124	3.06596	3.10516	2.43373	2.7878	4.06365	2.66886	5.64548	7.66374	7.14443	3.64219	4.39793
NT5DC2	7.10988	9.62398	8.46356	10.1041	9.26523	9.39117	7.70246	7.60958	8.98981	3.57473	4.37103	7.13123	3.78417	5.09976
TF	6.83919	7.85472	10.0769	9.98199	8.35906	9.5898	6.84761	6.60627	4.08626	3.97998	7.81158	6.17833	7.43034	4.61549
HSPB1	10.989	11.7084	9.9977	12.3043	9.92952	10.2845	10.4515	9.77537	9.85409	9.65703	6.37008	9.05984	8.59763	6.40381
HJURP	10.1561	10.0318	10.1926	8.57806	8.45892	10.3163	9.12013	8.77582	5.62943	8.0707	8.03469	8.11322	3.82975	7.16921
GMPR	6.46865	11.1984	8.71956	9.05241	8.30731	10.7196	9.03454	7.80947	5.13138	7.43462	7.68995	6.98873	5.87453	5.05479
CCDC50	9.31503	10.8702	10.3539	11.4343	11.8953	10.709	9.87846	10.0718	9.99095	7.0351	6.79383	9.63013	7.41757	8.44275
AHNAK	10.1177	10.006	10.9213	12.5596	13.1095	10.8869	11.6323	9.15372	9.18865	8.39563	7.27369	11.3217	9.22282	9.45219
B9D1	8.47955	9.17362	7.58931	10.2533	9.34116	8.34651	8.65639	7.62736	7.92391	3.90641	5.40666	7.77339	6.17062	7.47964
RPP40	9.53157	10.6491	9.72982	9.52731	9.41914	10.2749	10.657	8.33451	10.5103	6.44499	6.10478	9.17522	6.95316	7.09184
LOC101928429	11.0394	6.44716	10.3793	6.93238	8.47486	8.96689	10.3854	11.5304	10.9799	11.5192	10.916	10.7904	11.3826	11.6287
EN2	2.5917	4.38784	6.65428	5.6098	5.94423	6.11172	4.17494	7.97994	7.11896	6.59379	6.00505	7.48804	6.70953	7.84982
BASP1	14.0556	9.7545	13.6437	11.4777	13.0244	11.5131	13.0913	14.9784	14.0615	14.6816	14.3046	13.4371	14.7151	14.797
CRIP1	9.46057	10.8637	11.0956	10.4817	11.0227	10.3017	11.8131	8.54708	9.29949	8.48902	5.08946	11.0264	7.9294	6.09444
CLEC4A	10.1009	6.69897	11.0919	7.65312	9.14108	9.96819	10.6029	11.8597	10.6374	12.5803	11.4694	11.5981	12.3024	10.5934
CABP7	2.65236	3.53412	6.04663	6.31099	3.71717	2.25676	4.09515	5.9899	6.01252	6.18383	7.57427	5.29219	5.87339	7.49621
LIG1	10.3973	11.8719	10.4018	9.65251	9.77078	11.0495	10.72	8.78267	9.17502	9.96369	5.80361	9.82916	7.6094	8.04664
ALDH1A3	6.97827	6.38874	8.06524	7.04746	6.46495	6.72078	3.89529	5.63075	5.93474	3.3855	3.32265	3.91787	4.79674	2.29455
GH2	5.36314	2.63104	2.24088	1.87017	3.81859	2.5732	2.50989	6.68489	3.67733	3.10118	6.84045	7.46179	5.92313	5.23111
LINC01133	7.28879	10.9264	8.76976	6.87902	8.16222	10.2054	8.64166	6.55625	7.44772	5.99656	7.06449	4.22643	4.98107	7.5686
NDC1	10.5402	11.7405	10.7892	10.6684	10.3333	11.2872	11.0112	9.67846	9.55116	8.62785	4.93867	10.2455	8.62622	8.75922
CEACAM8	15.3064	9.48263	15.1235	11.9565	13.7447	13.1306	15.3074	16.2749	15.841	15.8209	16.2922	15.9027	15.9305	17.321
ZNF584	6.96833	9.32909	7.62734	7.67152	7.68733	7.20761	8.79463	7.7758	7.31622	6.19177	4.92542	5.83626	3.92399	4.8285
PRICKLE2-AS3	3.66314	5.36239	5.51206	3.05302	5.84021	5.99112	4.72068	7.69926	5.26268	5.86979	8.1708	8.33133	6.23504	7.14476
SLC10A4	7.1767	11.1577	8.95117	7.59205	6.65122	9.09066	8.6976	8.70828	4.8382	5.22951	6.44244	5.92433	2.44584	4.61577
ZXDB	8.27111	8.05743	8.63625	9.21268	7.76791	8.16871	7.66044	6.58812	8.78235	6.99916	5.20137	6.06245	6.0456	3.97992
BCL2A1	13.1138	8.09409	13.1519	8.88761	10.9017	10.9157	12.3275	15.1201	12.983	14.4255	12.9007	13.1466	14.04	13.528
TAS2R41	2.30162	2.30476	2.62339	4.63746	3.94718	5.95863	4.62538	7.6398	5.14866	6.0388	7.30461	4.09553	5.71347	7.20694
DRC1	4.95601	2.74861	5.97433	5.06995	5.82282	6.48654	6.57853	8.43256	6.3569	8.52012	8.44369	5.32989	8.23271	8.53972
PARS2	7.90669	7.55245	7.22579	7.77255	7.75682	6.90979	5.76238	3.53926	5.02498	5.04931	5.59708	8.15492	4.65461	3.19418
PPP1R14A	4.55141	7.67734	7.06992	5.1273	7.14897	7.50012	7.94093	6.25513	3.23561	2.81879	2.55695	6.3854	3.05993	4.50441
CD300LG	5.87402	2.48841	5.74774	6.11507	6.11795	6.17632	6.61911	8.14538	8.26737	6.36506	7.18316	7.68305	7.04217	8.86961
GLT1D1	10.0936	5.78682	9.98811	7.68181	8.44169	8.31342	9.55192	10.3779	9.64904	11.3474	10.7209	10.2776	10.8038	10.9205
S100A9	15.8383	13.0252	16.0675	13.1058	15.0395	15.8634	16.963	18.0933	16.5854	16.484	17.7654	17.28	16.3796	18.8741
NUDT12	6.61154	8.03851	7.01461	8.20605	5.64472	7.23877	6.38655	1.92778	6.22369	5.68777	1.819	6.22978	5.14386	3.86249
SERPINF1	6.09758	7.35273	7.75193	8.15319	7.79995	7.87078	8.96511	6.91751	4.21647	4.88204	4.946	7.92312	6.22899	4.73189
ITGB2	12.769	10.9634	14.1496	9.86887	10.9134	13.2822	14.1734	14.0613	14.1013	14.5583	14.8128	14.0349	15.2321	14.8091
OR5P2	3.26899	2.60792	4.83662	3.59281	5.43585	6.39826	3.46536	4.53902	6.62775	6.21862	6.26551	7.31681	5.81596	7.79777
PCSK1	2.34242	3.07439	3.26317	2.89149	4.33395	3.66488	4.06411	5.83633	3.63711	5.95026	7.33427	3.38259	5.38695	7.76462
CYP4F2	10.0667	5.60509	9.75176	7.41182	8.30758	3.8993	9.94956	10.4071	10.3032	11.612	10.7916	10.1404	11.245	11.3061
SLPI	15.316	11.098	14.2542	11.5734	12.8476	11.6571	14.0354	15.1103	14.9675	15.3157	15.1593	14.523	15.0708	14.8199
CLDN10-AS1	5.99756	3.03734	2.99853	4.73141	6.28277	6.49602	4.16315	6.77085	5.42608	6.58519	7.51114	7.69007	6.79864	7.51293
GATA1	8.82197	11.2781	9.48656	8.72147	9.97959	10.5474	9.54962	8.36408	4.93655	4.80552	9.41834	6.24858	7.25532	9.20392
ZNF215	8.91503	8.53378	7.50999	10.9439	10.9914	8.24754	7.33613	7.09916	9.15367	3.36744	4.38196	7.3845	3.06766	4.93898
IL36B	4.41593	3.98427	3.07312	3.11449	2.5481	4.66376	2.25563	7.11653	5.85258	3.82251	3.23801	6.93476	5.90055	6.58347
CD3D	7.52662	11.3533	8.8214	8.67286	7.84092	10.5956	10.9344	7.9763	6.72149	5.19027	7.73022	8.14784	7.54534	4.78985
CDCA8	10.1844	10.8747	10.4317	9.55103	9.18459	10.6902	10.5312	9.24733	8.96599	9.42508	5.15073	9.06439	8.05175	6.83042
CXCL12	9.02424	9.2801	12.661	11.6145	9.7672	10.9283	8.80651	9.04147	8.4766	6.09172	9.09432	7.84252	6.95682	3.38702
TRPC7	2.98491	2.47242	5.32752	4.74113	3.25847	6.06782	4.34404	5.51371	6.51765	5.88721	8.12117	6.9819	5.47685	5.19988
PPFIA4	9.13147	4.2712	8.55605	4.81317	6.05985	6.39261	7.54783	8.2344	8.67661	9.76037	8.93337	8.7508	9.79371	9.00671
ZFP36L1	9.22872	10.9195	11.7544	11.0821	10.9166	11.4356	10.3231	9.80484	10.331	7.78111	6.68697	10.329	7.9149	8.66166
LOC101928618	2.94411	3.81832	5.14896	1.84084	3.06739	2.95693	5.5436	5.04168	4.1234	5.39293	6.48671	6.64256	5.132	6.74606
PPP1R14B	10.402	11.9488	10.6822	10.8378	11.4602	11.2391	11.4427	10.0536	10.0204	8.87798	4.94359	10.9918	7.91174	6.74257
SLC24A4	7.76356	5.35709	8.68567	4.12914	4.55634	7.96171	8.39885	8.42721	8.78966	9.45167	9.21496	8.43927	9.94131	9.78057
OSBPL3	7.65649	9.35172	8.62149	10.8916	8.50149	9.07876	8.38958	2.85464	6.66766	4.64685	7.22163	8.14682	6.94688	7.82158
HS6ST2	4.99671	4.98858	5.90801	5.92195	6.94051	7.16237	2.69545	9.38471	7.51425	6.66372	7.21894	7.83313	6.75143	8.54581
PEPD	9.30394	9.75222	9.48184	9.95818	10.6008	9.91692	9.94553	8.14587	9.38882	7.6472	4.35821	8.99987	7.63446	8.29882
KRT12	2.06085	3.04969	1.91188	1.76721	1.55633	3.79104	2.40903	2.91337	5.98602	3.64614	2.88581	3.92763	6.99371	6.64302
NAP1L3	5.49755	6.71355	6.65949	4.64018	6.0908	6.84036	6.58552	2.7108	4.31461	1.96081	5.59526	1.83846	6.69796	2.35107
C1orf21	7.82581	8.44471	8.10279	10.088	10.5503	8.55459	9.31651	4.60523	7.67871	6.74148	7.10328	8.23155	5.34981	8.30096
MAGEB4	2.32243	4.17134	1.79736	3.13164	2.46069	5.07351	5.0789	5.75952	4.87668	6.33984	6.34644	6.69423	3.52628	5.24923
FGD6	6.51379	5.97938	6.84967	7.09404	8.18593	6.70694	4.09575	3.39422	4.44785	3.52033	4.50355	7.23086	2.97223	2.86898
HMCN2	7.91869	7.09124	4.95793	9.09227	8.43946	5.67319	8.03984	6.47912	3.56128	4.49274	6.28571	4.57447	5.55526	4.7717
BEST4	3.19953	3.64382	3.13098	4.10585	4.00414	3.94988	3.04551	6.91027	4.40391	4.02725	5.78871	7.64777	3.63396	7.52957
RIMKLA	5.92319	1.92567	6.23103	3.92204	6.82332	6.32746	7.29416	8.08382	7.55575	7.59878	7.53109	7.65958	7.98968	8.07361
AFDN-DT	2.03649	3.23073	6.15076	5.89094	5.12315	6.14727	5.46711	6.85733	6.54666	6.23981	7.47346	7.16998	6.55616	7.317
LINC02297	1.56013	0.0943928	1.36219	2.09865	5.72976	6.29396	1.95413	6.17951	5.83842	4.88361	6.96149	6.76656	6.49829	3.61834
CA3	7.5651	10.9122	9.07852	7.93897	6.56391	11.1925	8.15623	7.26522	4.62218	1.65716	6.07627	6.44029	7.60546	5.93127
KIT	9.4492	10.2052	9.45501	8.87428	11.3021	9.78026	10.4467	5.03697	10.299	7.98277	7.31801	9.20223	7.29018	5.68604
ALDH1L2	7.69186	7.44031	6.81214	9.89441	10.0538	7.7938	7.72862	6.2489	8.3835	5.00545	3.48449	6.51759	5.47635	6.01594
RAD54L	9.58641	9.94454	8.74051	8.01081	8.3866	8.90508	8.65118	6.53333	6.51126	8.17173	4.8655	8.01068	4.20002	8.6521
PON2	9.25194	11.3244	10.3151	11.2356	10.39	10.5445	9.97788	9.23712	10.173	7.59511	3.72013	9.3206	7.69393	6.11495
OR13C4	4.6379	7.14597	4.05332	3.56547	6.38754	6.09875	7.75247	7.91336	7.06349	7.83631	9.36804	7.17289	7.68634	7.43706
KISS1R	6.24232	7.10128	7.50361	10.9972	9.74476	7.35492	7.63589	3.4732	5.60992	5.39095	5.60653	7.21464	5.57722	6.74926
MT1H	11.3781	12.6402	11.2894	9.8955	11.8428	12.1687	11.2778	10.7438	9.69035	6.45474	6.47574	11.0697	9.49238	9.45495
FKBP1B	7.513	8.45221	7.70903	9.3222	7.52925	8.93994	8.12259	8.07359	3.64425	3.8039	2.23762	8.03022	6.88639	5.06736
ABHD15	7.01686	7.20613	6.18213	7.39542	7.1453	6.74568	7.28751	5.64226	7.17151	4.05606	2.6611	6.9728	3.51237	2.82142
LOC101929473	4.54304	1.99107	2.56436	2.39494	5.54471	4.181	3.80255	6.77983	4.99285	4.36004	7.19992	6.36309	4.02981	6.27731
MCUB	8.68259	10.4988	10.2298	10.914	10.4143	10.5458	10.6079	9.44733	8.89874	6.17016	5.55568	10.204	8.8459	6.27146
CBX8	3.82063	3.92184	4.78497	4.45772	3.31667	6.28037	5.71293	7.94342	5.21418	5.20466	7.71282	5.40305	6.98153	8.04156
JCHAIN	13.0729	15.1686	14.381	15.5764	16.1368	14.7851	14.4378	12.699	16.4384	9.26058	9.84948	12.5147	8.28869	10.8386
LRRN1	5.4835	4.7624	6.36926	8.97677	8.79482	7.66507	6.56102	8.99012	10.2885	8.13166	9.53205	8.17245	11.5786	8.63851
KCNK16	3.92987	3.73293	3.94845	6.08374	4.49326	4.78457	4.5252	4.23631	6.9405	7.01718	7.54533	5.9086	5.34597	8.96319
GPR3	3.32235	6.9212	6.19696	7.09498	5.83696	7.09168	6.62697	4.7925	3.87073	3.69067	6.15202	2.81003	3.17315	4.16967
IRS4	4.59203	6.52854	8.06603	6.24763	7.98849	7.8788	6.48031	10.654	9.02879	6.71809	8.7657	9.33451	8.10171	10.4625
CLUHP3	7.91795	8.72715	8.07667	9.62162	9.63993	8.96074	7.9557	5.35315	7.54899	6.47281	6.01033	8.28712	4.18916	8.5119
TSPAN8	2.84678	4.83896	5.29278	3.98681	1.95504	7.20474	3.8688	6.94632	6.56249	6.1926	7.88082	6.06166	6.31088	5.47635
EMC3-AS1	8.97874	9.14515	9.26268	8.51476	9.15113	8.94601	8.67592	7.83947	5.49011	9.36293	5.47731	4.1305	7.1466	8.05574
ZBP1	6.07341	6.88043	7.58161	11.9912	11.3145	8.6019	8.58736	6.6726	6.90512	3.99562	4.86028	4.58469	3.41008	8.04898
CYFIP1	10.6227	11.727	11.306	11.217	10.9161	11.3457	11.3047	9.90568	10.8386	7.46958	4.56067	10.4316	8.64179	8.85364
SNCA	8.78316	12.9913	10.8743	10.264	9.1719	12.5491	10.736	9.80766	7.47144	6.89329	8.89876	8.71116	9.60738	8.40486
ADAT2	8.84642	8.31671	8.4519	8.38101	8.50979	8.97854	8.69738	7.42409	7.45747	7.52385	4.30652	8.76608	6.14265	4.39858
S100A12	15.8686	11.0218	16.1569	12.8341	14.2106	15.4618	16.8203	18.0659	16.5589	16.4094	17.3995	17.0092	16.5046	18.5652
TMEM263	10.1877	10.2232	10.0714	11.8352	10.9639	10.477	10.0864	9.13517	11.0351	8.07063	6.61393	9.87178	6.82714	8.02195
VANGL1	7.43065	9.73238	7.65871	8.65148	8.19551	9.29013	8.18291	9.02088	6.08205	4.34459	6.65421	7.55987	3.62609	5.1489
ST8SIA3	2.71899	2.99565	3.75678	4.35316	6.22464	6.03544	7.39925	7.01446	6.47617	6.2166	8.09071	7.3887	6.32319	7.75035
DNAH10	10.9381	5.66319	10.2183	7.69667	8.84682	8.62552	9.65538	10.4749	10.5996	11.8528	10.5932	10.4163	11.5825	11.1943
GAB1	7.55447	9.90251	8.11832	11.0695	9.99625	9.58111	7.49237	8.34925	8.45274	5.72571	6.47049	7.45548	5.57359	6.93771
MROH2A	3.64747	2.62267	0.84925	2.36611	3.90304	4.22049	1.90707	5.44562	2.88985	5.17199	7.22404	3.94017	4.07865	6.48512
CCNF	7.93973	9.51721	8.58921	7.90359	7.16494	10.2208	7.06769	8.32247	4.49258	7.92263	5.78011	4.76003	6.11842	5.78207
NLRP12	8.87903	5.01968	9.7772	9.07485	8.36761	8.77282	9.88757	9.98399	9.67134	10.7323	11.6964	10.1449	10.9223	11.2321
PCDH12	7.38618	5.19671	7.46124	7.192	7.70641	3.76165	4.25604	8.5684	9.47989	7.46452	8.47512	7.87351	7.2377	8.96312
MT1HL1	13.3381	13.608	12.4453	10.9224	12.4159	12.8024	12.7399	11.9955	11.3636	9.64909	6.20901	11.9541	10.1159	6.71838
OCIAD2	9.56649	11.2351	9.63156	11.0518	10.6411	10.5008	10.6118	8.8536	9.78628	8.89299	4.8336	8.87838	8.27208	9.37581
FHL5	3.86798	1.55301	5.9251	2.63514	2.90063	6.04487	5.9343	4.91861	6.36581	5.69958	7.63245	7.10098	6.35323	7.81646
FAM155A-IT1	2.23214	1.83683	4.79216	2.86701	4.40913	2.24168	2.87873	2.67691	5.8988	5.9616	6.78858	5.21025	3.59534	6.76138
PRKCH	8.04847	8.9525	8.00113	7.41644	7.01368	9.56252	9.14061	5.06815	7.88401	5.1829	5.32526	7.62914	7.98911	4.35712
WNT5B	3.44447	3.61117	3.22939	4.9891	4.54825	3.47542	6.18825	7.83427	7.00688	6.18633	7.4986	6.36233	6.61447	3.15777
RBMXL2	2.50673	2.63849	3.80969	3.71111	6.59082	4.17959	4.10676	5.20594	5.51757	4.39289	8.0419	8.11705	5.15492	8.01863
MYBL2	10.3926	11.4951	10.5591	8.58305	9.30565	11.491	10.3726	8.43751	8.25589	9.68462	5.97478	9.3924	6.97437	9.38193
ARHGEF12	7.63451	11.4393	9.90923	11.008	12.0895	10.9118	9.51842	8.49478	10.1954	7.18413	6.74226	8.2311	8.38873	8.46234
C17orf98	2.93796	2.10992	0.749416	3.8273	1.18394	1.98595	3.91059	2.10708	5.51003	5.30804	4.07163	3.62655	5.6686	7.90088
TXNRD2	8.29743	9.93889	7.92766	8.09316	7.88282	9.1342	8.75377	4.65852	5.43268	5.74342	8.2766	8.3907	8.00639	5.13404
RFX6	5.33659	1.66066	2.8822	4.5613	6.443	5.87513	5.76323	6.01943	6.51002	6.07994	8.17497	7.02403	7.0487	6.817
PRDM13	5.9854	4.25949	2.71364	5.57597	2.38959	5.20979	3.20233	7.13892	4.02151	6.18004	6.57093	7.42455	5.65632	7.38189
GOLM1	5.61189	3.85346	6.74215	8.59683	6.26988	4.76933	8.29757	3.58673	2.44227	2.98606	3.92012	3.90142	3.29616	6.63091
GPR141	4.8125	3.48879	6.5014	4.41891	3.2166	7.50301	6.85108	6.0157	6.86319	7.66404	8.07204	7.82037	8.08553	7.07593
C11orf49	8.81359	9.59374	9.00623	8.46911	9.40774	9.6559	9.05671	7.89108	8.55727	8.05777	4.89836	8.65064	6.95819	4.06742
LVRN	0.635717	4.63433	5.60372	2.09315	3.91473	3.06227	3.20637	4.20283	4.92958	6.88605	3.97151	5.88188	7.73563	6.6642
TIMP1	11.5318	11.2187	12.0458	11.5654	11.0382	11.5293	12.9821	10.6548	10.4491	9.85011	6.24205	11.4785	9.10685	9.79712
LILRA2	12.5587	8.3084	12.3078	8.29673	10.1987	10.5257	12.3045	13.1301	11.5978	13.1868	12.8502	12.8228	13.2369	12.9247
FCN1	13.8666	9.7309	14.2679	10.1044	12.2308	13.0695	15.2412	14.5105	14.2243	15.1765	15.5319	14.6878	15.5132	16.0188
SLC25A21	6.658	10.5481	8.7113	8.08172	7.83305	10.2624	8.62422	8.84984	5.55776	0.411495	6.461	3.5638	6.0626	6.54377
TIMP4	5.3589	6.20329	6.51366	7.07854	6.79229	6.70903	6.61671	2.95169	2.20738	5.97098	3.19658	6.99735	3.47592	5.52042
CRACD	7.64032	10.614	8.82257	7.38079	7.76462	9.40407	8.31228	7.72253	6.18438	5.33519	7.48193	7.38511	6.6332	2.69308
TSPAN13	12.3214	13.1158	12.6166	13.508	12.7769	13.5152	11.947	11.696	13.0578	10.5338	7.87881	12.2573	9.59504	10.1284
SLC41A1	8.42344	10.4806	8.82182	10.7801	9.1785	9.842	8.97936	8.80494	8.77912	3.42191	7.91324	7.68185	7.56591	5.20402
RRAS	6.01819	5.59789	7.1288	8.59298	8.03942	7.47809	8.75506	3.25287	7.07346	4.63731	3.27801	7.23981	4.94293	5.33777
TMLHE	8.09765	8.89072	7.55918	7.99864	7.19058	8.27683	8.19386	7.36788	7.33185	6.75339	3.74282	3.72525	7.81027	4.39702
IL33	1.13673	3.1158	0.332072	5.21681	4.42573	4.73535	5.73746	7.12627	7.16097	5.10248	6.6212	5.68594	4.38318	7.0197
GZMK	6.5049	10.0736	7.8351	7.48604	6.32483	10.5357	9.26052	5.23943	6.81435	6.66051	3.70556	5.95735	7.30297	6.13841
VSTM4	4.49285	5.33171	3.38992	7.17872	7.5523	6.75391	7.05264	8.13537	7.33191	6.70927	8.83559	7.95978	7.74144	9.81536
EPHX4	4.0957	2.18909	2.94206	3.11124	1.15752	1.32869	6.8536	6.07094	5.52014	5.6656	4.48985	6.72188	4.15069	5.78946
LOC102724587	7.13246	2.19005	7.97226	5.71096	6.7687	6.29852	5.2994	7.62681	7.53037	8.03278	9.38439	8.31242	8.35603	7.59916
PAQR9	5.54491	9.73592	8.04181	6.37751	6.66469	9.19582	7.98676	6.27568	5.1967	2.94296	6.84329	5.58175	6.43116	4.20354
IGLL3P	15.6812	15.8175	14.3055	15.0851	16.2057	14.7389	15.9781	13.8298	16.8616	8.61708	12.3047	12.8021	8.64279	11.8509
FUT1	7.81383	9.73811	8.01106	8.24468	8.82821	8.82307	8.61016	8.16479	3.75959	6.48105	4.79559	6.24991	6.98383	8.83142
LUNAR1	4.20521	1.95275	6.71561	2.26827	5.96352	4.95782	6.71495	8.33662	7.11449	6.29916	9.20891	6.98655	7.93019	5.27918
E2F8	10.0586	10.9187	10.1784	8.05448	9.60139	11.0516	10.3602	8.80217	7.72763	9.50944	5.73918	9.94593	7.18222	7.26859
CXCL1	10.8145	6.67974	10.4487	6.7339	8.36919	7.94089	9.06648	11.7239	11.2153	11.4769	10.1356	10.0087	10.9516	9.21851
PRDX4	11.6517	13.0569	12.2753	15.2731	14.6585	12.679	12.8471	12.0458	13.5627	8.68444	9.39175	11.5552	9.12404	11.125
LOC101927314	2.30608	1.91328	2.07039	3.82802	3.46516	4.43609	4.58589	2.38576	6.08854	3.88815	6.79739	5.9113	6.83543	6.30599
LINC00382	6.07305	3.14426	3.26106	3.04601	3.98814	3.79365	3.41246	7.43271	6.27196	5.42993	7.44687	3.80015	3.88674	7.40218
AQP3	8.3715	12.3409	10.5279	14.0753	12.9164	11.7136	10.8309	9.21305	12.1407	5.32249	8.20294	9.24337	7.33133	8.19031
ZNF23	6.73567	8.95416	7.41514	8.07491	7.77365	8.8408	8.11213	5.51017	7.91019	2.26073	5.64979	2.87022	6.78618	7.33873
LINC01590	4.8623	2.06978	2.63454	3.05753	3.53912	6.3757	2.3507	3.95283	4.94104	7.03803	4.36468	6.21883	7.8082	7.03656
ACSBG1	3.91887	8.22401	7.80323	7.89482	7.52024	8.97059	8.25174	5.17254	2.30212	3.83665	7.20541	6.30405	5.93123	3.75776
TMEFF2	8.34139	8.03469	10.5782	8.81437	9.36654	12.0714	10.0908	12.7514	10.3142	10.1296	13.4678	11.6679	10.9128	13.6478
LTF	15.7262	10.5726	15.9028	13.7394	14.3594	15.5477	16.5181	17.8527	16.4915	15.9739	17.3891	17.1546	15.9906	18.6824
HLA-DPA1	13.4244	12.9244	14.5988	11.6031	12.997	13.5809	14.1642	12.4004	11.6066	9.60091	8.56724	13.8246	11.1831	10.9006
LILRA5	8.7932	5.91524	10.7342	7.20772	8.08033	9.37305	10.4177	10.2724	9.75972	12.1752	11.2701	11.0079	11.3708	9.66688
PIR	6.37291	10.9808	8.8623	7.2233	8.39331	9.92443	8.62122	8.16102	6.99024	6.56578	5.79793	6.93549	6.66306	4.18758
HLA-DPB1	12.0903	12.1633	13.9942	10.4977	12.1045	12.9235	11.73	10.1408	10.3915	9.46547	8.84219	13.1236	10.678	8.08191
OR2S2	2.83115	6.96859	4.38177	6.68642	3.30141	5.83116	6.65911	8.05574	6.1398	6.78557	7.03777	7.70519	6.91196	8.8475
COL17A1	11.7257	6.3058	9.29541	7.43631	9.15791	7.54771	10.7938	10.7067	10.938	11.615	10.7505	10.4563	11.5072	11.4334
FAT1	5.31216	7.16998	6.46925	2.19293	6.42865	7.59489	6.59821	8.35279	7.84694	6.68209	8.3889	8.95874	7.72916	8.73594
CLC	14.8676	11.5557	14.9998	10.1482	12.6251	12.1718	14.7421	15.9544	14.0794	15.1026	14.9819	15.3027	15.1035	15.6523
ADA2	12.1928	10.4259	12.4002	12.7963	13.4527	11.6959	13.4216	10.3269	12.1425	10.3318	7.74453	12.0984	9.36495	10.2052
SOX2-OT	2.59678	-0.3479	0.951407	5.23689	5.20973	5.7465	4.64252	5.81266	6.41289	4.99793	6.04663	6.41479	6.02179	6.78335
BMS1P20	9.80897	9.96934	9.74296	14.8815	14.1807	10.7096	12.6886	9.20031	9.92125	7.13879	9.02631	10.5611	3.6766	8.81848
CLEC5A	13.3007	8.8065	12.7834	9.13682	11.1915	10.7986	12.243	13.1367	13.1056	13.8552	12.4372	12.8061	14.135	12.8006
ADAM28	5.79944	6.03965	7.94073	10.5096	10.8289	7.55011	8.70431	6.41224	4.85041	4.0253	2.52523	8.13578	3.93093	6.81618
PLEK2	7.43944	10.0539	7.06467	7.71074	7.88217	9.64532	8.68736	8.09764	4.45412	5.05324	5.42877	7.81899	7.86315	4.54275
NME8	9.53144	1.73818	9.11921	6.87012	8.09137	8.54427	8.6906	10.1722	9.78227	10.767	10.6462	9.85389	11.4516	10.3029
LINC01828	3.9942	2.77396	2.76029	3.20506	2.97934	6.83191	4.39691	6.88039	6.32978	2.38834	7.8931	7.96464	5.87103	7.89558
IFI27	5.55855	10.5024	8.35087	8.30605	9.21138	10.3432	7.23274	8.58129	8.45902	4.51103	4.89114	5.01507	4.83359	4.00741
CATSPERG	2.47454	2.86775	2.1947	2.76834	4.13835	2.94992	2.64785	4.1359	2.44599	6.29839	7.37566	2.59513	6.54725	6.87611
LOC284788	2.25535	3.38281	2.30817	3.63698	3.00496	2.71085	3.63022	8.02407	5.60045	5.01012	4.28635	3.39133	2.73667	7.87124
VPREB3	7.17716	9.32181	6.95615	9.94223	12.2687	7.65157	8.89363	5.4488	8.74212	4.01364	5.46005	8.20475	6.6544	3.11775
FUT8	9.07196	9.63968	9.03542	11.8607	11.3344	9.31027	9.05687	8.29209	10.6486	7.41984	5.81825	7.41147	6.83329	8.41715
BPESC1	4.29173	2.93273	0.580566	2.97841	2.84493	1.94165	5.33642	6.30375	4.74796	5.3834	5.09513	6.29465	2.30034	7.68646
SLC1A6	2.05286	4.44938	4.14459	2.78647	2.079	6.57681	3.79867	6.75631	2.60805	6.09107	7.02463	7.49623	6.22612	6.51842
SOWAHA	2.92985	2.70839	3.5572	4.67062	6.62421	5.6753	1.41769	7.78853	5.35415	6.07422	6.95016	5.69889	6.11601	4.91726
FREM2	1.17692	0.733183	5.22858	2.74217	6.21101	4.74902	2.4182	6.55382	5.34557	4.77113	6.83964	6.78172	5.57363	4.47715
CNN3	5.71896	7.74496	8.9842	8.30335	9.0061	9.14596	7.51822	11.8464	10.3765	7.46983	9.41068	10.6221	9.46859	11.5719
PAX6	1.91545	1.41599	4.20917	4.01674	6.09128	5.94846	2.11719	7.07767	5.68694	6.34226	5.96741	5.90281	5.50893	4.55371
CMPK2	9.21998	11.222	10.226	9.25938	10.5503	11.8905	10.427	8.61218	8.92186	7.3035	4.11021	10.4651	8.58617	8.51152
C12orf45	8.4987	9.58818	7.52654	10.4153	9.57041	8.18552	8.61959	8.57489	9.15581	4.15781	7.03001	7.40528	4.43774	5.21675
PABPC4L	2.7321	5.62582	5.69185	6.60449	6.42517	2.21087	4.77982	5.39938	8.02614	6.59886	7.85396	6.44591	6.62878	8.12316
ZCCHC24	7.70597	9.15619	8.83493	8.90916	9.04969	8.84497	8.66165	5.73817	8.56703	4.56901	8.01817	8.84296	5.96965	3.11701
KIAA1211L	10.1907	4.0615	9.61231	5.72394	8.38682	7.8114	9.15706	10.0074	9.79455	10.5962	10.4892	9.67371	10.6023	10.3522
LOC100422212	3.12498	3.05797	4.30749	4.02343	5.30991	2.03403	5.90744	4.92426	3.71151	6.40713	7.31819	7.31688	5.6179	6.5135
ANO3	6.07171	2.27762	2.14016	2.86643	2.88514	2.89502	5.87223	5.59283	2.62221	6.47708	7.90277	8.1954	5.89705	6.4426
SLITRK1	5.72969	3.10283	2.44876	3.73307	3.27717	2.05399	2.35262	4.72307	6.17689	3.42066	7.56014	6.30451	3.55907	5.43245
AKR1C2	10.4985	12.6552	10.6434	9.33776	9.44738	12.4396	9.94061	10.1698	9.2325	8.32577	6.86506	9.06963	9.71869	5.01232
BTN3A3	7.66946	8.35835	7.80854	10.7189	10.0082	8.99373	8.21685	4.54608	8.91235	4.69312	7.22471	7.6471	6.58117	7.61446
LINC02347	2.95267	1.33456	1.65111	3.61187	2.1732	5.71894	4.04887	2.40601	5.38116	5.48385	6.5465	5.87165	5.38738	5.1541
LOC100131496	6.54367	5.00268	2.45083	4.28881	2.48313	5.34744	3.37935	6.23943	6.37328	6.71752	7.82517	7.14088	3.69496	6.12846
FCGR3B	10.4271	7.08461	11.9006	8.11042	10.8967	9.87047	10.4848	11.3378	10.0378	12.4756	11.8265	13.258	12.2639	11.7907
LOC403312	1.93086	4.36145	2.46797	5.93988	1.6844	2.42614	4.6949	6.95818	5.78678	5.84623	5.19356	6.22176	2.62004	6.62326
SIX1	3.05404	2.44337	7.37838	5.82379	6.36994	7.02828	2.11912	8.66221	7.47358	6.15743	7.49622	7.48786	6.04404	9.26933
DIRAS2	5.73771	3.55691	2.45579	6.26713	7.22496	1.81739	4.40237	7.18455	6.48265	5.79537	7.61287	6.71454	6.31452	6.55752
TM4SF18	3.47897	6.28412	3.08187	4.58007	7.49495	6.81338	7.01984	7.63358	7.64237	6.91505	7.26172	8.21998	6.5582	8.54277
MIR4300HG	2.77475	5.73012	1.73081	5.11512	4.98189	3.83302	6.97174	7.52358	6.3199	6.86898	6.44804	4.44854	6.83722	8.07198
LINC02274	1.94552	5.75527	5.71051	2.72693	5.37901	5.76594	3.85962	6.55072	5.41819	5.34904	8.39031	6.24158	5.79564	7.83371
CD36	10.2624	14.1216	13.2912	8.52299	10.7096	13.6351	12.0667	10.9141	9.1633	7.26361	4.56595	10.7234	9.7548	8.75362
GGTA1P	11.9589	8.43118	12.6367	10.0274	11.6023	7.50688	12.5626	12.5313	13.4533	13.8755	12.966	13.7738	10.8825	13.9337
LRP1B	2.64572	3.97626	5.03863	2.28989	2.95801	3.90305	1.18476	3.22354	5.57452	3.65658	7.57311	4.58622	5.12095	7.15128
PPP1R16B	6.92053	7.99991	7.74791	9.41794	9.37525	7.98657	8.64862	5.57985	9.9298	5.97112	5.71867	6.72127	4.36241	5.65808
TMEM235	3.58705	2.5786	3.99954	3.85528	6.00312	3.20445	4.78221	4.69626	4.92236	4.4832	8.11327	8.01925	7.32763	4.80253
HPDL	7.54667	8.78249	7.34583	5.41256	7.52408	7.77037	8.23752	5.01431	2.4869	3.2832	7.70681	6.45408	4.17802	7.35598
LINC00616	0.456114	2.11621	2.38161	2.15438	1.1159	5.04609	2.4149	5.71005	3.14022	2.48673	6.12492	5.26627	2.94728	4.57204
CD52	11.2938	12.2469	12.4435	9.70022	9.48244	12.4875	13.363	10.8313	8.47811	10.0329	7.20795	10.9843	9.80899	9.4842
ZNF222	7.90495	8.44279	7.2117	7.5984	7.40362	7.45464	7.84805	6.44685	7.40031	6.86734	3.19577	7.99244	3.45965	3.74341
KCNMA1-AS1	3.82917	5.83918	3.30584	3.5317	4.49165	5.88982	7.10887	7.87094	5.51344	5.4775	8.13016	7.57024	5.27135	8.42333
CFAP300	3.05032	1.91389	2.70795	5.71183	5.76761	2.65556	1.52521	5.46973	2.90045	5.11203	6.94112	6.72837	5.97798	5.59195
LINC00551	0.330469	5.55045	1.95523	1.93332	1.72668	3.5907	1.72967	6.60744	4.03317	1.5229	6.65711	5.02376	6.17383	4.25631
POU3F2	2.84594	3.12834	6.57166	3.17571	2.88375	5.96668	2.3152	8.24132	6.9051	3.49417	5.08064	7.64868	5.05779	7.5172
HOXC9	3.10063	2.39898	3.02746	3.97511	6.83663	5.50938	3.10076	7.37625	5.30318	3.11697	7.57642	6.27834	6.61344	7.99114
APLNR	3.71738	4.05862	3.94286	4.56177	4.36781	2.92987	4.79063	6.04468	4.01853	4.27033	7.9989	4.53558	6.74979	8.79351
ADAMTS9-AS2	6.45584	3.33934	5.01159	3.44668	6.70509	3.40975	3.02179	7.63499	5.52899	6.07843	7.59969	5.97329	4.71333	8.10747
CCL5	7.33882	12.039	11.491	9.40887	9.61538	13.5016	11.6723	7.6971	7.99124	6.15164	6.81566	9.97038	10.4356	8.01198
ABCC2	7.92497	3.70484	7.45575	7.24738	2.51185	3.01335	6.25668	7.35409	8.21715	7.80409	7.51834	7.69276	7.45577	8.34232
FKBP11	11.6726	12.4907	12.5929	15.4518	15.3329	12.9225	12.9467	11.4119	14.134	9.50877	10.4481	11.9311	9.87264	11.1672
MAGEB6	0.288637	4.64057	3.3977	1.43455	1.09096	4.20974	4.4789	7.30908	4.5583	2.20096	6.6559	4.62472	5.33114	6.08937
NRXN3	1.38648	3.55024	4.04398	5.52105	6.79126	6.71565	6.30168	8.13104	6.90108	6.19793	8.2041	7.5781	5.47386	7.49087
C4orf45	1.74163	3.39443	5.12517	2.63007	4.42755	3.47408	4.69239	5.61189	6.17033	2.40578	7.4949	6.50451	6.19714	5.14496
CPE	4.1284	2.09757	6.5046	4.58522	6.13003	6.02546	1.39613	7.16047	6.47089	5.25522	7.50772	7.39778	5.2687	7.52173
P2RX5	7.90284	9.40558	8.31791	13.0991	11.6152	8.96179	9.7337	7.38933	9.49634	6.07058	8.12243	8.8342	6.90616	6.8599
ODAPH	0.543742	1.8933	5.14705	2.44676	2.38948	5.70059	6.52787	7.00062	5.77769	5.88087	6.65021	6.6242	6.26314	3.65051
TRIM58	7.25822	10.8574	8.75302	8.2428	7.53882	10.3391	8.37869	8.52519	6.22204	4.82658	6.86655	7.66522	8.1523	3.67695
VSTM1	11.3131	6.86325	11.0286	7.32598	10.221	9.14197	11.7291	11.3074	10.8208	12.3429	10.7317	12.1745	12.0062	12.6568
PLAAT3	6.12649	7.45161	7.86484	10.9981	11.0301	7.5616	7.80937	3.96017	8.65878	2.997	4.48297	8.64425	4.28583	5.78036
FAM222A	2.38498	6.71436	5.60313	5.31009	2.85895	6.52409	3.01438	6.75079	6.12276	6.25457	5.27902	7.54192	6.49732	8.21581
PCDH15	3.91483	2.21468	5.36404	2.72269	1.96845	5.53428	1.94142	6.69966	5.54876	4.99398	6.31752	4.04047	3.38874	6.81112
CCDC141	0.175504	5.35011	5.51838	5.4803	5.13723	5.23055	5.9329	6.71596	6.51524	5.58587	7.9158	7.21006	6.80872	6.68228
ROPN1L	9.71303	6.64724	8.60344	2.81042	5.46532	6.50922	7.70097	9.10265	8.76681	9.88357	8.29945	8.50648	9.43748	9.28701
LOC100287387	4.77648	3.27985	5.91903	2.01645	2.40446	6.04116	2.89958	6.87251	3.92362	6.21853	7.56287	6.76283	4.2528	6.53314
LINC02059	3.0536	1.85092	4.62078	5.09797	1.07344	1.0895	3.65542	6.66394	5.61141	5.33035	2.31167	4.64765	6.24565	4.50694
IGLV1-44	8.78323	5.9237	11.5637	15.0609	13.9457	11.7098	12.0597	7.32758	8.37828	6.81288	8.83195	10.0748	7.10826	8.40572
USP46-AS1	7.03525	6.50707	5.38224	7.41713	7.30732	6.92492	4.52515	3.04681	7.43552	5.26676	5.32399	4.56983	2.17315	2.58909
URB1	7.70664	9.12709	8.26069	7.79074	8.55239	9.04217	7.66267	7.46614	6.89076	2.09919	7.0173	8.11555	3.80701	7.13902
LINC00408	2.358	3.8414	4.13672	4.109	6.41739	7.67316	5.97144	6.2891	7.62695	4.44708	8.29007	8.47397	6.67972	8.34776
AQP4-AS1	2.46252	2.19666	5.32765	6.36446	6.84365	6.71185	4.3276	6.5029	6.34853	6.43122	7.64299	7.90876	5.71355	8.2012
CLCA3P	5.30653	5.03937	4.55104	2.90182	0.937731	5.44748	1.5757	7.19104	2.98915	5.62264	6.15449	6.64126	5.73832	7.04661
LINC02192	5.42058	2.12016	2.52535	3.61068	2.33394	4.84677	3.84942	4.42504	2.96255	6.00402	8.09064	7.24842	6.81955	4.20358
TNFSF14	6.50504	4.74847	8.66794	3.07232	3.70759	7.39277	8.95215	7.02148	7.46827	9.36541	10.3118	8.65088	8.83872	8.55526
ISL1	4.09614	6.85057	5.89531	0.930408	4.5735	7.26015	7.08426	8.45529	6.57077	6.59396	7.91977	7.16511	7.07772	9.06907
LOC101926915	6.28201	5.41208	0.245357	4.28269	5.40877	1.89698	5.01837	5.46366	6.06498	6.25022	6.96512	7.18023	5.74194	5.8923
ATP8B2	7.88862	9.3856	8.05059	11.9243	10.7489	8.87025	9.0519	6.93594	11.3034	6.21159	4.47512	5.29922	2.61183	8.4541
EPHA3	5.53811	1.28147	5.73631	4.87168	6.21516	4.28372	1.79629	7.3296	5.83756	4.99185	6.13424	5.38182	6.7154	7.98183
PLEKHO1	5.89883	7.52052	8.60503	9.87337	8.76743	8.59982	9.26651	3.70684	9.28784	2.69888	6.23696	8.4247	3.12375	6.20272
LINC01101	5.38107	4.15955	7.02563	4.80567	5.82203	2.85393	3.17537	7.91481	6.29614	2.79883	8.51634	8.47913	7.35403	8.36908
PRTN3	15.7694	13.2439	12.559	12.3487	13.742	11.9354	15.0035	12.3987	12.5627	11.0862	8.40977	13.9914	9.21543	11.2008
SELENOP	9.36073	11.0242	12.968	11.841	11.4404	10.9257	9.57436	10.9584	11.8908	7.5019	7.75515	9.47541	7.13054	7.69866
OR6B1	5.74389	5.71379	1.18968	6.04548	4.15117	6.47214	1.58697	7.59083	5.50969	5.48088	6.74435	6.71592	6.70374	7.30093
ZNF99	1.48883	4.50454	5.80317	0.136589	6.12938	6.91616	2.38219	6.82191	5.64095	5.37527	7.38671	7.3636	5.13921	7.66069
SLAMF8	9.15615	6.46949	7.79366	4.27007	6.50525	7.63227	4.52478	10.8213	9.77893	7.66601	7.92554	6.91004	8.91306	8.63843
CDH5	5.19336	2.69787	6.23806	3.75134	3.5856	5.88074	4.00476	7.66472	7.73238	3.95002	6.91266	7.87615	4.02415	7.28688
TMPO-AS1	8.78752	7.96267	8.36635	6.46716	7.66471	7.88412	7.85277	5.90645	6.90614	7.54319	2.82391	8.23336	2.98949	6.12545
LINC01799	0.0897774	2.36305	4.58508	5.29988	5.50726	5.67359	6.57742	7.03175	6.00522	6.61587	6.61013	6.14135	5.2721	8.05672
MGAT4EP	0.0954019	0.27553	5.18586	1.17732	2.96539	1.48108	2.18297	4.15382	2.81257	1.404	6.37843	5.25219	3.40712	7.61118
LINC00558	3.27426	1.62555	2.02837	1.46107	2.6487	4.47931	2.07654	5.54626	5.47287	4.07376	6.55732	6.3111	1.6092	2.29875
FAM86B3P	5.6144	8.92916	7.70843	5.51451	7.17286	9.66367	8.71888	1.76508	5.26865	5.75934	6.20681	6.31408	4.37509	7.76725
CXXC5	8.92873	10.99	10.2899	12.3274	10.9517	10.8633	10.9512	9.04285	12.2494	3.02089	3.66898	9.38783	5.84625	9.58825
TNS3	8.0447	8.23255	9.33956	11.9315	11.941	9.01867	9.49581	8.05802	10.7065	1.89117	6.23702	8.64182	6.2297	6.11884
LINC00051	2.45077	2.9879	1.41985	3.15966	2.7963	2.39663	6.9186	4.62649	3.77107	4.37839	6.00246	6.72003	3.77854	7.79434
OR5H1	0.967179	4.87446	6.02452	3.61887	3.68576	7.259	2.3141	4.43936	5.28434	6.06891	7.93613	7.63666	5.93428	6.99402
LINC02523	5.2389	2.11606	4.74137	6.84201	5.67507	2.42786	3.58129	7.31864	5.20132	3.77251	7.997	6.86185	6.15181	7.72317
CMA1	6.13734	6.01336	5.39463	6.61605	3.67299	2.5667	4.63372	3.84405	8.52655	9.28216	5.41956	7.47741	7.96919	7.37738
MZB1	11.0843	9.87613	11.0552	14.9792	14.5302	10.7686	12.1518	11.1964	12.1531	6.96897	8.92914	10.3251	6.60873	10.4609
LSR	8.05246	8.85618	7.06305	11.4896	11.0305	8.75998	8.73836	6.10853	9.24406	6.57103	3.75731	8.04141	6.25122	8.73837
FGFBP2	6.37903	9.36906	9.72307	8.07307	5.9033	10.9634	9.932	5.99543	6.66557	5.50429	6.01234	8.31091	8.36303	5.16244
NID1	7.00887	12.1357	8.52122	7.19459	7.51129	10.0106	8.87787	7.67327	7.7477	5.53134	5.80949	8.46497	6.76286	2.53653
PAK5	0.406947	0.602761	5.93831	5.23453	2.92534	6.23215	3.90405	6.64514	5.95719	4.39432	6.64509	7.51903	3.8166	7.59817
GULP1	4.20042	4.10208	6.46881	7.86524	6.25164	6.60147	1.53791	8.87041	7.57078	5.69666	7.31108	8.52364	5.65134	9.21867
LINC00052	1.54699	2.26909	1.96731	5.45619	4.2304	3.94363	6.49172	6.22448	6.42699	3.7007	4.98286	7.4301	4.22871	7.75631
FCRLB	5.30716	6.60249	7.0507	10.5086	9.74726	6.55796	6.722	5.25245	7.46844	2.63823	4.57422	5.94771	6.2075	5.70368
CD19	6.42764	7.09629	7.44914	10.5347	11.2208	7.53993	8.74242	7.8318	6.64787	3.91392	7.55061	8.33719	4.26976	4.85744
IGLV6-57	6.74596	2.74043	3.29658	10.2915	11.7016	5.52246	9.29655	5.17418	3.69558	2.72323	4.4731	5.2098	2.85132	3.87328
CPNE5	8.10769	8.567	7.47108	11.8393	12.1517	7.66995	7.82577	3.97922	9.82717	5.94488	7.19426	7.66719	6.68891	6.17719
VNN3	6.75779	3.10223	8.60052	3.66138	4.93365	3.75037	8.0215	8.79408	4.58296	9.93816	8.48537	8.1263	8.67999	7.01765
RNASE6	9.87636	9.16439	10.6704	10.2471	10.7459	10.695	11.467	9.11543	10.3425	7.51147	3.41648	11.2286	8.23404	7.26243
ANKRD36BP2	7.65886	9.09884	8.11035	12.6637	12.9037	9.44135	7.50401	8.04275	9.30732	5.98426	7.11535	8.46824	5.97714	7.05767
HLA-DRA	13.5803	12.2432	14.0443	9.97722	14.7131	13.2471	14.7702	11.8862	12.4276	8.91118	7.78836	13.9616	11.4769	10.0006
FCRL5	7.626	6.97277	7.95976	14.3222	13.0801	8.08231	9.22923	8.14435	9.60358	3.07615	4.82273	8.157	3.73776	7.3385
MEOX2	1.30872	4.64812	3.96454	-0.13938	4.8101	2.53897	2.19648	3.25883	5.12269	5.53616	6.72427	1.98861	5.28822	5.80352
PNOC	7.06391	7.29593	8.44243	12.0831	12.4969	8.51338	8.84565	8.09678	8.72012	5.57268	4.91152	8.46427	5.90701	7.48187
MAGEB18	1.15334	6.0952	1.38847	4.50638	0.866357	4.65446	2.80214	7.23478	6.34494	2.38591	6.61862	6.20949	2.85983	6.22152
ARHGEF26-AS1	3.00002	2.14735	2.78658	5.0026	3.36341	5.54967	2.98463	2.42124	2.73025	6.20612	7.55173	6.96371	5.97098	7.39556
IGHD	11.3249	8.62211	10.493	13.5042	11.5622	9.53092	11.3791	11.6095	6.57108	7.14177	8.83234	9.28918	7.42519	11.121
ITPR3	4.15098	7.48569	6.0603	10.371	9.94366	7.04034	4.96671	5.00294	8.33275	2.82459	4.00357	5.21367	3.58862	4.22031
ERICH3-AS1	4.06236	1.42023	2.46692	4.34842	2.80842	7.17491	3.18242	7.17752	3.74127	4.24564	7.96939	6.89774	3.41494	7.09008
DCAF4L2	2.27472	6.10056	1.58218	3.00785	6.29571	6.05826	1.74436	6.86322	5.77028	4.95295	7.80007	5.10715	4.30544	6.47953
PTPRCAP	3.78244	6.87342	3.26846	9.26552	9.68121	7.46173	8.64673	4.75043	7.61128	3.56086	5.03377	3.75974	3.86136	3.8455
LINC00276	1.37958	2.44042	5.88741	6.29664	7.00865	7.66132	5.72456	7.8351	6.23951	5.67709	8.62948	7.38056	7.05808	8.22265
CPVL	11.5807	12.3255	12.5087	9.91147	11.069	12.5879	12.5354	10.5386	11.8834	7.81493	3.03288	12.1724	9.49209	9.2577
GNLY	4.67792	11.8709	10.562	9.50648	7.94851	13.1426	11.3377	5.94227	7.83795	6.16482	5.27505	9.07804	9.99587	5.88373
DTNB-AS1	6.1488	6.09556	7.75318	12.0202	12.5717	7.97383	8.58227	7.10967	6.93586	5.02625	2.71714	8.36252	3.54816	8.27205
C12orf75	7.95382	9.86848	10.166	9.00339	12.1787	10.4768	9.5161	8.42337	9.78493	3.52762	7.55727	9.93139	8.42465	7.45335
ISG20	8.27945	9.63456	9.33239	13.8257	12.8828	9.74828	10.2882	9.61484	11.7809	9.10286	5.74309	9.33507	4.7145	4.55656
IFNK	0.360472	4.46321	4.92177	2.01723	1.78442	4.50369	3.07885	5.82539	2.09136	3.4635	6.86037	6.13941	3.86909	7.44213
IGKC	13.3915	12.7097	13.336	15.1666	15.4137	13.5389	15.5254	13.8575	7.67292	10.2144	11.6654	13.847	8.86044	15.5836
GZMH	3.16251	9.15618	9.65416	7.97379	4.67691	11.388	9.31947	3.47611	3.40516	6.25961	5.07102	5.78804	7.4844	5.715
LOC100505782	2.94941	1.33421	0.576153	4.78334	5.08391	3.09178	3.96814	6.16031	1.63366	5.29541	7.02923	5.43028	3.64738	6.72743
MYO1D	5.49109	7.55738	7.06975	9.59414	8.90369	6.17972	2.96539	7.6088	7.124	1.95928	2.23864	5.64887	2.49747	2.62607
LOC100996325	1.10111	1.97149	4.49475	1.70781	0.323365	1.14319	2.78058	6.3778	0.432076	0.1187	6.19253	5.99688	5.21123	6.25554
BTNL8	6.14308	2.81788	8.12006	4.06575	5.92918	2.87136	6.80553	8.57739	8.69429	9.85546	8.95632	7.05343	2.3188	8.78742
POU2AF1	9.24057	10.2173	10.8685	14.867	15.0408	11.1724	10.7444	9.77403	13.2052	5.88486	8.24179	10.3377	6.50634	10.0365
GSTT1	7.07213	5.30883	7.40081	9.27034	9.13169	9.61642	7.83767	8.15134	3.53661	6.982	4.6308	6.84099	8.22632	3.252
TNNI2	4.05443	3.94013	4.9737	6.40124	3.6402	3.14673	6.52376	5.22995	3.64353	8.21137	8.90367	4.09096	8.10324	8.65749
ENPP5	0.698792	4.28719	5.31384	7.06146	7.96539	6.83107	5.76876	1.55492	0.72414	3.35058	6.41344	2.02595	5.43863	1.52113
TECRL	0.381228	0.833407	6.32905	5.11516	6.2803	5.28941	5.17369	6.37156	6.70495	5.48179	7.75767	7.79051	5.91689	4.08428
