# Supplementary material for: Identification of Key Genes and Pathways in Myeloma side population cells by Bioinformatics Analysis
Source: Int J Med Sci. 2020 Jul 25;17(14):2063–76. doi: 10.7150/ijms.48244 (PMC7484674; doi:10.7150/ijms.48244)
Supplement: Supplementary file 2 — Supplementary raw data and code. [file ijmsv17p2063s2.zip › Raw data and code/1. GEO_Dataset/GSE109651_series_matrix/diff/DEG_up.xls.xls]

## Sheet: up
	logFC	AveExpr	t	P.Value	adj.P.Val	B
MARCHF11	3.29298	4.54116	7.68635	1.37956e-06	0.0116394	5.45114
SNRK-AS1	2.44751	7.69912	6.7551	6.37534e-06	0.0116394	4.08409
KBTBD7	2.12166	10.589	6.63525	7.82946e-06	0.0116394	3.89806
CRISP2	2.8582	9.28303	6.52807	9.42426e-06	0.0116394	3.72972
STK38	2.13813	12.0217	6.43524	1.10801e-05	0.0116394	3.5824
CPNE3	2.61242	13.6488	6.37521	1.23104e-05	0.0116394	3.4864
CCDC125	2.95604	9.91701	6.22955	1.59269e-05	0.0116394	3.25102
JCAD	3.45482	4.45732	6.2274	1.59879e-05	0.0116394	3.24751
TMEM63A	2.05505	10.0573	6.21048	1.64766e-05	0.0116394	3.21994
CXCR2	2.21428	9.68258	6.20441	1.66559e-05	0.0116394	3.21003
LINC01554	2.30975	6.53829	6.19232	1.70188e-05	0.0116394	3.19029
ADSS2	2.52563	12.1773	6.12842	1.90782e-05	0.0116394	3.08558
INHBA	3.22875	9.59853	6.06469	2.13928e-05	0.0116394	2.98046
ATP2C2	3.04651	8.67552	6.02607	2.29358e-05	0.0116394	2.91647
PYGL	2.67334	12.0218	6.02325	2.30533e-05	0.0116394	2.91177
TNFRSF10C	2.92263	9.406	5.96724	2.55134e-05	0.0116394	2.8185
FAR2	2.43898	11.016	5.93157	2.72219e-05	0.0116394	2.75882
GCA	2.4216	13.9441	5.91873	2.78654e-05	0.0116394	2.7373
CRIP3	2.09595	8.0164	5.90324	2.86628e-05	0.0116394	2.7113
LGALSL	2.52226	10.7817	5.86154	3.09307e-05	0.0116394	2.6411
SFRP1	2.65744	8.56456	5.84535	3.18607e-05	0.0116394	2.61378
CXCR1	3.18218	8.48308	5.84428	3.19233e-05	0.0116394	2.61197
CAPN3	2.9943	11.0853	5.84008	3.21697e-05	0.0116394	2.60487
ENPP4	2.80144	11.2652	5.83434	3.25099e-05	0.0116394	2.59517
PAG1	2.22559	11.2421	5.82617	3.30004e-05	0.0116394	2.58135
OLR1	3.82308	11.55	5.80331	3.44146e-05	0.0116394	2.54261
LTB4R	2.84108	11.7226	5.79339	3.50475e-05	0.0116394	2.52579
LTA4H	2.03886	14.4485	5.73808	3.88063e-05	0.0116394	2.43166
C1RL	2.28747	10.9492	5.72523	3.97379e-05	0.0116394	2.40973
KIAA0513	2.45689	9.13651	5.6846	4.28401e-05	0.0116394	2.3402
SUSD3	2.69428	9.94704	5.67445	4.36539e-05	0.0116394	2.32278
PIP4P2	2.77038	11.2298	5.67381	4.37059e-05	0.0116394	2.32168
LOC100506235	2.38155	6.03163	5.66485	4.44377e-05	0.0116394	2.30631
LRRC4	2.72945	9.22073	5.56366	5.36534e-05	0.0124981	2.13172
FTHL17	2.96025	3.73446	5.55969	5.40529e-05	0.0124981	2.12485
ADAMTS16	2.52086	5.72001	5.55511	5.45174e-05	0.0124981	2.11691
P2RY13	3.65964	7.4705	5.52832	5.73219e-05	0.0128859	2.07038
FGD3	2.28991	9.71781	5.5101	5.93137e-05	0.0128981	2.03869
TRIM9	3.31141	6.1536	5.50879	5.94591e-05	0.0128981	2.03642
CCPG1	2.28943	10.8548	5.50239	6.01781e-05	0.0129153	2.02526
TBC1D8	2.17961	10.0101	5.49417	6.11139e-05	0.012978	2.01094
NLRC4	3.46054	9.49035	5.47795	6.30058e-05	0.0132256	1.98263
RPS6KA2	2.25941	8.66816	5.41478	7.09715e-05	0.013265	1.87204
ARL11	2.78695	9.78354	5.41447	7.10134e-05	0.013265	1.87149
TSPAN2	3.23331	11.081	5.39379	7.3844e-05	0.0133362	1.83515
IPCEF1	2.07495	9.61041	5.38639	7.48844e-05	0.0133362	1.82215
ITGAM	3.06626	13.3313	5.35049	8.01559e-05	0.0133362	1.75887
KIF21B	2.31015	9.27221	5.23233	0.000100388	0.0134056	1.54931
LPGAT1	2.2032	11.7001	5.2006	0.000106674	0.0134056	1.4927
MGAM	3.73372	10.9898	5.20007	0.000106783	0.0134056	1.49174
APAF1	2.4447	10.6627	5.19228	0.00010839	0.0134056	1.47782
LINC00302	2.82503	5.35794	5.14273	0.000119211	0.0134056	1.38906
RAB27A	2.31303	13.4952	5.14111	0.000119583	0.0134056	1.38616
F12	2.26773	8.11968	5.12715	0.000122838	0.0134056	1.3611
PLSCR1	2.19046	12.4658	5.09489	0.00013072	0.0134056	1.30305
TMEM273	2.01879	9.37989	5.08691	0.000132747	0.0134056	1.28868
MPZL3	2.37845	9.74711	5.08468	0.000133321	0.0134056	1.28465
ADGRG3	2.62984	10.9478	5.07477	0.000135898	0.0135055	1.26678
BMX	3.25753	8.65528	5.0522	0.000141958	0.0135552	1.22603
RETN	3.26775	13.2967	5.04464	0.000144051	0.0135552	1.21236
RGL4	2.793	12.6295	5.04464	0.000144051	0.0135552	1.21236
LILRB2	3.0087	11.0561	5.03145	0.000147778	0.0135552	1.1885
ADGB	3.04269	4.75537	5.02866	0.000148578	0.0135552	1.18346
IL18RAP	2.54606	9.92097	5.02314	0.000150177	0.0135552	1.17345
TMEM71	2.3574	11.2379	5.01562	0.000152381	0.0135552	1.15984
CEACAM1	3.74025	12.3513	5.01428	0.000152778	0.0135552	1.15741
SORT1	2.03063	11.0982	5.01118	0.000153699	0.0135552	1.15179
CXCL6	2.92352	7.61874	5.00799	0.000154653	0.0135552	1.14601
LINC00487	2.87336	5.09894	4.99716	0.00015794	0.0135552	1.12636
OSCAR	2.55438	9.90518	4.98973	0.000160233	0.0135552	1.11288
ITGA9	2.25415	9.90552	4.98623	0.000161326	0.0135552	1.10653
SLC51A	3.77921	6.75927	4.97804	0.000163915	0.0135552	1.09164
ANKRD22	3.84268	11.1827	4.97122	0.000166103	0.0135552	1.07925
ABCA13	3.70123	10.9991	4.97049	0.000166338	0.0135552	1.07793
CLRN1	2.21762	6.56577	4.96014	0.000169723	0.013654	1.05909
CSGALNACT2	2.06915	12.2783	4.95522	0.000171355	0.013654	1.05014
PADI4	3.58553	12.4413	4.95258	0.000172239	0.013654	1.04533
STX3	2.01004	10.8372	4.93074	0.000179722	0.013654	1.00556
MYH4	2.87922	3.79381	4.90328	0.000189613	0.0137262	0.955443
ARG1	3.79174	14.0518	4.89018	0.00019453	0.0137262	0.931491
RGS19	2.28533	12.1642	4.88702	0.000195733	0.0137262	0.925719
PLD1	2.07132	10.577	4.88223	0.000197576	0.0137262	0.916951
TCN1	4.01037	13.5924	4.87519	0.000200314	0.0137262	0.904073
ATP9A	3.38618	6.91464	4.87364	0.00020092	0.0137262	0.901243
C3AR1	2.96014	11.8687	4.87057	0.000202132	0.0137262	0.895619
PLBD1	3.37233	13.6613	4.86218	0.000205478	0.0137262	0.880249
SVIL	2.32471	10.505	4.84688	0.000211728	0.0137565	0.852204
FRAS1	2.59976	6.77756	4.82731	0.000220009	0.0140014	0.816288
ARHGAP9	2.05506	12.6041	4.79468	0.000234562	0.0142904	0.756309
FSTL3	2.08064	8.80681	4.78618	0.000238516	0.0143636	0.740653
GPAT3	2.73465	9.92472	4.76693	0.000247718	0.0144992	0.705192
DAPK2	2.49672	8.07044	4.76589	0.000248226	0.0144992	0.703273
RAB31	2.50031	13.0003	4.75929	0.000251471	0.0144992	0.691107
TMEM154	2.09605	11.5967	4.74737	0.000257448	0.0145892	0.669101
IL25	2.3497	6.20282	4.73309	0.000264798	0.0146803	0.642726
FPR2	2.35638	9.4828	4.73188	0.00026543	0.0146803	0.640491
SLC5A10	3.32764	6.69433	4.72687	0.000268064	0.0146908	0.631237
M1AP	2.1036	7.59914	4.71426	0.000274819	0.0147954	0.607915
WIF1	2.58744	6.63883	4.70128	0.000281953	0.0148419	0.583896
PI3	2.28944	7.99951	4.67726	0.000295665	0.0151426	0.539383
CHIT1	4.17251	10.6438	4.6593	0.00030636	0.01549	0.50607
GYG1	2.08271	14.3089	4.64791	0.000313348	0.0155752	0.484924
BCL2L15	2.55313	10.8441	4.64262	0.00031665	0.0155752	0.475094
HP	3.90251	12.8869	4.63913	0.000318854	0.0155752	0.468592
AP3B2	2.81898	4.78172	4.61715	0.000333057	0.0159979	0.427722
SLC2A12	2.02984	7.10975	4.6079	0.00033923	0.016113	0.410499
MMP8	3.45054	14.0987	4.60717	0.000339722	0.016113	0.409139
CCL26	2.13218	5.07371	4.60403	0.000341845	0.016113	0.403297
BST1	2.54263	11.7277	4.59653	0.000346978	0.0162789	0.389319
ANXA3	2.94508	13.7375	4.59111	0.00035073	0.0164168	0.37923
NKIRAS1	2.174	8.15857	4.58909	0.000352139	0.0164446	0.375468
ANXA4	2.05926	11.604	4.57591	0.000361492	0.0165281	0.350879
EMB	2.08982	13.8378	4.56629	0.000368479	0.0166986	0.33292
TEX44	2.58452	5.9889	4.565	0.000369423	0.0166986	0.33052
FAM47C	2.44153	5.41642	4.5267	0.000398707	0.0171882	0.258946
LINC00639	2.30055	4.8965	4.52666	0.000398735	0.0171882	0.258879
RASSF2	2.04365	11.4615	4.52227	0.000402245	0.0171986	0.250655
GBAP1	2.13655	10.5822	4.52165	0.000402743	0.0171986	0.249495
HLX	2.44941	10.467	4.51552	0.000407691	0.0171986	0.238036
PTGES	2.09842	8.55754	4.51358	0.000409276	0.0171986	0.234394
CYSTM1	2.62455	13.3083	4.51333	0.000409479	0.0171986	0.233929
CYBB	2.67939	13.9675	4.51294	0.000409797	0.0171986	0.2332
CHI3L1	3.67552	13.178	4.49769	0.000422461	0.0173208	0.204639
2020-12-01	2.34609	5.04315	4.49251	0.000426854	0.0173215	0.194929
CEBPD	2.14302	12.1455	4.48987	0.000429109	0.0173301	0.189984
CYP4F3	3.78506	12.2811	4.48902	0.000429841	0.0173301	0.188386
GPR84	3.7901	11.6661	4.4705	0.000446041	0.0175184	0.153662
TMEM130	2.24563	4.77951	4.46948	0.000446955	0.0175184	0.151742
TP53I11	2.21333	7.30921	4.45099	0.000463794	0.0177724	0.117028
PPEF1	2.55397	7.84787	4.44085	0.000473301	0.0179144	0.0979784
ALOX5	2.63396	13.6038	4.43341	0.000480406	0.0179772	0.0839917
MINAR1	3.21224	6.33285	4.41949	0.000493992	0.0181979	0.0578111
CD24	2.63438	14.9661	4.41593	0.000497531	0.0181979	0.0511097
SYNJ2	2.53143	7.72416	4.40541	0.000508129	0.0181979	0.0313207
SLC2A3	2.46868	12.5553	4.39669	0.000517098	0.0183016	0.0148929
LCN2	3.23101	15.3396	4.38777	0.00052644	0.0184703	-0.00191858
ORM1	3.90249	11.6816	4.37961	0.000535131	0.0186728	-0.0172931
LOC100996263	2.40157	4.84944	4.37716	0.000537766	0.0186728	-0.0219055
NTNG2	2.06143	9.62718	4.36581	0.000550164	0.0189403	-0.0433069
TFF3	3.11787	9.53887	4.36108	0.000555419	0.0190163	-0.0522327
SIRPB2	2.63666	9.17948	4.35877	0.00055801	0.0190258	-0.056604
MNDA	2.85458	14.4586	4.35002	0.000567906	0.0190258	-0.0731106
GRIA2	2.81337	4.78872	4.34924	0.000568798	0.0190258	-0.0745849
CD177	2.97827	9.39505	4.34603	0.000572485	0.0190258	-0.0806519
ARHGAP24	3.08067	8.30199	4.34321	0.000575738	0.0190258	-0.0859728
ITGB2-AS1	2.58425	11.7526	4.34226	0.000576831	0.0190258	-0.0877531
FGR	2.64892	12.6091	4.33954	0.000579998	0.0190258	-0.0928958
TRPM6	2.31101	7.05587	4.33133	0.000589663	0.0190386	-0.108416
SLC6A14	2.74036	4.87224	4.32518	0.000596998	0.0190812	-0.120024
SCN7A	2.58147	5.01724	4.29782	0.000630819	0.0193701	-0.171775
SLCO4C1	2.60266	9.53354	4.29324	0.000636667	0.0194313	-0.180441
CAPG	2.34282	10.3095	4.29124	0.000639239	0.0194357	-0.184228
PTPRJ	2.02151	11.1842	4.27702	0.000657827	0.0196986	-0.211148
CLEC12A	2.71617	12.279	4.27095	0.000665926	0.0197564	-0.222641
VNN1	3.8442	10.5116	4.26745	0.000670651	0.0197998	-0.229282
HS3ST3A1	2.11195	6.19013	4.25618	0.000686072	0.0199919	-0.250633
OLFM4	4.01901	13.029	4.25497	0.000687753	0.0199924	-0.252931
APOBR	2.05318	8.57993	4.25377	0.000689412	0.0200045	-0.255195
ADAM3A	2.60916	5.32827	4.24257	0.00070518	0.0200552	-0.276434
FCAR	2.98889	10.7347	4.23077	0.0007222	0.020292	-0.298834
SNTN	2.13339	4.61589	4.22547	0.00072997	0.0202984	-0.308885
KRT40	3.44706	3.77721	4.22454	0.000731343	0.0202984	-0.310651
SYNE1	2.04442	9.94443	4.22236	0.000734573	0.0203021	-0.314789
LINC02044	2.23397	5.16512	4.2155	0.000744825	0.0204715	-0.327808
DSCR8	2.02528	5.99436	4.17889	0.000802098	0.0212635	-0.39739
TSSK2	2.59452	5.39697	4.17771	0.000804004	0.0212861	-0.399619
KLF5	2.53917	9.86965	4.16553	0.000824087	0.0215107	-0.422793
CDKN2D	2.12338	10.1526	4.16524	0.000824578	0.0215107	-0.423353
LILRA3	3.33319	10.2486	4.16384	0.000826911	0.0215107	-0.426006
MYH7B	2.32853	5.71851	4.15955	0.000834127	0.0216016	-0.434166
ONECUT2	2.07019	6.32765	4.15676	0.000838859	0.0216963	-0.43948
CEACAM3	2.54071	9.37569	4.14807	0.000853762	0.0219123	-0.45602
SMIM31	2.04309	6.1198	4.13939	0.000868916	0.0220943	-0.472545
PSTPIP1	2.02634	10.7237	4.1358	0.000875275	0.0220943	-0.479394
CRISP3	4.16814	13.9856	4.12537	0.000893973	0.022287	-0.499247
IL4R	2.30639	9.639	4.12074	0.000902409	0.0223926	-0.508069
HK3	3.97758	10.9982	4.11839	0.00090673	0.0224446	-0.512556
LINC02052	2.77583	4.27817	4.11121	0.000920046	0.0225848	-0.52625
RFLNB	2.06582	14.9665	4.1039	0.000933785	0.0227789	-0.540171
GSN	2.18208	13.1436	4.09989	0.000941428	0.02291	-0.547827
ADCY4	2.49806	6.51601	4.09356	0.000953592	0.0230192	-0.559885
CDH9	2.18288	4.76325	4.09013	0.000960263	0.0230458	-0.566432
OTULINL	2.11957	10.5387	4.08089	0.000978467	0.0231143	-0.58407
CAMP	3.12898	15.5017	4.0675	0.00100545	0.0233687	-0.609622
LOC101929305	2.50124	5.61839	4.06514	0.00101029	0.0233749	-0.614125
NCF4	2.2078	12.0089	4.06336	0.00101395	0.0233749	-0.617529
TACSTD2	2.5861	12.0773	4.05572	0.00102981	0.0234751	-0.632104
PCDHB7	2.11963	5.03462	4.04211	0.00105873	0.0237349	-0.65811
PDE6H	3.23898	7.74691	4.04205	0.00105886	0.0237349	-0.658228
MSRB1	2.46487	12.9133	4.03035	0.00108436	0.0238653	-0.680573
CAPNS2	2.40448	6.54715	4.02643	0.00109304	0.0238653	-0.688066
VEPH1	3.20291	7.76988	4.02461	0.00109711	0.0238653	-0.691552
PTX3	2.71884	11.1041	4.00928	0.00113188	0.0240617	-0.720852
LIN7A	2.37985	10.4065	3.99765	0.00115902	0.0243414	-0.743101
SPAG1	2.14772	9.50778	3.99764	0.00115903	0.0243414	-0.743113
HOXD10	2.81385	6.40757	3.99311	0.00116978	0.0244321	-0.75178
FOLR3	3.12506	10.9324	3.99113	0.00117452	0.0244473	-0.755573
SAMSN1	2.06153	11.491	3.98864	0.00118049	0.0244473	-0.760338
CFP	3.18394	10.6333	3.98363	0.00119261	0.0244473	-0.769925
CKAP4	2.35282	13.7468	3.97254	0.00121986	0.0245172	-0.791143
CA4	2.89834	8.92294	3.97243	0.00122015	0.0245172	-0.79136
PAQR5	2.82523	6.7747	3.9639	0.00124153	0.0247987	-0.807673
ALOX5AP	2.3396	14.3042	3.9611	0.00124864	0.0248276	-0.813033
ZIC2	2.82867	5.89002	3.96017	0.00125101	0.0248276	-0.814815
LOC100421171	2.22215	5.29084	3.95352	0.00126811	0.0249833	-0.827563
PFKFB3	2.40114	11.2081	3.94993	0.00127742	0.0249958	-0.834429
LOC286177	2.39787	4.90705	3.94634	0.00128681	0.0251024	-0.841302
ADRB2	2.42974	10.3461	3.93609	0.001314	0.0253639	-0.860931
B4GALT5	2.08516	12.3511	3.93522	0.00131635	0.0253639	-0.862607
CLDN8	2.05414	5.85885	3.9289	0.00133342	0.0255223	-0.874709
CEACAM21	2.72198	9.84354	3.91755	0.00136468	0.0257266	-0.896456
SHOX2	2.19044	5.82733	3.91734	0.00136527	0.0257266	-0.896863
CLEC4E	2.30879	9.68583	3.91006	0.0013857	0.0258844	-0.910809
MCEMP1	2.88539	12.722	3.89319	0.00143429	0.0261622	-0.943157
FYB1	2.01624	12.3679	3.88888	0.00144698	0.0262841	-0.951425
MGAT4D	2.48473	5.58482	3.88406	0.00146129	0.0264059	-0.960658
TYROBP	2.11108	14.0921	3.86514	0.00151891	0.0271895	-0.996954
C11orf87	3.23399	3.91992	3.85867	0.00153916	0.0272507	-1.00938
GJB6	4.06295	8.97243	3.85527	0.00154987	0.0273075	-1.01589
C5orf64-AS1	2.51447	4.7886	3.85357	0.00155529	0.0273552	-1.01916
TEX13A	2.19324	5.50614	3.85232	0.00155927	0.0273773	-1.02156
CDA	4.91766	10.0127	3.82381	0.0016529	0.0282304	-1.07627
FLG-AS1	2.25464	6.18297	3.81902	0.00166917	0.0282973	-1.08546
RSU1P2	2.06232	4.84576	3.81763	0.00167392	0.0283357	-1.08813
FCER1G	2.09367	13.3283	3.80842	0.00170579	0.0286294	-1.10582
CATSPERE	2.15314	5.95039	3.79843	0.00174102	0.0289086	-1.125
PIK3CG	2.00645	10.9469	3.78781	0.00177931	0.0291934	-1.1454
NCF2	2.25867	11.9272	3.77979	0.00180878	0.0294991	-1.16081
SIGLEC5	3.28315	10.0457	3.77458	0.00182816	0.0296713	-1.17081
NALCN	2.04524	5.24179	3.77356	0.00183201	0.0297098	-1.17278
PRAM1	2.12199	12.1538	3.77095	0.00184182	0.0298209	-1.17779
LRRTM4-AS1	2.75653	4.71645	3.75631	0.00189789	0.0302434	-1.20591
MMP9	3.11442	13.7797	3.75468	0.00190424	0.0302835	-1.20904
SH3PXD2A-AS1	2.28295	5.33129	3.74707	0.00193419	0.0304528	-1.22368
PGLYRP1	3.99235	11.8884	3.7404	0.00196079	0.0305335	-1.23648
DGCR10	2.09644	4.39266	3.73883	0.00196712	0.0305502	-1.2395
LOC339352	2.4168	3.16119	3.72752	0.00201326	0.0309325	-1.26124
DGKB	2.19254	5.16691	3.72334	0.00203058	0.0310375	-1.26927
LINC02656	2.2251	6.67456	3.72329	0.00203081	0.0310375	-1.26937
SOHLH2	2.25157	6.16728	3.70983	0.00208763	0.0314767	-1.29524
NOS1AP	2.32215	6.17817	3.70847	0.00209346	0.0315175	-1.29786
CLEC4D	3.52566	10.5448	3.70376	0.00211376	0.031752	-1.3069
OSM	2.05631	7.42477	3.68951	0.00217644	0.0320961	-1.33429
S100P	2.07056	15.0581	3.68617	0.00219144	0.0321528	-1.34072
LINC01102	2.4457	3.80948	3.67873	0.00222512	0.0323569	-1.35501
LOC101928429	2.30313	10.098	3.62561	0.00248139	0.0341703	-1.45713
EN2	2.03866	6.08712	3.62395	0.00248988	0.0341831	-1.46033
BASP1	2.05929	13.3954	3.62316	0.00249391	0.0341852	-1.46184
CLEC4A	2.2548	10.4498	3.61537	0.00253414	0.0343793	-1.47683
CABP7	2.25845	5.21682	3.61278	0.00254764	0.0344068	-1.4818
GH2	2.559	4.28049	3.6052	0.00258759	0.0346628	-1.49637
CEACAM8	2.76166	14.8168	3.59511	0.00264179	0.0349794	-1.51578
PRICKLE2-AS3	2.08158	5.91831	3.59386	0.00264858	0.0350146	-1.51818
BCL2A1	2.67879	12.3954	3.58418	0.00270173	0.0353009	-1.53678
TAS2R41	2.39277	4.96759	3.57948	0.00272797	0.0355058	-1.54582
DRC1	2.31697	6.53517	3.57696	0.0027421	0.0355807	-1.55066
CD300LG	2.0596	6.62103	3.56793	0.00279345	0.0359266	-1.56802
GLT1D1	2.03423	9.56817	3.5598	0.00284045	0.0362406	-1.58364
S100A9	2.22272	16.2403	3.54902	0.00290408	0.0366856	-1.60436
ITGB2	2.21286	13.4093	3.54272	0.0029419	0.0368633	-1.61647
OR5P2	2.13938	5.29909	3.53613	0.00298199	0.0371081	-1.62913
PCSK1	2.23682	4.49475	3.53542	0.00298631	0.0371115	-1.63049
CYP4F2	2.97337	9.34266	3.52596	0.00304494	0.0373457	-1.64867
SLPI	2.0264	13.982	3.52568	0.00304668	0.0373457	-1.64921
CLDN10-AS1	2.08402	5.85726	3.52048	0.00307939	0.0375369	-1.65919
IL36B	2.19901	4.53598	3.51337	0.00312471	0.0378151	-1.67285
TRPC7	2.07172	5.20676	3.50393	0.0031859	0.0381416	-1.69099
PPFIA4	2.34054	7.85201	3.50279	0.00319341	0.0381658	-1.69319
LOC101928618	2.03503	4.63468	3.49268	0.0032604	0.0385327	-1.7126
SLC24A4	2.45604	7.92121	3.47207	0.00340148	0.0395159	-1.75219
HS6ST2	2.18549	6.60897	3.47037	0.00341337	0.0396211	-1.75545
KRT12	2.34995	3.53869	3.46608	0.00344357	0.0396507	-1.76368
MAGEB4	2.10805	4.48772	3.45077	0.00355364	0.0402228	-1.79308
BEST4	2.1231	4.64437	3.43637	0.00366031	0.0408979	-1.82071
RIMKLA	2.29221	6.63851	3.42923	0.00371441	0.041309	-1.83441
AFDN-DT	2.01628	5.87192	3.42824	0.003722	0.0413478	-1.83632
LINC02297	3.09329	4.27425	3.42644	0.00373579	0.0414326	-1.83977
OR13C4	2.11944	6.72278	3.40652	0.00389187	0.0420313	-1.87798
LOC101929473	2.14017	4.64461	3.39365	0.00399608	0.0425115	-1.90265
CBX8	2.02944	5.62831	3.38798	0.00404295	0.0428599	-1.91353
LRRN1	2.38844	8.13891	3.37673	0.00413749	0.0434799	-1.9351
KCNK16	2.06558	5.53251	3.3757	0.00414625	0.0434799	-1.93707
IRS4	2.18334	7.91765	3.37039	0.00419167	0.0437696	-1.94724
TSPAN8	2.20531	5.3875	3.36643	0.00422594	0.0440045	-1.95483
S100A12	2.59122	15.9205	3.35048	0.00436663	0.0445586	-1.98538
ST8SIA3	2.25375	5.91029	3.34275	0.00443651	0.0449196	-2.00018
DNAH10	2.15278	9.88267	3.33435	0.00451374	0.0452136	-2.01627
MROH2A	2.24562	3.91083	3.32056	0.00464339	0.0458872	-2.04267
NLRP12	2.08635	9.583	3.31146	0.00473097	0.0463314	-2.06008
PCDH12	2.15743	7.21589	3.30717	0.00477282	0.0466732	-2.06829
FHL5	2.4323	5.33915	3.29756	0.00486793	0.0472131	-2.08667
FAM155A-IT1	2.2336	4.15361	3.29574	0.00488615	0.0472773	-2.09015
WNT5B	2.1678	5.29619	3.29249	0.00491878	0.0474111	-2.09635
RBMXL2	2.4151	5.14229	3.28441	0.00500112	0.047833	-2.11181
C17orf98	2.49825	3.63556	3.26547	0.00519935	0.0487415	-2.148
RFX6	2.16457	5.7283	3.25956	0.00526268	0.0491524	-2.15927
PRDM13	2.14828	5.26503	3.25627	0.00529837	0.04944	-2.16557
GPR141	2.11493	6.31351	3.24942	0.00537334	0.0497242	-2.17864
LVRN	2.44591	4.53014	3.24511	0.0054211	0.0499842	-2.18688
LILRA2	2.1784	11.7321	3.24092	0.00546792	0.0501549	-2.19488
FCN1	2.45024	13.8696	3.2371	0.0055109	0.0502835	-2.20216
IL33	2.62854	4.84283	3.22406	0.00566026	0.0509549	-2.22703
VSTM4	2.11095	7.02005	3.21782	0.00573317	0.0513592	-2.23894
EPHX4	2.3901	4.29189	3.21349	0.00578427	0.0515651	-2.24719
LOC102724587	2.20994	7.01531	3.20992	0.00582677	0.0517155	-2.25399
LUNAR1	2.62528	5.99523	3.20474	0.00588895	0.05186	-2.26386
CXCL1	2.09672	9.62741	3.19533	0.00600363	0.0521832	-2.28179
LOC101927314	2.22966	4.34411	3.16902	0.00633619	0.0537633	-2.33188
LINC00382	2.13599	4.88494	3.16707	0.00636151	0.0539005	-2.33558
LINC01590	2.35293	4.73213	3.15286	0.00654943	0.05446	-2.36261
TMEFF2	2.22775	10.7278	3.14544	0.00664962	0.0549343	-2.37671
LTF	2.45264	15.8501	3.14162	0.00670191	0.0552427	-2.38398
LILRA5	2.14309	9.71746	3.13981	0.00672675	0.0552997	-2.38741
OR2S2	2.1177	6.29594	3.12437	0.00694274	0.0561824	-2.41673
COL17A1	2.16348	9.9764	3.12405	0.00694725	0.0561964	-2.41734
FAT1	2.13264	7.0329	3.11723	0.00704484	0.0565451	-2.43027
CLC	2.15236	14.0919	3.11276	0.00710958	0.0567566	-2.43876
SOX2-OT	2.6363	4.75185	3.10921	0.00716144	0.0570146	-2.4455
CLEC5A	2.00227	12.1812	3.10658	0.00720001	0.0571637	-2.45048
NME8	2.91298	8.96866	3.09137	0.00742746	0.0581232	-2.47931
LINC01828	2.6116	5.15461	3.08471	0.00752923	0.0585569	-2.49192
CATSPERG	2.319	4.02256	3.07931	0.00761284	0.05889	-2.50215
LOC284788	2.28441	4.13211	3.07714	0.00764668	0.0590146	-2.50626
BPESC1	2.41504	4.19415	3.06868	0.00778004	0.0596332	-2.52228
SLC1A6	2.40472	4.90062	3.06783	0.00779349	0.0596909	-2.52388
SOWAHA	2.18799	5.03446	3.05595	0.00798503	0.0604692	-2.54636
FREM2	2.44051	4.54298	3.05259	0.00803998	0.0606943	-2.55271
CNN3	2.04918	9.08484	3.05258	0.00804005	0.0606943	-2.55272
PAX6	2.18935	4.76814	3.04982	0.00808553	0.0609046	-2.55794
PABPC4L	2.14372	5.93902	3.04808	0.00811434	0.0610133	-2.56123
KIAA1211L	2.36741	9.0328	3.04301	0.0081987	0.06151	-2.5708
LOC100422212	2.0063	4.96961	3.04185	0.00821826	0.061572	-2.57301
ANO3	2.58881	4.86702	3.02857	0.00844391	0.0626073	-2.59807
SLITRK1	2.06838	4.27678	3.02663	0.00847742	0.062784	-2.60174
LINC02347	2.10563	4.12299	3.00579	0.00884564	0.0641581	-2.64105
LOC100131496	2.08911	5.25826	2.99122	0.00911215	0.0653264	-2.66849
FCGR3B	2.03081	10.8404	2.98866	0.00915977	0.0654632	-2.6733
LOC403312	2.24917	4.48253	2.98529	0.00922296	0.0656889	-2.67965
SIX1	2.62482	6.20054	2.98269	0.00927194	0.0657476	-2.68455
DIRAS2	2.17139	5.58031	2.97981	0.00932651	0.0659492	-2.68997
TM4SF18	2.00292	6.53763	2.9774	0.00937241	0.066022	-2.6945
MIR4300HG	2.19725	5.54683	2.97722	0.00937583	0.066022	-2.69484
LINC02274	2.06234	5.48014	2.96937	0.00952686	0.066688	-2.70959
GGTA1P	2.38431	11.8673	2.96519	0.00960831	0.0668733	-2.71745
LRP1B	2.12712	4.20589	2.94671	0.00997648	0.0682024	-2.75215
TMEM235	2.05061	5.02677	2.92594	0.0104068	0.0701545	-2.7911
LINC00616	2.08033	3.28091	2.92195	0.0104915	0.0703983	-2.79857
KCNMA1-AS1	2.03725	5.87523	2.91098	0.010728	0.0712185	-2.81912
CFAP300	2.19847	4.43243	2.91094	0.010729	0.0712185	-2.8192
LINC00551	2.494	3.64936	2.91029	0.0107432	0.0712701	-2.82042
POU3F2	2.4368	5.05944	2.90667	0.0108224	0.0714066	-2.82719
HOXC9	2.32954	5.15748	2.9062	0.0108326	0.0714405	-2.82805
APLNR	2.00606	5.05573	2.89971	0.0109764	0.0718267	-2.8402
ADAMTS9-AS2	2.03516	5.50188	2.89855	0.0110022	0.0719476	-2.84236
ABCC2	2.32424	6.6071	2.89126	0.0111661	0.0725025	-2.85598
MAGEB6	2.4612	4.02218	2.88772	0.0112467	0.0727355	-2.8626
NRXN3	2.23809	6.02052	2.8806	0.0114102	0.0733789	-2.87589
C4orf45	2.00631	4.64392	2.87506	0.0115393	0.0738557	-2.88624
CPE	2.24502	5.53214	2.87045	0.0116475	0.0742187	-2.89483
ODAPH	2.45692	4.74972	2.84172	0.0123454	0.0768693	-2.94834
VSTM1	2.05961	10.6902	2.83656	0.0124752	0.0773433	-2.95795
FAM222A	2.03603	5.64801	2.83112	0.0126132	0.0779113	-2.96805
PCDH15	2.01998	4.39005	2.82984	0.0126458	0.0780891	-2.97042
CCDC141	2.087	5.73278	2.82875	0.0126737	0.0781895	-2.97245
ROPN1L	2.26197	7.90951	2.82713	0.0127154	0.078375	-2.97547
LOC100287387	2.11275	4.96167	2.81835	0.0129431	0.0791874	-2.99176
LINC02059	2.12514	3.9828	2.81575	0.0130112	0.0794697	-2.99658
LINC00408	2.23536	6.04727	2.76482	0.01442	0.0843084	-3.09085
AQP4-AS1	2.07354	5.9274	2.75631	0.0146695	0.0852121	-3.10656
CLCA3P	2.23198	4.79594	2.75289	0.0147709	0.0856537	-3.11287
LINC02192	2.14956	4.60434	2.75005	0.0148554	0.0859603	-3.11809
TNFSF14	2.45222	7.37558	2.74152	0.0151128	0.0867136	-3.13381
ISL1	2.30876	6.39586	2.72305	0.015685	0.0887379	-3.1678
LOC101926915	2.1446	5.15034	2.72128	0.0157409	0.0888301	-3.17106
EPHA3	2.09279	5.2925	2.71402	0.0159721	0.0895309	-3.18439
LINC01101	2.35787	5.92512	2.70328	0.0163201	0.0906754	-3.20408
OR6B1	2.16332	5.49639	2.68108	0.0170634	0.092967	-3.24474
ZNF99	2.57536	5.19637	2.67828	0.0171596	0.093234	-3.24987
SLAMF8	2.04309	7.64321	2.66826	0.0175073	0.0943105	-3.26817
CDH5	2.01361	5.48562	2.66783	0.0175226	0.0943174	-3.26896
LINC01799	2.23387	5.41637	2.65743	0.0178914	0.0953859	-3.28795
MGAT4EP	2.52225	3.17021	2.65261	0.0180647	0.0958708	-3.29673
LINC00558	2.03935	3.53308	2.64872	0.0182055	0.0962469	-3.30381
LINC00051	2.13452	4.22864	2.6331	0.0187831	0.0977967	-3.33225
OR5H1	2.2214	5.21697	2.58702	0.0205906	0.103435	-3.41578
LINC02523	2.05768	5.40349	2.58179	0.0208058	0.104126	-3.42522
CMA1	2.12308	6.06651	2.58175	0.0208077	0.104126	-3.4253
PAK5	2.47592	4.84426	2.55871	0.0217827	0.106532	-3.46684
GULP1	2.25929	6.4193	2.54704	0.022293	0.108162	-3.48783
LINC00052	2.12069	4.76111	2.52935	0.0230887	0.11043	-3.51959
VNN3	2.39958	6.74657	2.48022	0.0254428	0.117081	-3.60733
MEOX2	2.05639	3.78928	2.43733	0.0276835	0.122988	-3.68339
MAGEB18	2.34411	4.23867	2.42304	0.0284707	0.125107	-3.7086
ARHGEF26-AS1	2.0579	4.5767	2.40457	0.0295193	0.127625	-3.7411
ERICH3-AS1	2.15327	4.7143	2.36336	0.0319932	0.134297	-3.81326
DCAF4L2	2.03071	4.88159	2.35474	0.0325346	0.135503	-3.82828
LINC00276	2.09198	6.24579	2.34986	0.0328454	0.136286	-3.83678
IFNK	2.08023	4.05863	2.31655	0.0350395	0.141491	-3.89455
LOC100505782	2.01954	4.12219	2.30825	0.0356074	0.142698	-3.90889
LOC100996325	2.43749	3.1505	2.27209	0.038184	0.149056	-3.97109
BTNL8	2.49861	6.49971	2.25002	0.0398417	0.152488	-4.00885
TNNI2	2.02286	5.68003	2.22344	0.0419265	0.157363	-4.05406
TECRL	2.10077	5.25071	2.16655	0.0467347	0.168464	-4.14997
