# Supplementary material for: Identification of Key Genes and Pathways in Myeloma side population cells by Bioinformatics Analysis
Source: Int J Med Sci. 2020 Jul 25;17(14):2063–76. doi: 10.7150/ijms.48244 (PMC7484674; doi:10.7150/ijms.48244)
Supplement: Supplementary file 2 — Supplementary raw data and code. [file ijmsv17p2063s2.zip › Raw data and code/1. GEO_Dataset/GSE109651_series_matrix/diff/nrDEG.xls.xls]

## Sheet: nrDEG
	logFC	AveExpr	t	P.Value	adj.P.Val	B
SLC27A5	-2.68463	6.64123	-9.70438	7.22562e-08	0.0014577	7.96866
MARCHF11	3.29298	4.54116	7.68635	1.37956e-06	0.0116394	5.45114
RBFA	-3.40105	6.81207	-7.37866	2.25876e-06	0.0116394	5.01468
GFI1B	-4.61643	6.46818	-6.87418	5.20825e-06	0.0116394	4.26663
ECI2	-3.09947	9.31724	-6.79923	5.91373e-06	0.0116394	4.15201
SNRK-AS1	2.44751	7.69912	6.7551	6.37534e-06	0.0116394	4.08409
PTK2	-3.84193	6.76109	-6.68005	7.24906e-06	0.0116394	3.96786
RPS6KL1	-2.65776	6.48855	-6.67289	7.33861e-06	0.0116394	3.95674
LRRC45	-2.56175	6.61175	-6.63857	7.7848e-06	0.0116394	3.90324
KBTBD7	2.12166	10.589	6.63525	7.82946e-06	0.0116394	3.89806
PRDX2	-3.26851	13.0804	-6.59763	8.3544e-06	0.0116394	3.83918
CRISP2	2.8582	9.28303	6.52807	9.42426e-06	0.0116394	3.72972
ATIC	-2.4768	10.2722	-6.49944	9.90556e-06	0.0116394	3.68442
STK38	2.13813	12.0217	6.43524	1.10801e-05	0.0116394	3.5824
TMEM201	-2.50202	7.75658	-6.4229	1.1322e-05	0.0116394	3.56272
CPNE3	2.61242	13.6488	6.37521	1.23104e-05	0.0116394	3.4864
PIEZO1	-2.16567	9.92903	-6.35044	1.28591e-05	0.0116394	3.4466
CCDC125	2.95604	9.91701	6.22955	1.59269e-05	0.0116394	3.25102
JCAD	3.45482	4.45732	6.2274	1.59879e-05	0.0116394	3.24751
PAXIP1-AS1	-1.76039	8.90579	-6.22418	1.60797e-05	0.0116394	3.24227
TMEM63A	2.05505	10.0573	6.21048	1.64766e-05	0.0116394	3.21994
CXCR2	2.21428	9.68258	6.20441	1.66559e-05	0.0116394	3.21003
NME4	-2.24801	10.4436	-6.20298	1.66983e-05	0.0116394	3.20771
LINC01554	2.30975	6.53829	6.19232	1.70188e-05	0.0116394	3.19029
ADSS2	2.52563	12.1773	6.12842	1.90782e-05	0.0116394	3.08558
RHOBTB3	-2.33288	8.73166	-6.12092	1.93365e-05	0.0116394	3.07324
QTRT1	-3.66341	7.5641	-6.11423	1.95699e-05	0.0116394	3.06223
UBE2C	-1.97817	10.4238	-6.08853	2.04946e-05	0.0116394	3.01986
INHBA	3.22875	9.59853	6.06469	2.13928e-05	0.0116394	2.98046
HES6	-3.94889	8.02886	-6.06341	2.14421e-05	0.0116394	2.97835
BOLA3	-2.60887	11.4992	-6.05573	2.17408e-05	0.0116394	2.96564
ATP2C2	3.04651	8.67552	6.02607	2.29358e-05	0.0116394	2.91647
PYGL	2.67334	12.0218	6.02325	2.30533e-05	0.0116394	2.91177
PCCB	-2.54349	10.1252	-6.02219	2.30974e-05	0.0116394	2.91001
ABHD14B	-1.50292	9.50263	-6.00206	2.39537e-05	0.0116394	2.87654
TNFRSF10C	2.92263	9.406	5.96724	2.55134e-05	0.0116394	2.8185
FAR2	2.43898	11.016	5.93157	2.72219e-05	0.0116394	2.75882
GCA	2.4216	13.9441	5.91873	2.78654e-05	0.0116394	2.7373
UCP2	-2.19986	12.0078	-5.91247	2.81849e-05	0.0116394	2.7268
CRIP3	2.09595	8.0164	5.90324	2.86628e-05	0.0116394	2.7113
AHSP	-4.03221	11.866	-5.89099	2.93105e-05	0.0116394	2.69071
LGALSL	2.52226	10.7817	5.86154	3.09307e-05	0.0116394	2.6411
PLK1	-2.55726	6.59594	-5.85869	3.10926e-05	0.0116394	2.63629
SEMA4C	-2.36895	9.34887	-5.84601	3.18227e-05	0.0116394	2.61488
SFRP1	2.65744	8.56456	5.84535	3.18607e-05	0.0116394	2.61378
CXCR1	3.18218	8.48308	5.84428	3.19233e-05	0.0116394	2.61197
CAPN3	2.9943	11.0853	5.84008	3.21697e-05	0.0116394	2.60487
ENPP4	2.80144	11.2652	5.83434	3.25099e-05	0.0116394	2.59517
ADAM8	1.80472	10.264	5.83416	3.25207e-05	0.0116394	2.59486
PAG1	2.22559	11.2421	5.82617	3.30004e-05	0.0116394	2.58135
HMBS	-3.15436	10.8112	-5.81408	3.37408e-05	0.0116394	2.56087
TFR2	-4.13405	9.12865	-5.80858	3.4083e-05	0.0116394	2.55155
OLR1	3.82308	11.55	5.80331	3.44146e-05	0.0116394	2.54261
ADD2	-5.10685	8.21751	-5.79899	3.46889e-05	0.0116394	2.53528
IDH2	-2.05708	11.5997	-5.79406	3.50044e-05	0.0116394	2.52692
LTB4R	2.84108	11.7226	5.79339	3.50475e-05	0.0116394	2.52579
TUBB	-1.73246	12.9744	-5.78754	3.54268e-05	0.0116394	2.51584
STOM	1.89777	14.5918	5.78213	3.57806e-05	0.0116394	2.50667
BLVRB	-3.20267	12.2437	-5.77737	3.60955e-05	0.0116394	2.49857
TFRC	-2.39626	13.8234	-5.76696	3.67938e-05	0.0116394	2.48087
KEL	-3.91795	7.3509	-5.75441	3.76546e-05	0.0116394	2.4595
SLC6A8	-3.54201	7.79393	-5.75222	3.7807e-05	0.0116394	2.45577
ARPC5	1.79553	13.6153	5.74959	3.79909e-05	0.0116394	2.45128
LTA4H	2.03886	14.4485	5.73808	3.88063e-05	0.0116394	2.43166
STOML2	-1.69397	10.5158	-5.7263	3.96596e-05	0.0116394	2.41155
C1RL	2.28747	10.9492	5.72523	3.97379e-05	0.0116394	2.40973
CD99	-2.20516	10.9993	-5.72321	3.98866e-05	0.0116394	2.40627
LINC00324	1.5541	10.6833	5.71367	4.05958e-05	0.0116394	2.38997
ERP27	1.20795	8.55234	5.70718	4.10859e-05	0.0116394	2.37888
KIAA0513	2.45689	9.13651	5.6846	4.28401e-05	0.0116394	2.3402
SUSD3	2.69428	9.94704	5.67445	4.36539e-05	0.0116394	2.32278
PIP4P2	2.77038	11.2298	5.67381	4.37059e-05	0.0116394	2.32168
SCOC	-1.75474	9.99417	-5.67254	4.38086e-05	0.0116394	2.31951
SRM	-1.96246	10.1698	-5.67182	4.38675e-05	0.0116394	2.31827
NELFCD	-1.20452	10.3818	-5.66963	4.40454e-05	0.0116394	2.31452
LOC100506235	2.38155	6.03163	5.66485	4.44377e-05	0.0116394	2.30631
AKAP1	-1.53511	9.86157	-5.6591	4.49146e-05	0.0116394	2.29643
MECR	-2.67096	7.27782	-5.65805	4.50022e-05	0.0116394	2.29463
CISD2	-1.56878	10.2217	-5.61714	4.85587e-05	0.0121146	2.22419
NUBP2	-2.52005	7.7077	-5.6148	4.87709e-05	0.0121146	2.22015
CYTL1	-3.91342	7.7345	-5.6126	4.8971e-05	0.0121146	2.21636
SSBP3	-2.49202	8.55789	-5.60771	4.94191e-05	0.0121146	2.20792
DLEU1	-2.28682	9.31258	-5.60314	4.9842e-05	0.0121146	2.20002
AKR1C3	-4.60742	10.3283	-5.59542	5.05639e-05	0.0121438	2.1867
SLC25A39	-1.94791	9.80921	-5.56423	5.35966e-05	0.0124981	2.13271
LRRC4	2.72945	9.22073	5.56366	5.36534e-05	0.0124981	2.13172
FTHL17	2.96025	3.73446	5.55969	5.40529e-05	0.0124981	2.12485
ADAMTS16	2.52086	5.72001	5.55511	5.45174e-05	0.0124981	2.11691
P2RY13	3.65964	7.4705	5.52832	5.73219e-05	0.0128859	2.07038
HMGA1	-1.8651	11.2583	-5.52679	5.74865e-05	0.0128859	2.06772
TAL1	-3.8345	9.61492	-5.51399	5.88823e-05	0.0128981	2.04546
FGD3	2.28991	9.71781	5.5101	5.93137e-05	0.0128981	2.03869
TRIM9	3.31141	6.1536	5.50879	5.94591e-05	0.0128981	2.03642
CCPG1	2.28943	10.8548	5.50239	6.01781e-05	0.0129153	2.02526
TBC1D8	2.17961	10.0101	5.49417	6.11139e-05	0.012978	2.01094
NLRC4	3.46054	9.49035	5.47795	6.30058e-05	0.0132256	1.98263
CDCA3	-1.87935	10.2754	-5.47105	6.38285e-05	0.0132256	1.97059
NUP88	-1.78593	10.3806	-5.46392	6.46916e-05	0.0132256	1.95811
RPL22L1	-1.746	13.1655	-5.46219	6.49023e-05	0.0132256	1.95509
LRP1	-2.12438	6.50521	-5.45294	6.60427e-05	0.013265	1.93892
CYB5A	-2.08924	9.44511	-5.44526	6.70048e-05	0.013265	1.92548
ALAS2	-4.42429	8.33825	-5.44058	6.75993e-05	0.013265	1.91727
ARFGEF1	1.78993	11.516	5.4372	6.80313e-05	0.013265	1.91135
PIAS2	-1.43235	8.18085	-5.42269	6.99186e-05	0.013265	1.88593
MRVI1	1.76297	8.5356	5.42167	7.0054e-05	0.013265	1.88413
ELOF1	-1.43931	9.72088	-5.41777	7.05713e-05	0.013265	1.87729
RPS6KA2	2.25941	8.66816	5.41478	7.09715e-05	0.013265	1.87204
ARL11	2.78695	9.78354	5.41447	7.10134e-05	0.013265	1.87149
MMP27	1.73768	7.82462	5.39591	7.35481e-05	0.0133362	1.83889
TSPAN2	3.23331	11.081	5.39379	7.3844e-05	0.0133362	1.83515
IPCEF1	2.07495	9.61041	5.38639	7.48844e-05	0.0133362	1.82215
TXNDC16	-1.86103	8.78232	-5.36392	7.81411e-05	0.0133362	1.78256
MRPS34	-1.79759	9.88	-5.36139	7.85155e-05	0.0133362	1.77811
UBASH3B	1.73119	8.23171	5.35932	7.88245e-05	0.0133362	1.77446
PRXL2B	-2.9003	7.95003	-5.35649	7.92486e-05	0.0133362	1.76947
ITGAM	3.06626	13.3313	5.35049	8.01559e-05	0.0133362	1.75887
GRTP1	-4.01066	6.12806	-5.33942	8.18581e-05	0.0133362	1.73932
DIP2A	1.68331	11.0843	5.33745	8.21641e-05	0.0133362	1.73585
KANK2	-2.13355	8.61966	-5.33445	8.26344e-05	0.0133362	1.73054
NPM3	-1.79444	9.30304	-5.33171	8.30653e-05	0.0133362	1.7257
EI24	-1.4506	10.4396	-5.32762	8.37132e-05	0.0133362	1.71847
MGST3	-1.81605	11.6575	-5.32088	8.47924e-05	0.0133362	1.70655
APOC1	-4.14491	9.01854	-5.32062	8.48341e-05	0.0133362	1.70609
ADGRA3	-3.08687	6.68302	-5.3203	8.48854e-05	0.0133362	1.70553
STBD1	1.53989	7.28295	5.31269	8.61237e-05	0.0133362	1.69205
SVIP	1.33592	13.1096	5.31029	8.65174e-05	0.0133362	1.6878
SAMD9L	1.46971	10.2361	5.30917	8.67024e-05	0.0133362	1.68581
IMPDH2	-1.94383	12.3117	-5.30607	8.72145e-05	0.0133362	1.68033
SFXN4	-1.42232	10.2201	-5.2974	8.86659e-05	0.0133362	1.66497
ERCC1	-1.40644	9.74746	-5.2963	8.88515e-05	0.0133362	1.66302
NLE1	-2.3019	6.6464	-5.29597	8.89069e-05	0.0133362	1.66244
FBL	-1.68833	12.5345	-5.28912	9.00743e-05	0.0133362	1.65029
EPB42	-4.97403	8.58158	-5.28903	9.00909e-05	0.0133362	1.65012
ATP11A	1.8181	11.4223	5.28757	9.03415e-05	0.0133362	1.64753
SOS2	1.52462	10.8288	5.28414	9.09333e-05	0.0133362	1.64145
UROS	-2.23113	10.0701	-5.27663	9.22449e-05	0.0133362	1.62812
ASPM	-2.00273	9.7953	-5.27493	9.25444e-05	0.0133362	1.6251
KRCC1	1.29218	10.5056	5.27455	9.26109e-05	0.0133362	1.62443
SPTA1	-4.61684	8.83476	-5.2743	9.2656e-05	0.0133362	1.62398
FIS1	-1.51583	11.0548	-5.27157	9.31395e-05	0.0133362	1.61913
MEGF9	1.95362	10.8402	5.27118	9.32093e-05	0.0133362	1.61843
LITAF	1.59018	12.4546	5.26534	9.4252e-05	0.0133904	1.60807
EPCAM	-4.21276	9.41226	-5.25753	9.56677e-05	0.0134056	1.59418
REXO2	-2.38683	11.7491	-5.25345	9.64169e-05	0.0134056	1.58691
TOMM5	-1.49309	12.0379	-5.24196	9.85568e-05	0.0134056	1.56646
TMEM14C	-1.78972	12.6435	-5.23371	0.000100122	0.0134056	1.55178
KIF21B	2.31015	9.27221	5.23233	0.000100388	0.0134056	1.54931
CD81	-1.72695	10.3913	-5.22867	0.000101092	0.0134056	1.54279
KLHL2	1.61785	10.2876	5.22801	0.000101221	0.0134056	1.5416
LOC100507377	1.55086	4.98507	5.22426	0.000101949	0.0134056	1.53492
DZIP1L	1.5376	8.91963	5.22182	0.000102426	0.0134056	1.53057
STK4	1.40587	11.8989	5.22159	0.000102471	0.0134056	1.53017
SPATA1	1.66576	6.90864	5.21171	0.000104428	0.0134056	1.51253
FECH	-2.50022	10.4738	-5.20926	0.000104919	0.0134056	1.50816
UBAC1	-2.89031	9.6454	-5.20882	0.000105007	0.0134056	1.50738
CYC1	-1.72269	11.271	-5.2032	0.000106144	0.0134056	1.49734
CR1L	-3.50917	6.962	-5.20112	0.000106568	0.0134056	1.49363
LPGAT1	2.2032	11.7001	5.2006	0.000106674	0.0134056	1.4927
MGAM	3.73372	10.9898	5.20007	0.000106783	0.0134056	1.49174
CLCN4	-3.85035	6.33278	-5.1965	0.000107516	0.0134056	1.48537
APAF1	2.4447	10.6627	5.19228	0.00010839	0.0134056	1.47782
PLA2G12A	-1.63205	9.86952	-5.18967	0.000108932	0.0134056	1.47317
TYW3	-1.7749	9.69171	-5.18686	0.000109521	0.0134056	1.46813
SLC38A5	-2.51497	8.49727	-5.18313	0.000110308	0.0134056	1.46146
RILP	-1.62574	9.14483	-5.181	0.000110759	0.0134056	1.45766
KLF1	-3.49859	8.94899	-5.18078	0.000110807	0.0134056	1.45725
FARSB	-1.65193	10.033	-5.17178	0.000112736	0.0134056	1.44116
MRPS2	-1.6883	9.26599	-5.17021	0.000113078	0.0134056	1.43833
TUBB2A	-3.26242	11.0275	-5.16607	0.000113979	0.0134056	1.43093
PTTG1	-1.84576	11.6573	-5.15669	0.000116053	0.0134056	1.41411
PNPLA4	-2.25301	8.33215	-5.15511	0.000116406	0.0134056	1.41128
LINC00302	2.82503	5.35794	5.14273	0.000119211	0.0134056	1.38906
RAB27A	2.31303	13.4952	5.14111	0.000119583	0.0134056	1.38616
GPATCH4	-1.78072	9.66951	-5.13538	0.000120907	0.0134056	1.37588
FAHD2A	-1.17615	10.0614	-5.13422	0.000121178	0.0134056	1.37379
SLC25A15	-2.61694	9.03309	-5.13276	0.000121519	0.0134056	1.37117
AGPAT5	-2.09372	9.83673	-5.12933	0.000122323	0.0134056	1.36501
F12	2.26773	8.11968	5.12715	0.000122838	0.0134056	1.3611
MRPL3	-2.17914	11.6271	-5.12694	0.000122888	0.0134056	1.36071
APMAP	1.99445	13.3162	5.12437	0.000123499	0.0134056	1.35609
OXCT1	-1.84005	9.49434	-5.12226	0.000124001	0.0134056	1.3523
GRIN3A	1.93065	5.92976	5.1203	0.00012447	0.0134056	1.34878
NHP2	-1.51381	12.4088	-5.11992	0.000124561	0.0134056	1.34809
RCCD1	-1.72743	9.9032	-5.11862	0.000124873	0.0134056	1.34576
ABHD5	1.93861	10.9813	5.1164	0.000125408	0.0134056	1.34177
ZNF331	-1.76169	9.00385	-5.1119	0.0001265	0.0134056	1.33368
TRIM28	-1.50348	10.2385	-5.10392	0.000128463	0.0134056	1.31931
RASSF5	1.5122	12.0587	5.09867	0.00012977	0.0134056	1.30985
STK25	-1.6473	8.87453	-5.09806	0.000129922	0.0134056	1.30876
SNX10	1.69519	11.4601	5.09787	0.000129969	0.0134056	1.30843
PRUNE2	1.87306	9.9015	5.09558	0.000130545	0.0134056	1.3043
PLSCR1	2.19046	12.4658	5.09489	0.00013072	0.0134056	1.30305
TTN	1.92476	9.12631	5.09356	0.000131055	0.0134056	1.30066
PARVB	-2.00656	8.72917	-5.09278	0.000131253	0.0134056	1.29925
KIFC1	-2.69701	8.31451	-5.09153	0.000131569	0.0134056	1.29701
PHB2	-1.36414	13.2072	-5.09098	0.00013171	0.0134056	1.29601
TIMM21	-1.64367	10.04	-5.08749	0.000132598	0.0134056	1.28973
TMEM273	2.01879	9.37989	5.08691	0.000132747	0.0134056	1.28868
MPZL3	2.37845	9.74711	5.08468	0.000133321	0.0134056	1.28465
PIK3R2	-2.70235	9.61399	-5.08396	0.000133507	0.0134056	1.28335
PRPF19	-1.55661	10.9258	-5.08374	0.000133564	0.0134056	1.28295
PAICS	-2.44506	11.2546	-5.08071	0.000134346	0.0134173	1.2775
ADGRG3	2.62984	10.9478	5.07477	0.000135898	0.0135055	1.26678
RAB24	1.68376	11.7623	5.06867	0.000137509	0.0135552	1.25577
CCT7	-1.62191	11.3433	-5.06597	0.000138229	0.0135552	1.2509
RNF145	1.67253	11.6366	5.0647	0.000138566	0.0135552	1.24862
MAFG	1.19022	12.4633	5.05979	0.00013989	0.0135552	1.23974
ALDH5A1	-4.80505	7.23225	-5.05663	0.000140748	0.0135552	1.23403
CA1	-3.90051	12.8346	-5.05615	0.000140877	0.0135552	1.23317
BMX	3.25753	8.65528	5.0522	0.000141958	0.0135552	1.22603
PRKAR2B	-3.31608	10.0297	-5.04662	0.000143498	0.0135552	1.21595
RETN	3.26775	13.2967	5.04464	0.000144051	0.0135552	1.21236
RGL4	2.793	12.6295	5.04464	0.000144051	0.0135552	1.21236
ST6GALNAC1	-3.79922	6.22731	-5.04144	0.000144947	0.0135552	1.20657
TRMT6	1.87307	11.8267	5.03883	0.000145681	0.0135552	1.20185
TOP2A	-2.01925	11.5678	-5.03296	0.000147347	0.0135552	1.19123
NPIPA1	-1.16942	10.9222	-5.03259	0.000147453	0.0135552	1.19056
LILRB2	3.0087	11.0561	5.03145	0.000147778	0.0135552	1.1885
ADGB	3.04269	4.75537	5.02866	0.000148578	0.0135552	1.18346
IL18RAP	2.54606	9.92097	5.02314	0.000150177	0.0135552	1.17345
CCDC34	-1.94111	9.58604	-5.02227	0.00015043	0.0135552	1.17188
RAB18	1.27237	11.2207	5.01925	0.000151311	0.0135552	1.16642
NUP210	-2.12188	9.94159	-5.01841	0.000151558	0.0135552	1.1649
TMEM71	2.3574	11.2379	5.01562	0.000152381	0.0135552	1.15984
CEACAM1	3.74025	12.3513	5.01428	0.000152778	0.0135552	1.15741
SORT1	2.03063	11.0982	5.01118	0.000153699	0.0135552	1.15179
TFEB	1.61469	8.63427	5.00998	0.000154058	0.0135552	1.14961
CXCL6	2.92352	7.61874	5.00799	0.000154653	0.0135552	1.14601
ZNF780A	1.60674	7.47207	5.00242	0.000156334	0.0135552	1.13591
RTN3	1.78476	13.4663	5.00067	0.000156868	0.0135552	1.13272
GYPC	-1.58524	12.6943	-5.00013	0.000157031	0.0135552	1.13175
DDB1	-1.15957	11.4208	-4.9987	0.000157466	0.0135552	1.12916
LINC00487	2.87336	5.09894	4.99716	0.00015794	0.0135552	1.12636
PHF13	-1.47962	10.3486	-4.99149	0.000159688	0.0135552	1.11607
ALDH1A1	-3.13591	8.79669	-4.9914	0.000159715	0.0135552	1.11591
POLD2	-1.66169	9.46863	-4.99062	0.000159957	0.0135552	1.11449
OSCAR	2.55438	9.90518	4.98973	0.000160233	0.0135552	1.11288
ITGA9	2.25415	9.90552	4.98623	0.000161326	0.0135552	1.10653
NUTF2	-1.38786	12.0764	-4.98549	0.000161558	0.0135552	1.10518
AIDA	-1.8217	11.6942	-4.98302	0.000162337	0.0135552	1.10069
SLC51A	3.77921	6.75927	4.97804	0.000163915	0.0135552	1.09164
CDH1	-4.59729	8.08676	-4.97568	0.00016467	0.0135552	1.08735
IFT172	-1.56121	7.71642	-4.97529	0.000164792	0.0135552	1.08665
SNHG19	-1.43391	11.5555	-4.97242	0.000165716	0.0135552	1.08143
ANKRD22	3.84268	11.1827	4.97122	0.000166103	0.0135552	1.07925
ABCA13	3.70123	10.9991	4.97049	0.000166338	0.0135552	1.07793
HLTF	-2.06916	9.99561	-4.96997	0.000166508	0.0135552	1.07697
NME1	-2.31148	11.5985	-4.96958	0.000166634	0.0135552	1.07626
CLRN1	2.21762	6.56577	4.96014	0.000169723	0.013654	1.05909
CSGALNACT2	2.06915	12.2783	4.95522	0.000171355	0.013654	1.05014
PADI4	3.58553	12.4413	4.95258	0.000172239	0.013654	1.04533
PRKDC	-1.81188	11.181	-4.94998	0.000173113	0.013654	1.0406
NEDD4L	-2.2832	8.36819	-4.9462	0.000174389	0.013654	1.03373
ARMC10	-1.32885	9.64847	-4.94336	0.000175357	0.013654	1.02855
ALDH18A1	-2.04528	10.2064	-4.94333	0.000175366	0.013654	1.0285
UROD	-1.97418	12.745	-4.94289	0.000175517	0.013654	1.0277
PPP1CC	-1.23438	12.6436	-4.94279	0.000175553	0.013654	1.02751
MYL4	-2.91037	10.0882	-4.94275	0.000175567	0.013654	1.02744
C20orf181	1.57535	7.37536	4.93799	0.000177202	0.013654	1.01877
SH3BP5L	1.47227	9.42504	4.93524	0.000178154	0.013654	1.01375
VASP	1.99167	11.7923	4.93488	0.00017828	0.013654	1.0131
CKAP5	-1.64596	9.12641	-4.93328	0.000178834	0.013654	1.01019
CCNB2	-2.02485	11.0031	-4.93107	0.000179609	0.013654	1.00615
STX3	2.01004	10.8372	4.93074	0.000179722	0.013654	1.00556
GLRX5	-1.94879	11.6607	-4.9301	0.000179948	0.013654	1.00439
AIFM1	-1.5326	8.64719	-4.92986	0.000180031	0.013654	1.00395
PCM1	-1.23995	11.1019	-4.92544	0.000181589	0.0137205	0.99589
PRKAA1	1.81198	10.8625	4.92298	0.000182462	0.0137262	0.991406
SYNDIG1L	1.73989	5.96411	4.91361	0.000185828	0.0137262	0.974304
PSIP1	-1.85852	10.8343	-4.9133	0.000185943	0.0137262	0.973729
STRBP	-2.03233	9.81463	-4.90992	0.000187174	0.0137262	0.967557
NUP205	-1.35141	9.58159	-4.90633	0.000188489	0.0137262	0.961006
MYH4	2.87922	3.79381	4.90328	0.000189613	0.0137262	0.955443
LOC101927851	1.71272	5.30992	4.89931	0.000191091	0.0137262	0.948179
FKBP15	1.34042	10.6527	4.89733	0.000191832	0.0137262	0.944556
CCNE1	-1.9971	9.56977	-4.89619	0.000192257	0.0137262	0.942487
TMEM266	1.9845	7.24175	4.89575	0.000192422	0.0137262	0.941684
VPS4B	1.68241	11.119	4.89535	0.000192574	0.0137262	0.940945
XK	-3.90565	9.14576	-4.89393	0.000193109	0.0137262	0.938349
GCN1	-1.31455	9.83608	-4.89364	0.000193216	0.0137262	0.937829
WDR55	0.935491	9.48033	4.89168	0.000193961	0.0137262	0.93423
ARG1	3.79174	14.0518	4.89018	0.00019453	0.0137262	0.931491
ENO2	-3.20843	6.67864	-4.88971	0.000194706	0.0137262	0.930643
TMEM109	-1.3162	9.91088	-4.88903	0.000194967	0.0137262	0.929388
AMMECR1	-2.72517	10.299	-4.88794	0.000195381	0.0137262	0.927405
RGS19	2.28533	12.1642	4.88702	0.000195733	0.0137262	0.925719
MRTFA	1.94325	9.45264	4.88683	0.000195808	0.0137262	0.925361
CENPV	-1.65116	9.06691	-4.88461	0.000196657	0.0137262	0.921313
BOD1L1	1.24604	10.875	4.88224	0.000197571	0.0137262	0.916976
PLD1	2.07132	10.577	4.88223	0.000197576	0.0137262	0.916951
RHD	-3.88158	7.49712	-4.87877	0.000198917	0.0137262	0.91062
ENDOG	-3.58095	6.60281	-4.8761	0.000199957	0.0137262	0.905742
TCN1	4.01037	13.5924	4.87519	0.000200314	0.0137262	0.904073
ATP9A	3.38618	6.91464	4.87364	0.00020092	0.0137262	0.901243
ACP6	1.82411	10.541	4.87303	0.000201162	0.0137262	0.900117
PHPT1	-1.16606	12.0007	-4.87163	0.000201715	0.0137262	0.897547
C3AR1	2.96014	11.8687	4.87057	0.000202132	0.0137262	0.895619
EIF3D	-1.03775	12.7988	-4.8662	0.000203867	0.0137262	0.887616
CTSW	-2.54649	7.61021	-4.86468	0.000204475	0.0137262	0.884829
DEGS1	1.37622	12.8418	4.86438	0.000204597	0.0137262	0.884274
CKS1B	-1.78658	11.692	-4.86324	0.000205051	0.0137262	0.882199
PLBD1	3.37233	13.6613	4.86218	0.000205478	0.0137262	0.880249
CERT1	1.59679	11.3667	4.85369	0.000208922	0.0137565	0.864695
SAMM50	-1.85708	10.5089	-4.85292	0.000209236	0.0137565	0.863285
GPS1	-2.67229	7.65717	-4.85269	0.000209331	0.0137565	0.862863
GPR157	1.68865	8.78925	4.85251	0.000209405	0.0137565	0.862532
LRPPRC	-1.65097	11.5085	-4.85233	0.000209479	0.0137565	0.862202
NDUFB11	-1.1	12.7963	-4.84744	0.000211496	0.0137565	0.853231
CAP1	1.69143	14.7863	4.84717	0.000211607	0.0137565	0.852738
SVIL	2.32471	10.505	4.84688	0.000211728	0.0137565	0.852204
CDKN3	-2.18129	10.1154	-4.84606	0.000212068	0.0137565	0.8507
FAM49B	1.3243	11.9771	4.84424	0.000212825	0.0137613	0.847366
SPINK2	-2.267	8.40572	-4.83861	0.000215185	0.0138695	0.837042
PMVK	-1.27729	9.68489	-4.83184	0.000218061	0.0139563	0.824614
RIDA	-1.78411	8.463	-4.8315	0.000218207	0.0139563	0.823984
CPT1A	-1.5529	10.1423	-4.83057	0.000218608	0.0139563	0.82227
FRAS1	2.59976	6.77756	4.82731	0.000220009	0.0140014	0.816288
KCNH2	-2.68903	9.91416	-4.82518	0.000220927	0.0140157	0.812386
RNF149	1.48354	12.3522	4.82223	0.00022221	0.0140529	0.806967
SLC11A2	-1.8906	9.12054	-4.81847	0.000223857	0.0141128	0.800053
PDXK	1.55605	10.6274	4.81413	0.000225772	0.0141892	0.792077
PPP2R5A	1.40154	10.9877	4.80957	0.000227801	0.0142364	0.7837
NDUFAF6	1.39427	10.8047	4.80854	0.000228263	0.0142364	0.781799
DTYMK	-1.82195	10.5765	-4.8077	0.00022864	0.0142364	0.780254
COPG1	-1.41435	9.2736	-4.804	0.000230306	0.0142904	0.773456
LAMP2	1.36086	13.496	4.79837	0.000232869	0.0142904	0.763091
NMNAT3	-1.99371	8.95624	-4.79676	0.000233605	0.0142904	0.760135
MATR3	-1.84385	8.92161	-4.79595	0.000233976	0.0142904	0.75865
PARP1	-1.72481	10.2052	-4.79512	0.000234362	0.0142904	0.757107
IGHM	-4.11682	11.0669	-4.79501	0.000234411	0.0142904	0.756909
ARHGAP9	2.05506	12.6041	4.79468	0.000234562	0.0142904	0.756309
CD320	-3.0644	6.84395	-4.79336	0.000235174	0.0142904	0.753867
ALAD	-1.97672	10.8573	-4.79161	0.000235982	0.0142964	0.750656
MSRA	1.56593	11.6999	4.78783	0.00023774	0.0143598	0.743703
FSTL3	2.08064	8.80681	4.78618	0.000238516	0.0143636	0.740653
MRPL12	-1.49582	10.2894	-4.78074	0.000241081	0.0144728	0.730635
THG1L	-1.45187	8.72785	-4.7786	0.000242096	0.0144728	0.726699
RAB8B	1.39946	12.5089	4.77779	0.000242481	0.0144728	0.72521
FKBP5	-1.1843	11.7615	-4.7734	0.000244583	0.0144992	0.717123
MRPS33	-1.01233	11.085	-4.77333	0.00024462	0.0144992	0.716984
ZNF593	-1.53583	10.2068	-4.77202	0.000245248	0.0144992	0.714579
GPAT3	2.73465	9.92472	4.76693	0.000247718	0.0144992	0.705192
DAPK2	2.49672	8.07044	4.76589	0.000248226	0.0144992	0.703273
ACSS1	-1.58428	9.9504	-4.76538	0.000248477	0.0144992	0.702327
FEN1	-2.27106	11.6484	-4.76389	0.000249206	0.0144992	0.699583
MFAP3	1.49939	10.8013	4.76034	0.000250956	0.0144992	0.693028
AGFG1	1.42115	11.289	4.76005	0.000251095	0.0144992	0.69251
RAB31	2.50031	13.0003	4.75929	0.000251471	0.0144992	0.691107
NIN	1.26635	10.4945	4.75848	0.000251877	0.0144992	0.689597
PDZD11	-1.20144	9.45412	-4.75435	0.000253931	0.0144992	0.681987
PEBP1	-1.92933	12.1434	-4.75401	0.0002541	0.0144992	0.681364
SCFD2	-1.48736	9.31496	-4.75373	0.000254241	0.0144992	0.680845
PPOX	-2.0157	10.0567	-4.75337	0.000254421	0.0144992	0.680183
IGLL1	-2.67285	9.03653	-4.75337	0.000254422	0.0144992	0.680177
ITIH4	1.95082	8.11907	4.74846	0.000256895	0.0145892	0.671116
TMEM154	2.09605	11.5967	4.74737	0.000257448	0.0145892	0.669101
TTN-AS1	1.75742	9.29608	4.74386	0.000259233	0.0145945	0.662625
H2BW4P	-2.434	5.34419	-4.74374	0.000259296	0.0145945	0.6624
RAB21	1.69066	11.3013	4.74292	0.000259713	0.0145945	0.660894
AKTIP	1.81936	8.9331	4.73442	0.000264101	0.0146803	0.645193
ATP5MC1	-1.32152	11.3481	-4.73411	0.000264263	0.0146803	0.644619
ZDHHC18	1.44097	9.49657	4.73342	0.000264625	0.0146803	0.643336
IL25	2.3497	6.20282	4.73309	0.000264798	0.0146803	0.642726
FPR2	2.35638	9.4828	4.73188	0.00026543	0.0146803	0.640491
MYH10	-3.03767	9.63272	-4.73138	0.000265689	0.0146803	0.639576
SGTB	1.27854	9.42597	4.73016	0.000266332	0.0146803	0.637313
SLC5A10	3.32764	6.69433	4.72687	0.000268064	0.0146908	0.631237
NMU	-3.38489	9.28084	-4.72634	0.000268346	0.0146908	0.630252
HSD17B8	-2.80443	9.23406	-4.72566	0.000268708	0.0146908	0.628988
MYL12A	1.32115	13.8468	4.72141	0.000270968	0.0147743	0.621141
TCERG1	-1.40232	11.1341	-4.71772	0.000272948	0.0147954	0.614317
DDHD2	-1.4302	9.18692	-4.71629	0.000273721	0.0147954	0.611666
M1AP	2.1036	7.59914	4.71426	0.000274819	0.0147954	0.607915
RHAG	-3.90444	10.0986	-4.71232	0.000275872	0.0147954	0.604331
TSPO	1.67417	14.5018	4.70871	0.000277846	0.0147954	0.597647
RACGAP1	-1.72246	11.0149	-4.70784	0.000278322	0.0147954	0.596044
PRC1	-1.92306	11.1594	-4.70701	0.000278779	0.0147954	0.594506
CD200R1	1.17223	8.23125	4.70601	0.000279332	0.0147954	0.592651
ISOC1	-1.59124	10.3409	-4.70601	0.000279332	0.0147954	0.592649
LYRM4	-1.87447	10.1265	-4.70543	0.000279652	0.0147954	0.591576
ZNF770	1.26697	12.0381	4.70453	0.00028015	0.0147954	0.589909
GBGT1	-1.85426	8.71507	-4.70452	0.000280154	0.0147954	0.589895
WIF1	2.58744	6.63883	4.70128	0.000281953	0.0148419	0.583896
SCARB1	-1.49848	7.97887	-4.70029	0.000282507	0.0148419	0.582057
SIGMAR1	-1.5064	8.72989	-4.69033	0.000288123	0.0150977	0.563606
LRBA	-1.50126	9.66192	-4.68863	0.000289088	0.0150998	0.56047
CCT3	-1.50821	11.4633	-4.68763	0.000289662	0.0150998	0.558613
ISOC2	-1.50821	9.49115	-4.68451	0.000291455	0.0151376	0.552828
JUP	-2.30684	6.87523	-4.68376	0.000291887	0.0151376	0.551438
LIPA	-2.1089	11.0128	-4.68182	0.00029301	0.0151426	0.547841
SSBP4	-1.27988	9.14238	-4.67988	0.000294138	0.0151426	0.544238
HEBP1	-1.85838	11.4777	-4.67795	0.000295261	0.0151426	0.540666
PI3	2.28944	7.99951	4.67726	0.000295665	0.0151426	0.539383
ACTL6A	-1.74501	10.2417	-4.67677	0.00029595	0.0151426	0.53848
IPO5	-1.56008	10.5549	-4.67463	0.000297206	0.0151426	0.534512
TANK	1.1213	11.1702	4.67403	0.000297559	0.0151426	0.533399
LINC02615	-2.31654	6.85828	-4.6733	0.000297988	0.0151426	0.532048
SAC3D1	-1.74495	10.2606	-4.66626	0.00030217	0.0153165	0.518981
CHIT1	4.17251	10.6438	4.6593	0.00030636	0.01549	0.50607
APOBEC3B	-2.36811	11.059	-4.65574	0.000308527	0.015553	0.499462
ABCC4	-2.66169	8.63241	-4.65473	0.000309148	0.015553	0.497577
CDC6	-1.56477	8.7733	-4.65251	0.000310511	0.0155752	0.493454
TIMM10	-1.42277	11.5324	-4.65101	0.000311435	0.0155752	0.490667
GYG1	2.08271	14.3089	4.64791	0.000313348	0.0155752	0.484924
ARAP1	1.53166	10.3303	4.64687	0.000314	0.0155752	0.482974
PRMT1	-1.72843	11.3151	-4.64643	0.000314273	0.0155752	0.482161
ARMC1	-1.17653	10.9943	-4.64396	0.000315814	0.0155752	0.477575
TPX2	-1.77921	9.42033	-4.64268	0.000316616	0.0155752	0.475196
BCL2L15	2.55313	10.8441	4.64262	0.00031665	0.0155752	0.475094
OSTF1	1.60505	11.0386	4.64204	0.00031702	0.0155752	0.474002
ACO1	-1.5384	8.69972	-4.64032	0.000318101	0.0155752	0.470808
HYDIN	1.574	3.00964	4.64011	0.000318233	0.0155752	0.470419
HP	3.90251	12.8869	4.63913	0.000318854	0.0155752	0.468592
KIF1B	1.89779	9.62902	4.63498	0.000321487	0.0156255	0.460881
PTPN22	1.85261	11.1465	4.63446	0.000321815	0.0156255	0.459923
NENF	-1.90302	10.3967	-4.6337	0.0003223	0.0156255	0.458511
ATF7IP2	-1.36608	9.97724	-4.63264	0.000322982	0.0156255	0.45653
LOC105376037	1.66262	6.39898	4.61993	0.000331227	0.0159629	0.432891
AGFG2	-1.95262	7.55351	-4.61945	0.000331538	0.0159629	0.432011
AP3B2	2.81898	4.78172	4.61715	0.000333057	0.0159979	0.427722
NUSAP1	-1.87086	11.62	-4.61549	0.000334154	0.0160124	0.424639
CEP128	-1.50883	8.82911	-4.61297	0.000335832	0.0160547	0.419941
BIN3	1.5553	10.922	4.61104	0.000337119	0.0160781	0.416355
SLC2A12	2.02984	7.10975	4.6079	0.00033923	0.016113	0.410499
MMP8	3.45054	14.0987	4.60717	0.000339722	0.016113	0.409139
TAF1B	-1.35288	8.26977	-4.6055	0.00034085	0.016113	0.406032
NDUFV1	-1.12588	11.4548	-4.60487	0.000341273	0.016113	0.404867
CCL26	2.13218	5.07371	4.60403	0.000341845	0.016113	0.403297
TRIP13	-1.42367	8.87265	-4.60011	0.000344516	0.0162011	0.395998
BST1	2.54263	11.7277	4.59653	0.000346978	0.0162789	0.389319
ANXA3	2.94508	13.7375	4.59111	0.00035073	0.0164168	0.37923
NKIRAS1	2.174	8.15857	4.58909	0.000352139	0.0164446	0.375468
PHF20L1	1.37407	11.0664	4.5857	0.000354525	0.0165178	0.369134
ODC1	-1.44861	12.9471	-4.58249	0.000356794	0.0165281	0.36315
DNPEP	-1.04505	9.70071	-4.58112	0.000357766	0.0165281	0.360598
PPM1G	-1.56572	9.5463	-4.58041	0.00035827	0.0165281	0.359279
MDN1	-1.37488	9.25602	-4.57987	0.000358656	0.0165281	0.358267
PSMG4	-1.19911	10.3284	-4.5789	0.000359346	0.0165281	0.356464
NAXD	-1.15314	8.84637	-4.57811	0.000359916	0.0165281	0.354979
ANXA4	2.05926	11.604	4.57591	0.000361492	0.0165281	0.350879
MRPS17	-1.5788	10.3077	-4.5754	0.000361856	0.0165281	0.349935
CD164	1.09641	14.1201	4.57504	0.000362121	0.0165281	0.349249
UBE2D1	1.80147	11.9444	4.57074	0.000365227	0.0166322	0.341237
EMB	2.08982	13.8378	4.56629	0.000368479	0.0166986	0.33292
TEX44	2.58452	5.9889	4.565	0.000369423	0.0166986	0.33052
MCM3	-1.95528	10.4281	-4.56489	0.000369502	0.0166986	0.33032
APRT	-1.18315	10.9303	-4.56422	0.000369994	0.0166986	0.329072
G6PD	1.76929	10.2523	4.56223	0.000371467	0.0167265	0.325344
ATPAF1	-1.24834	10.3871	-4.56114	0.000372272	0.0167265	0.323314
ARL6	1.28326	6.96433	4.55965	0.000373373	0.0167387	0.320541
FBXW12	1.36231	11.9	4.55717	0.000375228	0.0167846	0.315893
TMPRSS3	1.72048	6.11823	4.55466	0.000377106	0.0168025	0.311209
ESPL1	-1.44958	9.40001	-4.55341	0.000378046	0.0168025	0.308872
TMEM91	1.68637	8.95973	4.5533	0.000378128	0.0168025	0.308669
SPTB	-2.7454	7.93171	-4.5516	0.00037941	0.0168225	0.305494
CAD	-3.08013	7.48483	-4.55007	0.000380568	0.0168368	0.302635
MIPEPP3	-2.05743	8.30825	-4.54847	0.000381781	0.0168535	0.299649
TLR7	-2.05239	6.01192	-4.54161	0.000387029	0.0170479	0.286839
SHMT2	-1.23161	11.4724	-4.53975	0.000388471	0.0170741	0.28335
PLEKHO2	1.48755	10.7433	4.53861	0.000389351	0.0170756	0.281226
MEST	-2.40619	9.95215	-4.53409	0.000392875	0.017175	0.272773
RANBP1	-1.71896	11.6627	-4.53291	0.000393801	0.017175	0.270564
SMARCC1	-1.16158	11.1132	-4.53244	0.000394171	0.017175	0.269682
TWISTNB	-1.21346	9.01353	-4.52811	0.000397583	0.0171882	0.261595
CDC20	-2.48383	9.76592	-4.52791	0.000397742	0.0171882	0.261219
STX7	1.5088	9.9916	4.52751	0.000398064	0.0171882	0.260459
FAM47C	2.44153	5.41642	4.5267	0.000398707	0.0171882	0.258946
LINC00639	2.30055	4.8965	4.52666	0.000398735	0.0171882	0.258879
RASSF2	2.04365	11.4615	4.52227	0.000402245	0.0171986	0.250655
GBAP1	2.13655	10.5822	4.52165	0.000402743	0.0171986	0.249495
TOMM70	-1.3313	10.0171	-4.52121	0.000403093	0.0171986	0.24868
POC1A	-2.74963	7.67827	-4.52048	0.00040368	0.0171986	0.247314
HLX	2.44941	10.467	4.51552	0.000407691	0.0171986	0.238036
FGFR3	-3.53861	7.00315	-4.51498	0.000408131	0.0171986	0.237025
LOC643072	1.82386	9.59907	4.51451	0.000408514	0.0171986	0.236144
WDR34	-1.46416	9.39971	-4.51428	0.000408706	0.0171986	0.235704
PTGES	2.09842	8.55754	4.51358	0.000409276	0.0171986	0.234394
NDUFA10	-1.17756	10.9286	-4.51352	0.000409326	0.0171986	0.234279
CYSTM1	2.62455	13.3083	4.51333	0.000409479	0.0171986	0.233929
CYBB	2.67939	13.9675	4.51294	0.000409797	0.0171986	0.2332
AAAS	-2.21167	6.64101	-4.51262	0.000410059	0.0171986	0.232602
RMDN3	-1.31975	10.0554	-4.50906	0.000412982	0.0172604	0.225935
SLC39A8	-2.15432	11.6378	-4.50874	0.000413242	0.0172604	0.225344
TCP11L2	1.93828	8.95385	4.50638	0.000415194	0.0172793	0.220924
ARL2	-1.29306	9.69271	-4.505	0.000416338	0.0172793	0.21834
PDLIM1	-1.5452	10.2194	-4.50364	0.000417477	0.0172793	0.215776
MTA1	-1.31652	10.1308	-4.50289	0.000418097	0.0172793	0.214384
NBEAL2	1.62137	10.1409	4.50284	0.000418138	0.0172793	0.214291
IQGAP1	1.06414	11.9453	4.50201	0.000418836	0.0172793	0.212727
INTS10	-1.38149	10.1217	-4.49821	0.000422025	0.0173208	0.205608
MRPS9	-1.69111	9.43739	-4.49785	0.000422329	0.0173208	0.204933
CHI3L1	3.67552	13.178	4.49769	0.000422461	0.0173208	0.204639
CEP72	-2.42053	6.18139	-4.49627	0.000423662	0.0173208	0.201975
CST3	-1.95552	10.8164	-4.49571	0.000424135	0.0173208	0.200928
NOA1	-0.947984	10.6941	-4.49395	0.000425627	0.0173215	0.197632
2020-12-01	2.34609	5.04315	4.49251	0.000426854	0.0173215	0.194929
DCXR	-1.23494	10.3351	-4.49211	0.000427196	0.0173215	0.194179
PRMT5	-1.46732	9.67335	-4.49165	0.000427586	0.0173215	0.193321
CEBPD	2.14302	12.1455	4.48987	0.000429109	0.0173301	0.189984
CYP4F3	3.78506	12.2811	4.48902	0.000429841	0.0173301	0.188386
CYFIP2	1.55462	11.9185	4.4884	0.000430374	0.0173301	0.187223
PLAAT1	1.93899	6.21246	4.48478	0.000433494	0.0174209	0.180443
MRPL37	-1.47936	10.4221	-4.48346	0.000434641	0.017423	0.177962
PIF1	-2.81516	6.81981	-4.48273	0.000435273	0.017423	0.176599
CMTM6	1.59588	14.1427	4.48101	0.000436777	0.0174477	0.173362
ZMYND11	-1.10757	10.6032	-4.48004	0.00043762	0.0174477	0.171553
AK1	-3.59379	8.34108	-4.47601	0.000441158	0.0175184	0.163995
MRPL4	-1.37047	9.03784	-4.47593	0.000441228	0.0175184	0.163845
ERG	1.7275	8.79535	4.47281	0.000443986	0.0175184	0.157997
VDAC1	-1.38161	11.4319	-4.4717	0.000444973	0.0175184	0.155912
IARS1	-2.03753	11.9166	-4.47104	0.000445564	0.0175184	0.154667
RTCB	-1.23773	10.1712	-4.47055	0.000446002	0.0175184	0.153744
GPR84	3.7901	11.6661	4.4705	0.000446041	0.0175184	0.153662
TMEM130	2.24563	4.77951	4.46948	0.000446955	0.0175184	0.151742
TUBB6	-2.63797	9.99599	-4.4692	0.000447207	0.0175184	0.151212
PAXBP1	1.42461	11.394	4.46801	0.000448271	0.017526	0.148981
RTL8A	-2.0077	6.36706	-4.4646	0.00045134	0.0176119	0.142577
FAM217B	1.32092	10.7786	4.46033	0.000455204	0.0177001	0.134576
AGO4	1.73542	11.5321	4.46017	0.000455356	0.0177001	0.134263
SLC6A16	1.27056	8.52692	4.45721	0.000458059	0.0177709	0.128706
SLC44A2	1.65022	9.73484	4.45572	0.000459424	0.0177724	0.125913
SMIM1	-2.83963	7.9917	-4.45441	0.000460627	0.0177724	0.123458
POMGNT1	-1.78172	7.56751	-4.45158	0.000463244	0.0177724	0.11814
CDCA5	-1.59605	9.95775	-4.45109	0.000463705	0.0177724	0.117208
TP53I11	2.21333	7.30921	4.45099	0.000463794	0.0177724	0.117028
CENPN	-1.87785	10.0436	-4.4505	0.000464252	0.0177724	0.116101
KIF26A	-2.72269	7.53758	-4.45048	0.000464264	0.0177724	0.116077
FOXN2	1.42311	11.2257	4.44859	0.000466023	0.017806	0.112527
RITA1	-2.08639	8.00764	-4.44655	0.000467938	0.0178453	0.108678
C1orf174	-1.35361	11.1648	-4.44471	0.000469657	0.0178771	0.105235
SREBF1	-3.09301	7.41275	-4.44353	0.00047077	0.0178857	0.103013
HK2	1.61287	11.0217	4.44179	0.000472417	0.0179144	0.0997348
PPEF1	2.55397	7.84787	4.44085	0.000473301	0.0179144	0.0979784
ESCO2	-1.81548	8.80648	-4.43956	0.000474523	0.017927	0.0955578
DNPH1	-1.66782	9.68298	-4.43702	0.000476944	0.0179772	0.0907824
SND1	-1.0181	10.5723	-4.43608	0.000477845	0.0179772	0.0890096
NEK2	-1.61334	9.35064	-4.43514	0.000478743	0.0179772	0.0872474
SELENBP1	-3.22375	8.21819	-4.43367	0.000480157	0.0179772	0.0844779
ALOX5	2.63396	13.6038	4.43341	0.000480406	0.0179772	0.0839917
RFT1	-1.09666	8.67626	-4.43259	0.000481199	0.0179772	0.0824435
NDC80	-2.23322	8.8772	-4.42839	0.000485265	0.0180956	0.0745443
CCNG1	-1.21063	12.0486	-4.42363	0.000489907	0.0181979	0.0656063
DHRS11	-2.92106	7.13102	-4.42311	0.000490418	0.0181979	0.0646287
ST6GALNAC4	-2.18009	8.7685	-4.42169	0.000491815	0.0181979	0.0619577
MINAR1	3.21224	6.33285	4.41949	0.000493992	0.0181979	0.0578111
ENG	-3.01513	7.33017	-4.41657	0.000496894	0.0181979	0.0523113
CD24	2.63438	14.9661	4.41593	0.000497531	0.0181979	0.0511097
SLC4A1	-3.56066	10.6084	-4.41465	0.000498808	0.0181979	0.048702
CLNS1A	-1.23097	12.1452	-4.41448	0.000498976	0.0181979	0.048386
LNPK	1.10174	10.4271	4.41371	0.000499749	0.0181979	0.0469332
PCK2	-1.68618	9.29162	-4.41321	0.000500251	0.0181979	0.0459897
TM2D1	0.847239	11.9265	4.41144	0.000502023	0.0181979	0.0426711
TUFM	-1.04579	12.125	-4.4112	0.000502263	0.0181979	0.0422214
STX11	1.79446	9.269	4.41044	0.000503032	0.0181979	0.0407856
ACP5	-1.85062	8.20264	-4.41034	0.000503133	0.0181979	0.0405966
ZWINT	-1.87485	11.6064	-4.40989	0.000503589	0.0181979	0.0397467
ACADVL	-1.06169	11.6787	-4.40988	0.000503597	0.0181979	0.0397325
SMIM5	-2.42076	7.57433	-4.40758	0.00050593	0.0181979	0.035392
LINC01278	-2.06691	6.37903	-4.40571	0.000507824	0.0181979	0.0318847
SYNJ2	2.53143	7.72416	4.40541	0.000508129	0.0181979	0.0313207
NAE1	-1.34609	10.9653	-4.40449	0.000509071	0.0181979	0.0295823
FHL2	-2.59227	8.60275	-4.40334	0.000510248	0.0181979	0.0274134
LRRFIP2	1.00211	10.1617	4.40295	0.000510643	0.0181979	0.0266868
KATNB1	-1.05957	10.349	-4.40261	0.000510997	0.0181979	0.0260353
NNT	-1.28453	10.0473	-4.4025	0.00051111	0.0181979	0.0258292
EIF4G3	0.935783	10.5851	4.4018	0.000511821	0.0181979	0.0245228
SIRPA	1.75436	10.1701	4.40144	0.000512196	0.0181979	0.0238356
DLGAP5	-2.31067	9.93563	-4.40128	0.000512362	0.0181979	0.0235311
HBQ1	-4.55949	6.79822	-4.39885	0.000514865	0.0182546	0.0189555
SLC2A3	2.46868	12.5553	4.39669	0.000517098	0.0183016	0.0148929
TTK	-1.53999	9.27003	-4.39513	0.000518722	0.018327	0.0119482
SOD1	-1.85255	12.974	-4.39246	0.000521507	0.0183646	0.00692145
GADD45GIP1	-1.62771	9.76711	-4.39236	0.000521609	0.0183646	0.00673819
CRIM1	1.62923	8.8929	4.3902	0.000523871	0.0184121	0.0026754
LCN2	3.23101	15.3396	4.38777	0.00052644	0.0184703	-0.00191858
CHEK2	-2.36498	7.61859	-4.38278	0.000531737	0.0186237	-0.0113185
STAT3	1.19084	12.504	4.38127	0.000533349	0.0186478	-0.0141601
ORM1	3.90249	11.6816	4.37961	0.000535131	0.0186728	-0.0172931
KIAA1109	1.08568	11.4742	4.37827	0.000536575	0.0186728	-0.0198228
CAPRIN2	-2.22352	9.5664	-4.37732	0.0005376	0.0186728	-0.0216154
LOC100996263	2.40157	4.84944	4.37716	0.000537766	0.0186728	-0.0219055
PSEN1	1.5889	10.5274	4.37505	0.000540055	0.0186949	-0.0258926
DANCR	-2.92087	10.6269	-4.37374	0.000541472	0.0186949	-0.0283537
KIF18B	-1.52547	10.0165	-4.37319	0.000542078	0.0186949	-0.0294037
MAPK14	1.48965	12.0435	4.37316	0.000542109	0.0186949	-0.0294582
NTNG2	2.06143	9.62718	4.36581	0.000550164	0.0189403	-0.0433069
LAS1L	-1.58159	9.20855	-4.36412	0.000552043	0.0189563	-0.0465081
DPM2	-1.19512	9.27932	-4.3637	0.000552509	0.0189563	-0.0473004
TFF3	3.11787	9.53887	4.36108	0.000555419	0.0190163	-0.0522327
MUC1	-1.9471	8.97427	-4.36043	0.000556143	0.0190163	-0.0534559
SIRPB2	2.63666	9.17948	4.35877	0.00055801	0.0190258	-0.056604
IVNS1ABP	1.52098	11.7168	4.35277	0.000564773	0.0190258	-0.0679161
CHID1	-1.61844	9.96966	-4.35171	0.000565979	0.0190258	-0.069919
FUNDC2	-1.25099	12.0896	-4.35169	0.000566007	0.0190258	-0.0699648
WDR4	-1.85625	9.34256	-4.35167	0.000566021	0.0190258	-0.0699886
DIMT1	-1.31193	10.4144	-4.35073	0.000567091	0.0190258	-0.0717624
MNDA	2.85458	14.4586	4.35002	0.000567906	0.0190258	-0.0731106
GRIA2	2.81337	4.78872	4.34924	0.000568798	0.0190258	-0.0745849
MRPL15	-1.36871	9.98926	-4.34782	0.000570419	0.0190258	-0.0772561
NFIA	-3.04676	9.3249	-4.34732	0.000571001	0.0190258	-0.078214
QDPR	-1.5304	10.2812	-4.34647	0.000571972	0.0190258	-0.0798094
SDHA	-1.22175	10.4444	-4.34621	0.000572275	0.0190258	-0.0803071
CD177	2.97827	9.39505	4.34603	0.000572485	0.0190258	-0.0806519
MAL	-3.52842	8.1811	-4.34585	0.000572692	0.0190258	-0.080992
LAMTOR3	1.5744	12.3623	4.34573	0.000572823	0.0190258	-0.0812068
MORN2	-1.31438	8.47385	-4.34504	0.000573616	0.0190258	-0.0825045
OXNAD1	-1.49767	8.21144	-4.34455	0.000574186	0.0190258	-0.0834371
LINC002481	1.84977	9.90489	4.34371	0.000575151	0.0190258	-0.0850148
ARV1	-1.61258	9.76575	-4.34353	0.000575371	0.0190258	-0.0853734
ARHGAP24	3.08067	8.30199	4.34321	0.000575738	0.0190258	-0.0859728
ITGB2-AS1	2.58425	11.7526	4.34226	0.000576831	0.0190258	-0.0877531
IFT43	-2.52498	7.35267	-4.34074	0.000578598	0.0190258	-0.0906267
CHST2	-2.1578	8.84038	-4.34021	0.000579215	0.0190258	-0.0916274
ACKR1	-2.52413	5.73977	-4.33966	0.000579855	0.0190258	-0.0926637
FGR	2.64892	12.6091	4.33954	0.000579998	0.0190258	-0.0928958
BLVRA	-1.65781	10.7183	-4.33814	0.000581638	0.0190386	-0.0955471
ANKRD9	-1.86008	10.0602	-4.33654	0.000583506	0.0190386	-0.0985587
CNRIP1	-2.93498	9.211	-4.3365	0.000583562	0.0190386	-0.0986489
NFATC2	-2.2491	8.12406	-4.33578	0.000584406	0.0190386	-0.100006
ERO1A	1.38407	11.4401	4.33368	0.000586877	0.0190386	-0.103967
MAGED1	-1.63517	10.2895	-4.33319	0.000587458	0.0190386	-0.104896
GCAT	-1.47047	8.80512	-4.33252	0.00058825	0.0190386	-0.106162
GSK3B	0.854903	9.9762	4.33242	0.000588363	0.0190386	-0.106342
TRPM6	2.31101	7.05587	4.33133	0.000589663	0.0190386	-0.108416
TNFRSF10A	1.85674	10.762	4.33101	0.000590043	0.0190386	-0.10902
MELK	-1.51832	9.71074	-4.33039	0.000590769	0.0190386	-0.110175
ASAH1	1.10872	13.9656	4.3278	0.000593867	0.0190812	-0.115087
ARL8A	1.32754	9.50362	4.32655	0.00059536	0.0190812	-0.117445
EPB41L4A-AS1	-1.18862	10.8873	-4.32539	0.000596746	0.0190812	-0.119628
GALNT6	-1.97003	8.06655	-4.32524	0.000596933	0.0190812	-0.119922
SLC6A14	2.74036	4.87224	4.32518	0.000596998	0.0190812	-0.120024
KIF4A	-1.79153	8.90908	-4.32454	0.000597766	0.0190812	-0.121232
GSPT2	-2.65931	6.89016	-4.32229	0.000600482	0.0190958	-0.125489
MIF	-1.84311	13.2304	-4.32089	0.00060218	0.0190958	-0.128141
MAP3K4	-0.992481	9.5869	-4.32017	0.000603055	0.0190958	-0.129504
HBD	-3.63816	13.0484	-4.31832	0.000605304	0.0190958	-0.133
GYPA	-3.95461	9.36053	-4.31824	0.000605396	0.0190958	-0.133142
MCCC1	-1.10911	9.44767	-4.31804	0.000605641	0.0190958	-0.133523
CSE1L	-1.44501	11.0622	-4.31763	0.000606139	0.0190958	-0.134295
ZNF827	-2.33505	8.55274	-4.31687	0.000607071	0.0190958	-0.135738
IFRD2	-1.56467	9.66012	-4.31677	0.000607192	0.0190958	-0.135925
CLN6	-1.20608	9.10009	-4.31637	0.000607687	0.0190958	-0.136691
MTSS1	-2.23652	9.60677	-4.31377	0.000610874	0.0191402	-0.141603
ZFPM1	-1.25951	8.81112	-4.31342	0.000611304	0.0191402	-0.142264
CDC25C	-2.11513	7.38377	-4.3129	0.000611948	0.0191402	-0.143252
EIF1B	0.917538	14.0075	4.31137	0.000613832	0.0191694	-0.146139
HBM	-4.60209	10.6831	-4.31019	0.000615288	0.0191852	-0.148363
ANKH	-2.83926	8.38209	-4.30935	0.000616329	0.019188	-0.149952
GLO1	-1.61066	10.8922	-4.30809	0.000617901	0.0192073	-0.152344
PFAS	-1.8356	9.29671	-4.30469	0.000622145	0.0192844	-0.158772
TTC27	-1.48132	9.06932	-4.30449	0.0006224	0.0192844	-0.159157
IPO7	-1.3869	10.6235	-4.30381	0.00062325	0.0192844	-0.160438
DNAJC9	-1.72957	11.7803	-4.30073	0.000627129	0.0193538	-0.166265
IGLJ3	-3.65632	10.1147	-4.29989	0.000628185	0.0193538	-0.167845
PDIA4	-2.12883	11.3915	-4.29975	0.00062837	0.0193538	-0.168123
MRPL55	-1.22621	9.60637	-4.29889	0.000629453	0.0193576	-0.169739
SCN7A	2.58147	5.01724	4.29782	0.000630819	0.0193701	-0.171775
PRRT3	-1.95484	5.68434	-4.2966	0.000632368	0.0193804	-0.17408
BRI3	1.65922	13.2636	4.29605	0.000633075	0.0193804	-0.175128
IER3	1.33738	12.1906	4.2943	0.00063531	0.0194193	-0.178438
SLCO4C1	2.60266	9.53354	4.29324	0.000636667	0.0194313	-0.180441
CAPG	2.34282	10.3095	4.29124	0.000639239	0.0194357	-0.184228
USP6NL	-1.03258	8.89352	-4.29115	0.000639349	0.0194357	-0.184389
UBE2T	-2.03861	8.78053	-4.29029	0.000640463	0.0194357	-0.186025
PGRMC2	-1.81045	8.88186	-4.29013	0.000640664	0.0194357	-0.186319
HACD1	-1.75323	8.35314	-4.2888	0.000642381	0.0194586	-0.188833
CD300A	1.60514	10.2862	4.28686	0.000644906	0.0195058	-0.192518
SUMO3	-1.08933	12.5785	-4.2846	0.00064785	0.0195655	-0.196796
NF2	-1.21888	8.67551	-4.28189	0.000651396	0.0196431	-0.201922
UTP20	-1.74705	8.95826	-4.27995	0.000653948	0.0196769	-0.205593
TIMM8A	1.92278	9.77628	4.27956	0.000654466	0.0196769	-0.206337
PELI2	1.63801	9.37131	4.27738	0.000657353	0.0196986	-0.210472
PTPRJ	2.02151	11.1842	4.27702	0.000657827	0.0196986	-0.211148
CTSE	-3.01738	9.10193	-4.2768	0.000658116	0.0196986	-0.211562
GLRX	0.960406	14.53	4.27557	0.000659754	0.0197006	-0.213896
ELAVL2	1.61847	7.4287	4.275	0.000660512	0.0197006	-0.214974
ERGIC1	-2.16798	11.107	-4.27441	0.000661296	0.0197006	-0.216088
NINJ2-AS1	1.93735	10.0011	4.27382	0.00066209	0.0197006	-0.217215
BUB1	-1.62117	9.23877	-4.27162	0.000665027	0.0197564	-0.221372
CLEC12A	2.71617	12.279	4.27095	0.000665926	0.0197564	-0.222641
UTP14A	-1.39051	9.48105	-4.26951	0.00066787	0.019785	-0.225379
TUBG1	-1.9712	10.0418	-4.26866	0.000669006	0.0197896	-0.226975
VNN1	3.8442	10.5116	4.26745	0.000670651	0.0197998	-0.229282
NDUFAF8	-0.94599	11.5102	-4.26696	0.000671311	0.0197998	-0.230206
TUBB4B	-1.29517	12.7017	-4.26486	0.000674162	0.0198407	-0.234185
PTAFR	1.61152	10.6173	4.26449	0.000674667	0.0198407	-0.234889
TIMM50	-1.64458	9.71453	-4.26276	0.000677024	0.019881	-0.238164
CMSS1	-1.65257	9.46202	-4.26112	0.000679272	0.0199181	-0.241278
SEC14L4	-2.60132	8.43291	-4.2592	0.000681906	0.0199663	-0.244913
KBTBD6	1.33374	9.83249	4.25821	0.000683275	0.0199774	-0.246796
RGS14	1.50901	10.1173	4.25695	0.000685002	0.0199919	-0.249167
HS3ST3A1	2.11195	6.19013	4.25618	0.000686072	0.0199919	-0.250633
MRPS7	-0.972486	10.426	-4.2557	0.000686744	0.0199919	-0.251553
OLFM4	4.01901	13.029	4.25497	0.000687753	0.0199924	-0.252931
APOBR	2.05318	8.57993	4.25377	0.000689412	0.0200045	-0.255195
YWHAE	-1.08319	11.0437	-4.25188	0.000692049	0.0200045	-0.25878
TP73-AS1	-1.11605	9.11622	-4.25186	0.000692084	0.0200045	-0.258828
NIPSNAP2	-1.24925	10.9059	-4.25147	0.000692629	0.0200045	-0.259567
GALNS	1.30486	10.9026	4.25096	0.000693334	0.0200045	-0.260523
BIN1	-2.60713	7.04675	-4.2504	0.000694119	0.0200045	-0.261586
KDM1A	-1.44873	9.26304	-4.24824	0.000697155	0.0200479	-0.265684
PWP1	-1.15692	11.2821	-4.24767	0.000697968	0.0200479	-0.266779
FAM13A-AS1	1.64018	8.54944	4.24721	0.000698606	0.0200479	-0.267638
HINT2	-1.50521	11.2086	-4.24623	0.000699991	0.0200552	-0.269498
RPS6KA4	-1.07003	8.47058	-4.24356	0.000703774	0.0200552	-0.27456
NUF2	-1.92658	9.60459	-4.24343	0.000703968	0.0200552	-0.274819
PBK	-2.28336	8.36368	-4.24313	0.000704393	0.0200552	-0.275385
ADAM3A	2.60916	5.32827	4.24257	0.00070518	0.0200552	-0.276434
TGIF1	-1.33307	8.4802	-4.24213	0.000705808	0.0200552	-0.27727
BCAT1	-2.17184	9.71414	-4.24213	0.000705818	0.0200552	-0.277283
TTTY12	1.83166	6.16347	4.23934	0.000709805	0.0201401	-0.282575
LAGE3	-1.13995	10.9403	-4.2381	0.000711587	0.0201623	-0.284929
MBNL3	-1.34196	10.6113	-4.23558	0.000715206	0.0201838	-0.289694
LOC101928504	1.23296	6.53639	4.23555	0.000715261	0.0201838	-0.289766
SPAG5	-1.48525	9.88219	-4.23549	0.000715346	0.0201838	-0.289878
TRIM59	-1.44299	9.02819	-4.23333	0.000718479	0.020238	-0.293982
RGS10	-1.77253	10.3368	-4.23278	0.000719273	0.020238	-0.295021
FCAR	2.98889	10.7347	4.23077	0.0007222	0.020292	-0.298834
ITM2A	-2.50862	11.0281	-4.2288	0.00072508	0.0202984	-0.302573
RIPOR3	-3.08157	8.20073	-4.22793	0.00072636	0.0202984	-0.304229
LINC00899	1.79191	7.29712	4.22783	0.0007265	0.0202984	-0.304411
CPOX	-2.82796	10.4259	-4.2257	0.000729629	0.0202984	-0.308446
SNTN	2.13339	4.61589	4.22547	0.00072997	0.0202984	-0.308885
CORO1A	1.82549	13.1832	4.225	0.000730664	0.0202984	-0.309778
SEPTIN11	-1.66623	9.33323	-4.22499	0.000730678	0.0202984	-0.309796
KRT40	3.44706	3.77721	4.22454	0.000731343	0.0202984	-0.310651
NCAPD3	-1.53225	9.49339	-4.22445	0.000731482	0.0202984	-0.310829
RARA-AS1	1.69762	9.72692	4.22292	0.000733742	0.0203021	-0.313726
SYNE1	2.04442	9.94443	4.22236	0.000734573	0.0203021	-0.314789
EPDR1	-2.26177	8.48375	-4.22171	0.000735536	0.0203021	-0.316021
DNASE1L1	1.40769	10.7344	4.22164	0.000735643	0.0203021	-0.316157
GALNT11	-0.945619	9.44414	-4.2202	0.000737791	0.0203336	-0.318895
PAPSS2	1.94461	10.1638	4.21715	0.000742352	0.0204314	-0.324684
LINC02044	2.23397	5.16512	4.2155	0.000744825	0.0204715	-0.327808
GDPD5	-1.64321	8.35075	-4.21444	0.000746427	0.0204825	-0.329825
OGFOD3	-1.67187	11.0322	-4.21389	0.000747253	0.0204825	-0.330865
RELL1	1.36528	11.8374	4.20936	0.000754138	0.0206392	-0.339479
HADH	-1.5518	10.7301	-4.2085	0.000755444	0.0206392	-0.341104
MOB1B	-2.31567	9.51299	-4.20811	0.000756043	0.0206392	-0.341848
NCOR2	-1.44746	10.4532	-4.20694	0.000757842	0.0206491	-0.344081
C11orf1	-1.82891	9.59748	-4.20654	0.000758449	0.0206491	-0.344833
UBE2E3	-1.4444	11.3983	-4.19677	0.000773591	0.0209991	-0.363401
CEBPE	1.95648	11.0082	4.19664	0.000773788	0.0209991	-0.36364
YBX3	-2.13507	12.9923	-4.19623	0.000774428	0.0209991	-0.364416
ACAT1	-1.14201	11.3929	-4.19403	0.000777889	0.0210101	-0.368604
RFESD	-2.35679	8.70512	-4.19347	0.000778767	0.0210101	-0.369663
MYOM2	-2.23306	6.34095	-4.19294	0.000779605	0.0210101	-0.370674
CDK4	-2.04486	10.987	-4.19285	0.000779745	0.0210101	-0.370842
EIF2AK1	-1.12705	11.3913	-4.19266	0.000780041	0.0210101	-0.371199
ICAM2	-1.99834	9.11254	-4.18833	0.000786915	0.0211182	-0.379439
MACROD1	-2.59544	7.26869	-4.18792	0.00078757	0.0211182	-0.380221
LBH	-2.61893	8.94826	-4.18786	0.000787653	0.0211182	-0.380321
HS3ST3B1	1.64503	8.12772	4.1871	0.000788876	0.0211182	-0.381777
RNASEH1	-1.12434	10.2896	-4.18684	0.00078929	0.0211182	-0.382271
LINC01737	1.6871	6.62999	4.18579	0.000790966	0.021135	-0.384263
CCDC126	1.83428	9.10921	4.18394	0.000793935	0.0211863	-0.387782
KIF2C	-1.63431	10.3839	-4.18294	0.000795538	0.0211902	-0.389677
TCEA1	-1.31867	12.2632	-4.18254	0.000796182	0.0211902	-0.390437
DIAPH2	1.67202	10.3561	4.18175	0.000797461	0.0211963	-0.391944
GPX4	-1.12702	12.5467	-4.17896	0.000801981	0.0212635	-0.397253
DSCR8	2.02528	5.99436	4.17889	0.000802098	0.0212635	-0.39739
TSSK2	2.59452	5.39697	4.17771	0.000804004	0.0212861	-0.399619
ARAP3	1.88309	8.7076	4.17496	0.000808504	0.0213772	-0.404862
C11orf96	-2.40284	9.32982	-4.17351	0.000810885	0.021412	-0.407624
DNAJC15	-1.54879	11.4173	-4.17149	0.000814198	0.0214714	-0.411453
PAFAH1B3	-2.72951	8.38185	-4.16987	0.000816884	0.0215107	-0.414546
GMIP	1.86543	10.2837	4.16918	0.000818017	0.0215107	-0.415849
FLT3LG	-2.47402	5.04935	-4.1668	0.000821974	0.0215107	-0.420381
SPC24	-1.37643	8.80803	-4.16644	0.000822574	0.0215107	-0.421067
MADCAM1	1.18268	8.27844	4.16568	0.000823846	0.0215107	-0.422518
KLF5	2.53917	9.86965	4.16553	0.000824087	0.0215107	-0.422793
CDKN2D	2.12338	10.1526	4.16524	0.000824578	0.0215107	-0.423353
PUM3	-0.986694	9.93063	-4.16414	0.000826412	0.0215107	-0.425439
LILRA3	3.33319	10.2486	4.16384	0.000826911	0.0215107	-0.426006
SNTB2	1.09109	9.05862	4.1636	0.000827321	0.0215107	-0.426472
NDUFA5	-1.46705	11.196	-4.16354	0.000827418	0.0215107	-0.426581
TMEM92	1.41808	8.59803	4.16103	0.000831639	0.0215926	-0.431361
CLIC3	-2.5143	5.46754	-4.15978	0.000833749	0.0216016	-0.433741
MYH7B	2.32853	5.71851	4.15955	0.000834127	0.0216016	-0.434166
ONECUT2	2.07019	6.32765	4.15676	0.000838859	0.0216963	-0.43948
GTF3A	-1.07014	13.5581	-4.15539	0.000841192	0.0217288	-0.442089
LMNB2	-2.13358	8.54219	-4.15447	0.000842756	0.0217414	-0.443833
EIF2D	-1.23106	10.8142	-4.15321	0.000844909	0.0217553	-0.446231
NIPSNAP1	-1.13382	9.71034	-4.1529	0.000845454	0.0217553	-0.446836
ANK1	-3.68174	9.35859	-4.15147	0.000847894	0.0217903	-0.449543
CEACAM3	2.54071	9.37569	4.14807	0.000853762	0.0219123	-0.45602
HMGN5	-2.26168	10.2706	-4.14747	0.000854811	0.0219123	-0.457174
UBR5-AS1	1.49644	9.54557	4.14473	0.000859562	0.0219723	-0.46238
NDUFAF3	-1.13686	10.6701	-4.14466	0.000859685	0.0219723	-0.462515
KTN1	-1.41895	12.0217	-4.14424	0.00086042	0.0219723	-0.463317
CORO2A	1.67348	9.63292	4.1429	0.000862764	0.0220043	-0.465872
GSR	1.21876	11.0791	4.13978	0.000868227	0.0220943	-0.471801
SMIM31	2.04309	6.1198	4.13939	0.000868916	0.0220943	-0.472545
EGF	1.84124	5.55159	4.13813	0.000871143	0.0220943	-0.47495
AGTPBP1	1.27227	11.9218	4.13771	0.000871891	0.0220943	-0.475757
LHFPL3-AS1	1.5228	6.3536	4.13717	0.000872848	0.0220943	-0.476786
PPM1B	1.25837	11.7636	4.13678	0.000873536	0.0220943	-0.477527
ACYP1	-1.1433	9.55307	-4.13586	0.000875162	0.0220943	-0.479273
PSTPIP1	2.02634	10.7237	4.1358	0.000875275	0.0220943	-0.479394
RGS18	1.73364	10.7473	4.1353	0.000876151	0.0220943	-0.480334
GPR146	-1.93004	5.65428	-4.13348	0.000879401	0.0221296	-0.483812
ITPA	-1.03989	10.6357	-4.13328	0.000879745	0.0221296	-0.484179
KLHDC4	-1.08	8.90222	-4.13218	0.000881713	0.0221515	-0.486278
KRT13	-3.30522	6.42339	-4.13064	0.000884482	0.0221841	-0.489223
SLCO1B3	1.87302	5.36283	4.13023	0.000885208	0.0221841	-0.489993
NCL	-1.23197	13.2546	-4.12791	0.000889379	0.022255	-0.494409
MRTO4	-1.79419	9.69557	-4.12743	0.000890244	0.022255	-0.495322
CRISP3	4.16814	13.9856	4.12537	0.000893973	0.022287	-0.499247
N4BP1	1.72156	10.3894	4.12497	0.000894709	0.022287	-0.500021
GAD1	-3.0749	7.43028	-4.12455	0.000895474	0.022287	-0.500823
EMD	-1.17686	10.0137	-4.12429	0.000895945	0.022287	-0.501317
UGCG	1.82738	12.4603	4.12365	0.000897106	0.0222884	-0.502533
IL4R	2.30639	9.639	4.12074	0.000902409	0.0223926	-0.508069
PIGW	-1.36241	9.82265	-4.11873	0.000906105	0.0224446	-0.511908
HK3	3.97758	10.9982	4.11839	0.00090673	0.0224446	-0.512556
WDR74	-1.21734	9.61439	-4.11728	0.000908781	0.0224678	-0.514678
RUVBL2	-1.45265	12.1574	-4.11488	0.000913213	0.0225498	-0.519247
WDR70	-1.10382	8.78472	-4.11191	0.000918731	0.0225848	-0.524906
C17orf99	-2.49187	7.93639	-4.11164	0.000919241	0.0225848	-0.525427
BYSL	-2.2921	7.34106	-4.11124	0.000919974	0.0225848	-0.526176
LINC02052	2.77583	4.27817	4.11121	0.000920046	0.0225848	-0.52625
CYB5D1	-1.02715	8.65834	-4.11111	0.000920229	0.0225848	-0.526436
MKI67	-1.69476	9.72571	-4.10851	0.000925088	0.0226765	-0.531382
ZNF32	-1.28298	7.97507	-4.10701	0.000927911	0.0227181	-0.534244
MPP6	-2.07579	6.51937	-4.10422	0.000933186	0.0227789	-0.539568
MYC	-1.70455	9.93765	-4.10407	0.000933461	0.0227789	-0.539845
RFLNB	2.06582	14.9665	4.1039	0.000933785	0.0227789	-0.540171
DEPP1	-2.99279	6.14813	-4.10315	0.000935209	0.0227861	-0.541602
GSN	2.18208	13.1436	4.09989	0.000941428	0.02291	-0.547827
DPY19L3	1.03311	10.9374	4.09787	0.000945288	0.022938	-0.55167
MFHAS1	-3.31457	8.55666	-4.0978	0.000945421	0.022938	-0.551803
FAM168A	1.37987	9.14552	4.09751	0.000945991	0.022938	-0.552369
NUDT1	-2.63116	8.91591	-4.09611	0.00094868	0.0229756	-0.555035
POLR2H	-1.14061	10.7232	-4.0948	0.000951209	0.0230092	-0.557535
ADCY4	2.49806	6.51601	4.09356	0.000953592	0.0230192	-0.559885
IRAK3	1.70038	10.5735	4.09297	0.000954752	0.0230192	-0.561027
AMPD3	1.66387	11.7731	4.09282	0.000955043	0.0230192	-0.561313
CDH9	2.18288	4.76325	4.09013	0.000960263	0.0230458	-0.566432
TRAP1	-1.59334	9.92319	-4.08985	0.000960822	0.0230458	-0.566979
TOR1B	1.28202	11.4389	4.08838	0.000963686	0.0230458	-0.569774
MOCS2	-1.98227	7.70587	-4.08836	0.000963719	0.0230458	-0.569806
FTSJ1	-1.1437	10.0062	-4.08778	0.000964852	0.0230458	-0.57091
MSL1	1.03583	12.2121	4.08775	0.000964916	0.0230458	-0.570973
PKLR	-3.70248	8.25558	-4.08768	0.000965062	0.0230458	-0.571115
DOK3	1.6833	12.3569	4.08756	0.000965289	0.0230458	-0.571335
C1orf198	-2.62029	7.94243	-4.0855	0.000969338	0.0231048	-0.575267
C1orf112	-2.29039	6.52082	-4.08514	0.000970049	0.0231048	-0.575955
SLC6A6	1.57183	10.5807	4.08432	0.000971668	0.0231143	-0.577522
CDC42EP3	1.906	11.7599	4.08324	0.000973802	0.0231143	-0.579582
POP5	-1.04769	10.9133	-4.08248	0.000975297	0.0231143	-0.581023
KIF5B	1.15415	12.7082	4.08149	0.000977277	0.0231143	-0.582928
CCDC153	1.26566	7.4517	4.08136	0.000977526	0.0231143	-0.583166
ST8SIA2	1.9749	5.13127	4.08129	0.000977661	0.0231143	-0.583297
OTULINL	2.11957	10.5387	4.08089	0.000978467	0.0231143	-0.58407
HMGN3	-1.80308	12.0953	-4.07974	0.000980753	0.023129	-0.586263
CLGN	-1.59163	8.52212	-4.07942	0.000981385	0.023129	-0.586867
NDUFS3	-0.915199	11.743	-4.07732	0.00098558	0.02319	-0.590873
ACAP3	-1.70368	7.72435	-4.07652	0.000987191	0.02319	-0.592407
ACSL5	-0.949547	10.0025	-4.07535	0.000989527	0.02319	-0.594627
DMTN	-2.25135	7.77708	-4.07486	0.00099052	0.02319	-0.595569
ATP5F1D	-0.919237	11.5932	-4.0745	0.000991256	0.02319	-0.596267
UGP2	1.23539	13.1436	4.07431	0.000991626	0.02319	-0.596617
SLC25A6	-0.986046	14.2444	-4.07412	0.000992018	0.02319	-0.596989
GAS2L1	-2.54755	8.1638	-4.07262	0.00099504	0.0232337	-0.599845
MICAL1	1.93014	10.9901	4.07172	0.000996868	0.0232495	-0.601568
ZNF669	0.968733	9.39224	4.0711	0.000998118	0.0232518	-0.602745
MTMR2	-1.37487	9.21539	-4.07047	0.000999398	0.0232547	-0.603949
CAMP	3.12898	15.5017	4.0675	0.00100545	0.0233687	-0.609622
SSBP2	-1.28972	8.37784	-4.06637	0.00100776	0.0233749	-0.611772
LOC101929305	2.50124	5.61839	4.06514	0.00101029	0.0233749	-0.614125
CD55	1.8883	12.217	4.0648	0.00101099	0.0233749	-0.614778
RUSC1-AS1	-0.948581	10.4496	-4.0643	0.001012	0.0233749	-0.61572
PPP1R18	1.53846	11.681	4.064	0.00101264	0.0233749	-0.616308
NCF4	2.2078	12.0089	4.06336	0.00101395	0.0233749	-0.617529
OPA1	-0.75998	9.74696	-4.06324	0.00101419	0.0233749	-0.617746
CACUL1	0.889006	10.2912	4.06285	0.00101499	0.0233749	-0.61849
SHLD2	-1.02154	10.8989	-4.06071	0.00101942	0.0234502	-0.62258
LAP3	-1.59783	11.4576	-4.05875	0.0010235	0.0234751	-0.626333
HSD17B4	-1.2935	10.9135	-4.05874	0.00102351	0.0234751	-0.626336
LZTFL1	-1.29582	9.06632	-4.05807	0.00102491	0.0234751	-0.627622
FAM83D	-1.47191	8.69619	-4.05738	0.00102635	0.0234751	-0.628939
FNIP2	-1.30442	9.20731	-4.0565	0.00102818	0.0234751	-0.630615
OIP5	-2.17205	8.86031	-4.05624	0.00102874	0.0234751	-0.631124
FANCA	-1.19552	8.19406	-4.0561	0.00102903	0.0234751	-0.63139
TACSTD2	2.5861	12.0773	4.05572	0.00102981	0.0234751	-0.632104
WDR90	-1.78171	8.85269	-4.05415	0.00103311	0.0235236	-0.635105
DDX1	-1.48949	11.0202	-4.05155	0.00103858	0.0236217	-0.64007
VDAC3	-1.49409	12.9325	-4.04935	0.00104325	0.0236768	-0.644282
NOP16	-1.71627	10.3084	-4.04927	0.00104343	0.0236768	-0.644437
SLC48A1	-0.900351	9.58302	-4.04874	0.00104453	0.0236768	-0.645431
HDAC6	-0.91535	9.43276	-4.04797	0.00104618	0.0236875	-0.64691
TRAK2	-1.80619	9.93132	-4.04733	0.00104753	0.0236916	-0.648126
RPGR	1.26116	9.28403	4.04648	0.00104935	0.0237034	-0.649754
NDUFAF2	-1.73998	10.0718	-4.04599	0.0010504	0.0237034	-0.650697
ANXA1	1.93012	15.4277	4.0451	0.0010523	0.0237196	-0.65239
DECR1	-1.80849	10.2911	-4.04303	0.00105674	0.0237349	-0.656343
FTO	-0.899473	9.74004	-4.04301	0.00105679	0.0237349	-0.65639
CDK1	-2.19271	10.3945	-4.04241	0.00105808	0.0237349	-0.657539
PCDHB7	2.11963	5.03462	4.04211	0.00105873	0.0237349	-0.65811
PDE6H	3.23898	7.74691	4.04205	0.00105886	0.0237349	-0.658228
RECQL4	-1.39911	8.89513	-4.04071	0.00106175	0.0237521	-0.660783
CALR	-1.57658	12.4093	-4.04041	0.0010624	0.0237521	-0.661358
GPBP1L1	0.897583	10.8777	4.04005	0.00106316	0.0237521	-0.662033
SDF2L1	-1.8588	10.8087	-4.03841	0.00106672	0.0238054	-0.665177
NADK	1.42699	13.1906	4.0374	0.00106891	0.0238067	-0.667102
VKORC1	-1.52048	11.3006	-4.03669	0.00107047	0.0238067	-0.668467
NOP14	-1.24462	9.17279	-4.0366	0.00107066	0.0238067	-0.668634
PLXNC1	1.00453	12.1956	4.03607	0.00107181	0.0238067	-0.669646
PRMT6	-2.19477	7.32943	-4.03567	0.00107268	0.0238067	-0.670406
SLC25A24	1.16877	10.7	4.03467	0.00107487	0.023814	-0.672318
TRIM10	-2.47229	9.07903	-4.03403	0.00107626	0.023814	-0.673538
RNASEH2A	-1.50124	9.99662	-4.0339	0.00107655	0.023814	-0.673788
LMAN1	-1.51273	12.1917	-4.03188	0.00108099	0.0238653	-0.677655
MAD2L1	-1.68561	10.9767	-4.03067	0.00108365	0.0238653	-0.679964
MSRB1	2.46487	12.9133	4.03035	0.00108436	0.0238653	-0.680573
SEC14L1P1	-1.74499	6.84682	-4.02977	0.00108565	0.0238653	-0.681692
ANAPC5	-1.09627	12.3666	-4.02964	0.00108593	0.0238653	-0.681937
CCDC152	1.38791	13.0044	4.02879	0.0010878	0.0238653	-0.683553
BIRC5	-1.66011	10.5185	-4.02866	0.00108809	0.0238653	-0.683796
MYD88	1.24464	12.8295	4.02746	0.00109075	0.0238653	-0.686093
NASP	-1.75662	10.9233	-4.02657	0.00109273	0.0238653	-0.6878
CAPNS2	2.40448	6.54715	4.02643	0.00109304	0.0238653	-0.688066
MAPK1	1.25242	12.4878	4.026	0.00109399	0.0238653	-0.68888
POLR1C	-1.11714	9.61209	-4.02548	0.00109516	0.0238653	-0.689882
ADARB1	-3.01578	5.87419	-4.02536	0.00109543	0.0238653	-0.690114
RDH11	-1.37787	9.91155	-4.02471	0.00109689	0.0238653	-0.691364
VEPH1	3.20291	7.76988	4.02461	0.00109711	0.0238653	-0.691552
NUP214	1.14201	10.4987	4.0243	0.0010978	0.0238653	-0.692141
TRAF4	-2.1461	7.58599	-4.02311	0.00110045	0.023882	-0.69441
CDC42BPA	-2.57207	9.67014	-4.02264	0.00110151	0.023882	-0.695314
PPM1M	1.47825	9.67489	4.02237	0.00110212	0.023882	-0.695831
PSMB5	-1.34223	10.5787	-4.01934	0.00110893	0.0239782	-0.701617
MCUR1	-1.43168	11.1548	-4.01934	0.00110894	0.0239782	-0.701621
HTRA2	-1.50591	10.1502	-4.0181	0.00111173	0.0240129	-0.703985
CCDC167	-2.11557	9.45332	-4.01725	0.00111366	0.0240173	-0.705611
ZNF329	-1.55068	7.38035	-4.01657	0.0011152	0.0240173	-0.706914
EIF3G	-0.998979	11.7159	-4.01644	0.0011155	0.0240173	-0.707166
MIS12	-1.15849	10.6579	-4.01539	0.00111788	0.0240428	-0.709167
METAP2	-1.54716	11.647	-4.01431	0.00112035	0.0240617	-0.711236
HTRA3	1.98931	9.10078	4.01346	0.00112229	0.0240617	-0.71286
MPL	-2.11663	6.02559	-4.01255	0.00112437	0.0240617	-0.714604
CEP85	-2.10014	7.81821	-4.01202	0.00112558	0.0240617	-0.715611
NPTN	1.31461	12.8573	4.01129	0.00112726	0.0240617	-0.717009
PPP1R3D	1.87905	10.1749	4.01108	0.00112773	0.0240617	-0.717403
SLC37A4	-2.31946	8.95576	-4.0103	0.00112953	0.0240617	-0.718901
TMUB2	1.07682	9.89889	4.01001	0.00113021	0.0240617	-0.719464
NUP37	-1.48633	10.38	-4.00976	0.00113079	0.0240617	-0.719944
WDR1	1.13567	13.0535	4.00938	0.00113166	0.0240617	-0.720669
PTX3	2.71884	11.1041	4.00928	0.00113188	0.0240617	-0.720852
WASHC4	1.02345	10.997	4.00794	0.00113497	0.0241021	-0.723414
MYL6	1.20154	15.7251	4.00651	0.00113829	0.024147	-0.72615
FAXDC2	-2.05833	9.12792	-4.0053	0.00114109	0.0241626	-0.728461
LOC647070	1.60159	9.74003	4.00511	0.00114154	0.0241626	-0.728834
CPXM1	-2.82523	7.26282	-4.00428	0.00114347	0.0241626	-0.73042
INPP5E	-0.942481	8.72732	-4.00413	0.00114381	0.0241626	-0.730698
PAXIP1	-0.945878	9.24763	-4.00278	0.00114697	0.0242039	-0.733284
MICOS13	-1.02189	11.3313	-4.00052	0.00115225	0.02429	-0.737602
ICK	1.25439	7.32652	3.99776	0.00115875	0.0243414	-0.742879
LIN7A	2.37985	10.4065	3.99765	0.00115902	0.0243414	-0.743101
SPAG1	2.14772	9.50778	3.99764	0.00115903	0.0243414	-0.743113
WRAP73	1.44322	9.64625	3.99744	0.00115952	0.0243414	-0.743503
HOXD10	2.81385	6.40757	3.99311	0.00116978	0.0244321	-0.75178
KLHDC8B	-1.51021	8.77714	-3.9931	0.00116981	0.0244321	-0.751804
AP3S1	1.20174	14.1532	3.99284	0.00117043	0.0244321	-0.752296
TMPO	-1.54626	11.0915	-3.99263	0.00117092	0.0244321	-0.752696
CHAC2	-2.02993	9.61352	-3.99262	0.00117094	0.0244321	-0.752711
RGS3	1.12033	9.0999	3.99256	0.0011711	0.0244321	-0.75284
FOLR3	3.12506	10.9324	3.99113	0.00117452	0.0244473	-0.755573
CDC42SE1	1.02012	12.8028	3.98999	0.00117725	0.0244473	-0.757756
SLC31A2	1.85786	10.6441	3.98997	0.00117728	0.0244473	-0.757781
DPCD	-1.70932	8.78623	-3.9899	0.00117746	0.0244473	-0.757925
ALKBH7	-1.32589	10.9347	-3.98962	0.00117814	0.0244473	-0.758464
SAMSN1	2.06153	11.491	3.98864	0.00118049	0.0244473	-0.760338
MDH2	-0.816048	13.1208	-3.9879	0.00118225	0.0244473	-0.761738
PFKFB4	1.28874	9.02273	3.98766	0.00118284	0.0244473	-0.762201
POP7	-1.0632	10.4094	-3.98731	0.00118368	0.0244473	-0.762874
NOLC1	-1.0918	11.8746	-3.98566	0.00118767	0.0244473	-0.766027
SLC22A24	1.19972	6.93164	3.98554	0.00118796	0.0244473	-0.76626
BTBD10	1.57608	9.37959	3.9853	0.00118855	0.0244473	-0.766723
MLH1	-0.988341	11.1325	-3.9851	0.00118903	0.0244473	-0.767102
IMP4	-1.09923	10.7974	-3.98457	0.00119032	0.0244473	-0.768121
GYPB	-2.92787	9.63141	-3.98441	0.00119071	0.0244473	-0.768432
LOC101927539	1.69567	6.70757	3.98371	0.00119241	0.0244473	-0.769766
CFP	3.18394	10.6333	3.98363	0.00119261	0.0244473	-0.769925
TXNL4A	-0.913898	12.6598	-3.9827	0.00119486	0.0244473	-0.771696
APOH	1.11485	7.00509	3.98234	0.00119574	0.0244473	-0.772392
ANKRD54	-0.9884	8.79947	-3.98209	0.00119635	0.0244473	-0.772871
BTN2A1	1.14454	10.1542	3.98171	0.00119728	0.0244473	-0.773596
MAX	1.23578	12.4871	3.98008	0.00120126	0.0245037	-0.776711
HACD3	-1.7887	11.0407	-3.97882	0.00120435	0.0245172	-0.779123
DEPDC1B	-2.88416	8.74957	-3.97779	0.00120687	0.0245172	-0.781089
BCL6	1.87203	11.633	3.97763	0.00120727	0.0245172	-0.781398
EIF5B	-1.04615	12.3754	-3.97654	0.00120996	0.0245172	-0.783488
TMEM97	-1.93093	9.53098	-3.97588	0.00121159	0.0245172	-0.784751
DNAAF5	-1.57346	10.0444	-3.97582	0.00121174	0.0245172	-0.784872
HIP1	1.72105	8.41931	3.97462	0.0012147	0.0245172	-0.78716
FBXO4	-1.13904	9.10165	-3.9743	0.0012155	0.0245172	-0.78778
PEAR1	-1.67159	8.20237	-3.974	0.00121624	0.0245172	-0.788347
TNFRSF9	1.17909	7.71075	3.97355	0.00121736	0.0245172	-0.789209
MAGEH1	-2.9219	7.21412	-3.97278	0.00121927	0.0245172	-0.790687
IFT74	-2.32359	7.71077	-3.97274	0.00121936	0.0245172	-0.790753
SKAP2	1.14039	12.8048	3.97263	0.00121965	0.0245172	-0.790975
CKAP4	2.35282	13.7468	3.97254	0.00121986	0.0245172	-0.791143
CA4	2.89834	8.92294	3.97243	0.00122015	0.0245172	-0.79136
RABGAP1L	-1.70677	9.63122	-3.9702	0.00122568	0.0246039	-0.795611
NUCKS1	-1.16211	13.7569	-3.96865	0.00122957	0.0246509	-0.798587
BATF	1.1617	9.57353	3.96829	0.00123047	0.0246509	-0.799269
LARS1	-1.21654	10.9222	-3.96716	0.00123331	0.0246833	-0.801433
UMPS	-1.12414	9.18153	-3.96591	0.00123647	0.0247221	-0.803839
PAQR5	2.82523	6.7747	3.9639	0.00124153	0.0247987	-0.807673
NT5M	-2.83392	6.04041	-3.96287	0.00124415	0.0248265	-0.809655
TANC1	-2.48933	7.48816	-3.96219	0.00124588	0.0248276	-0.810958
SETD6	-1.19593	9.30819	-3.96174	0.00124702	0.0248276	-0.811816
ALOX5AP	2.3396	14.3042	3.9611	0.00124864	0.0248276	-0.813033
RDH5	1.17018	9.1404	3.96085	0.00124928	0.0248276	-0.813515
ZIC2	2.82867	5.89002	3.96017	0.00125101	0.0248276	-0.814815
TMEM161A	-1.01653	9.65198	-3.95994	0.00125159	0.0248276	-0.815252
RGL2	1.31329	10.7709	3.95853	0.0012552	0.0248747	-0.817955
ARL9	-2.1872	6.74867	-3.95712	0.00125883	0.0249073	-0.820661
USP11	-1.60759	9.38137	-3.95693	0.00125932	0.0249073	-0.821027
ARHGAP25	1.40965	10.1601	3.95633	0.00126087	0.0249135	-0.822181
PXN-AS1	-2.64031	6.87127	-3.95527	0.00126359	0.024943	-0.824211
PLCE1-AS2	1.02731	7.46528	3.95377	0.00126746	0.0249833	-0.827079
LOC100421171	2.22215	5.29084	3.95352	0.00126811	0.0249833	-0.827563
RBPMS2	-3.00327	6.24459	-3.95279	0.00126998	0.0249925	-0.828943
COQ8A	-0.890471	10.3916	-3.95238	0.00127106	0.0249925	-0.82974
MIR646HG	1.65652	8.27371	3.95137	0.00127369	0.0249958	-0.831679
ANO10	0.983656	9.50879	3.95105	0.00127452	0.0249958	-0.832291
LOC101928985	1.81584	7.10138	3.95062	0.00127564	0.0249958	-0.833117
GBE1	1.22128	11.9284	3.95029	0.00127647	0.0249958	-0.833733
PFKFB3	2.40114	11.2081	3.94993	0.00127742	0.0249958	-0.834429
KDM1B	1.36046	9.88233	3.9494	0.0012788	0.0249985	-0.835438
LOC286177	2.39787	4.90705	3.94634	0.00128681	0.0251024	-0.841302
TPGS2	-1.7127	10.2065	-3.94578	0.00128828	0.0251024	-0.842377
DNMT1	-1.60534	10.9723	-3.94488	0.00129064	0.0251024	-0.844097
ZMYND8	-1.27736	9.69068	-3.94475	0.001291	0.0251024	-0.844356
TSPAN17	-2.20547	9.45873	-3.94454	0.00129155	0.0251024	-0.844753
PLAAT4	-2.03217	8.70326	-3.94453	0.00129158	0.0251024	-0.844774
CASP8	1.04632	11.2171	3.9438	0.0012935	0.0251156	-0.846172
PSMC3	-1.18058	10.3425	-3.94218	0.00129778	0.0251744	-0.849271
HOMER1	1.31672	7.49149	3.94103	0.00130083	0.0252004	-0.851479
GMDS	-1.45697	8.47965	-3.94073	0.00130161	0.0252004	-0.852043
TMEM135	-1.43864	8.67748	-3.93848	0.0013076	0.025292	-0.856352
LYPLA1	0.855272	12.6966	3.93795	0.00130902	0.0252951	-0.857366
ADRB2	2.42974	10.3461	3.93609	0.001314	0.0253639	-0.860931
SPATA33	-1.57718	7.41688	-3.93542	0.0013158	0.0253639	-0.86222
B4GALT5	2.08516	12.3511	3.93522	0.00131635	0.0253639	-0.862607
TNFAIP8L2	1.86382	10.6081	3.93271	0.00132309	0.0254632	-0.867408
PLPP4	-2.18586	6.88289	-3.93192	0.00132522	0.0254632	-0.868917
CYP4A11	1.47736	6.57697	3.9319	0.00132529	0.0254632	-0.868963
EEPD1	0.963116	8.11079	3.93059	0.00132885	0.0254847	-0.87148
IL27RA	-2.7143	7.6355	-3.93056	0.00132893	0.0254847	-0.871541
TMEM9	-1.4165	9.88364	-3.92974	0.00133114	0.0255027	-0.873097
CLDN8	2.05414	5.85885	3.9289	0.00133342	0.0255223	-0.874709
LYRM7	-1.16451	9.88668	-3.92723	0.00133798	0.0255794	-0.87791
ABCE1	-1.31229	10.2155	-3.92688	0.00133894	0.0255794	-0.878586
RFX4	1.51779	7.15794	3.92612	0.00134101	0.0255833	-0.880035
ATF5	-1.21408	9.14647	-3.92588	0.00134168	0.0255833	-0.880505
ACAA2	-2.1314	9.5474	-3.9245	0.00134546	0.025631	-0.883143
ZNF416	-2.44204	6.47868	-3.92342	0.00134842	0.0256632	-0.885207
TM7SF3	-1.17611	11.3711	-3.92205	0.00135221	0.0257112	-0.887845
ENOSF1	-1.72018	10.9194	-3.92126	0.00135439	0.0257266	-0.889351
RCN1	-1.79212	10.1631	-3.92053	0.0013564	0.0257266	-0.890749
MRPL1	-1.34774	10.0026	-3.91919	0.00136013	0.0257266	-0.893326
CCT2	-1.38166	12.4868	-3.91882	0.00136115	0.0257266	-0.894025
VARS2	-1.23673	9.35706	-3.9184	0.00136232	0.0257266	-0.894833
CEACAM21	2.72198	9.84354	3.91755	0.00136468	0.0257266	-0.896456
FANCI	-1.50648	10.3337	-3.91742	0.00136505	0.0257266	-0.896713
STRADB	-1.66231	10.4759	-3.91737	0.0013652	0.0257266	-0.896813
SHOX2	2.19044	5.82733	3.91734	0.00136527	0.0257266	-0.896863
POLE3	-1.39487	11.9877	-3.91674	0.00136694	0.0257266	-0.898009
IGK	-3.05915	8.20542	-3.9167	0.00136705	0.0257266	-0.898089
GUF1	-1.22695	8.95029	-3.9152	0.00137124	0.0257662	-0.900957
HYOU1	-1.42282	10.6521	-3.91462	0.00137287	0.0257662	-0.902077
LANCL1	-1.18487	10.1133	-3.91458	0.00137299	0.0257662	-0.902155
SLC7A1	-1.37832	11.0392	-3.91344	0.00137619	0.0257973	-0.904345
GSS	-1.20254	9.67025	-3.91302	0.00137736	0.0257973	-0.905142
MRPL11	-1.13353	10.5711	-3.91262	0.00137848	0.0257973	-0.905903
PIK3AP1	1.53374	12.1386	3.91083	0.00138354	0.0258681	-0.909345
CLEC4E	2.30879	9.68583	3.91006	0.0013857	0.0258844	-0.910809
FARS2	-1.31418	8.8177	-3.90935	0.00138772	0.0258981	-0.912172
RP2	1.85224	10.7401	3.90761	0.00139268	0.0259666	-0.91552
CCNB1	-1.77299	10.4285	-3.9069	0.00139468	0.02598	-0.916871
PABPC4	-1.30798	12.5093	-3.90577	0.00139792	0.0259934	-0.919049
ECT2	-1.56059	8.96182	-3.9051	0.00139984	0.0259934	-0.920333
LSM4	-1.03556	10.9313	-3.90449	0.00140158	0.0259934	-0.921501
CARD6	1.62274	9.32272	3.90421	0.00140238	0.0259934	-0.922036
ZNF398	1.10618	10.3482	3.90417	0.00140247	0.0259934	-0.922101
PDE7B	1.48421	7.01862	3.90394	0.00140313	0.0259934	-0.922541
SSRP1	-1.46098	10.9158	-3.90289	0.00140615	0.0260254	-0.924557
MRS2	-1.2139	9.10869	-3.90202	0.00140866	0.026036	-0.926235
TMEM14A	-1.50332	10.0863	-3.90173	0.00140948	0.026036	-0.926777
MINPP1	-3.69021	8.84517	-3.90121	0.00141098	0.026036	-0.927779
PTTG3P	-1.1528	8.2865	-3.9009	0.00141189	0.026036	-0.928379
YPEL4	-3.23759	6.18787	-3.89962	0.00141558	0.0260647	-0.930828
RASD1	-1.70913	7.85893	-3.89947	0.00141602	0.0260647	-0.931126
POLA2	-1.37388	8.66125	-3.89748	0.00142178	0.0260922	-0.934935
FGF1	1.99488	6.01426	3.89739	0.00142203	0.0260922	-0.935098
VWA8	-1.1356	9.02189	-3.89649	0.00142466	0.0260922	-0.936829
PRSS3P2	1.6885	6.25049	3.89645	0.00142477	0.0260922	-0.936904
GOT2	-1.25483	10.4058	-3.89628	0.00142526	0.0260922	-0.937227
NRBF2	1.69874	11.1195	3.89609	0.00142581	0.0260922	-0.937591
SURF2	-1.66822	7.05135	-3.89583	0.00142658	0.0260922	-0.938093
PFKFB2	1.32995	9.1574	3.89518	0.00142848	0.0261033	-0.939343
PRMT7	-2.73897	5.51427	-3.89429	0.00143108	0.0261272	-0.94105
MCEMP1	2.88539	12.722	3.89319	0.00143429	0.0261622	-0.943157
PKIG	-2.57347	9.03543	-3.89173	0.00143859	0.0261888	-0.945967
DDIT4	-1.76786	10.5991	-3.89165	0.00143881	0.0261888	-0.94611
GANAB	-1.00861	10.6824	-3.89137	0.00143964	0.0261888	-0.946653
FYB1	2.01624	12.3679	3.88888	0.00144698	0.0262841	-0.951425
YWHAZ	0.914803	13.4809	3.88871	0.00144749	0.0262841	-0.951751
PIGU	-0.844334	9.07272	-3.88789	0.00144991	0.0263043	-0.953319
MRPS16	-0.975439	10.3351	-3.88732	0.00145162	0.0263117	-0.954425
ETFB	-1.06082	10.486	-3.88557	0.0014568	0.0263635	-0.957774
CENPJ	-1.24152	8.7529	-3.88547	0.00145709	0.0263635	-0.957958
MGAT4D	2.48473	5.58482	3.88406	0.00146129	0.0264059	-0.960658
KNL1	-1.39383	9.80187	-3.88381	0.00146205	0.0264059	-0.961147
ZDHHC17	1.08782	11.0566	3.88249	0.00146599	0.0264534	-0.963672
ACTN1	1.52232	13.6576	3.87888	0.00147685	0.0266255	-0.970598
MRPS15	-0.886958	12.4002	-3.87542	0.00148733	0.0267906	-0.977238
TUBG2	-2.32524	6.6047	-3.87169	0.00149872	0.0269685	-0.984393
CA2	-2.60065	11.5419	-3.87131	0.00149988	0.0269685	-0.985122
PHB	-1.23351	10.8738	-3.87051	0.00150235	0.0269823	-0.986664
APOL3	-3.1345	6.47966	-3.87019	0.00150333	0.0269823	-0.987275
NBAS	-1.30395	9.67113	-3.8678	0.0015107	0.0270905	-0.991864
METTL26	-0.918271	9.80203	-3.86672	0.00151403	0.0271261	-0.993933
TYROBP	2.11108	14.0921	3.86514	0.00151891	0.0271895	-0.996954
PICALM	-1.30766	10.8603	-3.86451	0.00152088	0.0271969	-0.998169
COMMD4	-1.19746	10.4413	-3.86414	0.00152202	0.0271969	-0.998874
SDF2	1.0898	10.3723	3.86335	0.00152447	0.0272166	-1.00038
HEMGN	-3.94878	9.288	-3.86188	0.00152907	0.0272466	-1.00321
CBL	1.45903	10.6679	3.86169	0.00152966	0.0272466	-1.00357
TM6SF1	1.75923	9.36688	3.86039	0.00153375	0.0272466	-1.00608
ACOX2	-2.21207	6.06977	-3.86024	0.00153423	0.0272466	-1.00637
NUP160	-1.1553	9.75373	-3.8602	0.00153432	0.0272466	-1.00643
MTMR3	1.0596	10.5875	3.8598	0.00153558	0.0272466	-1.0072
CTDSP1	1.18239	11.344	3.85979	0.00153561	0.0272466	-1.00721
PAK1	1.02877	10.6849	3.85899	0.00153813	0.0272507	-1.00875
C11orf87	3.23399	3.91992	3.85867	0.00153916	0.0272507	-1.00938
ZNF664	-1.97505	10.6144	-3.85828	0.00154037	0.0272507	-1.01012
ADA	-1.63066	9.23849	-3.858	0.00154124	0.0272507	-1.01065
H2AJ	-1.25694	10.8906	-3.85721	0.00154374	0.027271	-1.01217
STK40	1.29536	9.43042	3.85641	0.00154627	0.0272917	-1.0137
TMX2	-1.00129	10.9636	-3.85562	0.00154877	0.0273075	-1.01522
GJB6	4.06295	8.97243	3.85527	0.00154987	0.0273075	-1.01589
TSPAN18	-1.79354	6.79583	-3.854	0.00155392	0.027355	-1.01834
C5orf64-AS1	2.51447	4.7886	3.85357	0.00155529	0.0273552	-1.01916
SEPTIN8	-1.93466	8.47674	-3.85235	0.00155917	0.0273773	-1.0215
TEX13A	2.19324	5.50614	3.85232	0.00155927	0.0273773	-1.02156
RAD50	-1.75905	8.61803	-3.85187	0.00156068	0.0273773	-1.02241
COPS8	-0.785825	11.2353	-3.85121	0.00156281	0.0273773	-1.02369
KLHL35	1.37978	7.31176	3.85105	0.00156333	0.0273773	-1.024
KCTD4	1.70241	6.01138	3.85004	0.00156656	0.02741	-1.02594
TMEM143	-1.60021	7.60732	-3.84863	0.00157107	0.0274652	-1.02864
FRAT1	1.06218	8.97825	3.84806	0.00157291	0.0274735	-1.02974
PM20D2	-1.48135	10.5602	-3.8473	0.00157535	0.0274924	-1.03119
TTYH2	-2.26489	7.28458	-3.84678	0.00157703	0.0274979	-1.03219
SUMF2	-1.09989	10.3735	-3.84581	0.00158015	0.0275284	-1.03404
POLD1	-1.29099	9.78492	-3.84395	0.00158617	0.0275957	-1.03761
GLRX2	1.23197	11.2358	3.84377	0.00158675	0.0275957	-1.03795
DLAT	-1.29106	8.68818	-3.84303	0.00158918	0.0276142	-1.03939
SAAL1	-1.14788	9.52748	-3.84185	0.00159299	0.0276566	-1.04164
CEP152	-1.62429	8.67329	-3.84118	0.00159518	0.0276625	-1.04293
EPB41L2	-1.42819	8.51584	-3.84056	0.00159721	0.0276625	-1.04412
PRDX1	-1.81205	11.6679	-3.84049	0.00159744	0.0276625	-1.04426
C12orf10	-1.59644	9.01748	-3.83969	0.00160005	0.0276838	-1.04579
AURKAIP1	-0.814216	12.3793	-3.83888	0.00160272	0.0277062	-1.04735
SCCPDH	-1.01871	10.3975	-3.83761	0.00160689	0.0277546	-1.04979
BAG1	-0.874647	10.8602	-3.83663	0.0016101	0.0277742	-1.05166
ALDH6A1	-1.23443	9.85423	-3.83643	0.00161078	0.0277742	-1.05206
SCN10A	1.57069	6.88021	3.83598	0.00161224	0.0277758	-1.05291
COX7A2L	0.829142	13.2884	3.83418	0.00161821	0.0278421	-1.05638
ZNF428	-1.33664	8.3709	-3.83398	0.00161885	0.0278421	-1.05675
MILR1	1.42727	8.07446	3.82924	0.00163465	0.0280898	-1.06586
KLHL24	1.14683	11.4596	3.82843	0.00163733	0.028112	-1.0674
FEZ2	1.14511	11.3957	3.82744	0.00164067	0.0281403	-1.06931
ARL3	-1.1132	9.23914	-3.82711	0.00164177	0.0281403	-1.06994
WBP11	-0.993526	11.4444	-3.8253	0.00164786	0.0282206	-1.07341
FGD4	1.46417	9.68099	3.82448	0.00165064	0.0282304	-1.07499
CDA	4.91766	10.0127	3.82381	0.0016529	0.0282304	-1.07627
SLC25A40	1.31406	10.9856	3.82363	0.00165351	0.0282304	-1.07662
NDUFA8	-1.27608	10.1727	-3.82325	0.00165479	0.0282304	-1.07735
HIBADH	-1.17194	9.08794	-3.82306	0.00165543	0.0282304	-1.07771
FANCG	-1.18523	9.0518	-3.82224	0.00165822	0.0282541	-1.07929
ORC5	-1.30425	8.49337	-3.82041	0.00166445	0.0282973	-1.08281
FAM98B	-0.96474	11.4611	-3.81968	0.00166694	0.0282973	-1.08421
FIG4	0.8756	10.3251	3.81939	0.00166793	0.0282973	-1.08477
VARS1	-1.45473	9.06273	-3.81927	0.00166834	0.0282973	-1.085
NOB1	-1.16452	9.41088	-3.81912	0.00166883	0.0282973	-1.08528
FLG-AS1	2.25464	6.18297	3.81902	0.00166917	0.0282973	-1.08546
RSU1P2	2.06232	4.84576	3.81763	0.00167392	0.0283357	-1.08813
CSF2RA	1.70971	8.67565	3.81744	0.00167458	0.0283357	-1.0885
GPSM3	1.62779	11.5714	3.81713	0.00167565	0.0283357	-1.0891
CBX5	-1.72479	9.92515	-3.8161	0.00167918	0.0283716	-1.09107
IL17RA	1.68996	11.3058	3.81555	0.00168107	0.0283799	-1.09213
EMC4	-0.945789	12.1216	-3.81428	0.00168546	0.0284302	-1.09458
FAM8A1	1.34242	12.1132	3.81096	0.00169695	0.0285724	-1.10095
CCDC25	-1.45352	9.03042	-3.81069	0.00169787	0.0285724	-1.10146
VIM	1.29093	15.3069	3.81062	0.00169814	0.0285724	-1.10161
HERC2	-0.984045	9.14467	-3.8091	0.00170343	0.0286294	-1.10452
TBC1D2B	1.26098	10.2138	3.80857	0.00170526	0.0286294	-1.10553
FCER1G	2.09367	13.3283	3.80842	0.00170579	0.0286294	-1.10582
PPIE	-1.27175	9.19701	-3.80623	0.00171345	0.0287341	-1.11003
LOC100506691	-2.02706	5.05775	-3.80361	0.00172266	0.0288362	-1.11506
DNMT3B	-1.50053	8.01752	-3.80355	0.00172288	0.0288362	-1.11517
MRPS26	-1.67857	8.77688	-3.80313	0.00172437	0.0288362	-1.11598
CENPX	-1.42172	10.2772	-3.80288	0.00172525	0.0288362	-1.11647
LINC02842	1.57434	6.14145	3.80214	0.00172787	0.0288456	-1.11789
IL16	1.47408	10.4968	3.80179	0.00172909	0.0288456	-1.11855
CYTH1	0.88171	10.6848	3.80151	0.00173011	0.0288456	-1.1191
SQOR	1.2758	12.2989	3.80076	0.00173274	0.0288492	-1.12053
PTGS1	-1.02504	8.57992	-3.80064	0.00173318	0.0288492	-1.12077
LSM5	-1.25565	12.9981	-3.79846	0.00174092	0.0289086	-1.12495
CATSPERE	2.15314	5.95039	3.79843	0.00174102	0.0289086	-1.125
UQCRQ	-1.03153	13.293	-3.79816	0.001742	0.0289086	-1.12553
METTL9	0.914403	13.6051	3.79802	0.00174248	0.0289086	-1.12579
COQ4	-1.10212	9.34868	-3.79704	0.00174599	0.0289431	-1.12768
FAM107B	1.51624	13.5718	3.79626	0.00174878	0.0289654	-1.12917
CA12	0.885846	7.31843	3.79519	0.00175262	0.0290025	-1.13123
NAT10	-1.07477	9.53723	-3.79484	0.00175389	0.0290025	-1.13191
GABARAPL2	0.873044	13.0888	3.79367	0.00175809	0.029048	-1.13415
ADD3	0.862561	12.8431	3.79201	0.00176407	0.0291164	-1.13733
MYH9	1.17704	10.8604	3.79172	0.00176511	0.0291164	-1.13789
SRSF8	-1.4304	10.3087	-3.79036	0.00177003	0.0291585	-1.1405
C19orf84	1.90033	6.17384	3.79014	0.00177083	0.0291585	-1.14092
PCNT	-1.0345	9.63003	-3.78982	0.001772	0.0291585	-1.14154
MMS19	-1.05717	9.15361	-3.78865	0.00177626	0.0291814	-1.1438
TMEM41A	-1.04062	9.19209	-3.78864	0.00177628	0.0291814	-1.14381
PIK3CG	2.00645	10.9469	3.78781	0.00177931	0.0291934	-1.1454
FCRL1	1.48012	8.45755	3.78765	0.00177991	0.0291934	-1.14572
ALKBH3	-3.05203	7.4455	-3.78675	0.00178317	0.0292231	-1.14744
OSBPL2	1.04848	10.0393	3.7856	0.00178737	0.0292682	-1.14965
MNS1	-1.43253	8.1432	-3.78518	0.00178893	0.02927	-1.15046
PHF10	-0.997336	10.1993	-3.78359	0.00179475	0.0293414	-1.15351
SDCBP	1.16049	14.0063	3.78299	0.00179697	0.0293539	-1.15467
SRPRB	-1.66448	11.1311	-3.78143	0.00180269	0.0294235	-1.15765
NCF2	2.25867	11.9272	3.77979	0.00180878	0.0294991	-1.16081
UGGT1	-0.866641	11.1097	-3.77885	0.00181227	0.0295088	-1.16262
LINC00930	1.17858	7.35407	3.77884	0.0018123	0.0295088	-1.16264
CCDC22	1.20614	9.81056	3.77722	0.00181833	0.0295815	-1.16575
GFM1	-1.28975	10.7827	-3.77685	0.0018197	0.0295815	-1.16646
CSRP2	1.90379	8.0121	3.77637	0.00182148	0.0295865	-1.16737
SIGLEC5	3.28315	10.0457	3.77458	0.00182816	0.0296713	-1.17081
NALCN	2.04524	5.24179	3.77356	0.00183201	0.0297098	-1.17278
ISM1	-1.97878	4.82002	-3.77113	0.00184116	0.0298209	-1.17745
PRAM1	2.12199	12.1538	3.77095	0.00184182	0.0298209	-1.17779
TCTEX1D2	-1.08651	8.3146	-3.76849	0.00185112	0.0299474	-1.18251
METAP1	-1.06496	10.2612	-3.76671	0.0018579	0.0300332	-1.18594
ACAT2	-0.962748	10.0176	-3.76559	0.00186216	0.0300572	-1.18809
TRIB2	-1.86359	8.42672	-3.76529	0.00186331	0.0300572	-1.18867
HIRIP3	-1.10489	9.13741	-3.76483	0.00186505	0.0300572	-1.18954
TLCD4	-2.4615	9.29624	-3.7647	0.00186556	0.0300572	-1.1898
TAGAP	1.95409	10.6812	3.76436	0.00186684	0.0300572	-1.19044
ANAPC11	-0.873847	12.4115	-3.76166	0.00187721	0.0301341	-1.19564
HCLS1	1.24425	12.5278	3.76155	0.00187763	0.0301341	-1.19585
AARS1	-1.29776	10.0142	-3.76112	0.00187929	0.0301341	-1.19668
MCM4	-1.45647	11.0632	-3.76104	0.0018796	0.0301341	-1.19683
TREML4	1.21717	7.23355	3.76076	0.00188067	0.0301341	-1.19736
PCID2	-0.820513	9.64393	-3.7605	0.00188169	0.0301341	-1.19787
CRP	1.88168	4.79116	3.76024	0.00188267	0.0301341	-1.19836
NCAPG	-1.66037	10.0635	-3.76001	0.00188357	0.0301341	-1.19881
PTCD3	-1.05024	10.1284	-3.75907	0.00188719	0.0301681	-1.20061
ARPC2	1.05524	15.2991	3.75793	0.0018916	0.0302006	-1.2028
TSPYL5	-0.993585	7.09965	-3.75761	0.00189287	0.0302006	-1.20343
GNA11	-1.91096	8.29274	-3.75739	0.00189371	0.0302006	-1.20384
LRRTM4-AS1	2.75653	4.71645	3.75631	0.00189789	0.0302434	-1.20591
MMP9	3.11442	13.7797	3.75468	0.00190424	0.0302835	-1.20904
THADA	-0.779375	9.39525	-3.75434	0.00190558	0.0302835	-1.2097
KDM7A	1.2853	10.4174	3.75421	0.00190609	0.0302835	-1.20995
NME7	-1.6638	8.51979	-3.75413	0.00190641	0.0302835	-1.21011
DYRK3	-1.40167	8.84205	-3.75374	0.00190792	0.0302836	-1.21085
GABBR1	1.78721	9.98162	3.7515	0.00191669	0.0303988	-1.21515
SERPINA6	1.39298	5.14451	3.75008	0.00192228	0.0304528	-1.21788
PPAT	-1.24633	9.23185	-3.74903	0.00192641	0.0304528	-1.21989
PREX1	1.50229	10.0258	3.74878	0.00192741	0.0304528	-1.22038
VPS13A	-0.928848	9.25124	-3.74878	0.00192743	0.0304528	-1.22039
MRPL34	-1.07635	10.155	-3.74849	0.00192855	0.0304528	-1.22094
DBP	1.59091	8.52399	3.74774	0.00193151	0.0304528	-1.22237
SH3PXD2A-AS1	2.28295	5.33129	3.74707	0.00193419	0.0304528	-1.22368
HBZ	-2.54551	6.24773	-3.747	0.00193445	0.0304528	-1.2238
JDP2	1.38861	10.5145	3.74676	0.00193539	0.0304528	-1.22426
ZNF641	1.2947	9.71879	3.74668	0.00193573	0.0304528	-1.22442
UTP4	-1.21971	10.552	-3.74644	0.00193669	0.0304528	-1.22489
IL18	1.1364	10.2966	3.74572	0.00193954	0.0304599	-1.22626
HAUS6	-1.65701	9.25438	-3.74556	0.00194017	0.0304599	-1.22657
MYO1F	1.93561	11.5685	3.74502	0.00194231	0.0304697	-1.2276
SPR	-1.18058	8.81105	-3.74402	0.00194632	0.0304964	-1.22954
CLTCL1	1.23091	8.91637	3.74384	0.00194703	0.0304964	-1.22988
CDY1	1.69224	5.9859	3.74261	0.00195193	0.0305097	-1.23223
SYP	1.49452	5.63332	3.7426	0.00195199	0.0305097	-1.23227
RIT1	1.59922	11.446	3.74249	0.00195241	0.0305097	-1.23247
DPH2	-2.00462	8.33863	-3.74139	0.00195681	0.0305335	-1.23458
ZNF598	-0.929673	9.15384	-3.74102	0.00195833	0.0305335	-1.2353
PGLYRP1	3.99235	11.8884	3.7404	0.00196079	0.0305335	-1.23648
MLLT3	-1.91279	8.35355	-3.74026	0.00196137	0.0305335	-1.23676
CNN2	1.45587	11.0563	3.73986	0.00196299	0.0305335	-1.23753
ABL1	-0.886405	8.90256	-3.7396	0.00196402	0.0305335	-1.23802
KCNE3	1.96261	11.9492	3.73947	0.00196453	0.0305335	-1.23827
DGCR10	2.09644	4.39266	3.73883	0.00196712	0.0305502	-1.2395
HMG20B	-0.782612	9.4015	-3.73806	0.00197023	0.0305546	-1.24098
ORAI2	0.959785	12.4711	3.73787	0.00197098	0.0305546	-1.24134
KRT6A	-2.05151	3.85817	-3.73763	0.00197195	0.0305546	-1.2418
PKMYT1	-1.51556	9.19509	-3.73681	0.00197527	0.0305826	-1.24338
ERGIC3	-1.25455	11.3957	-3.73644	0.00197679	0.0305827	-1.2441
MGAT4A	1.95377	9.61053	3.73585	0.00197917	0.030596	-1.24523
ATP7B	-1.88829	8.26065	-3.73526	0.00198157	0.0306096	-1.24636
DOLPP1	-1.57908	8.99954	-3.73069	0.00200021	0.0308417	-1.25514
MANF	-2.05351	11.5861	-3.73053	0.00200089	0.0308417	-1.25546
EIF3M	-0.851134	13.496	-3.73046	0.00200118	0.0308417	-1.2556
PECR	1.55328	11.1842	3.72925	0.00200613	0.0308945	-1.25791
NLRC5	1.08328	10.47	3.7288	0.002008	0.0308996	-1.25879
LOC339352	2.4168	3.16119	3.72752	0.00201326	0.0309325	-1.26124
MTMR9	0.90744	9.54223	3.72731	0.00201411	0.0309325	-1.26163
OPTN	-1.6613	9.83374	-3.72716	0.00201473	0.0309325	-1.26192
SMC4	-1.09581	12.0413	-3.72509	0.00202333	0.0310296	-1.26591
NPR3	-2.42336	7.37964	-3.72489	0.00202414	0.0310296	-1.26629
C8orf82	-1.16447	8.68604	-3.72413	0.00202729	0.0310375	-1.26775
DGKB	2.19254	5.16691	3.72334	0.00203058	0.0310375	-1.26927
POLR3H	-1.5564	8.56944	-3.72332	0.00203067	0.0310375	-1.26931
LINC02656	2.2251	6.67456	3.72329	0.00203081	0.0310375	-1.26937
EIF5A	-1.6625	11.2272	-3.72247	0.00203421	0.0310659	-1.27094
DDX10	-1.22426	8.60779	-3.72112	0.00203984	0.0311284	-1.27354
SAE1	-1.02211	10.5066	-3.7195	0.00204665	0.0312088	-1.27666
TCEAL8	-0.968077	9.31388	-3.71908	0.00204839	0.0312117	-1.27746
COA5	-0.950789	10.5178	-3.71851	0.00205081	0.031225	-1.27856
VCL	1.33401	11.9391	3.71745	0.00205526	0.0312691	-1.28059
WDR12	-1.14304	10.2376	-3.71625	0.00206032	0.0313224	-1.2829
LOC105377276	-2.35194	6.58698	-3.71507	0.0020653	0.0313376	-1.28516
NUP43	-1.23345	11.2096	-3.71471	0.00206682	0.0313376	-1.28585
CCND3	1.42188	12.8607	3.71456	0.00206745	0.0313376	-1.28614
MAPK8IP1	1.87596	5.92588	3.71427	0.00206871	0.0313376	-1.28671
COX16	-1.25008	11.5622	-3.71418	0.00206908	0.0313376	-1.28688
SNX3	0.839329	14.5098	3.7136	0.00207153	0.0313511	-1.28798
PARP2	-1.13058	10.1771	-3.71266	0.00207554	0.0313883	-1.2898
DDHD1	-1.42044	8.28332	-3.71195	0.00207856	0.0314104	-1.29116
OSBPL1A	1.38948	11.1225	3.7109	0.00208306	0.0314549	-1.29319
SLFN11	-1.38079	9.55722	-3.70983	0.00208761	0.0314767	-1.29523
SOHLH2	2.25157	6.16728	3.70983	0.00208763	0.0314767	-1.29524
DTD2	-1.23564	9.13591	-3.70858	0.00209297	0.0315175	-1.29763
NOS1AP	2.32215	6.17817	3.70847	0.00209346	0.0315175	-1.29786
TTC19	-0.959587	10.7758	-3.70707	0.00209947	0.0315845	-1.30054
STXBP5-AS1	1.93999	6.30717	3.7055	0.00210624	0.0316627	-1.30356
CLEC4D	3.52566	10.5448	3.70376	0.00211376	0.031752	-1.3069
H6PD	1.30755	9.53851	3.70136	0.00212418	0.0318642	-1.31151
PRB4	1.94399	6.1294	3.70066	0.00212723	0.0318642	-1.31285
CNPY2	-1.14395	12.5336	-3.70058	0.00212762	0.0318642	-1.31302
B9D2	1.10896	8.77044	3.70034	0.00212863	0.0318642	-1.31347
IPO9	-0.886023	10.1027	-3.70001	0.00213008	0.0318642	-1.31411
JPT2	-1.48286	9.8759	-3.69987	0.0021307	0.0318642	-1.31438
HCK	1.82534	10.1724	3.69949	0.00213235	0.0318652	-1.31511
SIPA1L2	1.17599	7.72328	3.6984	0.00213714	0.0318986	-1.31721
AVEN	-2.30097	8.18238	-3.69826	0.00213774	0.0318986	-1.31747
LOC102546299	1.6734	5.86708	3.69668	0.00214466	0.0319753	-1.3205
SASH3	1.54999	11.0155	3.69637	0.00214606	0.0319753	-1.32111
TMEM69	-0.809029	10.3135	-3.69592	0.00214803	0.031981	-1.32197
NOC3L	-1.33116	9.43984	-3.69502	0.00215202	0.0320043	-1.32371
TCIRG1	1.26758	11.6625	3.69485	0.00215276	0.0320043	-1.32404
MCRIP2	-1.09476	9.77234	-3.69363	0.00215814	0.0320476	-1.32637
ZC3H12D	-1.69931	7.54814	-3.69291	0.00216134	0.0320476	-1.32776
DEF8	1.10242	10.7283	3.69271	0.0021622	0.0320476	-1.32813
NAP1L5	-2.18968	8.28471	-3.69244	0.00216343	0.0320476	-1.32867
RAE1	1.30006	12.4004	3.69237	0.00216372	0.0320476	-1.32879
ELP2	-1.06964	9.28098	-3.69173	0.00216656	0.0320476	-1.33002
SMARCAL1	-2.1737	8.19565	-3.69161	0.0021671	0.0320476	-1.33025
CDK6	-2.33039	11.1627	-3.69132	0.00216838	0.0320476	-1.33081
SIDT2	-1.2609	10.6788	-3.69087	0.00217042	0.0320541	-1.33169
ZNF555	-0.96275	7.5686	-3.68968	0.00217568	0.0320961	-1.33396
OSM	2.05631	7.42477	3.68951	0.00217644	0.0320961	-1.33429
CAPZA1	0.825829	14.4409	3.68916	0.00217803	0.0320962	-1.33497
INTS13	-1.1976	10.2753	-3.68791	0.00218363	0.0321515	-1.33738
MRPS12	-1.1406	10.3853	-3.687	0.0021877	0.0321515	-1.33912
EXOSC5	-1.65168	8.73619	-3.68666	0.0021892	0.0321515	-1.33976
BIN2	1.59829	11.0735	3.68659	0.00218954	0.0321515	-1.33991
RIPOR1	-1.22916	10.6347	-3.68654	0.00218975	0.0321515	-1.34
S100P	2.07056	15.0581	3.68617	0.00219144	0.0321528	-1.34072
TBC1D10C	1.24432	10.6867	3.68545	0.00219468	0.032177	-1.34211
WDR91	-1.67272	7.31995	-3.68399	0.00220124	0.0322496	-1.3449
MMD	-1.64691	9.14124	-3.68229	0.00220893	0.0323389	-1.34817
PRIMPOL	-0.940124	8.83141	-3.68133	0.0022133	0.0323569	-1.35003
SIRPB1	1.67767	8.88698	3.68128	0.00221352	0.0323569	-1.35012
SPA17	-1.38868	8.22829	-3.68019	0.00221845	0.0323569	-1.3522
RARS1	-0.989556	9.50064	-3.68016	0.00221859	0.0323569	-1.35226
RASAL3	1.73502	9.24451	3.67932	0.00222243	0.0323569	-1.35388
NADK2	-1.26901	9.87746	-3.67873	0.00222511	0.0323569	-1.35501
LINC01102	2.4457	3.80948	3.67873	0.00222512	0.0323569	-1.35501
MIGA1	0.954608	7.54591	3.67831	0.00222706	0.0323569	-1.35583
CD2AP	-1.40171	9.97078	-3.67802	0.00222838	0.0323569	-1.35639
SLC9B2	-1.30966	7.62996	-3.67801	0.0022284	0.0323569	-1.35639
PFKM	-1.72873	9.07426	-3.67797	0.00222861	0.0323569	-1.35648
LCP1	1.32592	12.9351	3.67779	0.00222941	0.0323569	-1.35682
NT5DC2	-3.0143	7.30148	-3.67619	0.00223674	0.0324392	-1.35989
TSPAN16	1.34287	7.39467	3.67553	0.00223976	0.0324392	-1.36116
MRPS28	-1.36184	10.0207	-3.67483	0.00224299	0.0324392	-1.36251
PAQR8	0.917246	8.86386	3.67483	0.00224301	0.0324392	-1.36252
ZNF233	1.31282	6.19648	3.6748	0.00224312	0.0324392	-1.36256
FOXI1	1.45696	6.29652	3.67419	0.00224595	0.0324568	-1.36374
C1QBP	-1.49983	12.0432	-3.6734	0.00224958	0.0324861	-1.36526
SPICE1	-1.20035	8.19421	-3.67261	0.00225322	0.0325154	-1.36677
RSL24D1	0.831069	13.0315	3.67142	0.00225876	0.0325661	-1.36907
LOC158434	1.3229	6.22565	3.67116	0.00225997	0.0325661	-1.36957
KRTAP4-2	1.38744	6.37903	3.66982	0.00226618	0.0326323	-1.37215
PTOV1	-0.963636	9.45072	-3.66911	0.00226949	0.0326396	-1.37352
MEDAG	1.57953	8.07927	3.66902	0.00226992	0.0326396	-1.37369
BCORL1	1.09986	9.24858	3.66811	0.00227413	0.0326769	-1.37543
WWOX	-1.9949	8.86065	-3.66762	0.00227641	0.0326863	-1.37637
CDCA4	-1.44268	9.26971	-3.66638	0.00228225	0.0327468	-1.37877
SUN1	-1.90181	9.5777	-3.66584	0.00228474	0.0327593	-1.37979
UCHL5	-1.10855	9.87307	-3.66467	0.00229023	0.0328147	-1.38204
CNR1	1.55915	6.21852	3.66293	0.00229846	0.0329093	-1.3854
ITGA4	-1.33969	9.60527	-3.66191	0.00230325	0.0329321	-1.38735
TF	-2.69157	7.16125	-3.66139	0.00230573	0.0329321	-1.38835
CDT1	-1.99334	9.91115	-3.66133	0.00230599	0.0329321	-1.38846
ZNF711	-1.67119	8.59014	-3.66101	0.00230749	0.0329321	-1.38907
ACTR3	0.810778	14.6793	3.66086	0.00230822	0.0329321	-1.38937
RNF123	-1.5257	8.85395	-3.65986	0.00231294	0.0329762	-1.39128
MINDY1	1.26963	11.6297	3.65854	0.00231922	0.0330259	-1.39382
CYB5R4	0.974384	10.4907	3.65844	0.00231971	0.0330259	-1.39402
MRPS21	-1.04317	12.2774	-3.65655	0.00232875	0.0331313	-1.39766
LINC00458	1.27435	5.71829	3.65542	0.00233413	0.0331845	-1.39983
CTSL	-1.60704	9.14903	-3.65443	0.00233888	0.033193	-1.40173
GRWD1	-1.00145	9.00191	-3.65409	0.00234054	0.033193	-1.40239
HSPB1	-2.27817	9.67021	-3.65404	0.00234077	0.033193	-1.40249
RNF144B	1.2394	8.93059	3.65392	0.00234132	0.033193	-1.4027
TIMELESS	-1.50967	9.46488	-3.65337	0.00234396	0.0332072	-1.40376
PIAS1	1.13158	10.9922	3.6517	0.00235202	0.0332755	-1.40698
TESK1	-1.08535	8.42773	-3.65167	0.00235215	0.0332755	-1.40703
GRN	1.59158	13.5778	3.65135	0.00235373	0.0332755	-1.40766
HJURP	-2.46157	8.31976	-3.65049	0.00235785	0.0332906	-1.4093
TMIGD2	-1.33652	7.61538	-3.65044	0.0023581	0.0332906	-1.40939
ARID3A	1.44586	9.7404	3.65001	0.00236021	0.0332971	-1.41023
ARHGAP21	-1.65664	8.07934	-3.64929	0.00236371	0.0333232	-1.41162
SNHG32	-1.10614	12.206	-3.64849	0.00236759	0.0333546	-1.41316
RSL1D1	-0.807123	11.6471	-3.64811	0.00236942	0.0333571	-1.41388
GMPR	-2.50242	7.82028	-3.64649	0.00237729	0.0334445	-1.41699
SESN1	1.22385	10.0202	3.64566	0.00238136	0.0334785	-1.41859
DSTN	-1.10067	12.0209	-3.64448	0.00238713	0.0335362	-1.42086
CCDC50	-2.15345	9.55988	-3.64367	0.00239112	0.0335689	-1.42242
AHNAK	-2.17498	10.2315	-3.64299	0.00239446	0.0335923	-1.42373
CEP70	-1.71701	7.88189	-3.64004	0.00240901	0.033773	-1.4294
B4GALNT3	1.83034	6.56498	3.63953	0.0024115	0.0337844	-1.43037
NOP58	-1.18941	12.4494	-3.63867	0.00241577	0.0338208	-1.43203
COMMD1	-0.795252	11.1221	-3.63821	0.00241806	0.0338294	-1.43292
MND1	-1.32581	8.51927	-3.63778	0.00242018	0.0338356	-1.43374
WDR59	-0.965158	9.14185	-3.63629	0.00242761	0.0338636	-1.43661
MTIF2	-0.923979	10.8936	-3.63611	0.00242852	0.0338636	-1.43696
EXOSC8	-1.1487	10.9639	-3.6361	0.00242854	0.0338636	-1.43696
TNPO2	-1.12036	11.075	-3.63603	0.0024289	0.0338636	-1.4371
B9D1	-2.22169	7.72342	-3.63566	0.00243072	0.0338656	-1.43781
PRPF8	-0.854281	10.998	-3.63476	0.00243522	0.0338953	-1.43954
CTXND1	1.73648	6.17424	3.6343	0.00243752	0.0338953	-1.44042
RPP40	-2.16773	8.88597	-3.634	0.00243903	0.0338953	-1.441
CRAT	-1.10327	8.82376	-3.63389	0.00243958	0.0338953	-1.44121
TUBGCP4	-1.59427	8.5366	-3.63316	0.00244324	0.0339228	-1.44262
KIAA0040	1.31328	8.939	3.63005	0.00245888	0.034056	-1.44859
KIFAP3	-1.22171	8.4933	-3.62984	0.00245997	0.034056	-1.44901
TRIM37	-0.828878	9.4041	-3.62982	0.00246006	0.034056	-1.44904
FAH	-1.34818	9.87265	-3.62943	0.00246203	0.034056	-1.44979
AGBL5	-1.55276	8.05385	-3.62929	0.00246272	0.034056	-1.45006
LASP1	1.17193	12.8115	3.62925	0.00246296	0.034056	-1.45015
SORL1	1.50017	12.5371	3.6281	0.00246876	0.0341009	-1.45235
PTPRE	1.83312	11.7244	3.62764	0.00247109	0.0341009	-1.45323
GPD1	1.50385	6.51772	3.6276	0.00247128	0.0341009	-1.4533
ACSL1	1.89123	12.3815	3.6261	0.00247891	0.0341703	-1.45619
TMEM147	-1.11527	11.0813	-3.62578	0.00248053	0.0341703	-1.4568
LOC101928429	2.30313	10.098	3.62561	0.00248139	0.0341703	-1.45713
GCLC	-1.43739	9.99669	-3.62506	0.0024842	0.0341751	-1.45819
F2	-1.83488	5.26408	-3.62488	0.00248512	0.0341751	-1.45854
FAM238B	1.75846	6.67454	3.62439	0.00248764	0.0341831	-1.45948
EN2	2.03866	6.08712	3.62395	0.00248988	0.0341831	-1.46033
ETHE1	1.38982	11.6054	3.62377	0.00249079	0.0341831	-1.46067
BASP1	2.05929	13.3954	3.62316	0.00249391	0.0341852	-1.46184
SLIRP	-1.01186	12.7406	-3.62267	0.00249643	0.0341852	-1.46279
ACO2	-0.78087	9.61888	-3.6224	0.00249782	0.0341852	-1.46331
IFT22	-1.29518	9.05621	-3.6223	0.00249834	0.0341852	-1.4635
DDX11	-0.837677	9.7053	-3.62209	0.00249941	0.0341852	-1.46391
CENPE	-1.69939	8.95046	-3.6214	0.00250296	0.0341932	-1.46523
CRIP1	-2.65198	9.39388	-3.62132	0.00250338	0.0341932	-1.46539
PNPT1	-1.44655	9.60747	-3.62033	0.00250844	0.0342159	-1.46728
NGLY1	-0.965745	10.9142	-3.62033	0.00250844	0.0342159	-1.46728
BZW2	-1.31006	11.9863	-3.61937	0.00251339	0.0342602	-1.46913
SSMEM1	1.23235	6.57883	3.61889	0.00251586	0.0342707	-1.47005
BICD2	0.96447	11.2188	3.61795	0.00252073	0.0342792	-1.47186
ARFIP2	-0.969504	9.47249	-3.61772	0.00252194	0.0342792	-1.47231
CCT6A	-1.274	11.7206	-3.61759	0.00252259	0.0342792	-1.47255
APOO	-1.02104	9.18968	-3.61746	0.00252328	0.0342792	-1.4728
LYSMD4	-1.51349	8.48335	-3.61627	0.00252944	0.0343398	-1.47509
CLEC4A	2.2548	10.4498	3.61537	0.00253414	0.0343793	-1.47683
LINC00518	1.63735	5.89049	3.61496	0.00253624	0.0343793	-1.4776
UBN1	1.22891	12.7524	3.61441	0.00253911	0.0343793	-1.47866
LCP2	1.95928	10.9507	3.61415	0.00254046	0.0343793	-1.47916
FBXO9	1.11189	13.621	3.61408	0.00254087	0.0343793	-1.47931
CDC27	-0.991012	11.4759	-3.61319	0.00254549	0.0344068	-1.48101
CABP7	2.25845	5.21682	3.61278	0.00254764	0.0344068	-1.4818
ZBTB18	0.898676	11.5364	3.6127	0.00254805	0.0344068	-1.48195
QSER1	-0.966473	9.51643	-3.61233	0.00255	0.0344068	-1.48267
IFI27L1	-1.05875	9.29125	-3.61179	0.00255284	0.0344068	-1.48371
ADAM15	1.4126	9.1187	3.61155	0.0025541	0.0344068	-1.48417
TIMM13	-1.11886	11.1169	-3.6114	0.00255485	0.0344068	-1.48445
LIG1	-2.09337	9.50528	-3.61108	0.00255655	0.0344068	-1.48507
TRAFD1	1.1303	9.81025	3.60899	0.00256754	0.0345317	-1.48909
SNX18	1.58235	11.4641	3.60777	0.00257396	0.0345772	-1.49142
FBXO7	-1.17724	11.9242	-3.6077	0.00257435	0.0345772	-1.49157
ALDH1A3	-2.32542	5.34597	-3.60667	0.00257979	0.0346062	-1.49354
STOX2	1.99907	9.38214	3.60664	0.00257994	0.0346062	-1.4936
TXN2	-1.02053	11.0234	-3.60599	0.0025834	0.0346296	-1.49485
GH2	2.559	4.28049	3.6052	0.00258759	0.0346628	-1.49637
PAQR3	-1.18815	8.82745	-3.60261	0.0026014	0.0347396	-1.50135
MMP25	1.38533	9.81103	3.6022	0.00260357	0.0347396	-1.50213
SPHK1	-1.92435	7.88308	-3.60214	0.00260393	0.0347396	-1.50226
SNX20	1.56858	10.697	3.60199	0.0026047	0.0347396	-1.50254
MRPL40	-0.97859	10.7295	-3.6018	0.00260572	0.0347396	-1.50291
HHEX	1.31927	8.62099	3.60164	0.0026066	0.0347396	-1.50322
ABI2	-1.66889	9.1737	-3.6014	0.00260788	0.0347396	-1.50368
CHCHD3	-1.10627	10.6255	-3.60127	0.00260856	0.0347396	-1.50393
LINC01133	-2.43315	7.47959	-3.60122	0.00260883	0.0347396	-1.50402
THAP12	-0.900145	11.2561	-3.60041	0.00261315	0.0347743	-1.50557
NDC1	-2.27755	9.77121	-3.59831	0.00262445	0.0348839	-1.50961
TNFRSF1A	1.35203	10.4144	3.59824	0.00262485	0.0348839	-1.50975
PFKP	-1.51501	8.24519	-3.59672	0.00263304	0.0349697	-1.51267
TRMT11	-1.36311	8.85128	-3.59627	0.00263546	0.0349787	-1.51353
PROX1	1.63585	7.10326	3.59576	0.00263827	0.0349794	-1.51453
CEACAM8	2.76166	14.8168	3.59511	0.00264179	0.0349794	-1.51578
ZNF584	-2.0697	6.86313	-3.5951	0.00264181	0.0349794	-1.51578
DAPP1	1.02226	11.48	3.59485	0.00264317	0.0349794	-1.51626
RPL36	-0.987652	14.6026	-3.59467	0.00264418	0.0349794	-1.51662
PRICKLE2-AS3	2.08158	5.91831	3.59386	0.00264858	0.0350146	-1.51818
RCC1	-1.69343	9.46192	-3.59311	0.00265266	0.0350304	-1.51962
FBH1	-1.60422	8.87136	-3.593	0.00265324	0.0350304	-1.51982
SLC10A4	-3.0161	6.96582	-3.59191	0.00265918	0.0350859	-1.52192
KHSRP	-0.957233	12.0159	-3.59071	0.00266572	0.0351492	-1.52422
LETM1	-0.807039	9.03855	-3.58965	0.00267158	0.0352034	-1.52627
UBE2L6	-1	10.9106	-3.58873	0.00267661	0.0352065	-1.52803
ZNF599	-1.62504	7.1406	-3.58867	0.00267694	0.0352065	-1.52815
ZXDB	-2.01651	7.24525	-3.58856	0.00267755	0.0352065	-1.52836
HIKESHI	-1.11214	11.0684	-3.58806	0.00268031	0.0352065	-1.52933
LPCAT2	1.89313	11.0138	3.58779	0.00268178	0.0352065	-1.52984
CHMP2B	0.900824	11.2737	3.5875	0.00268338	0.0352065	-1.5304
PLIN2	-1.64618	10.8982	-3.58738	0.00268403	0.0352065	-1.53062
MRPL39	-1.31592	9.51049	-3.58608	0.00269122	0.0352779	-1.53313
STIL	-1.40436	9.07086	-3.58519	0.00269612	0.0352967	-1.53483
CCDC14	-1.25518	11.0218	-3.5851	0.00269664	0.0352967	-1.53501
ZDHHC13	1.2518	10.0834	3.58487	0.0026979	0.0352967	-1.53545
CCDC9B	1.98784	6.34883	3.58439	0.00270055	0.0353009	-1.53637
BCL2A1	2.67879	12.3954	3.58418	0.00270173	0.0353009	-1.53678
RHEBL1	-1.95596	7.43938	-3.58303	0.00270812	0.0353616	-1.53899
SIVA1	-1.04831	10.9779	-3.58251	0.002711	0.0353763	-1.53998
NEMP1	-1.55126	9.71942	-3.58214	0.00271309	0.0353785	-1.54071
DACH1	1.32492	9.39142	3.58185	0.00271468	0.0353785	-1.54125
EIF2A	-1.08033	12.6371	-3.57983	0.00272596	0.0355026	-1.54513
TAS2R41	2.39277	4.96759	3.57948	0.00272797	0.0355058	-1.54582
METAP1D	-1.29328	7.98434	-3.5779	0.0027368	0.0355807	-1.54885
LINC00427	1.7165	6.20381	3.57743	0.00273945	0.0355807	-1.54975
LOC101927051	1.9676	5.66671	3.57696	0.00274208	0.0355807	-1.55065
DRC1	2.31697	6.53517	3.57696	0.0027421	0.0355807	-1.55066
KCNJ2-AS1	1.97434	4.8572	3.57688	0.00274254	0.0355807	-1.55081
ARHGAP36	1.77945	4.42806	3.57511	0.00275256	0.0356734	-1.55422
CAMSAP3	1.32546	4.69017	3.57499	0.00275322	0.0356734	-1.55445
DDX43	1.24443	7.22751	3.57304	0.00276426	0.0357934	-1.55819
NUP133	-1.00206	9.6843	-3.57248	0.00276741	0.0358113	-1.55926
UBAP1L	-1.80839	6.0387	-3.5715	0.00277303	0.0358609	-1.56116
NPY5R	1.64006	6.32069	3.57015	0.00278073	0.0359072	-1.56375
PARS2	-2.23888	6.15006	-3.56993	0.00278197	0.0359072	-1.56417
MCM2	-1.83389	10.5092	-3.56992	0.00278203	0.0359072	-1.56419
DUS3L	-1.978	7.79294	-3.56948	0.00278454	0.0359072	-1.56503
ACOT7	-1.33948	8.70961	-3.56931	0.0027855	0.0359072	-1.56536
MTHFD1	-1.63834	11.0688	-3.56843	0.00279058	0.0359266	-1.56706
PPP1R14A	-2.59997	5.41659	-3.56836	0.00279097	0.0359266	-1.56719
CD300LG	2.0596	6.62103	3.56793	0.00279345	0.0359266	-1.56802
SIAE	-1.2734	8.44592	-3.56781	0.00279413	0.0359266	-1.56825
TREML2	1.60955	8.74396	3.56644	0.00280199	0.0359955	-1.57088
ENKD1	-1.53661	7.98978	-3.56586	0.00280534	0.0359955	-1.572
ABO	1.7217	6.36997	3.56574	0.00280604	0.0359955	-1.57223
ZNF611	1.32099	11.3802	3.56563	0.00280663	0.0359955	-1.57243
EIF4EBP2	0.952376	11.1956	3.56423	0.00281472	0.0360602	-1.57512
LRG1	1.57625	9.864	3.56389	0.00281667	0.0360602	-1.57577
SLC22A23	-1.49846	7.5829	-3.56383	0.00281704	0.0360602	-1.57589
ZC3HAV1L	-1.53447	9.26623	-3.5617	0.00282941	0.0361747	-1.57999
KCNQ3	1.02864	7.35289	3.56167	0.00282956	0.0361747	-1.58004
SLC8B1	1.24214	9.03002	3.56131	0.00283168	0.0361788	-1.58074
HMMR	-1.90558	10.6586	-3.56029	0.00283762	0.0362317	-1.5827
GLT1D1	2.03423	9.56817	3.5598	0.00284045	0.0362406	-1.58364
ILF2	-1.07967	12.1223	-3.55955	0.0028419	0.0362406	-1.58411
ZNF493	1.09251	10.5552	3.55916	0.00284417	0.0362466	-1.58486
FKBP4	-1.12788	10.2222	-3.55834	0.00284898	0.0362849	-1.58644
ZC3H7B	1.55121	10.9952	3.55687	0.00285758	0.0363715	-1.58926
MORC2	-1.51236	9.3208	-3.5563	0.00286098	0.0363918	-1.59037
PRG4	1.93608	5.93823	3.55469	0.00287046	0.0364894	-1.59347
ARHGAP30	1.52795	10.807	3.5533	0.00287861	0.0365683	-1.59612
WIPI2	-0.913399	11.3853	-3.55274	0.00288195	0.0365683	-1.59721
SERPINE2	-1.79916	9.41734	-3.55271	0.00288211	0.0365683	-1.59726
LMBR1	1.08352	8.16054	3.55177	0.0028877	0.0365852	-1.59907
AP5B1	1.54089	8.52721	3.55121	0.00289102	0.0365852	-1.60015
ITGB1	-1.01422	12.731	-3.55104	0.00289202	0.0365852	-1.60047
C3	1.68331	7.56067	3.55096	0.00289248	0.0365852	-1.60062
CAPRIN1	-0.899945	12.2536	-3.55096	0.00289251	0.0365852	-1.60063
NARS1	-0.959828	12.4021	-3.55011	0.00289755	0.0366261	-1.60226
S100A9	2.22272	16.2403	3.54902	0.00290408	0.0366856	-1.60436
NUDT12	-2.60662	5.71679	-3.54867	0.00290613	0.0366886	-1.60503
STIM1	1.07644	8.54214	3.5474	0.00291371	0.0367499	-1.60746
RAD23A	-0.976715	11.2604	-3.54722	0.00291483	0.0367499	-1.60782
LILRB3	1.69488	10.1454	3.54665	0.00291823	0.0367499	-1.60891
AKIP1	-1.03998	9.20538	-3.54664	0.00291827	0.0367499	-1.60893
EIPR1	-1.61031	8.41256	-3.5463	0.00292031	0.0367526	-1.60958
DNAJA3	-1.11252	9.93669	-3.54575	0.00292364	0.0367715	-1.61064
LONP1	-0.99639	9.7284	-3.54526	0.00292658	0.0367856	-1.61159
ATP5MC3	-0.861074	13.6241	-3.54487	0.00292892	0.0367921	-1.61233
HDLBP	-1.17731	11.6248	-3.54439	0.00293183	0.0368056	-1.61326
SERPINF1	-2.02075	6.70266	-3.54347	0.00293734	0.0368519	-1.61502
PLK4	-1.68473	8.81299	-3.54272	0.00294188	0.0368633	-1.61646
ITGB2	2.21286	13.4093	3.54272	0.0029419	0.0368633	-1.61647
GAS2L3	-1.7898	8.46573	-3.54172	0.00294791	0.0369156	-1.61838
ZNF701	1.0085	8.36932	3.54119	0.00295112	0.0369329	-1.6194
TNFAIP8	1.35461	11.8854	3.54058	0.00295482	0.0369563	-1.62057
FGF18	1.13079	6.78354	3.53972	0.00296005	0.0369819	-1.62222
PTK7	-1.67775	6.51749	-3.53964	0.00296053	0.0369819	-1.62238
SLAIN1	1.12477	8.93444	3.5392	0.00296322	0.0369926	-1.62322
ANTKMT	-1.43145	8.97678	-3.53811	0.00296985	0.0370459	-1.62532
NAP1L4	-0.838547	10.5523	-3.5379	0.00297116	0.0370459	-1.62573
LST1	1.76257	12.8541	3.53713	0.00297588	0.0370818	-1.62721
OR5P2	2.13938	5.29909	3.53613	0.00298199	0.0371081	-1.62913
SLC25A37	-1.61804	12.008	-3.53592	0.00298325	0.0371081	-1.62953
ROCK1	1.00903	12.1581	3.53588	0.00298351	0.0371081	-1.62961
PCSK1	2.23682	4.49475	3.53542	0.00298631	0.0371115	-1.63049
RASGRP4	1.83426	7.60725	3.53524	0.00298746	0.0371115	-1.63084
CLUH	-1.2565	9.45742	-3.53383	0.0029961	0.0371741	-1.63355
TGM2	-1.96317	7.66227	-3.53382	0.00299619	0.0371741	-1.63357
LRRC20	-1.93214	6.68015	-3.53278	0.00300255	0.0372023	-1.63556
TUBB2B	1.93328	7.7001	3.53266	0.0030033	0.0372023	-1.63579
CPNE2	1.68283	11.2843	3.53255	0.00300399	0.0372023	-1.63601
ATP8B1	1.48402	10.8999	3.53208	0.00300689	0.0372153	-1.63691
CTSB	-1.64892	11.4298	-3.53083	0.00301463	0.0372812	-1.63931
MRPL36	-0.82772	11.1561	-3.53062	0.00301591	0.0372812	-1.63971
ILVBL	-1.11723	8.84964	-3.53025	0.00301825	0.0372873	-1.64043
TOR1AIP1	1.1721	12.3886	3.52994	0.00302015	0.0372879	-1.64102
ALDH9A1	-1.09303	11.2562	-3.52958	0.0030224	0.0372929	-1.64172
ECH1	-0.956419	10.5916	-3.52895	0.00302627	0.0373178	-1.64292
EIF3B	-1.01071	11.8698	-3.52827	0.00303049	0.0373321	-1.64422
MRPL9	-0.802463	11.881	-3.52817	0.00303113	0.0373321	-1.64442
MCTP1	1.36685	10.1257	3.52755	0.00303502	0.0373457	-1.64562
SF3B3	-1.37896	9.51487	-3.52729	0.00303665	0.0373457	-1.64612
DCTPP1	-1.24823	10.2782	-3.5267	0.00304031	0.0373457	-1.64725
INPP1	1.42419	10.6676	3.52654	0.00304131	0.0373457	-1.64756
CYP4F2	2.97337	9.34266	3.52596	0.00304494	0.0373457	-1.64867
ARPC5L	-1.0454	11.597	-3.52593	0.00304515	0.0373457	-1.64873
SLPI	2.0264	13.982	3.52568	0.00304668	0.0373457	-1.64921
ECSIT	-1.15094	8.69977	-3.52562	0.00304705	0.0373457	-1.64932
CENPW	-1.33695	11.2011	-3.52513	0.0030501	0.0373605	-1.65025
RALGAPA2	1.09163	9.82934	3.52389	0.00305794	0.037431	-1.65266
SOD2	1.86354	10.971	3.52363	0.00305957	0.037431	-1.65315
TDP1	-0.930886	8.7193	-3.52309	0.00306294	0.0374449	-1.65418
GSTCD	-1.77371	7.94968	-3.52286	0.00306442	0.0374449	-1.65463
AFF2	1.36365	7.52946	3.52204	0.00306954	0.0374848	-1.6562
ELAC2	-1.16753	9.34634	-3.52145	0.00307325	0.0374968	-1.65733
VSIG10	1.18881	8.81003	3.5213	0.00307424	0.0374968	-1.65763
CLDN10-AS1	2.08402	5.85726	3.52048	0.00307939	0.0375369	-1.65919
CAPN2	-1.68509	11.3626	-3.51947	0.00308581	0.0375925	-1.66114
ASPH	-0.935479	8.30131	-3.51911	0.00308809	0.0375975	-1.66183
PIM1	-1.09827	9.34873	-3.51864	0.00309106	0.0376011	-1.66273
TMEM185B	1.67936	9.81648	3.51848	0.00309211	0.0376011	-1.66305
GATA1	-2.5932	8.47264	-3.51777	0.00309662	0.0376333	-1.66441
DPAGT1	-1.17011	9.88917	-3.51662	0.00310391	0.0376992	-1.66661
HPR	1.74712	6.61367	3.51624	0.00310636	0.0377062	-1.66735
GHET1	1.77353	5.96974	3.51512	0.00311352	0.0377704	-1.6695
MTG1	-1.08056	8.40794	-3.51462	0.00311673	0.0377866	-1.67046
ZNF215	-3.29778	7.27651	-3.51408	0.00312016	0.0378055	-1.67149
GLDN	1.23569	8.14758	3.5135	0.00312388	0.0378151	-1.67261
IL36B	2.19901	4.53598	3.51337	0.00312471	0.0378151	-1.67285
PA2G4	-1.31774	10.8584	-3.51197	0.0031337	0.0379012	-1.67554
CD3D	-2.52055	8.13189	-3.511	0.00313995	0.0379415	-1.6774
SPAG16	-1.40584	7.90102	-3.51087	0.00314079	0.0379415	-1.67766
C12orf54	1.79135	6.22597	3.51051	0.00314312	0.037947	-1.67835
SERPINB10	1.59281	9.99285	3.51007	0.00314597	0.0379586	-1.67919
CDCA8	-2.10173	9.15596	-3.50942	0.0031502	0.0379869	-1.68045
OBP2A	0.994874	5.0174	3.50881	0.00315414	0.0380117	-1.68162
CXCL12	-3.02734	8.78374	-3.50835	0.0031571	0.0380247	-1.6825
PPA1	-1.40852	13.0708	-3.50745	0.00316297	0.0380726	-1.68423
TROAP	-0.951311	9.39746	-3.50677	0.00316737	0.0381029	-1.68553
CAPZB	1.18392	13.4248	3.50592	0.00317289	0.0381049	-1.68716
TMEM170B	1.7757	10.5847	3.50577	0.00317388	0.0381049	-1.68745
HMGB3	-1.02193	10.7476	-3.5057	0.00317435	0.0381049	-1.68759
PCYT1A	0.894322	10.388	3.50559	0.0031751	0.0381049	-1.68781
MEX3D	-1.25614	7.10919	-3.50506	0.0031785	0.0381074	-1.68881
LGALS3	1.17087	13.847	3.50498	0.00317908	0.0381074	-1.68899
LDAH	-1.08492	8.28946	-3.5045	0.00318218	0.0381219	-1.6899
TRPC7	2.07172	5.20676	3.50393	0.0031859	0.0381416	-1.69099
IFITM2	1.07798	13.9819	3.5036	0.00318809	0.0381416	-1.69163
NFAM1	1.44318	10.0271	3.50338	0.00318949	0.0381416	-1.69204
PPFIA4	2.34054	7.85201	3.50279	0.00319341	0.0381658	-1.69319
RAC2	1.33718	14.3996	3.50194	0.003199	0.0381863	-1.69482
RPL8	-0.811856	15.0101	-3.50188	0.00319936	0.0381863	-1.69493
MNX1	1.33977	8.02248	3.50139	0.00320256	0.0381863	-1.69586
GLRX3	-0.962061	10.2636	-3.50137	0.0032027	0.0381863	-1.6959
SPEM1	1.85819	6.50579	3.5007	0.00320711	0.0382163	-1.69719
NSD2	-1.45286	10.0951	-3.5	0.00321175	0.038249	-1.69854
CLDN10	-1.25635	8.48633	-3.49871	0.00322024	0.0383275	-1.70101
SAMD1	-1.67098	7.79858	-3.49686	0.00323255	0.0384476	-1.70458
CCNA2	-1.53383	10.2711	-3.49662	0.00323414	0.0384476	-1.70504
ZFP36L1	-2.02152	9.79783	-3.49421	0.00325019	0.0385327	-1.70967
KAZN	1.2745	7.50364	3.49391	0.00325218	0.0385327	-1.71024
UBXN2A	1.14201	13.007	3.49391	0.00325221	0.0385327	-1.71025
CASQ2	1.72232	5.53168	3.4935	0.00325493	0.0385327	-1.71103
AZI2	1.02523	10.5321	3.49336	0.0032559	0.0385327	-1.71131
TST	-1.24053	10.9795	-3.49322	0.0032568	0.0385327	-1.71156
CPEB2	1.30945	8.79244	3.49293	0.00325872	0.0385327	-1.71212
FGB	1.90521	5.93259	3.49279	0.0032597	0.0385327	-1.7124
TMED3	-1.02548	10.5744	-3.49277	0.00325982	0.0385327	-1.71243
LOC101928618	2.03503	4.63468	3.49268	0.0032604	0.0385327	-1.7126
LMO7	-1.39296	6.76093	-3.49235	0.00326261	0.0385362	-1.71323
SETD4	-1.66519	7.23095	-3.49128	0.00326983	0.0385989	-1.7153
SMC2	-1.59441	9.35669	-3.48975	0.00328012	0.0386977	-1.71823
PPP3CA	0.906599	11.8314	3.48819	0.00329067	0.0387995	-1.72124
CCDC6	-1.69491	10.0591	-3.48667	0.00330092	0.0388977	-1.72414
MAP7D3	-0.749808	8.94595	-3.48608	0.00330493	0.0389221	-1.72528
FPGT	0.902883	8.67107	3.48451	0.0033156	0.0390045	-1.72829
PTGER2	1.86232	11.1481	3.48448	0.00331579	0.0390045	-1.72834
PIH1D1	-0.847705	10.5798	-3.48299	0.00332595	0.0391013	-1.73121
MRPL52	-0.860947	10.9558	-3.48213	0.00333188	0.0391306	-1.73287
SRD5A3	-1.48719	9.12092	-3.48206	0.00333233	0.0391306	-1.733
TH2LCRR	1.85373	4.92638	3.48139	0.00333692	0.0391483	-1.73428
UBAP2	-1.04252	10.1898	-3.48111	0.00333883	0.0391483	-1.73482
KLF7	1.26194	9.90282	3.48099	0.00333965	0.0391483	-1.73505
CHCHD10	-1.11438	10.1032	-3.48037	0.00334396	0.039176	-1.73625
FKBP9	1.24564	8.84549	3.4796	0.00334921	0.0392147	-1.73772
NANS	-1.09431	11.2996	-3.47752	0.00336354	0.0393597	-1.74171
ZWILCH	-1.20351	10.2157	-3.47672	0.0033691	0.0394018	-1.74325
INPP5A	0.839251	9.11723	3.47563	0.00337668	0.0394676	-1.74535
BRCA1	-1.23932	9.33731	-3.47485	0.00338207	0.0395078	-1.74684
LOC101927824	-1.55366	5.61732	-3.47441	0.00338515	0.0395107	-1.74769
PPP1R14B	-2.63871	9.82532	-3.47418	0.00338676	0.0395107	-1.74814
TCEAL9	-1.61895	9.98552	-3.47397	0.0033882	0.0395107	-1.74854
PPA2	-1.04191	11.9044	-3.47315	0.00339391	0.0395159	-1.75011
DAP3	-0.878881	11.2534	-3.47254	0.00339813	0.0395159	-1.75127
EPRS1	-1.14464	11.9062	-3.47246	0.00339873	0.0395159	-1.75144
AP2B1	-0.980816	10.2557	-3.47208	0.00340141	0.0395159	-1.75217
SLC24A4	2.45604	7.92121	3.47207	0.00340148	0.0395159	-1.75219
OSBPL3	-2.59787	7.62837	-3.47204	0.00340166	0.0395159	-1.75224
PCGF5	-1.5462	10.0852	-3.47194	0.00340235	0.0395159	-1.75243
HS6ST2	2.18549	6.60897	3.47037	0.00341337	0.0396211	-1.75545
AUNIP	-1.24303	9.1284	-3.46991	0.00341658	0.0396291	-1.75633
SUV39H2	-1.28834	8.91512	-3.46971	0.00341799	0.0396291	-1.75672
OCA2	1.58091	6.55567	3.46941	0.00342006	0.0396302	-1.75728
POLR2L	-0.843674	13.3	-3.46775	0.00343175	0.0396507	-1.76047
STXBP5	1.23659	9.39657	3.46752	0.00343337	0.0396507	-1.76091
PRXL2A	-1.51075	9.27954	-3.46732	0.00343477	0.0396507	-1.76129
FBXW2	0.776331	11.225	3.46715	0.00343601	0.0396507	-1.76163
MYL6B	-0.940245	9.83826	-3.46699	0.00343717	0.0396507	-1.76195
AURKB	-1.87607	8.39821	-3.46688	0.00343789	0.0396507	-1.76214
NEK4	-1.1158	10.0236	-3.46676	0.00343877	0.0396507	-1.76238
ACTR2	0.986047	14.0564	3.4666	0.00343992	0.0396507	-1.76269
PEPD	-2.06946	8.81662	-3.46621	0.00344263	0.0396507	-1.76343
POLR2I	-1.01228	11.5929	-3.46614	0.00344314	0.0396507	-1.76357
KRT12	2.34995	3.53869	3.46608	0.00344357	0.0396507	-1.76368
KIAA1586	-1.35745	8.13888	-3.46582	0.00344541	0.0396507	-1.76418
DENND2D	0.953023	9.03023	3.46551	0.0034476	0.0396533	-1.76478
LRRTM1	1.80498	5.06451	3.46478	0.00345279	0.0396788	-1.76618
PHACTR2	1.32714	10.9247	3.46464	0.00345375	0.0396788	-1.76644
SEC63	0.891351	12.4614	3.46425	0.00345651	0.0396879	-1.76719
PDIA6	-1.81153	12.9813	-3.46375	0.00346011	0.0397004	-1.76816
CD63	0.978414	14.8409	3.46355	0.00346154	0.0397004	-1.76855
FAR1	1.03663	11.8578	3.46221	0.00347104	0.0397868	-1.77111
EEF1AKNMT	-1.78737	8.67649	-3.46054	0.003483	0.0398906	-1.77432
CEBPB	1.31385	13.5362	3.45999	0.00348689	0.0398906	-1.77537
RCHY1	1.31142	10.7426	3.45975	0.00348865	0.0398906	-1.77584
NAP1L3	-2.50835	4.8926	-3.45943	0.00349092	0.0398906	-1.77645
SLC7A14-AS1	1.85822	5.26665	3.45932	0.00349176	0.0398906	-1.77667
SRRD	-1.01519	9.44083	-3.45929	0.00349196	0.0398906	-1.77672
CDC20B	1.82977	6.64174	3.45843	0.00349811	0.0399312	-1.77837
EVL	-1.24826	9.11925	-3.45824	0.00349948	0.0399312	-1.77873
CPSF2	1.14195	10.805	3.45738	0.00350567	0.0399794	-1.78039
EIF4G1	-0.694977	11.0222	-3.45671	0.0035105	0.0399922	-1.78167
ALG3	-1.50032	8.70385	-3.45644	0.00351244	0.0399922	-1.78219
NUP85	-0.918711	10.052	-3.4564	0.00351275	0.0399922	-1.78227
ARHGAP27	1.5226	9.27511	3.45521	0.00352131	0.0400671	-1.78454
KIF11	-1.72179	9.30584	-3.45409	0.00352943	0.0401369	-1.7867
TNRC6C-AS1	1.31572	9.68454	3.45345	0.00353408	0.040167	-1.78792
ABHD13	1.25897	8.18959	3.45272	0.00353938	0.0402034	-1.78933
AGMAT	-1.43683	8.08946	-3.45246	0.00354126	0.0402034	-1.78982
PTPN2	-1.00338	10.9273	-3.45213	0.00354369	0.0402084	-1.79046
STK10	0.962462	10.5352	3.4517	0.00354683	0.0402213	-1.79129
C1orf21	-2.12453	7.92098	-3.45138	0.00354913	0.0402228	-1.7919
LINC00692	1.85812	6.24282	3.45084	0.00355308	0.0402228	-1.79293
MAGEB4	2.10805	4.48772	3.45077	0.00355364	0.0402228	-1.79308
SLC22A3	1.64465	10.1929	3.45055	0.00355522	0.0402228	-1.7935
APEX1	-1.69524	12.3803	-3.45032	0.00355692	0.0402228	-1.79394
PRO1804	1.84333	6.23497	3.44916	0.00356536	0.0402956	-1.79616
MT2A	-1.60927	12.1675	-3.44823	0.00357222	0.0403504	-1.79795
ADGRE5	1.64661	12.3646	3.4474	0.00357834	0.0403767	-1.79955
RABEPK	-1.39299	8.30877	-3.44724	0.00357947	0.0403767	-1.79985
RAB3D	1.60732	11.044	3.44696	0.00358158	0.0403767	-1.8004
C2orf68	0.837434	10.3345	3.44682	0.00358255	0.0403767	-1.80065
HDDC3	-0.877888	9.96594	-3.44594	0.00358904	0.0404273	-1.80234
FGD6	-2.35536	5.31168	-3.44445	0.00360009	0.0405291	-1.80521
CENPA	-1.33995	7.83012	-3.44285	0.00361194	0.0406233	-1.80828
HMCN2	-2.21319	6.20949	-3.44277	0.00361248	0.0406233	-1.80842
TGFBR1	1.59765	12.0355	3.44227	0.00361621	0.0406426	-1.80939
GPR27	1.4928	11.6742	3.44188	0.0036191	0.0406524	-1.81013
ZNF568	1.54802	6.67163	3.44003	0.00363294	0.0407813	-1.8137
APEH	-0.904781	10.6966	-3.4398	0.00363462	0.0407813	-1.81413
DTD1	-0.923456	9.88186	-3.43898	0.00364072	0.040827	-1.81569
MON1A	-1.37625	7.92492	-3.4387	0.00364283	0.040828	-1.81624
MTMR14	0.968968	10.3204	3.43685	0.00365676	0.0408979	-1.8198
SMIM10	-1.24333	8.9302	-3.43651	0.00365931	0.0408979	-1.82045
SNRPA	-1.05416	10.6077	-3.43643	0.00365986	0.0408979	-1.82059
BEST4	2.1231	4.64437	3.43637	0.00366031	0.0408979	-1.82071
CA6	-1.53905	6.68347	-3.43617	0.00366183	0.0408979	-1.8211
AP1S1	-0.880775	8.83556	-3.43617	0.00366184	0.0408979	-1.8211
GAS7	1.81772	10.9637	3.43598	0.00366326	0.0408979	-1.82146
TLE5	-1.64728	9.06273	-3.43375	0.00368007	0.0410403	-1.82574
PQBP1	-0.916449	10.6855	-3.43375	0.00368007	0.0410403	-1.82574
TUBA1C	-1.00296	14.3358	-3.43275	0.00368768	0.0410887	-1.82767
BCS1L	-0.88281	9.91312	-3.43264	0.00368849	0.0410887	-1.82787
PROK2	1.72626	11.616	3.43137	0.0036981	0.041173	-1.8303
LOC102724323	1.66371	4.78548	3.4298	0.00371004	0.0412831	-1.83331
RIMKLA	2.29221	6.63851	3.42923	0.00371441	0.041309	-1.83441
RPS6KB1	-0.767303	9.93552	-3.42876	0.00371798	0.0413259	-1.83531
AFDN-DT	2.01628	5.87192	3.42824	0.003722	0.0413478	-1.83632
KDM6B	0.852704	10.4654	3.42782	0.00372517	0.0413603	-1.83711
DCAF17	-1.20577	7.20868	-3.42646	0.00373561	0.0414326	-1.83972
LINC02297	3.09329	4.27425	3.42644	0.00373579	0.0414326	-1.83977
NCEH1	-1.68487	8.14074	-3.42582	0.00374057	0.0414628	-1.84096
VWA3A	1.90463	6.23584	3.42554	0.00374269	0.0414635	-1.84149
SNRPF	-1.29683	12.0117	-3.42437	0.00375167	0.0415277	-1.84373
NOTCH1	1.42629	9.06844	3.42425	0.0037526	0.0415277	-1.84396
TAZ	1.02667	10.4165	3.42283	0.00376357	0.0416262	-1.84669
GSPT1	-1.2775	11.687	-3.42214	0.00376891	0.0416625	-1.84801
BSPRY	-1.04265	8.36151	-3.42169	0.00377239	0.0416704	-1.84887
ATG12	0.842363	11.8889	3.42152	0.00377376	0.0416704	-1.84921
GCNT7	0.790926	9.02045	3.42115	0.00377662	0.0416792	-1.84992
GYS1	1.36421	10.5888	3.42025	0.00378361	0.0417335	-1.85165
C1orf226	1.09713	7.98179	3.41995	0.00378589	0.0417358	-1.85221
LOC220077	1.62222	6.43916	3.41918	0.00379193	0.0417714	-1.8537
RFC3	-1.2942	9.89505	-3.41901	0.00379325	0.0417714	-1.85402
CEP41	-1.91462	8.02727	-3.41851	0.00379712	0.041785	-1.85497
DDOST	-1.1476	12.779	-3.41798	0.00380125	0.041785	-1.85599
LINC00216	1.10626	6.84164	3.41786	0.00380222	0.041785	-1.85623
THEM4	-1.40582	8.73814	-3.41732	0.00380644	0.041785	-1.85726
CA3	-3.11565	7.21466	-3.41729	0.00380666	0.041785	-1.85732
SERPINB9	-1.47568	9.37094	-3.41726	0.00380692	0.041785	-1.85738
BMP15	1.93703	6.04933	3.41698	0.00380908	0.0417856	-1.85791
TOMM40	-0.82036	9.77185	-3.41634	0.0038141	0.0417856	-1.85914
SYNGR1	-1.52001	11.4681	-3.41586	0.00381784	0.0417856	-1.86006
SLC35D2	0.843215	9.88265	3.41581	0.00381825	0.0417856	-1.86016
CASC11	1.52709	6.32202	3.41578	0.00381847	0.0417856	-1.86021
ELK4	-0.950566	10.2162	-3.41566	0.0038194	0.0417856	-1.86044
TMEM237	-1.20201	7.96042	-3.41525	0.00382269	0.0417989	-1.86124
MRM2	-1.21748	10.0014	-3.41494	0.00382508	0.0418023	-1.86182
RFC2	-1.29093	9.25676	-3.41447	0.0038288	0.0418098	-1.86273
LINC01192	1.61919	7.29105	3.41433	0.00382991	0.0418098	-1.863
KIT	-2.38537	8.73772	-3.41333	0.00383776	0.0418729	-1.86491
ALDH1L2	-2.3261	7.03908	-3.41275	0.00384232	0.0419	-1.86602
PRADC1	-1.72715	8.71017	-3.41234	0.00384556	0.0419126	-1.86681
TCF3	-1.50304	10.6038	-3.41196	0.0038486	0.0419149	-1.86755
FUBP3	-1.10494	9.77726	-3.41144	0.0038527	0.0419149	-1.86854
C1orf216	-1.32584	8.65008	-3.41117	0.00385486	0.0419149	-1.86906
MCTS1	-0.836657	11.1833	-3.41076	0.00385807	0.0419149	-1.86984
SRP72	-0.941428	12.4399	-3.41071	0.00385848	0.0419149	-1.86994
ZSWIM7	-1.00595	9.58781	-3.41055	0.00385974	0.0419149	-1.87025
FGF10-AS1	1.69246	5.73886	3.41048	0.00386031	0.0419149	-1.87038
MPRIP	-0.972134	10.3281	-3.40973	0.00386624	0.0419286	-1.87182
TFE3	0.89055	11.2817	3.40937	0.00386909	0.0419286	-1.8725
RAD54L	-2.18293	7.79784	-3.40934	0.00386937	0.0419286	-1.87257
NDUFV2	-0.832131	11.3554	-3.40927	0.00386989	0.0419286	-1.8727
CAB39	0.82182	11.4428	3.4089	0.00387283	0.041938	-1.87341
PON2	-2.74067	9.06389	-3.40818	0.00387855	0.0419774	-1.87478
FASTKD1	-1.09378	9.60918	-3.40774	0.00388208	0.0419931	-1.87563
SKA1	-1.48561	7.63015	-3.40731	0.00388552	0.0419937	-1.87646
POLQ	-1.4009	9.09097	-3.40721	0.0038863	0.0419937	-1.87665
OR13C4	2.11944	6.72278	3.40652	0.00389187	0.0420313	-1.87798
LRRFIP1	1.07229	13.8943	3.40594	0.00389645	0.0420404	-1.87908
KISS1R	-2.4226	6.87155	-3.40511	0.0039031	0.0420404	-1.88068
OAZ3	-1.82643	5.90753	-3.4051	0.0039032	0.0420404	-1.8807
MT1H	-2.4444	10.2767	-3.40484	0.00390527	0.0420404	-1.88119
EIF4E3	0.915302	10.5901	3.40464	0.0039069	0.0420404	-1.88158
PIK3CD	1.45729	11.1407	3.40447	0.00390828	0.0420404	-1.88191
MT1G	-1.83005	10.2808	-3.40434	0.00390929	0.0420404	-1.88215
SNRNP70	-0.792815	10.8851	-3.40423	0.00391023	0.0420404	-1.88238
ATP1A3	-1.50428	4.45063	-3.40407	0.00391146	0.0420404	-1.88267
RPA3	-1.60144	11.8582	-3.40257	0.00392352	0.0421378	-1.88555
NUP107	-0.940778	10.9283	-3.40243	0.0039247	0.0421378	-1.88583
FKBP1B	-2.83498	6.8094	-3.40209	0.00392745	0.0421449	-1.88648
PGGHG	-1.57371	8.15156	-3.40095	0.0039366	0.0422206	-1.88865
AMT	-0.84042	9.20175	-3.40041	0.00394104	0.042224	-1.8897
SYNJ1	1.08978	9.43887	3.40027	0.00394214	0.042224	-1.88997
ABHD15	-2.30593	5.84404	-3.40002	0.00394415	0.042224	-1.89044
HNRNPR	-0.903111	13.2588	-3.39982	0.00394581	0.042224	-1.89083
TALDO1	1.04826	14.7101	3.39924	0.00395048	0.042224	-1.89194
KRTAP3-2	1.46322	6.46138	3.39919	0.0039509	0.042224	-1.89204
C19orf53	-0.932551	11.7662	-3.39911	0.00395157	0.042224	-1.89219
SYTL4	-1.73317	7.03097	-3.39822	0.00395877	0.0422786	-1.89389
SLC7A8	0.904597	7.70959	3.39756	0.00396418	0.0423	-1.89517
PES1	-1.18538	9.44665	-3.39746	0.00396497	0.0423	-1.89535
CLYBL	-1.11528	7.30208	-3.39598	0.00397702	0.0423838	-1.89819
FADS2	-1.88215	8.48041	-3.39575	0.00397888	0.0423838	-1.89862
ANTXR2	1.24508	10.8814	3.39572	0.00397913	0.0423838	-1.89868
SUCLG2	-0.912783	10.7655	-3.39545	0.00398135	0.0423851	-1.8992
LOC101929473	2.14017	4.64461	3.39365	0.00399608	0.0425115	-1.90265
VAMP3	0.973699	13.2462	3.39349	0.00399744	0.0425115	-1.90297
MORN4	-1.72442	6.44901	-3.39255	0.00400514	0.0425709	-1.90476
SLC26A1	0.963475	4.89728	3.39206	0.00400916	0.0425912	-1.9057
KNSTRN	-0.781151	8.95317	-3.39135	0.00401507	0.0426316	-1.90707
MCUB	-2.35712	9.09189	-3.39081	0.00401951	0.0426562	-1.9081
ANKRD13D	1.45004	11.7063	3.38982	0.00402767	0.0427205	-1.91
CBX8	2.02944	5.62831	3.38798	0.00404295	0.0428599	-1.91353
HMGXB4	-0.87085	10.9475	-3.3874	0.00404777	0.0428885	-1.91464
GSDMB	-1.97741	7.03565	-3.38545	0.00406404	0.0430383	-1.91839
JCHAIN	-3.3813	13.1034	-3.38235	0.00408997	0.0432901	-1.92432
PIGV	-0.751112	8.67736	-3.38182	0.00409445	0.0433033	-1.92534
PLEKHM3	1.18106	8.22585	3.38151	0.00409707	0.0433033	-1.92594
PDE10A	0.866357	6.7567	3.38143	0.00409772	0.0433033	-1.92609
GUCD1	-0.830503	11.0159	-3.38118	0.0040998	0.0433033	-1.92656
SNRPE	-0.877699	13.859	-3.3804	0.00410635	0.0433498	-1.92805
GPHN	-1.46928	7.36657	-3.37942	0.00411469	0.0434142	-1.92994
ZFYVE16	1.23241	11.0008	3.37904	0.00411784	0.0434142	-1.93066
GNPNAT1	-1.15302	9.20429	-3.37892	0.00411891	0.0434142	-1.9309
GTPBP6	-0.901666	9.39046	-3.37831	0.00412405	0.0434458	-1.93206
TOMM20	-0.821264	13.2058	-3.37803	0.00412642	0.043448	-1.9326
ALDH16A1	-0.774426	8.73633	-3.37734	0.0041323	0.0434799	-1.93393
RAD51AP1	-1.94032	10.3522	-3.37695	0.00413561	0.0434799	-1.93468
LRRN1	2.38844	8.13891	3.37673	0.00413749	0.0434799	-1.9351
AKR1A1	-0.972401	11.131	-3.37607	0.00414311	0.0434799	-1.93637
VDR	1.19877	9.86669	3.3759	0.00414454	0.0434799	-1.93669
KCNK16	2.06558	5.53251	3.3757	0.00414625	0.0434799	-1.93707
EFHD2	1.32949	11.5994	3.37563	0.00414683	0.0434799	-1.9372
SPOPL	1.13762	10.7514	3.37558	0.00414726	0.0434799	-1.9373
GPR3	-2.06176	5.12499	-3.37539	0.00414885	0.0434799	-1.93766
SLC25A44	0.86575	11.0552	3.37478	0.00415405	0.0435118	-1.93883
MRPL58	-1.21444	9.3673	-3.37385	0.00416199	0.043554	-1.94061
PSMD2	-0.873755	11.2939	-3.37362	0.00416394	0.043554	-1.94105
MTFR1	-1.30118	9.06423	-3.37355	0.00416455	0.043554	-1.94118
TAF13	0.96279	12.2192	3.37269	0.00417196	0.0436081	-1.94284
CORO7	1.19666	8.55549	3.37244	0.00417405	0.0436081	-1.94331
IRS4	2.18334	7.91765	3.37039	0.00419167	0.0437696	-1.94724
L3MBTL2	-0.940641	9.61487	-3.36965	0.00419805	0.0438134	-1.94866
POGLUT1	-1.65456	8.80154	-3.36811	0.00421135	0.0439295	-1.95161
CLUHP3	-2.07518	7.66237	-3.36761	0.00421569	0.0439313	-1.95257
SEC61B	-0.9098	13.9064	-3.36759	0.00421587	0.0439313	-1.95261
TSPAN8	2.20531	5.3875	3.36643	0.00422594	0.0440045	-1.95483
METTL21A	1.44272	10.5254	3.36566	0.0042326	0.0440045	-1.9563
SORD	-1.13534	9.69759	-3.36562	0.00423298	0.0440045	-1.95639
RIOK3	0.995866	12.8702	3.36517	0.00423686	0.0440045	-1.95724
VMA21	-0.984999	11.8353	-3.36515	0.00423702	0.0440045	-1.95728
TAPT1-AS1	0.724673	8.05839	3.3651	0.00423748	0.0440045	-1.95738
CDC42	0.931523	12.6847	3.36489	0.00423929	0.0440045	-1.95778
PTPN6	1.26378	11.3718	3.36477	0.00424035	0.0440045	-1.95801
CFAP36	-1.77289	8.37881	-3.36338	0.00425245	0.0441074	-1.96067
EMC3-AS1	-2.16739	7.86979	-3.36164	0.00426773	0.0442431	-1.96401
ZBP1	-3.22187	7.1077	-3.36093	0.00427392	0.0442658	-1.96536
ARHGAP45	1.15227	11.6138	3.36089	0.0042743	0.0442658	-1.96545
IL6R	1.23993	11.8235	3.36036	0.00427893	0.0442788	-1.96646
CYFIP1	-2.53392	9.93863	-3.36025	0.00427995	0.0442788	-1.96668
WDR54	-0.991158	9.26108	-3.35932	0.00428812	0.0442995	-1.96846
SLC16A5	1.56469	8.92509	3.35922	0.00428895	0.0442995	-1.96864
LINC01142	1.67048	5.84025	3.35908	0.00429025	0.0442995	-1.96892
WDFY3-AS2	1.64473	5.87318	3.35902	0.00429073	0.0442995	-1.96903
ZNF160	1.3354	13.151	3.35811	0.00429873	0.0443434	-1.97076
PUS7	-1.5807	9.25291	-3.35793	0.00430034	0.0443434	-1.97111
MLNR	1.46067	6.14979	3.35768	0.00430253	0.0443434	-1.97159
PAN2	-0.806365	9.48735	-3.35754	0.00430378	0.0443434	-1.97186
BTG3	-1.55761	10.7084	-3.35599	0.00431754	0.0444625	-1.97483
SNCA	-2.22504	9.6546	-3.35529	0.00432373	0.0444926	-1.97617
STK38L	0.795152	10.6302	3.35516	0.00432488	0.0444926	-1.97642
ADAT2	-2.02321	7.58578	-3.35469	0.00432905	0.0444964	-1.97732
TMEM181	-0.744865	9.78847	-3.35459	0.00432993	0.0444964	-1.97751
WDR5	-1.12278	9.36905	-3.35415	0.00433387	0.0444964	-1.97836
ACP1	-0.679127	11.1689	-3.35413	0.00433406	0.0444964	-1.9784
SCNN1A	1.50493	6.58895	3.35308	0.0043434	0.0445489	-1.9804
GAR1	-1.02813	11.0398	-3.35222	0.00435106	0.0445489	-1.98205
P2RX1	1.328	10.3521	3.35207	0.00435247	0.0445489	-1.98235
TPRA1	-1.11562	8.05816	-3.35197	0.00435328	0.0445489	-1.98252
SERPING1	-1.79757	7.58532	-3.35195	0.00435353	0.0445489	-1.98258
GCSH	-1.28477	10.822	-3.35188	0.00435414	0.0445489	-1.98271
FGFR1	1.22752	10.682	3.35179	0.00435497	0.0445489	-1.98289
RAD9A	-0.978224	9.54708	-3.35158	0.00435684	0.0445489	-1.98329
CXCR4	1.18293	13.7411	3.35103	0.00436176	0.0445586	-1.98434
LRR1	-1.29731	10.5972	-3.35065	0.00436517	0.0445586	-1.98507
NR2F6	-1.85683	8.4868	-3.35053	0.00436618	0.0445586	-1.98528
S100A12	2.59122	15.9205	3.35048	0.00436663	0.0445586	-1.98538
GMNN	-1.59228	11.4645	-3.35	0.00437097	0.0445787	-1.9863
TMEM263	-2.03844	9.53003	-3.34966	0.00437402	0.0445787	-1.98695
LRRC59	-0.990467	11.7202	-3.3493	0.00437729	0.0445787	-1.98765
SYN2	1.18562	7.53789	3.34928	0.00437744	0.0445787	-1.98768
TOMM22	-0.769144	11.4562	-3.34879	0.00438182	0.0446008	-1.98862
ENTPD1	1.65421	11.5888	3.34849	0.00438452	0.0446058	-1.98919
ABCB7	-0.831123	10.4907	-3.34784	0.00439041	0.0446432	-1.99044
VANGL1	-2.38645	7.2556	-3.34694	0.00439848	0.0447028	-1.99216
IFT20	0.980225	12.2701	3.34656	0.00440198	0.0447158	-1.9929
PNRC1	1.47937	12.5434	3.34567	0.00441004	0.0447578	-1.9946
ATP5F1A	-0.889647	14.2166	-3.34561	0.00441056	0.0447578	-1.99471
MAP3K20	-1.64027	9.4441	-3.3444	0.00442154	0.0448468	-1.99703
MAP7	-1.79209	8.81024	-3.34408	0.00442441	0.0448533	-1.99764
MYO1G	1.38992	11.5244	3.34347	0.00443001	0.0448875	-1.99882
ST8SIA3	2.25375	5.91029	3.34275	0.00443651	0.0449196	-2.00018
LINC00266-1	1.10864	7.46217	3.34263	0.00443763	0.0449196	-2.00042
KDSR	-1.00045	10.3098	-3.34192	0.00444407	0.0449363	-2.00177
CETN3	-1.30227	9.76506	-3.34162	0.00444685	0.0449363	-2.00235
ACAP2	0.828621	11.6951	3.34137	0.00444913	0.0449363	-2.00283
USP21	-1.05441	8.80442	-3.34107	0.00445192	0.0449363	-2.00342
GMFG	1.22809	13.3907	3.34093	0.0044532	0.0449363	-2.00368
NMRAL1	-0.766214	9.28546	-3.34089	0.0044535	0.0449363	-2.00375
[truncated: 18,175 more rows]
