# Supplementary material for: Identification of Key Genes and Pathways in Myeloma side population cells by Bioinformatics Analysis
Source: Int J Med Sci. 2020 Jul 25;17(14):2063–76. doi: 10.7150/ijms.48244 (PMC7484674; doi:10.7150/ijms.48244)
Supplement: Supplementary file 2 — Supplementary raw data and code. [file ijmsv17p2063s2.zip › Raw data and code/1. GEO_Dataset/GSE109651_series_matrix/TOP100_heatmap/group_list.txt.txt]

sample	SP	MP
GSM2947875	0	1
GSM2947876	0	1
GSM2947877	0	1
GSM2947878	0	1
GSM2947879	0	1
GSM2947880	0	1
GSM2947881	0	1
GSM2947882	1	0
GSM2947883	1	0
GSM2947884	1	0
GSM2947885	1	0
GSM2947886	1	0
GSM2947887	1	0
GSM2947888	1	0
