# Supplementary material for: Identification of Key Genes and Pathways in Myeloma side population cells by Bioinformatics Analysis
Source: Int J Med Sci. 2020 Jul 25;17(14):2063–76. doi: 10.7150/ijms.48244 (PMC7484674; doi:10.7150/ijms.48244)
Supplement: Supplementary file 2 — Supplementary raw data and code. [file ijmsv17p2063s2.zip › Raw data and code/1. GEO_Dataset/GSE109651_series_matrix/TOP100_heatmap/pheatmap.R]

library(pheatmap)
DEG_heatmap=DEG
DEG_heatmap=DEG[order(DEG[,4],decreasing = F),]
choose_gene=head(rownames(DEG_heatmap),100)
choose_matrix=genes_exp[choose_gene,]
choose_matrix=t(scale(t(choose_matrix)))
pheatmap(choose_matrix, cellwidth = 12,color = colorRampPalette(c("green", "black", "red"))(50),fontsize_row=4,fontsize_col=10,border_color = NA,filename = "heatmap.png")

TOP100_genes=DEG_exp[match(rownames(DEG_heatmap[1:100,]),rownames(DEG_exp)),]
write.table(TOP100_genes,file="F:/R_Files/GSE109651/TOP100_genes.txt",quote=F,col.name=T,row.names=T)
