# Supplementary material for: Identification of Key Genes and Pathways in Myeloma side population cells by Bioinformatics Analysis
Source: Int J Med Sci. 2020 Jul 25;17(14):2063–76. doi: 10.7150/ijms.48244 (PMC7484674; doi:10.7150/ijms.48244)
Supplement: Supplementary file 2 — Supplementary raw data and code. [file ijmsv17p2063s2.zip › Raw data and code/1. GEO_Dataset/GSE109651_series_matrix/TOP100_heatmap/TOP100_genes.xls.xls]

## Sheet: Sheet1
	GSM2947875	GSM2947876	GSM2947877	GSM2947878	GSM2947879	GSM2947880	GSM2947881	GSM2947882	GSM2947883	GSM2947884	GSM2947885	GSM2947886	GSM2947887	GSM2947888
SLC27A5	7.9203	8.19334	7.98484	7.09374	7.58594	8.58997	8.51671	5.68864	4.99805	4.64202	5.34679	5.51296	5.22429	5.67966
MARCHF11	2.0609	4.53462	2.32995	2.1559	2.42103	2.90423	3.85608	7.26703	5.58346	5.72059	5.76832	6.05699	5.87971	7.03746
RBFA	7.52831	9.73407	8.06341	8.91991	8.44984	8.92085	7.97179	6.30039	6.42559	4.30115	4.19834	5.54997	3.8614	5.14396
GFI1B	6.35722	11.4077	8.54323	7.41084	8.31934	10.6464	8.75005	4.96474	2.81278	4.18243	4.14515	4.12965	3.66448	5.22056
ECI2	9.31631	12.4984	10.5501	10.9482	10.5676	11.3982	10.7901	8.96742	8.33024	6.95895	7.50012	8.44913	7.07175	7.09493
SNRK-AS1	6.36495	5.12715	7.38734	5.59347	7.00871	6.46235	7.38358	8.66076	8.51526	9.26278	9.10714	8.48201	9.44537	8.9868
PTK2	7.09483	9.83506	8.38755	9.1077	8.92496	9.60112	7.82319	6.90615	3.82999	5.71398	5.75505	3.46562	3.7241	4.486
RPS6KL1	7.31828	8.86159	6.91997	8.05198	8.16496	6.9801	8.42514	6.14375	3.87035	5.08571	4.83945	5.86788	4.82853	5.48203
LRRC45	8.72504	8.8855	7.3207	7.61698	7.49167	8.44368	6.76482	5.83421	6.14163	5.03869	4.57634	4.6295	5.1217	5.97409
KBTBD7	9.57776	9.43273	10.0317	9.42702	9.10032	9.86069	9.26692	10.7243	11.8969	11.3944	12.5075	10.8381	12.5772	11.6103
PRDX2	13.0186	15.8324	14.9185	14.2579	14.482	15.4521	15.0409	13.0989	11.9325	11.1184	9.65461	11.2663	11.483	11.5691
CRISP2	8.06542	7.58026	8.84187	7.31574	6.94924	7.66039	8.56462	10.4254	9.41373	11.2792	11.0467	9.44043	11.4564	11.9231
ATIC	10.8581	12.6003	11.3398	10.9005	11.1106	12.0111	11.7537	9.3534	9.88096	8.38441	7.91822	10.0337	8.6231	9.04269
STK38	11.1952	10.4508	11.5079	10.3318	10.2738	11.3304	11.5784	13.302	12.4967	12.9521	13.7364	12.066	13.6323	13.4497
TMEM201	8.33332	9.5937	8.74447	8.94546	8.57229	8.95343	9.9104	7.6499	7.03988	6.20679	7.17082	6.46386	5.02006	5.98768
CPNE3	13.5383	10.8841	13.3042	11.9431	11.9308	11.6631	13.1346	14.938	14.7254	14.8317	15.1647	14.0849	15.3403	15.6002
PIEZO1	10.6039	11.8562	10.4581	10.8348	11.0354	11.4061	10.8885	9.4476	9.39456	8.91808	8.01209	9.81376	8.09824	8.23909
CCDC125	8.39823	7.751	9.83199	8.62349	7.01626	8.7904	8.66154	11.5494	10.4029	11.3016	12.6225	9.89734	12.3217	11.6698
JCAD	2.54737	2.94983	5.32873	2.88244	1.7917	1.31464	2.29464	6.26111	5.74429	4.52298	6.37373	7.02882	6.15054	7.21165
TMEM63A	9.21712	8.14535	9.74092	9.11055	9.32501	9.00683	8.66242	10.1677	10.8397	11.6051	11.0307	10.5643	12.203	11.1832
CXCR2	9.62162	7.51096	9.34661	7.52197	8.68923	8.29643	9.04125	10.4149	10.3068	10.6055	11.0879	10.7412	11.4563	10.9154
NME4	11.2539	12.9913	10.935	11.1944	10.7534	11.8781	11.9671	10.1555	8.65279	9.34068	8.57936	9.51502	9.37158	9.62213
LINC01554	6.15491	5.91455	6.41652	5.35998	4.86238	5.30693	3.66865	8.04325	7.85842	8.08717	7.72425	7.56929	7.29964	7.27017
ADSS2	12.1203	9.97698	11.9974	10.1317	10.4196	10.6766	11.0789	13.6183	13.2535	13.3284	13.6218	12.0453	14.251	13.9625
RHOBTB3	8.6175	11.2773	10.0741	9.87258	9.44829	10.6214	9.37563	8.46739	7.89245	7.06646	7.07898	7.75012	7.21577	7.48537
QTRT1	8.12594	10.3102	8.99883	9.41108	9.77383	9.76529	9.38553	5.42151	7.19437	6.31807	4.19643	8.18862	4.46683	4.34096
INHBA	9.13568	5.90201	9.8926	6.63948	7.92367	8.24033	8.1553	10.2438	11.1199	11.3748	12.169	10.7629	11.2748	11.5451
HES6	7.69103	11.4394	9.95064	9.07331	10.2953	11.6164	9.95702	8.70647	4.82992	5.96152	5.66935	5.74005	5.07852	6.39504
BOLA3	11.7372	14.2746	12.7186	12.582	12.5552	13.0765	12.6811	11.0071	11.2125	9.55117	8.98606	11.0817	9.65256	9.87197
ATP2C2	7.91226	5.25557	7.92538	7.26255	6.19218	7.93667	7.58126	9.9718	10.2712	10.3996	10.4693	8.47193	11.709	10.0988
PYGL	11.571	9.79781	11.8174	9.18884	10.0172	10.6547	11.7491	13.2429	12.6485	13.307	13.7853	12.5353	13.9692	14.0213
PCCB	10.5183	12.8363	11.1186	11.0392	11.1294	11.8622	11.2747	10.0976	9.6668	8.22142	8.54088	9.453	7.99925	7.99522
TNFRSF10C	9.20728	5.68426	9.12578	7.14089	8.08015	8.03622	8.3382	11.3568	10.9849	10.9293	10.5637	9.9345	11.7895	10.5124
FAR2	11.2517	8.66872	10.8438	9.08684	9.25413	9.28751	10.1826	12.5435	11.8426	12.5936	11.7649	11.5394	13.0138	12.3503
GCA	14.0764	11.3772	13.5727	11.6454	12.1956	12.8779	13.388	15.3322	14.6652	14.8106	15.4305	14.6923	15.5586	15.595
UCP2	11.9634	14.1362	13.1929	12.7626	12.6093	13.8572	13.2324	11.6873	10.9301	10.3699	10.2471	11.6537	10.2278	11.239
CRIP3	7.10934	5.7241	7.31945	6.85773	6.53869	7.51289	7.71678	8.65309	8.0139	9.31153	9.37249	8.71006	9.82926	9.56028
AHSP	11.9097	15.7385	14.0782	12.6188	13.2225	15.297	14.3103	12.2773	9.27616	8.14041	8.88596	9.76288	11.0365	9.57014
LGALSL	9.8738	8.02125	9.59791	10.4321	10.436	8.80467	9.47862	11.7189	12.5914	11.8965	11.8788	10.7819	13.3198	12.1129
PLK1	7.01421	7.81467	7.9609	8.41922	8.66091	8.27647	6.97563	3.95966	4.76743	5.08038	5.91003	6.64052	4.549	6.31414
SEMA4C	9.09363	11.3683	10.4254	9.47457	11.0084	11.8069	10.5562	8.96635	7.84937	7.97478	7.6264	7.95699	8.6854	8.09148
SFRP1	8.05814	6.21535	7.79472	6.8022	6.4141	7.68641	7.67994	9.64973	9.72583	10.027	10.2569	8.5719	11.8021	9.21949
CXCR1	7.84685	5.42285	8.54681	5.61277	6.89824	5.53215	8.3843	9.5801	9.11265	10.1401	10.475	9.62033	10.7874	10.8037
CAPN3	10.7911	7.61049	11.1373	8.45067	9.54278	9.33895	10.2457	11.6602	12.3161	12.8365	13.1024	11.8698	13.5846	12.7075
ENPP4	11.4967	8.34651	11.1228	9.34888	9.17114	9.61562	9.95007	12.9295	12.2079	12.916	12.4302	11.5579	13.946	12.6742
PAG1	9.96685	9.62272	10.9904	10.0866	9.12522	10.2595	10.8536	12.3068	11.599	12.4296	13.4798	11.183	12.9432	12.5427
HMBS	10.8642	14.3729	12.2976	11.3928	11.8893	13.9486	11.953	10.6481	9.26473	8.08961	8.81108	9.27811	9.69855	8.84788
TFR2	9.70125	12.9329	10.9383	9.86843	11.5436	12.3461	11.0391	9.17046	5.59237	4.50911	6.30681	8.3517	8.14294	7.358
OLR1	11.219	6.54374	11.3253	8.46185	8.98133	9.68933	11.2485	13.6012	13.0404	13.3794	13.5379	12.4755	14.1904	14.0058
ADD2	8.64704	13.2403	10.8415	9.60622	10.0785	12.2776	10.7054	8.53957	3.16239	4.5266	4.27817	6.51458	7.93988	4.68741
IDH2	12.4904	13.6199	12.2299	12.2507	12.1682	12.8908	12.7473	10.8364	10.9747	10.9068	9.46427	11.7315	9.87804	10.2061
LTB4R	11.6824	8.72002	11.5815	9.04701	9.81992	10.0334	11.2303	12.6241	13.0955	13.4075	13.3491	12.0947	14.054	13.3772
BLVRB	12.1227	15.5868	13.599	12.4922	13.9278	14.8907	14.2963	12.0325	10.7631	10.4052	9.19911	11.1216	11.2336	9.74178
TFRC	14.5751	16.0141	15.1119	14.3035	14.2771	15.7585	15.1103	14.3439	12.9636	12.6826	11.8494	12.7556	11.8909	11.8906
KEL	7.54686	11.5747	8.60163	8.59921	9.07538	10.7242	9.04717	5.84687	3.26453	5.46643	7.04149	6.99493	4.30771	4.8215
SLC6A8	7.28343	11.7353	9.38622	8.70566	9.22089	11.1442	9.4789	7.73074	6.86152	5.57038	5.91248	5.36477	5.33848	5.38211
LTA4H	14.126	12.3579	14.2092	12.6336	12.9625	13.3543	14.3601	15.4994	15.2725	15.2781	15.5355	14.7211	15.9381	16.0309
C1RL	10.8256	8.52059	11.0443	9.28673	9.42501	9.54914	9.98689	11.5386	11.716	12.2825	12.1439	11.3573	13.0428	12.5696
CD99	11.6687	12.5439	12.016	11.8994	11.8351	12.1278	12.6221	10.6659	9.5819	8.80786	8.99512	11.506	9.50399	10.2159
KIAA0513	8.15659	6.53481	8.70496	6.55513	8.02242	8.45283	8.92971	9.88751	9.90989	10.5	11.1047	9.85184	11.4034	9.89733
SUSD3	9.79961	6.85718	8.48959	8.84684	9.06047	8.02668	9.11892	11.4242	10.6615	11.4246	11.953	9.55969	12.215	11.8213
PIP4P2	11.711	8.09522	11.1484	9.24036	9.16085	9.23248	10.324	12.5303	12.5423	12.7664	12.7253	11.649	13.1242	12.9673
LOC100506235	4.09163	4.80274	4.62361	5.31299	3.5616	6.42888	5.06456	6.9823	6.42342	6.95754	8.41234	6.72009	7.27315	7.788
MECR	8.53935	9.57494	7.94981	7.71562	8.64666	8.83619	9.03054	6.44823	6.90403	6.61017	5.89716	6.95474	3.96841	4.81368
NUBP2	9.03328	9.03999	9.1252	7.8973	8.58125	9.57374	9.52328	8.49913	5.82797	5.27732	6.04098	7.24728	5.88381	6.35722
CYTL1	9.32517	10.3928	9.93854	7.68727	9.30229	10.101	11.0915	7.92709	5.56161	3.5527	5.03844	8.0966	5.74048	4.5276
SSBP3	8.29962	11.1084	9.69502	9.37546	10.1239	10.7871	9.23782	7.87644	7.29372	7.73769	7.40676	7.85337	7.29634	5.71886
DLEU1	9.38979	11.7563	10.4192	10.3599	10.221	10.9567	10.089	9.3145	8.86831	8.08024	7.72395	8.5949	7.68126	6.92107
AKR1C3	11.3683	15.0261	12.8261	10.8506	11.815	14.3009	12.2369	11.4777	8.0916	6.35523	6.48362	8.01559	9.07947	6.66883
LRRC4	8.50918	5.5661	9.12323	7.05	8.00008	8.26148	8.48198	9.95396	9.9913	10.8025	10.9935	9.76089	11.3109	11.2851
FTHL17	0.978292	3.8178	0.527583	2.02458	1.64045	3.14527	3.64638	5.58831	5.89808	4.53153	6.19246	4.20289	4.83	5.25882
ADAMTS16	5.29531	3.16449	4.18118	4.81926	5.17753	4.22717	4.35215	7.58985	5.65071	5.9535	8.30416	7.47055	6.24639	7.64791
P2RY13	7.83278	3.3056	8.04566	4.22435	4.6427	6.09138	5.34231	9.59672	10.1079	9.87284	9.33068	8.45735	8.67411	9.06268
TAL1	9.80971	13.3105	11.6902	10.784	10.6324	13.1835	11.3149	10.195	6.9665	6.20454	8.08021	8.15176	8.50056	5.7852
FGD3	9.16625	7.46094	9.61658	8.11648	7.56099	9.02115	9.06756	11.2694	10.108	11.186	11.8849	9.708	10.9335	10.9495
TRIM9	6.22053	4.25535	4.96416	3.4829	4.33351	5.50148	2.72736	7.73597	5.4745	7.03007	9.0998	8.3355	8.7475	8.24183
CCPG1	9.42315	8.35942	10.0193	10.9093	10.2784	8.66547	10.3159	11.4412	11.6084	11.9599	12.2992	11.1769	12.6856	12.8257
TBC1D8	9.37449	8.14123	9.43773	8.06603	8.39852	8.91035	10.1138	10.6845	10.7982	11.2638	11.1126	10.2297	12.5889	11.0217
NLRC4	9.58892	5.03979	9.47476	6.32284	7.71989	7.68559	8.4888	11.6048	11.0575	10.9992	12.1919	9.83859	11.5891	11.2632
LRP1	7.42364	8.67105	7.63143	6.65675	7.37838	8.16256	7.04802	5.54261	4.59649	5.3103	4.81173	6.84437	4.93234	6.06333
CYB5A	9.49921	11.7776	10.3569	10.8128	10.068	10.9872	9.92621	9.42086	8.56989	7.90361	7.78377	8.87726	7.54891	8.69911
ALAS2	8.16734	12.808	10.0369	9.43907	9.77242	12.7139	10.9152	8.41407	4.74688	5.07758	5.41712	7.03543	7.83466	4.35699
RPS6KA2	6.90818	6.73384	8.54937	7.09765	7.99782	6.80229	8.68003	8.41944	9.58389	9.58996	10.4467	9.60977	10.4655	10.4698
ARL11	10.1336	6.20471	9.78766	7.90196	8.30408	7.74964	8.64881	10.4582	10.7765	11.6008	11.4136	10.6039	11.9896	11.3966
TSPAN2	10.8637	6.98555	11.1316	8.34662	8.58983	9.75678	10.5764	12.8303	11.5633	12.785	13.1414	11.8501	13.5764	13.1371
IPCEF1	9.79074	7.71524	9.18288	6.82407	8.55267	8.85082	9.09413	10.7095	10.282	10.5993	10.7386	10.4451	10.9505	10.8102
PRXL2B	7.80228	10.6204	9.20086	9.1169	9.46804	10.1865	9.40633	5.42203	8.05118	4.89818	7.02473	7.62655	7.05289	5.42362
ITGAM	12.3936	10.0308	13.5348	9.87692	11.0405	12.5212	13.1894	14.3211	14.6289	14.7895	15.3008	13.8614	15.529	15.6205
GRTP1	5.35046	10.2888	7.35273	7.72657	8.90081	8.50763	8.80674	2.99925	5.27202	1.83453	5.14599	3.57831	3.77023	6.25877
KANK2	8.27382	11.0439	9.43525	9.528	9.08528	10.7341	9.70476	7.02441	8.24094	7.44947	7.57381	7.91569	6.81468	7.85118
APOC1	8.84886	12.696	11.6356	9.54144	11.4645	12.3269	11.1238	9.89902	5.16288	5.31205	5.82007	8.37539	7.56561	6.4876
ADGRA3	8.0757	9.57753	7.9895	7.61274	8.17748	8.18455	7.96766	4.25777	7.16016	4.03843	4.40013	7.54211	4.40341	4.17507
NLE1	7.42575	9.128	6.36079	6.69462	7.69387	8.425	8.85345	5.7396	4.65266	5.74387	5.13576	6.06708	6.03022	5.09898
EPB42	8.78121	13.4274	11.0487	10.2133	10.1949	12.8307	10.984	9.61155	6.42437	3.73441	5.97635	5.06209	8.21429	3.63888
UROS	10.4271	13.2854	10.6269	10.5979	10.4872	11.8521	11.023	9.33212	9.29503	8.36491	8.99034	9.52154	8.82249	8.35527
ASPM	10.2405	11.7699	11.2627	9.98398	10.3071	11.5093	10.5032	8.69122	9.97519	7.82142	8.91214	9.41528	8.32062	8.42163
SPTA1	8.72834	13.3139	11.2371	10.3961	10.2581	13.1525	10.9163	9.00145	6.18137	4.99091	7.09363	7.72742	7.546	3.14363
EPCAM	9.37455	13.2737	10.9283	12.3747	11.7149	12.0806	10.8838	9.11342	8.2738	3.08849	7.7026	7.58366	7.32945	8.04974
REXO2	11.5696	14.2884	12.6418	13.1992	12.8148	13.5345	12.5494	11.916	11.0865	9.52964	9.59949	11.1238	9.84234	10.792
KIF21B	8.09912	6.24681	9.01899	8.56479	7.75957	8.14542	8.98527	9.3208	9.69301	11.0234	10.8029	10.0603	11.3639	10.7266
