# Supplementary material for: Identification of Key Genes and Pathways in Myeloma side population cells by Bioinformatics Analysis
Source: Int J Med Sci. 2020 Jul 25;17(14):2063–76. doi: 10.7150/ijms.48244 (PMC7484674; doi:10.7150/ijms.48244)
Supplement: Supplementary file 2 — Supplementary raw data and code. [file ijmsv17p2063s2.zip › Raw data and code/2.DAVID_GO_and_KEGG/GO/Down-regulated genes_GO_raw data.txt.txt]

Category	Term	Count	%	PValue	Genes	List Total	Pop Hits	Pop Total	Fold Enrichment	Bonferroni	Benjamini	FDR
REACTOME_PATHWAY	R-HSA-189451:R-HSA-189451	6	0.011669292257424586	1.8103966638483701E-6	ALAS2, FECH, HMBS, CPOX, UROS, PPOX	196	11	9075	25.255102040816325	6.352479487352625E-4	6.352479487352625E-4	0.0024770632193638065
GOTERM_BP_DIRECT	GO:0006782~protoporphyrinogen IX biosynthetic process	5	0.00972441021452049	1.811376892250356E-5	ALAS2, HMBS, CPOX, UROS, PPOX	336	9	16792	27.764550264550266	0.030868740927862293	0.030868740927862293	0.030613555123304437
GOTERM_CC_DIRECT	GO:0070062~extracellular exosome	84	0.16337009160394422	2.7739788785734706E-5	TUBB2A, GYPA, PRDX4, SELENBP1, PRDX2, CAD, IGHM, ALDH1L2, CXCL12, LSR, AKR1C3, EPCAM, PRKAR2B, IGLV6-57, RRAS, TUBB6, IGLL1, SLC4A1, GOLM1, AHNAK, SMIM1, CDK1, ACAA2, MINPP1, NUDT1, PEPD, KRT13, MPP6, GSTT1, PRKCH, CYB5A, ARHGEF12, JUP, SERPINF1, CLIC3, CD320, NME1, IGHD, PKLR, CTSE, HSPB1, CA2, CA1, HLA-DRA, TF, MOB1B, KRT6A, FUT8, EPDR1, PRTN3, HBM, JCHAIN, APOC1, CDH1, UBAC1, ITM2A, TIMP1, ALD…	351	2811	18224	1.5515116134112934	0.008837572573311636	0.008837572573311636	0.03742689325699766
GOTERM_BP_DIRECT	GO:0006783~heme biosynthetic process	6	0.011669292257424586	4.798355263101744E-5	ALAS2, FECH, HMBS, CPOX, UROS, PPOX	336	21	16792	14.278911564625849	0.0797054732621798	0.04068017494798948	0.0810763520215696
GOTERM_CC_DIRECT	GO:0005833~hemoglobin complex	5	0.00972441021452049	5.860040751889995E-5	HBM, AHSP, HBZ, HBQ1, HBD	351	12	18224	21.63342830009497	0.01857794233806409	0.009332519125647365	0.07904921121418829
GOTERM_BP_DIRECT	GO:0030218~erythrocyte differentiation	7	0.013614174300328685	1.3055264025345855E-4	GATA1, TAL1, ALAS2, AHSP, KIT, TRIM10, KLF1	336	40	16792	8.745833333333332	0.20228299371033798	0.07256613446286342	0.22044607580994358
KEGG_PATHWAY	hsa00860:Porphyrin and chlorophyll metabolism	7	0.013614174300328685	1.6265094091123046E-4	ALAS2, FECH, HMBS, CPOX, BLVRB, UROS, PPOX	138	42	6879	8.307971014492754	0.03562408774665948	0.03562408774665948	0.20729774534765655
GOTERM_CC_DIRECT	GO:0014731~spectrin-associated cytoskeleton	4	0.007779528171616391	3.6611764670341007E-4	DMTN, ANK1, SPTA1, SPTB	351	8	18224	25.96011396011396	0.11057411631938097	0.03830670531161451	0.4929279909693052
GOTERM_BP_DIRECT	GO:0006779~porphyrin-containing compound biosynthetic process	4	0.007779528171616391	4.090816330367065E-4	CPOX, UROS, PPOX, SPTA1	336	8	16792	24.988095238095237	0.507502150957096	0.16227575546259898	0.6892318816222098
GOTERM_BP_DIRECT	GO:0008283~cell proliferation	19	0.03695275881517786	4.202173452490133E-4	BCAT1, CDK1, CRIP1, LIPA, DLGAP5, BYSL, E2F8, CDC25C, ISG20, ZFP36L1, LRP1, GFI1B, SERPINF1, PLK1, GAB1, ALKBH3, MPL, BIN1, MYH10	336	366	16792	2.594392401769451	0.5169084504504913	0.13541860010691964	0.7079309970505654
REACTOME_PATHWAY	R-HSA-1247673:R-HSA-1247673	4	0.007779528171616391	7.459123828859853E-4	SLC4A1, CA2, CA1, RHAG	196	9	9075	20.578231292517003	0.23042198020354698	0.1227440397486872	1.0157878821931088
GOTERM_CC_DIRECT	GO:0015629~actin cytoskeleton	13	0.02528346655775327	0.0010808518426387386	NDC1, JUP, MTSS1, DMTN, SNCA, FHL2, CDH1, SPTA1, NFATC2, BIN1, AHNAK, MYH10, SPTB	351	218	18224	3.0961603805640503	0.2925297097698838	0.082878126281694	1.448744501051935
GOTERM_MF_DIRECT	GO:0034987~immunoglobulin receptor binding	5	0.00972441021452049	0.0015089362014534125	IGHD, JCHAIN, IGLL1, IGKC, IGHM	330	26	16881	9.837412587412587	0.6079033804696297	0.6079033804696297	2.2153667565488533
KEGG_PATHWAY	hsa04640:Hematopoietic cell lineage	8	0.015559056343232782	0.0016541698043026634	CD19, CD36, CD3D, TFRC, GYPA, KIT, HLA-DRA, FLT3LG	138	87	6879	4.583708145927036	0.3087026975629943	0.1685570961052072	2.089847889158869
GOTERM_BP_DIRECT	GO:0007077~mitotic nuclear envelope disassembly	6	0.011669292257424586	0.0017595879171064123	NDC1, CDK1, CCNB2, AAAS, PLK1, NUP210	336	44	16792	6.8149350649350655	0.9525713854361609	0.39835533070117946	2.933004077228718
GOTERM_CC_DIRECT	GO:0005739~mitochondrion	42	0.08168504580197211	0.0018404134450796523	ACOX2, BCAT1, ALDH18A1, SNCA, PRDX4, UROS, RBFA, ALDH1L2, KANK2, CMPK2, ALAS2, AGPAT5, MYOM2, NT5M, PARS2, ATIC, CPOX, REXO2, IDH2, FEN1, CDK1, ACAA2, ECI2, NUDT1, FECH, ALDH5A1, LIG1, PIF1, MCUB, MACROD1, PNPLA4, CAPRIN2, NME4, IFI27, ENDOG, TMLHE, PON2, TXNRD2, ALKBH3, PCCB, MECR, MYH10	351	1331	18224	1.6383542995113245	0.4453815658636062	0.1112106130002608	2.455186609612503
GOTERM_BP_DIRECT	GO:0055114~oxidation-reduction process	24	0.046677169029698345	0.001848088742475772	ALDH18A1, FAXDC2, DHRS11, SNCA, PRDX4, PRDX2, PPOX, CYB5A, GMPR, ALDH1L2, HPDL, AKR1C3, ALDH1A1, AKR1C2, PIR, CPOX, ALDH1A3, TMLHE, BLVRB, TXNRD2, ABCC4, RFESD, MECR, HSD17B8	336	592	16792	2.026061776061776	0.9593192925243796	0.3670910838506203	3.078364147376089
GOTERM_BP_DIRECT	GO:0006910~phagocytosis, recognition	5	0.00972441021452049	0.0021819775282248353	CD36, IGHD, IGLL1, IGKC, IGHM	336	28	16792	8.924319727891156	0.9772030784817147	0.37664632313865176	3.62492515245989
KEGG_PATHWAY	hsa01100:Metabolic pathways	39	0.07585039967325982	0.002244470605338355	ACOX2, BCAT1, ALDH18A1, FUT8, UROS, PPOX, CAD, ACSBG1, CMPK2, ALDH1A1, AKR1C3, ALAS2, ST6GALNAC4, AGPAT5, NT5M, ATIC, ALDH1A3, CPOX, PAFAH1B3, IDH2, ENO2, FUT1, GAD1, HSD17B8, ACAA2, MINPP1, FECH, ALDH5A1, FAXDC2, AK1, HMBS, ST6GALNAC1, NME4, NME1, PKLR, PCCB, PAICS, MECR, SLC27A5	138	1219	6879	1.5948032956450402	0.39412372757185266	0.15382280833119855	2.825825023919215
GOTERM_MF_DIRECT	GO:0005344~oxygen transporter activity	4	0.007779528171616391	0.002276260130534095	HBM, HBZ, HBQ1, HBD	330	14	16881	14.615584415584415	0.7565612587799688	0.5066048832628851	3.3242870717707484
REACTOME_PATHWAY	R-HSA-1237044:R-HSA-1237044	4	0.007779528171616391	0.002383359961656982	SLC4A1, CA2, CA1, RHAG	196	13	9075	14.246467817896388	0.5672338838636769	0.2436007608899916	3.2122221973648557
GOTERM_BP_DIRECT	GO:0009142~nucleoside triphosphate biosynthetic process	4	0.007779528171616391	0.0024326090771738373	NME4, NME1, AK1, CMPK2	336	14	16792	14.27891156462585	0.9852420934904982	0.37402310136162165	4.033291014488293
GOTERM_CC_DIRECT	GO:0009897~external side of plasma membrane	12	0.023338584514849173	0.002831894596085697	ADGRA3, CD19, CD36, TFRC, TFR2, IGHD, IGLL1, KIT, IGKC, IGHM, CXCL12, ENG	351	213	18224	2.9250832631114325	0.5964649131131511	0.14036606711035882	3.7546123380669427
GOTERM_BP_DIRECT	GO:0015671~oxygen transport	4	0.007779528171616391	0.002996146600032845	HBM, HBZ, HBQ1, HBD	336	15	16792	13.326984126984126	0.9944508738873641	0.4051294630564771	4.945551706066276
KEGG_PATHWAY	hsa01130:Biosynthesis of antibiotics	12	0.023338584514849173	0.0032413571691775156	NME4, BCAT1, ACAA2, ATIC, FAXDC2, NME1, AK1, PKLR, ENO2, IDH2, PAICS, PCCB	138	212	6879	2.8215750615258406	0.515189239878943	0.16556394236086824	4.057160840646878
GOTERM_BP_DIRECT	GO:0035162~embryonic hemopoiesis	4	0.007779528171616391	0.0036335146929475036	GATA1, TAL1, KIT, FLT3LG	336	16	16792	12.494047619047619	0.9981656560665437	0.436069577338124	5.96749587619263
GOTERM_BP_DIRECT	GO:0010961~cellular magnesium ion homeostasis	3	0.005834646128712293	0.0038132822223765866	KEL, SLC41A1, XK	336	5	16792	29.985714285714284	0.9986577513219139	0.42369452065941204	6.25385741541028
GOTERM_MF_DIRECT	GO:0004029~aldehyde dehydrogenase (NAD) activity	4	0.007779528171616391	0.004072265458200008	ALDH1A1, ALDH5A1, ALDH1A3, ALDH1L2	330	17	16881	12.036363636363637	0.920337747138608	0.5697202958047847	5.874151378923143
GOTERM_BP_DIRECT	GO:0050853~B cell receptor signaling pathway	6	0.011669292257424586	0.004358444943583075	CD19, IGHD, IGLL1, NFATC2, IGKC, IGHM	336	54	16792	5.552910052910053	0.9994796230995401	0.44100351414707084	7.117268265956134
GOTERM_MF_DIRECT	GO:0051015~actin filament binding	9	0.017503938386136883	0.004359201127382802	MYL4, TMEM201, MYO1D, CYFIP1, SPTA1, BIN1, ADD2, MYH10, SPTB	330	132	16881	3.487809917355372	0.9333708221374721	0.49193870174813537	6.275667276181052
REACTOME_PATHWAY	R-HSA-157881:R-HSA-157881	3	0.005834646128712293	0.004401638043304982	CDK1, CCNB2, CDC25C	196	5	9075	27.78061224489796	0.7874090057810094	0.32097429401450084	5.857326208981517
REACTOME_PATHWAY	R-HSA-156711:R-HSA-156711	4	0.007779528171616391	0.004450392331366665	CCNB2, PLK1, CDC25C, MYBL2	196	16	9075	11.575255102040815	0.7910319704404636	0.2688340311749893	5.920385437421228
GOTERM_BP_DIRECT	GO:0006165~nucleoside diphosphate phosphorylation	4	0.007779528171616391	0.005140710301294718	NME4, NME1, AK1, CMPK2	336	18	16792	11.105820105820106	0.9998665149012564	0.47125630815944664	8.343132668703424
GOTERM_MF_DIRECT	GO:0004064~arylesterase activity	3	0.005834646128712293	0.0053933940869145955	PON2, CA2, CA1	330	6	16881	25.577272727272724	0.9650191456529025	0.4885936898160165	7.709622984216525
GOTERM_MF_DIRECT	GO:0016620~oxidoreductase activity, acting on the aldehyde or oxo group of donors, NAD or NADP as acceptor	4	0.007779528171616391	0.005638365155055133	ALDH1A1, ALDH5A1, ALDH1A3, ALDH1L2	330	19	16881	10.769377990430623	0.9699736172455302	0.44249277147796906	8.046276038907463
GOTERM_MF_DIRECT	GO:0005200~structural constituent of cytoskeleton	8	0.015559056343232782	0.005758951194153418	KRT6A, ANK1, TUBB2A, EPB42, TUBB6, NDC80, SPTA1, SPTB	330	110	16881	3.720330578512397	0.9721485624277358	0.4004362409790586	8.211571220566405
GOTERM_MF_DIRECT	GO:0016491~oxidoreductase activity	11	0.021393702471945077	0.00597360484099642	AKR1C3, ALDH1A1, AKR1C2, ALDH1A3, DHRS11, SNCA, PRDX4, TXNRD2, PPOX, MECR, RFESD	330	200	16881	2.8135	0.9756382568098072	0.3714518606779872	8.505125560254712
GOTERM_BP_DIRECT	GO:0030097~hemopoiesis	6	0.011669292257424586	0.006365358640080722	TAL1, GFI1B, AHSP, KIT, SPTA1, ADD2	336	59	16792	5.082324455205811	0.9999841707882826	0.5214096334651908	10.231717428551967
REACTOME_PATHWAY	R-HSA-3301854:R-HSA-3301854	5	0.00972441021452049	0.006428822489407843	NDC1, CDK1, CCNB2, AAAS, NUP210	196	35	9075	6.614431486880466	0.896045430205605	0.3142898191110901	8.446520921371615
REACTOME_PATHWAY	R-HSA-176417:R-HSA-176417	3	0.005834646128712293	0.006509309494151108	CDK1, PLK1, CDC20	196	6	9075	23.15051020408163	0.8989597361914616	0.2792495462121809	8.547946358463498
GOTERM_MF_DIRECT	GO:0030506~ankyrin binding	4	0.007779528171616391	0.0065387511416295264	CDH1, SLC4A1, RHAG, SPTB	330	20	16881	10.23090909090909	0.9828770892493466	0.36359901425606544	9.273822122975151
GOTERM_MF_DIRECT	GO:0004550~nucleoside diphosphate kinase activity	4	0.007779528171616391	0.0065387511416295264	NME4, NME1, AK1, CMPK2	330	20	16881	10.23090909090909	0.9828770892493466	0.36359901425606544	9.273822122975151
GOTERM_BP_DIRECT	GO:0008360~regulation of cell shape	9	0.017503938386136883	0.0070867726299087275	DMTN, PTK2, EPB42, PLEKHO1, CYFIP1, KIT, SPTA1, FGD6, MYH10	336	140	16792	3.2127551020408163	0.9999954974980347	0.5367228615093136	11.327041971844265
GOTERM_MF_DIRECT	GO:0001758~retinal dehydrogenase activity	3	0.005834646128712293	0.007453853755979293	AKR1C3, ALDH1A1, ALDH1A3	330	7	16881	21.923376623376623	0.9903297293200122	0.3711546367010514	10.505759680512472
GOTERM_CC_DIRECT	GO:0016020~membrane	59	0.11474804053134179	0.007460146932763396	KIFC1, SNCA, GYPA, SELENBP1, CAD, CD52, FLT3LG, HMCN2, IGLL1, RRAS, AHNAK, CDK1, BYSL, MPP6, CYB5A, GZMH, ARHGEF12, PNPLA4, HLTF, ERGIC1, CTSW, CD36, AAAS, CD320, NME1, SEMA4C, AVEN, BIN1, BTN3A3, KCNH2, FKBP11, CR1L, KRT6A, FUT8, B9D1, SLC37A4, CDH1, KIT, FKBP1B, NDC1, ATIC, NUP210, PAFAH1B3, FUT1, HLA-DPB1, FEN1, ECI2, ABHD15, OSBPL3, RHD, TSPAN13, NDC80, ITPR3, RHAG, APOL3, CCNB2, TFRC, ABCC4,…	351	2200	18224	1.3924061124061125	0.9089363130785816	0.289874623049039	9.611047192106504
GOTERM_CC_DIRECT	GO:0030018~Z disc	8	0.015559056343232782	0.007771891359540094	JUP, ANK1, FHL2, HSPB1, SLC4A1, BIN1, FKBP1B, PARVB	351	118	18224	3.5200154522188423	0.9176453180431787	0.2680843443645453	9.99340504503018
GOTERM_MF_DIRECT	GO:0008198~ferrous iron binding	4	0.007779528171616391	0.00858322856792152	TF, FECH, SNCA, ALKBH3	330	22	16881	9.300826446280992	0.9952260035999202	0.3848383110266397	12.004649326608652
REACTOME_PATHWAY	R-HSA-2980767:R-HSA-2980767	3	0.005834646128712293	0.008984690479466468	CDK1, CCNB2, PLK1	196	7	9075	19.8432944606414	0.9579072167020194	0.32698312232705584	11.616902033975796
GOTERM_CC_DIRECT	GO:0072562~blood microparticle	9	0.017503938386136883	0.009190301720513529	TF, TFRC, IGHD, JCHAIN, IGLL1, SLC4A1, IGKC, IGHM, HBD	351	152	18224	3.0742240215924426	0.9478949698272829	0.2798365561486381	11.714266997904964
OMIM_DISEASE	611162~Malaria, resistance to	3	0.005834646128712293	0.009492569329510423	GYPB, GYPA, SLC4A1	106	7	4740	19.164420485175203	0.8287299147457172	0.8287299147457172	11.132212216609505
GOTERM_CC_DIRECT	GO:1990712~HFE-transferrin receptor complex	3	0.005834646128712293	0.009539621055127836	TF, TFRC, TFR2	351	8	18224	19.470085470085472	0.9534548610357899	0.26415315333931577	12.133371655373203
GOTERM_BP_DIRECT	GO:1901380~negative regulation of potassium ion transmembrane transport	3	0.005834646128712293	0.010261941439986244	KEL, NEDD4L, KCNH2	336	8	16792	18.741071428571427	0.9999999823969314	0.6501691220777941	16.000154376644794
GOTERM_MF_DIRECT	GO:0005524~ATP binding	43	0.0836299278448762	0.010267326149472612	KIFC1, FGFR3, ALDH18A1, CAD, CHEK2, KIT, ACSBG1, CMPK2, PTK2, PARS2, NUBP2, ATP8B2, TOP2A, RHOBTB3, CDK1, ACAA2, EPB42, LIG1, AK1, PIF1, MYO1D, PRKCH, CDK6, PBK, HLTF, CDK4, RAD54L, RPS6KL1, P2RX5, NME4, PLK1, NME1, PKLR, SMARCAL1, CDC42BPA, ABCC4, KIF26A, PCCB, PAICS, SLC27A5, UBE2T, CLCN4, MYH10	330	1495	16881	1.4713347522043174	0.9983361934728756	0.4132876428187212	14.196328233907973
GOTERM_BP_DIRECT	GO:0006955~immune response	17	0.03306299472936967	0.010714994405996443	CRIP1, IL27RA, IGLV1-44, VPREB3, JCHAIN, GZMH, CCL5, CXCL12, CTSW, CD36, IGHD, IGLV6-57, IGLL1, HLA-DPA1, HLA-DPB1, IGKC, HLA-DRA	336	421	16792	2.0180409455943895	0.9999999920312637	0.6451235401227157	16.647736197074515
GOTERM_CC_DIRECT	GO:0005829~cytosol	82	0.159480327518136	0.010779185903062906	DMTN, CEP72, SNCA, PRDX4, DPH2, SELENBP1, PRDX2, CAD, AKR1C3, PRKAR2B, CDCA8, ANK1, PRMT7, GAB1, PRMT6, DEPDC1B, TUBG2, AHNAK, PPP1R14A, CDK1, NUDT1, CHAC2, BYSL, HMBS, GSTT1, PRKCH, CDK6, GMPR, PNPLA4, ARHGEF12, CDK4, JUP, NME1, PKLR, HSPB1, CA3, CA2, CA1, KIF26A, PCCB, PARVB, ADD2, SPTB, BCAT1, MOB1B, MYL4, PRTN3, B9D1, UROS, FKBP1B, CMPK2, ACSBG1, ALDH1A1, ZFP36L1, PTK2, ATIC, ALDH1A3, ENO2, I…	351	3315	18224	1.2843012637884432	0.9688226904916114	0.2704144237610602	13.605750277715645
GOTERM_CC_DIRECT	GO:0005759~mitochondrial matrix	14	0.02722834860065737	0.010941209251922284	FECH, NUDT1, ALDH5A1, ALDH1L2, NME4, ALAS2, PARS2, NT5M, REXO2, TMLHE, IDH2, TXNRD2, PCCB, HSD17B8	351	327	18224	2.2228843757895747	0.9704148116320603	0.25425641148461553	13.796507396639978
REACTOME_PATHWAY	R-HSA-69273:R-HSA-69273	4	0.007779528171616391	0.011135292261137237	CDK1, CCNB2, PLK1, CDC25C	196	22	9075	8.418367346938775	0.9803644104247082	0.353842757949825	14.205413967292346
REACTOME_PATHWAY	R-HSA-202430:R-HSA-202430	4	0.007779528171616391	0.011135292261137237	CD3D, HLA-DPA1, HLA-DPB1, HLA-DRA	196	22	9075	8.418367346938775	0.9803644104247082	0.353842757949825	14.205413967292346
GOTERM_BP_DIRECT	GO:0015701~bicarbonate transport	5	0.00972441021452049	0.011277111764204135	CA3, SLC4A1, CA2, CA1, RHAG	336	44	16792	5.679112554112554	0.999999997020718	0.6441483098471104	17.44468307401158
GOTERM_BP_DIRECT	GO:0008584~male gonad development	7	0.013614174300328685	0.011308880680476661	AKR1C3, GATA1, NUDT1, YBX3, PRDX4, KIT, ASPM	336	94	16792	3.721631205673759	0.9999999971819018	0.6263217625121388	17.489509013467742
KEGG_PATHWAY	hsa04110:Cell cycle	8	0.015559056343232782	0.011624562376312481	CDK1, CCNB2, PLK1, CDK6, CDC20, CHEK2, CDC25C, CDK4	138	124	6879	3.2159887798036464	0.9262786068066707	0.4063660821836832	13.857286699111427
GOTERM_BP_DIRECT	GO:0035690~cellular response to drug	6	0.011669292257424586	0.01216998454314917	TFRC, NME1, CAD, CHEK2, KCNH2, PPP1R14A	336	69	16792	4.345755693581781	0.9999999993763805	0.6355291156111385	18.69584001170155
GOTERM_BP_DIRECT	GO:0031100~organ regeneration	5	0.00972441021452049	0.014145631991151682	CDK1, ATIC, CAD, CDK4, CXCL12	336	47	16792	5.3166160081053695	0.9999999999805063	0.6740303991149108	21.401134961166978
REACTOME_PATHWAY	R-HSA-193368:R-HSA-193368	4	0.007779528171616391	0.014183202094061875	AKR1C3, ACOX2, AKR1C2, SLC27A5	196	24	9075	7.716836734693876	0.9933553648173437	0.39431458746689163	17.753744150809514
GOTERM_BP_DIRECT	GO:0050871~positive regulation of B cell activation	4	0.007779528171616391	0.014566244511748722	IGHD, IGLL1, IGKC, IGHM	336	26	16792	7.688644688644688	0.999999999990687	0.6685674219659541	21.9660465349777
REACTOME_PATHWAY	R-HSA-983695:R-HSA-983695	7	0.013614174300328685	0.014819934845925455	CD19, IGLV1-44, IGHD, IGLV6-57, IGKC, ITPR3, IGHM	196	93	9075	3.485023041474654	0.9947035970961926	0.3790034560644331	18.477625680364028
REACTOME_PATHWAY	R-HSA-2500257:R-HSA-2500257	8	0.015559056343232782	0.015322362960667293	CDK1, CDCA8, CCNB2, TUBB2A, PLK1, TUBB6, NDC80, CDC20	196	121	9075	3.0612244897959178	0.995571871121457	0.363421908720614	19.044647140751515
GOTERM_MF_DIRECT	GO:0003823~antigen binding	7	0.013614174300328685	0.015451922245895146	IGLV1-44, IGHD, IGLV6-57, JCHAIN, IGLL1, IGKC, IGHM	330	103	16881	3.4765225066195944	0.9999358944356307	0.5241681399399576	20.628172163092685
REACTOME_PATHWAY	R-HSA-4615885:R-HSA-4615885	5	0.00972441021452049	0.015499076790200109	NDC1, CDCA8, AAAS, NUP210, TOP2A	196	45	9075	5.144557823129252	0.9958422264347939	0.34410329562583997	19.24320916559772
REACTOME_PATHWAY	R-HSA-202427:R-HSA-202427	4	0.007779528171616391	0.01586698176703115	CD3D, HLA-DPA1, HLA-DPB1, HLA-DRA	196	25	9075	7.408163265306122	0.9963534278410029	0.33034839336834465	19.65515303522335
KEGG_PATHWAY	hsa05144:Malaria	5	0.00972441021452049	0.015962483918651627	GYPB, CD36, LRP1, GYPA, ACKR1	138	49	6879	5.086512866015972	0.9723561006135164	0.4501217389103678	18.55794162890334
GOTERM_BP_DIRECT	GO:0055015~ventricular cardiac muscle cell development	3	0.005834646128712293	0.016063757079906475	CDK1, FHL2, MYH10	336	10	16792	14.992857142857142	0.9999999999993304	0.6890132818129882	23.94645253781945
GOTERM_BP_DIRECT	GO:0006163~purine nucleotide metabolic process	3	0.005834646128712293	0.016063757079906475	NME4, NME1, GMPR	336	10	16792	14.992857142857142	0.9999999999993304	0.6890132818129882	23.94645253781945
REACTOME_PATHWAY	R-HSA-389948:R-HSA-389948	4	0.007779528171616391	0.017658348611286855	CD3D, HLA-DPA1, HLA-DPB1, HLA-DRA	196	26	9075	7.123233908948194	0.9980762082517457	0.340911292821505	21.633264516778016
GOTERM_CC_DIRECT	GO:0005813~centrosome	16	0.031118112686465565	0.018298568723426292	CEP85, CDK1, CEP72, RITA1, B9D1, LRRC45, CDK6, CDC20, CAPRIN2, PRKAR2B, POC1A, AAAS, CCNB2, PLK1, NME1, IFT74	351	426	18224	1.9500555087409548	0.9972872127437766	0.3652971604485997	22.058893682209902
GOTERM_MF_DIRECT	GO:0000287~magnesium ion binding	10	0.01944882042904098	0.01882393804618005	NME1, PIF1, PKLR, SNCA, CDC42BPA, ENO2, IDH2, ATP8B2, TOP2A, FEN1	330	204	16881	2.507575757575758	0.9999923597897212	0.5689699763400344	24.56694443042998
GOTERM_CC_DIRECT	GO:0005925~focal adhesion	15	0.02917323064356147	0.019375385018723986	FGFR3, FHL2, CD99, CDH1, JUP, TNS3, PTK2, LRP1, REXO2, HSPB1, RRAS, CYFIP1, ENG, PARVB, AHNAK	351	391	18224	1.9918246005202527	0.9980906175210419	0.36059199857396085	23.20469931682324
GOTERM_BP_DIRECT	GO:0014075~response to amine	3	0.005834646128712293	0.019377304537464952	CDK1, NME1, CAD	336	11	16792	13.629870129870131	0.999999999999998	0.7420150645530457	28.161695784540086
GOTERM_BP_DIRECT	GO:0043249~erythrocyte maturation	3	0.005834646128712293	0.019377304537464952	TAL1, EPB42, HBZ	336	11	16792	13.629870129870131	0.999999999999998	0.7420150645530457	28.161695784540086
GOTERM_BP_DIRECT	GO:0014066~regulation of phosphatidylinositol 3-kinase signaling	6	0.011669292257424586	0.019800707789356407	PPP1R16B, CD19, FGFR3, GAB1, KIT, PIK3R2	336	78	16792	3.844322344322344	0.9999999999999991	0.7359182129665687	28.68419472500997
GOTERM_BP_DIRECT	GO:0006730~one-carbon metabolic process	4	0.007779528171616391	0.02145766727359812	CA3, CA2, CA1, ALDH1L2	336	30	16792	6.663492063492063	1.0	0.7510862603673645	30.694782286744804
GOTERM_BP_DIRECT	GO:0042572~retinol metabolic process	4	0.007779528171616391	0.02145766727359812	AKR1C3, ALDH1A1, ALDH1A3, PNPLA4	336	30	16792	6.663492063492063	1.0	0.7510862603673645	30.694782286744804
GOTERM_BP_DIRECT	GO:0097067~cellular response to thyroid hormone stimulus	3	0.005834646128712293	0.022949877771444534	GATA1, GAS2L1, KIT	336	12	16792	12.494047619047619	1.0	0.761962788255376	32.45970542023247
GOTERM_BP_DIRECT	GO:0006228~UTP biosynthetic process	3	0.005834646128712293	0.022949877771444534	NME4, NME1, CAD	336	12	16792	12.494047619047619	1.0	0.761962788255376	32.45970542023247
GOTERM_CC_DIRECT	GO:0016323~basolateral plasma membrane	9	0.017503938386136883	0.023239353609626066	EPCAM, ANK1, TFRC, MYO1D, SLC41A1, ABCC4, SLC4A1, CA2, AQP3	351	180	18224	2.596011396011396	0.9994602294923232	0.39445380886908266	27.18907858388845
REACTOME_PATHWAY	R-HSA-380320:R-HSA-380320	4	0.007779528171616391	0.02590716323141814	CDK1, TUBB2A, TUBB6, TUBG2	196	30	9075	6.173469387755102	0.9999002936695903	0.43776203125340163	30.173021453244075
REACTOME_PATHWAY	R-HSA-1475029:R-HSA-1475029	3	0.005834646128712293	0.026314324787245165	CA3, CA2, CA1	196	12	9075	11.575255102040815	0.999913902202413	0.42339037858030026	30.57131861216673
GOTERM_BP_DIRECT	GO:0046685~response to arsenic-containing substance	3	0.005834646128712293	0.026769887220003778	FECH, SERPINF1, CPOX	336	13	16792	11.532967032967031	1.0	0.802034492792256	36.78712542553792
GOTERM_BP_DIRECT	GO:0010288~response to lead ion	3	0.005834646128712293	0.026769887220003778	FECH, CPOX, CDK4	336	13	16792	11.532967032967031	1.0	0.802034492792256	36.78712542553792
GOTERM_BP_DIRECT	GO:0051693~actin filament capping	3	0.005834646128712293	0.026769887220003778	DMTN, SPTA1, SPTB	336	13	16792	11.532967032967031	1.0	0.802034492792256	36.78712542553792
GOTERM_MF_DIRECT	GO:0004693~cyclin-dependent protein serine/threonine kinase activity	4	0.007779528171616391	0.028112574599515036	CDK1, CCNB2, CDK6, CDK4	330	34	16881	6.0181818181818185	0.9999999790155721	0.6923007232073408	34.4946927308287
GOTERM_MF_DIRECT	GO:0004089~carbonate dehydratase activity	3	0.005834646128712293	0.029525358152608275	CA3, CA2, CA1	330	14	16881	10.961688311688311	0.999999991484719	0.6869328954108211	35.89323825636318
GOTERM_BP_DIRECT	GO:0042102~positive regulation of T cell proliferation	5	0.00972441021452049	0.03167059873855592	TFRC, HLA-DPA1, SPTA1, HLA-DPB1, CCL5	336	60	16792	4.1646825396825395	1.0	0.8438528951329167	41.95741354991526
GOTERM_BP_DIRECT	GO:0006911~phagocytosis, engulfment	4	0.007779528171616391	0.03217165172829141	IGHD, IGLL1, IGKC, IGHM	336	35	16792	5.7115646258503405	1.0	0.8389363421424503	42.46299230832674
GOTERM_MF_DIRECT	GO:0046934~phosphatidylinositol-4,5-bisphosphate 3-kinase activity	5	0.00972441021452049	0.032667095814311556	CD19, FGFR3, GAB1, KIT, PIK3R2	330	62	16881	4.125366568914957	0.9999999988594991	0.7021848392490115	38.9041078978731
REACTOME_PATHWAY	R-HSA-2029485:R-HSA-2029485	6	0.011669292257424586	0.03282166860927192	PLPP4, IGLV1-44, IGLV6-57, IGKC, ITPR3, PIK3R2	196	83	9075	3.3470617162527665	0.9999918190850745	0.4783515971533401	36.657942541264845
GOTERM_MF_DIRECT	GO:0032395~MHC class II receptor activity	3	0.005834646128712293	0.03363625363421919	HLA-DPA1, HLA-DPB1, HLA-DRA	330	15	16881	10.23090909090909	0.9999999993873818	0.692264772497954	39.80593964494636
GOTERM_BP_DIRECT	GO:0048821~erythrocyte development	3	0.005834646128712293	0.03510763157457008	GATA1, DMTN, RHAG	336	15	16792	9.995238095238095	1.0	0.8553215145639992	45.343209349341286
REACTOME_PATHWAY	R-HSA-162658:R-HSA-162658	3	0.005834646128712293	0.035278693630007615	CDK1, CCNB2, PLK1	196	14	9075	9.9216472303207	0.9999966499101322	0.48495511710146044	38.82454969553039
REACTOME_PATHWAY	R-HSA-193775:R-HSA-193775	3	0.005834646128712293	0.035278693630007615	AKR1C3, AKR1C2, SLC27A5	196	14	9075	9.9216472303207	0.9999966499101322	0.48495511710146044	38.82454969553039
GOTERM_CC_DIRECT	GO:0043235~receptor complex	7	0.013614174300328685	0.035973500797489955	LRP1, ITPR3, TLR7, FCRL5, ENG, CR1L, CAPRIN2	351	127	18224	2.8617448459968147	0.9999919002608786	0.5194047883489765	39.0057238761184
GOTERM_CC_DIRECT	GO:0030666~endocytic vesicle membrane	5	0.00972441021452049	0.03802645618697406	CD36, LRP1, HLA-DPA1, HLA-DPB1, HLA-DRA	351	66	18224	3.933350600017267	0.9999959054984804	0.5179737947415612	40.735406570069955
GOTERM_CC_DIRECT	GO:0071757~hexameric IgM immunoglobulin complex	2	0.0038897640858081956	0.038043071358043974	JCHAIN, IGHM	351	2	18224	51.92022792022792	0.999995928066675	0.4981840269492338	40.74921823477031
GOTERM_CC_DIRECT	GO:0071756~pentameric IgM immunoglobulin complex	2	0.0038897640858081956	0.038043071358043974	JCHAIN, IGHM	351	2	18224	51.92022792022792	0.999995928066675	0.4981840269492338	40.74921823477031
GOTERM_BP_DIRECT	GO:0051726~regulation of cell cycle	7	0.013614174300328685	0.03804713204830966	ADARB1, CCNB2, PLK1, CCNF, GAS2L1, CDC25C, MYBL2	336	124	16792	2.8212365591397845	1.0	0.8692806409395624	48.0905834235276
GOTERM_MF_DIRECT	GO:0004998~transferrin receptor activity	2	0.0038897640858081956	0.03860003015285204	TFRC, TFR2	330	2	16881	51.154545454545456	0.9999999999748496	0.723220496712851	44.233465843620564
GOTERM_BP_DIRECT	GO:1905065~positive regulation of vascular smooth muscle cell differentiation	2	0.0038897640858081956	0.03950311524128285	KIT, ENG	336	2	16792	49.976190476190474	1.0	0.8715191308328232	49.402774935017725
GOTERM_BP_DIRECT	GO:0097460~ferrous iron import into cell	2	0.0038897640858081956	0.03950311524128285	TF, TFR2	336	2	16792	49.976190476190474	1.0	0.8715191308328232	49.402774935017725
GOTERM_BP_DIRECT	GO:0017085~response to insecticide	2	0.0038897640858081956	0.03950311524128285	FECH, CPOX	336	2	16792	49.976190476190474	1.0	0.8715191308328232	49.402774935017725
GOTERM_BP_DIRECT	GO:0030221~basophil differentiation	2	0.0038897640858081956	0.03950311524128285	GATA1, TAL1	336	2	16792	49.976190476190474	1.0	0.8715191308328232	49.402774935017725
REACTOME_PATHWAY	R-HSA-202433:R-HSA-202433	4	0.007779528171616391	0.04151444408722971	CD3D, HLA-DPA1, HLA-DPB1, HLA-DRA	196	36	9075	5.144557823129251	0.9999996560177963	0.5248543050215724	44.018706829773315
REACTOME_PATHWAY	R-HSA-2219530:R-HSA-2219530	5	0.00972441021452049	0.041749415539467316	CD19, FGFR3, GAB1, KIT, PIK3R2	196	61	9075	3.795165607226497	0.9999996843821352	0.5097289316755705	44.20619150456076
REACTOME_PATHWAY	R-HSA-5690714:R-HSA-5690714	5	0.00972441021452049	0.041749415539467316	IGLV1-44, IGHD, IGLV6-57, IGKC, IGHM	196	61	9075	3.795165607226497	0.9999996843821352	0.5097289316755705	44.20619150456076
GOTERM_BP_DIRECT	GO:0038096~Fc-gamma receptor signaling pathway involved in phagocytosis	7	0.013614174300328685	0.04196029845466759	PLPP4, PTK2, IGLV1-44, IGLV6-57, CYFIP1, IGKC, PIK3R2	336	127	16792	2.754593175853018	1.0	0.8799723133906856	51.54677019593732
GOTERM_BP_DIRECT	GO:0042493~response to drug	12	0.023338584514849173	0.04213443291772576	SREBF1, CDK1, FECH, SNCA, ABCC4, CDH1, TIMP4, PPOX, NFATC2, CDK4, GAD1, RAD54L	336	304	16792	1.9727443609022555	1.0	0.8737995192590085	51.69541984353706
GOTERM_BP_DIRECT	GO:0007010~cytoskeleton organization	8	0.015559056343232782	0.04281982103575621	DMTN, ANK1, TUBB2A, EPB42, KRT13, TUBB6, FGD6, SPTB	336	161	16792	2.483288967761017	1.0	0.8709335931823816	52.276342869850865
GOTERM_CC_DIRECT	GO:0005623~cell	6	0.011669292257424586	0.04362780077267678	KEL, PRDX4, SLC41A1, TXNRD2, PRDX2, PDIA4	351	100	18224	3.115213675213676	0.9999993681386365	0.5282445383102525	45.226457378353246
KEGG_PATHWAY	hsa04115:p53 signaling pathway	5	0.00972441021452049	0.04401186096452468	CDK1, CCNB2, CDK6, CHEK2, CDK4	138	67	6879	3.7199870214146658	0.9999562570171919	0.7616184563649403	43.68424350144041
KEGG_PATHWAY	hsa00910:Nitrogen metabolism	3	0.005834646128712293	0.04404974314478283	CA3, CA2, CA1	138	17	6879	8.796675191815856	0.9999566418630763	0.7151384542591684	43.712705436805244
GOTERM_BP_DIRECT	GO:0042325~regulation of phosphorylation	3	0.005834646128712293	0.044304789208658345	ENG, PPP1R14B, PPP1R14A	336	17	16792	8.819327731092436	1.0	0.8730895689480993	53.512505008309176
GOTERM_BP_DIRECT	GO:0002504~antigen processing and presentation of peptide or polysaccharide antigen via MHC class II	3	0.005834646128712293	0.044304789208658345	HLA-DPA1, HLA-DPB1, HLA-DRA	336	17	16792	8.819327731092436	1.0	0.8730895689480993	53.512505008309176
GOTERM_BP_DIRECT	GO:0001895~retina homeostasis	4	0.007779528171616391	0.04518582387813195	TF, JCHAIN, HSPB1, IGKC	336	40	16792	4.997619047619048	1.0	0.8715582389730745	54.23161711208231
GOTERM_BP_DIRECT	GO:0007059~chromosome segregation	5	0.00972441021452049	0.04682170876271904	CEP85, OIP5, HJURP, NDC80, TOP2A	336	68	16792	3.6747198879551815	1.0	0.8744660992050703	55.539173519976
GOTERM_MF_DIRECT	GO:0008301~DNA binding, bending	3	0.005834646128712293	0.04718017177619259	GATA1, CRIP1, TOP2A	330	18	16881	8.525757575757575	0.999999999999903	0.7764707433045566	51.17814296323839
REACTOME_PATHWAY	R-HSA-2132295:R-HSA-2132295	7	0.013614174300328685	0.04751074362403264	TUBB2A, CTSE, TUBB6, HLA-DPA1, HLA-DPB1, KIF26A, HLA-DRA	196	122	9075	2.656615925058548	0.9999999619906804	0.5400376575405792	48.62507444001049
GOTERM_BP_DIRECT	GO:0007568~aging	8	0.015559056343232782	0.04776783933706567	SREBF1, NUDT1, LRP1, SERPINF1, UCP2, ENDOG, SNCA, TIMP1	336	165	16792	2.423088023088023	1.0	0.8733709655981917	56.279285696860136
GOTERM_BP_DIRECT	GO:0008284~positive regulation of cell proliferation	16	0.031118112686465565	0.047865124886392524	SSBP3, KRT6A, FGFR3, PRTN3, MZB1, CDC20, KIT, CDK4, HMGN5, TIMP1, FLT3LG, AKR1C3, EPCAM, AKR1C2, TNS3, PTK2	336	466	16792	1.7159207030451664	1.0	0.8675436518627813	56.35472670066741
GOTERM_BP_DIRECT	GO:0006958~complement activation, classical pathway	6	0.011669292257424586	0.048115460813163105	IGLV1-44, IGHD, IGLV6-57, IGLL1, IGKC, IGHM	336	99	16792	3.0288600288600285	1.0	0.8626298174779289	56.54828941686032
GOTERM_BP_DIRECT	GO:0051301~cell division	13	0.02528346655775327	0.04910502977409717	CDK1, KIFC1, CDCA8, CCNB2, OIP5, LIG1, CCNF, NDC80, CDC20, CDK6, CHEK2, CDC25C, CDK4	336	350	16792	1.8562585034013608	1.0	0.8620522423961217	57.305557814384514
GOTERM_BP_DIRECT	GO:0045807~positive regulation of endocytosis	3	0.005834646128712293	0.049200299072140415	TFR2, SNCA, NEDD4L	336	18	16792	8.329365079365079	1.0	0.8563987339775067	57.377803730588596
GOTERM_MF_DIRECT	GO:0042803~protein homodimerization activity	22	0.042787404943890155	0.049234078381536	RBPMS2, ALDH5A1, E2F8, JCHAIN, PRDX4, KIT, NPR3, CHEK2, QTRT1, CCL5, FLT3LG, JUP, TFRC, ATIC, CPOX, ALDH1A3, CTSE, SLC4A1, KCNH2, TOP2A, ENG, ADD2	330	730	16881	1.5416438356164381	0.9999999999999746	0.7747580149841196	52.71637547275859
GOTERM_BP_DIRECT	GO:0010468~regulation of gene expression	6	0.011669292257424586	0.04985801367601791	ZFP36L1, CRIP1, LBH, FUT8, CDK6, CDK4	336	100	16792	2.998571428571428	1.0	0.854060798412245	57.87344170793946
KEGG_PATHWAY	hsa04940:Type I diabetes mellitus	4	0.007779528171616391	0.05048396056246201	HLA-DPA1, HLA-DPB1, GAD1, HLA-DRA	138	42	6879	4.747412008281573	0.9999903835652395	0.7229506592544229	48.359096167390994
GOTERM_CC_DIRECT	GO:0042571~immunoglobulin complex, circulating	3	0.005834646128712293	0.05072664389505238	IGHD, IGLL1, IGKC	351	19	18224	8.197930724246515	0.9999999417610883	0.5652289055240867	50.46554144564157
GOTERM_MF_DIRECT	GO:0005216~ion channel activity	4	0.007779528171616391	0.05107587992027658	P2RX5, MCUB, KCNH2, CLCN4	330	43	16881	4.758562367864694	0.9999999999999923	0.7717862154088626	54.057199566042804
GOTERM_BP_DIRECT	GO:0000122~negative regulation of transcription from RNA polymerase II promoter	22	0.042787404943890155	0.052493421095065516	SREBF1, RITA1, E2F8, PKIG, SNCA, YBX3, FHL2, HES6, CXXC5, KANK2, GATA1, TAL1, IFI27, GFI1B, CD36, PLK1, PRMT6, HBZ, NEDD4L, NFATC2, ENG, NFIA	336	720	16792	1.5270502645502648	1.0	0.8627448447570737	59.80554654415195
KEGG_PATHWAY	hsa01230:Biosynthesis of amino acids	5	0.00972441021452049	0.05481553277287846	BCAT1, ALDH18A1, PKLR, ENO2, IDH2	138	72	6879	3.461654589371981	0.9999965310627137	0.7155410223492171	51.2851225504432
GOTERM_CC_DIRECT	GO:0048471~perinuclear region of cytoplasm	19	0.03695275881517786	0.05510614450573509	DMTN, TF, SNCA, YBX3, CDH1, CDC20, CDC25C, CDKN3, CDK4, MANF, PRKAR2B, PPP1R16B, TFRC, SERPINF1, NME1, CYFIP1, KCNH2, MT1H, TRAF4	351	621	18224	1.5885415949828188	0.9999999867392542	0.578415933995422	53.46208481420827
GOTERM_BP_DIRECT	GO:0002576~platelet degranulation	6	0.011669292257424586	0.055306071634121504	TF, CD36, SELENOP, ABCC4, TIMP1, CTSW	336	103	16792	2.9112343966712895	1.0	0.8714902249454451	61.77545636067763
GOTERM_BP_DIRECT	GO:0000086~G2/M transition of mitotic cell cycle	7	0.013614174300328685	0.05678632853160142	PRKAR2B, CEP72, CDK1, CCNB2, PLK1, CHEK2, CDC25C	336	137	16792	2.55352798053528	1.0	0.873216580043002	62.775348438786715
GOTERM_MF_DIRECT	GO:0030332~cyclin binding	3	0.005834646128712293	0.0571261866995332	CDK1, CDK6, CDK4	330	20	16881	7.673181818181818	0.9999999999999999	0.7951871431245701	58.21641251519475
GOTERM_BP_DIRECT	GO:0006879~cellular iron ion homeostasis	4	0.007779528171616391	0.057192242237539354	TF, ALAS2, TFRC, TFR2	336	44	16792	4.543290043290043	1.0	0.8698244674839064	63.045207034313414
GOTERM_BP_DIRECT	GO:0016477~cell migration	8	0.015559056343232782	0.05727332038089063	JUP, TNS3, CDK1, FUT8, CDC42BPA, DEPDC1B, NFATC2, ENG	336	172	16792	2.324473975636766	1.0	0.8649097984271426	63.09888820371079
GOTERM_MF_DIRECT	GO:0003726~double-stranded RNA adenosine deaminase activity	2	0.0038897640858081956	0.05733932692102226	ADARB1, ZBP1	330	3	16881	34.1030303030303	0.9999999999999999	0.782472475055681	58.356320031866126
GOTERM_MF_DIRECT	GO:0035241~protein-arginine omega-N monomethyltransferase activity	2	0.0038897640858081956	0.05733932692102226	PRMT7, PRMT6	330	3	16881	34.1030303030303	0.9999999999999999	0.782472475055681	58.356320031866126
GOTERM_MF_DIRECT	GO:0047086~ketosteroid monooxygenase activity	2	0.0038897640858081956	0.05733932692102226	AKR1C3, AKR1C2	330	3	16881	34.1030303030303	0.9999999999999999	0.782472475055681	58.356320031866126
GOTERM_BP_DIRECT	GO:0071157~negative regulation of cell cycle arrest	3	0.005834646128712293	0.05953723884501236	CHEK2, HMGN5, CDK4	336	20	16792	7.496428571428571	1.0	0.8704065646747431	64.56852063629692
REACTOME_PATHWAY	R-HSA-2168880:R-HSA-2168880	5	0.00972441021452049	0.0607312066662653	LRP1, IGLV1-44, IGLV6-57, JCHAIN, IGKC	196	69	9075	3.3551464063886423	0.9999999997186463	0.6156294437768376	57.56782942994712
GOTERM_MF_DIRECT	GO:0042802~identical protein binding	22	0.042787404943890155	0.060911608901785964	BCAT1, PLPP4, MTSS1, CEP72, ALDH18A1, GYPA, SNCA, FHL2, NDC80, CAD, CHEK2, TFRC, NME1, HJURP, PAFAH1B3, CDC42BPA, PON2, HSPB1, KCNH2, BIN1, PAICS, TRAF4	330	749	16881	1.5025367156208276	1.0	0.789563774873471	60.63714674029196
GOTERM_BP_DIRECT	GO:0048015~phosphatidylinositol-mediated signaling	6	0.011669292257424586	0.061084731840434774	CD19, FGFR3, GAB1, NPR3, KIT, PIK3R2	336	106	16792	2.828840970350404	1.0	0.8723655416157986	65.54120258945106
REACTOME_PATHWAY	R-HSA-114608:R-HSA-114608	7	0.013614174300328685	0.06108488716606343	TF, CD36, SELENOP, ABCC4, MANF, TIMP1, CTSW	196	130	9075	2.493131868131868	0.999999999753486	0.6022043134361563	57.78592561936136
KEGG_PATHWAY	hsa00230:Purine metabolism	8	0.015559056343232782	0.06126574748887432	NME4, NT5M, ATIC, NME1, AK1, PKLR, GMPR, PAICS	138	176	6879	2.265810276679842	0.9999992466197622	0.7224348547569122	55.36011971625299
GOTERM_BP_DIRECT	GO:0007067~mitotic nuclear division	10	0.01944882042904098	0.0614545657568011	CDK1, CCNB2, PLK1, OIP5, CCNF, NDC80, CDC20, PBK, CDC25C, ASPM	336	248	16792	2.015168970814132	1.0	0.8690699356960008	65.76991421056518
GOTERM_MF_DIRECT	GO:0019825~oxygen binding	4	0.007779528171616391	0.06345918827799216	HBM, HBZ, HBQ1, HBD	330	47	16881	4.35357833655706	1.0	0.7905783946275178	62.19196008476145
GOTERM_BP_DIRECT	GO:0042552~myelination	4	0.007779528171616391	0.06370434531389238	KEL, XK, MAL, ACSBG1	336	46	16792	4.34575569358178	1.0	0.8740235423045124	67.13073818208186
GOTERM_CC_DIRECT	GO:0030863~cortical cytoskeleton	3	0.005834646128712293	0.06601513161654743	DMTN, EPB42, SLC4A1	351	22	18224	7.08003108003108	0.9999999996773372	0.6296780163100972	60.212027301063166
GOTERM_CC_DIRECT	GO:0042613~MHC class II protein complex	3	0.005834646128712293	0.06601513161654743	HLA-DPA1, HLA-DPB1, HLA-DRA	351	22	18224	7.08003108003108	0.9999999996773372	0.6296780163100972	60.212027301063166
KEGG_PATHWAY	hsa05166:HTLV-I infection	10	0.01944882042904098	0.06628253055572753	CD3D, RRAS, CDC20, HLA-DPA1, CHEK2, HLA-DPB1, NFATC2, CDK4, HLA-DRA, PIK3R2	138	254	6879	1.9625128380691546	0.9999997719379581	0.7204210835636113	58.30971503764329
KEGG_PATHWAY	hsa04672:Intestinal immune network for IgA production	4	0.007779528171616391	0.06643690773082683	HLA-DPA1, HLA-DPB1, CXCL12, HLA-DRA	138	47	6879	4.242368177613321	0.9999997801941374	0.6924971291307609	58.397563388646745
REACTOME_PATHWAY	R-HSA-5223345:R-HSA-5223345	3	0.005834646128712293	0.06775802433394942	DMTN, ANKH, ADD2	196	20	9075	6.94515306122449	0.9999999999798369	0.6265931335395505	61.711086565747074
GOTERM_BP_DIRECT	GO:0006979~response to oxidative stress	6	0.011669292257424586	0.06930202084406525	NUDT1, GAB1, SELENOP, PON2, PRDX2, CA3	336	110	16792	2.725974025974026	1.0	0.891393247032096	70.29906244985065
KEGG_PATHWAY	hsa04114:Oocyte meiosis	6	0.011669292257424586	0.07009698051778976	CDK1, CCNB2, PLK1, CDC20, CDC25C, ITPR3	138	111	6879	2.694477085781434	0.9999999084627811	0.6857632462970523	60.43101693729721
GOTERM_CC_DIRECT	GO:0016459~myosin complex	4	0.007779528171616391	0.07109431370110374	ACAA2, MYL4, MYO1D, MYH10	351	50	18224	4.153618233618234	0.9999999999436467	0.6415836801207051	63.034724312166325
GOTERM_CC_DIRECT	GO:0031430~M band	3	0.005834646128712293	0.07141141796924795	ANK1, MYOM2, FHL2	351	23	18224	6.77220364176886	0.9999999999494794	0.627627280278491	63.20464815968765
GOTERM_CC_DIRECT	GO:0005887~integral component of plasma membrane	36	0.07001575354454753	0.07294168547271974	SLC38A5, GYPB, PLPP4, FGFR3, IL27RA, TFR2, CD52, TLR7, AQP3, GPR3, EPCAM, KISS1R, SLC39A8, FUT1, SLC4A1, GOLM1, RHD, TSPAN13, CD99, MAL, SLC10A4, NPR3, ITPR3, TSPAN17, ANKH, RHAG, P2RX5, CD36, CD19, LRP1, TFRC, SLC6A8, HLA-DPA1, MPL, CLCN4, HLA-DRA	351	1415	18224	1.3209386608679894	0.9999999999701972	0.6207109694933503	64.01453990564534
GOTERM_MF_DIRECT	GO:0031210~phosphatidylcholine binding	3	0.005834646128712293	0.07324761708304141	JCHAIN, APOC1, IGHM	330	23	16881	6.672332015810277	1.0	0.82566325701344	67.64884530657945
GOTERM_CC_DIRECT	GO:0000942~condensed nuclear chromosome outer kinetochore	2	0.0038897640858081956	0.0746428452540589	PLK1, NDC80	351	4	18224	25.96011396011396	0.9999999999834421	0.615101424054557	64.89548501512272
REACTOME_PATHWAY	R-HSA-375276:R-HSA-375276	6	0.011669292257424586	0.07541612759498972	KISS1R, PNOC, KEL, ACKR1, XK, NMU	196	105	9075	2.6457725947521866	0.9999999999988853	0.6530433344137867	65.79753959998835
GOTERM_MF_DIRECT	GO:0044020~histone methyltransferase activity (H4-R3 specific)	2	0.0038897640858081956	0.0757144520194021	PRMT7, PRMT6	330	4	16881	25.577272727272728	1.0	0.8250754596652881	68.90310998352172
GOTERM_MF_DIRECT	GO:0047115~trans-1,2-dihydrobenzene-1,2-diol dehydrogenase activity	2	0.0038897640858081956	0.0757144520194021	AKR1C3, AKR1C2	330	4	16881	25.577272727272728	1.0	0.8250754596652881	68.90310998352172
GOTERM_MF_DIRECT	GO:0018636~phenanthrene 9,10-monooxygenase activity	2	0.0038897640858081956	0.0757144520194021	AKR1C3, AKR1C2	330	4	16881	25.577272727272728	1.0	0.8250754596652881	68.90310998352172
GOTERM_BP_DIRECT	GO:0051439~regulation of ubiquitin-protein ligase activity involved in mitotic cell cycle	3	0.005834646128712293	0.07627256739469027	CDK1, PLK1, CDC20	336	23	16792	6.5186335403726705	1.0	0.910128732466223	73.84332213417832
GOTERM_BP_DIRECT	GO:0015670~carbon dioxide transport	2	0.0038897640858081956	0.07745020862349207	CA2, RHAG	336	4	16792	24.988095238095237	1.0	0.9098165045420293	74.40130677297883
GOTERM_BP_DIRECT	GO:0035304~regulation of protein dephosphorylation	2	0.0038897640858081956	0.07745020862349207	PPP1R14B, PPP1R14A	336	4	16792	24.988095238095237	1.0	0.9098165045420293	74.40130677297883
GOTERM_BP_DIRECT	GO:0033014~tetrapyrrole biosynthetic process	2	0.0038897640858081956	0.07745020862349207	HMBS, UROS	336	4	16792	24.988095238095237	1.0	0.9098165045420293	74.40130677297883
GOTERM_BP_DIRECT	GO:0033634~positive regulation of cell-cell adhesion mediated by integrin	2	0.0038897640858081956	0.07745020862349207	CCL5, PIEZO1	336	4	16792	24.988095238095237	1.0	0.9098165045420293	74.40130677297883
GOTERM_BP_DIRECT	GO:0071395~cellular response to jasmonic acid stimulus	2	0.0038897640858081956	0.07745020862349207	AKR1C3, AKR1C2	336	4	16792	24.988095238095237	1.0	0.9098165045420293	74.40130677297883
GOTERM_BP_DIRECT	GO:0019240~citrulline biosynthetic process	2	0.0038897640858081956	0.07745020862349207	ALDH18A1, CAD	336	4	16792	24.988095238095237	1.0	0.9098165045420293	74.40130677297883
GOTERM_BP_DIRECT	GO:0032374~regulation of cholesterol transport	2	0.0038897640858081956	0.07745020862349207	LRP1, APOC1	336	4	16792	24.988095238095237	1.0	0.9098165045420293	74.40130677297883
GOTERM_CC_DIRECT	GO:0012507~ER to Golgi transport vesicle membrane	4	0.007779528171616391	0.07799605214654957	SREBF1, HLA-DPA1, HLA-DPB1, HLA-DRA	351	52	18224	3.993863686171379	0.9999999999948181	0.6180397747574866	66.57376178674824
KEGG_PATHWAY	hsa04145:Phagosome	7	0.013614174300328685	0.07840048454880777	CD36, TFRC, TUBB2A, TUBB6, HLA-DPA1, HLA-DPB1, HLA-DRA	138	150	6879	2.326231884057971	0.9999999876143439	0.7029283094066614	64.70928304184717
REACTOME_PATHWAY	R-HSA-5365859:R-HSA-5365859	3	0.005834646128712293	0.0801348104414538	AKR1C3, ALDH1A1, ALDH1A3	196	22	9075	6.313775510204081	0.999999999999815	0.662390705635892	68.11012187779646
REACTOME_PATHWAY	R-HSA-375165:R-HSA-375165	3	0.005834646128712293	0.0801348104414538	PTK2, SPTA1, SPTB	196	22	9075	6.313775510204081	0.999999999999815	0.662390705635892	68.11012187779646
GOTERM_CC_DIRECT	GO:0016328~lateral plasma membrane	4	0.007779528171616391	0.08155290595779092	EPCAM, JUP, VANGL1, CDH1	351	53	18224	3.918507767564372	0.9999999999984958	0.6217650554467142	68.2725480871349
REACTOME_PATHWAY	R-HSA-68877:R-HSA-68877	6	0.011669292257424586	0.08281386804052017	CDCA8, TUBB2A, PLK1, TUBB6, NDC80, CDC20	196	108	9075	2.572278911564626	0.9999999999999335	0.6616410338727923	69.35772134075935
GOTERM_BP_DIRECT	GO:0006633~fatty acid biosynthetic process	4	0.007779528171616391	0.08515334411992884	FAXDC2, MECR, PCCB, HSD17B8	336	52	16792	3.844322344322344	1.0	0.9265488545954594	77.78405323552931
GOTERM_BP_DIRECT	GO:0071333~cellular response to glucose stimulus	4	0.007779528171616391	0.08515334411992884	SERPINF1, NME1, UCP2, ENDOG	336	52	16792	3.844322344322344	1.0	0.9265488545954594	77.78405323552931
REACTOME_PATHWAY	R-HSA-380270:R-HSA-380270	5	0.00972441021452049	0.0866668847159022	PRKAR2B, CEP72, CDK1, PLK1, TUBG2	196	78	9075	2.9680141287284143	0.9999999999999848	0.6662067023489515	71.0728586171929
GOTERM_BP_DIRECT	GO:0000070~mitotic sister chromatid segregation	3	0.005834646128712293	0.08815107620662181	KIFC1, PLK1, NDC80	336	25	16792	5.997142857142856	1.0	0.930212864484595	78.98299487010367
GOTERM_BP_DIRECT	GO:0015949~nucleobase-containing small molecule interconversion	3	0.005834646128712293	0.08815107620662181	NME4, NME1, AK1	336	25	16792	5.997142857142856	1.0	0.930212864484595	78.98299487010367
GOTERM_BP_DIRECT	GO:0046686~response to cadmium ion	3	0.005834646128712293	0.08815107620662181	CDK1, NUDT1, CYB5A	336	25	16792	5.997142857142856	1.0	0.930212864484595	78.98299487010367
GOTERM_BP_DIRECT	GO:0001816~cytokine production	3	0.005834646128712293	0.08815107620662181	LIPA, SLC37A4, NFATC2	336	25	16792	5.997142857142856	1.0	0.930212864484595	78.98299487010367
KEGG_PATHWAY	hsa05222:Small cell lung cancer	5	0.00972441021452049	0.08893190588911778	PTK2, CDK6, CDK4, TRAF4, PIK3R2	138	85	6879	2.9322250639386187	0.9999999990453662	0.7269514959556016	69.5221371752797
GOTERM_BP_DIRECT	GO:0009636~response to toxic substance	5	0.00972441021452049	0.09008608745965262	CDK1, PON2, CDH1, CCL5, CDK4	336	85	16792	2.9397759103641454	1.0	0.9313643658552695	79.72428152870631
GOTERM_MF_DIRECT	GO:0030507~spectrin binding	3	0.005834646128712293	0.09062196435585748	DMTN, ANK1, ADD2	330	26	16881	5.902447552447552	1.0	0.8687845374631546	75.56833862195809
GOTERM_CC_DIRECT	GO:0005737~cytoplasm	113	0.21977167084816307	0.09141019945314416	RBPMS2, MTSS1, TUBB2A, SNCA, ALDH1L2, TLR7, AQP3, KANK2, ISG20, PRKAR2B, ANK1, OIP5, CPOX, C1ORF198, ASPM, CEP85, NUDT1, CD3D, BYSL, PKIG, PNPLA4, JUP, TNS3, AAAS, NME1, HSPB1, BTN3A3, BIN1, SPTB, CXXC5, CCL5, UBAC1, ACSBG1, PTK2, PIR, STRBP, FGD6, TRAF4, SREBF1, CRIP1, AK1, CDC20, RPS6KL1, P2RX5, APOL3, PLK1, CDC42BPA, ENG, MYH10, RITA1, YBX3, PRDX2, AKR1C3, AKR1C2, LBH, N
