# Supplementary material for: Identification of Key Genes and Pathways in Myeloma side population cells by Bioinformatics Analysis
Source: Int J Med Sci. 2020 Jul 25;17(14):2063–76. doi: 10.7150/ijms.48244 (PMC7484674; doi:10.7150/ijms.48244)
Supplement: Supplementary file 2 — Supplementary raw data and code. [file ijmsv17p2063s2.zip › Raw data and code/2.DAVID_GO_and_KEGG/GO/Up-regulated genes_GO_raw data.txt.txt]

Category	Term	Count	%	PValue	Genes	List Total	Pop Hits	Pop Total	Fold Enrichment	Bonferroni	Benjamini	FDR
GOTERM_CC_DIRECT	GO:0005886~plasma membrane	122	0.30442159896197224	1.230603046519781E-11	ADCY4, S100A9, TNFSF14, DIRAS2, CLEC4E, LILRA3, SLC2A3, LTB4R, LILRA5, OSCAR, CLEC4A, VNN1, NALCN, CLEC4D, SLC51A, PAG1, VNN3, PTPRJ, PIK3CG, IRS4, F12, OR2S2, CLRN1, CAPNS2, BST1, BASP1, LILRB2, CPE, CLEC12A, ATP9A, MGAM, CD300LG, CLEC5A, FRAS1, SLC2A12, C3AR1, OLFM4, WNT5B, FGR, CATSPERG, ENPP4, ITGB2, ITGAM, GPR141, PAQR5, APOBR, FCER1G, EMB, TYROBP, KLF5, VSTM4, OR5P2, SLCO4C1, CKAP4, TRPC7, …	306	4121	18224	1.763110356170293	3.027287087675745E-9	3.027287087675745E-9	1.5946155507151616E-8
GOTERM_BP_DIRECT	GO:0045087~innate immune response	28	0.06986725222078052	3.1271293087596945E-9	FGR, S100A9, PGLYRP1, NLRC4, CLEC4E, LILRA5, CLEC4A, PSTPIP1, FCER1G, VNN1, CLEC4D, PTX3, TYROBP, PIK3CG, CRISP3, F12, NCF2, CAMP, BMX, MSRB1, PADI4, S100A12, LCN2, CYBB, C1RL, IL36B, SLPI, CLEC5A	279	430	16792	3.9191131116112365	4.406115530541932E-6	4.406115530541932E-6	5.156501048375617E-6
GOTERM_BP_DIRECT	GO:0006954~inflammatory response	25	0.062381475197125454	2.072204381719684E-8	CXCL1, C3AR1, TSPAN2, S100A9, CXCR1, CXCR2, ITGB2, CXCL6, FPR2, CCL26, NLRC4, LTB4R, PSTPIP1, VNN1, PTX3, PIK3CG, IL18RAP, OLR1, CHI3L1, IL25, S100A12, ORM1, CYBB, TNFRSF10C, IL36B	279	379	16792	3.9700778316830747	2.9196933860498042E-5	1.4598573489399413E-5	3.416974964087771E-5
GOTERM_CC_DIRECT	GO:0016021~integral component of membrane	131	0.3268789300329374	5.166959685971254E-8	MPZL3, ADCY4, TSPAN2, TNFSF14, GPAT3, LILRA2, CLEC4E, TECRL, SLC2A3, LTB4R, LILRA5, OSCAR, CLEC4A, VNN1, NALCN, CLEC4D, SLC51A, PTPRJ, LRRC4, M1AP, OR2S2, TMEFF2, CRISP3, CLRN1, LRP1B, TMEM130, SLITRK1, LILRB2, ATP2C2, CLEC12A, TACSTD2, ATP9A, MGAM, CD300LG, CLEC5A, FRAS1, TM4SF18, C3AR1, DNAH10, LINC00052, ENPP4, TMEM63A, ST8SIA3, IL33, ITGAM, GPR141, PAQR5, FCER1G, EMB, TYROBP, B4GALT5, TP53I11…	306	5163	18224	1.5110938945918608	1.271064036600933E-5	6.355340378183527E-6	6.695338253814853E-5
GOTERM_CC_DIRECT	GO:0005615~extracellular space	48	0.1197724323784809	1.2156386996195052E-6	CXCL1, OLFM4, WNT5B, MMP9, MMP8, S100A9, FSTL3, PLBD1, TNFSF14, HP, IL33, CXCL6, CHIT1, ITGAM, CCL26, CFP, PCSK1, ARG1, CLCA3P, GSN, IL4R, CEACAM8, LTF, TFF3, IFNK, PTX3, VNN3, F12, CRISP3, CRISP2, CAMP, VSTM1, IL25, CHI3L1, PCDH15, TCN1, LCN2, OSM, RETN, LILRB2, ORM1, SFRP1, CPE, TACSTD2, C1RL, IL36B, SLPI, ALOX5	306	1347	18224	2.1222469685721355	2.9900259167903176E-4	9.967746582673076E-5	0.0015752117582423786
GOTERM_CC_DIRECT	GO:0042581~specific granule	6	0.014971554047310112	1.4650165619288466E-6	CRISP3, OLFM4, STX3, CAMP, LTF, ANXA3	306	13	18224	27.48717948717949	3.603294039935534E-4	9.009452580244215E-5	0.0018983501218983179
GOTERM_CC_DIRECT	GO:0005887~integral component of plasma membrane	46	0.11478191436271085	2.272789002374058E-5	SLC2A12, KCNK16, C3AR1, GPR84, TSPAN2, CXCR2, TSPAN8, FPR2, BEST4, APLNR, COL17A1, SLC24A4, LTB4R, SLC2A3, IL4R, SLC1A6, FAT1, CEACAM8, CLEC4A, FCER1G, EMB, CEACAM1, PAG1, TYROBP, PTPRJ, SLCO4C1, OLR1, NRXN3, TRPC7, SLC6A14, PCDH12, TMEM130, EPHA3, LILRB2, PLSCR1, P2RY13, TNFRSF10C, CYBB, ATP2C2, ADRB2, GRIA2, FCAR, TACSTD2, ABCC2, SLC5A10, CLEC5A	306	1415	18224	1.9360816647035728	0.005575523236540314	0.0011175999161824324	0.029446771621444157
GOTERM_BP_DIRECT	GO:0006955~immune response	20	0.04990518015770037	8.02145494337122E-5	CXCL1, IL18RAP, NCF4, PGLYRP1, TNFSF14, CXCL6, CHIT1, CCL26, CFP, OSM, LILRB2, TNFRSF10C, FCAR, LTB4R, IL4R, CEACAM8, IL36B, SLPI, CMA1, FCGR3B	279	421	16792	2.8592104479009692	0.10687330584119559	0.03697471509479178	0.1321881863378449
GOTERM_BP_DIRECT	GO:0006691~leukotriene metabolic process	5	0.012476295039425092	8.689958283596388E-5	ALOX5AP, LTA4H, CYP4F3, ALOX5, CYP4F2	279	15	16792	20.0621266427718	0.11524705627758847	0.03014791436221176	0.14319725917077974
GOTERM_BP_DIRECT	GO:0030593~neutrophil chemotaxis	8	0.019962072063080146	1.0688481683418552E-4	PIK3CG, ITGA9, S100A9, FCER1G, CXCR2, ITGB2, CCL26, S100A12	279	66	16792	7.2953187791897465	0.13981582523331149	0.02967261215913264	0.17610262233881402
KEGG_PATHWAY	hsa04380:Osteoclast differentiation	11	0.027447849086735202	1.502072083152874E-4	PIK3CG, LILRB2, CYBB, LILRA2, NCF2, LILRA3, NCF4, LILRA5, OSCAR, FCGR3B, TYROBP	129	131	6879	4.477720575181963	0.02857592802626374	0.02857592802626374	0.18700942454810132
GOTERM_BP_DIRECT	GO:0042742~defense response to bacterium	11	0.027447849086735202	1.5236856095182655E-4	CFP, NLRC4, CLEC4E, CAMP, S100A9, FCER1G, HP, CLEC4D, CXCL6, ANXA3, S100A12	279	145	16792	4.565863304906687	0.1932195137857975	0.03515126700830096	0.2509529031857971
GOTERM_BP_DIRECT	GO:0050900~leukocyte migration	10	0.024952590078850184	1.959276797926813E-4	C3AR1, OLR1, CD177, MMP9, CEACAM8, FCER1G, ITGB2, FPR2, ITGAM, CEACAM1	279	122	16792	4.9333098301897875	0.2412547132310402	0.03867362446267342	0.32258650178920156
GOTERM_CC_DIRECT	GO:0070062~extracellular exosome	71	0.17716338955983632	3.1761587432445955E-4	MMP9, S100A9, PGLYRP1, HP, TSPAN8, SLC2A3, GSN, CEACAM8, OSCAR, LILRA5, LTF, VNN1, FCGR3B, CEACAM1, RAB27A, PTPRJ, F12, CRISP3, STX3, BST1, CAMP, KRT12, BASP1, RETN, CPE, TACSTD2, MGAM, MNDA, CD300LG, SLPI, CA4, OLFM4, WNT5B, FGR, ENPP4, TMEM63A, ITGB2, ITGAM, ARG1, CD177, FAT1, TFF3, HS6ST2, B4GALT5, SLCO4C1, S100P, OLR1, CKAP4, SLC6A14, CHI3L1, PCDH12, PCDH15, GYG1, ANXA4, ANXA3, CYSTM1, LIN7A,…	306	2811	18224	1.5042491798094788	0.0751705306569107	0.012939869904833756	0.4107856110595054
REACTOME_PATHWAY	R-HSA-202733:R-HSA-202733	7	0.01746681305519513	4.0059961965257525E-4	OLR1, CD177, CEACAM8, FCER1G, ITGB2, ITGAM, CEACAM1	165	54	9075	7.129629629629631	0.08217220633502431	0.08217220633502431	0.5064839637470286
GOTERM_MF_DIRECT	GO:0030246~carbohydrate binding	12	0.029943108094620224	4.2936878742632246E-4	CLEC4E, OLR1, CLEC12A, SIGLEC5, MGAM, FCN1, CLEC4A, CHI3L1, CLEC4D, LGALSL, CLEC5A, CLC	280	196	16881	3.691180758017493	0.17289345467210493	0.17289345467210493	0.6058704370411561
GOTERM_CC_DIRECT	GO:0005576~extracellular region	46	0.11478191436271085	4.453783155083996E-4	CXCL1, WNT5B, MMP9, MMP8, S100A9, FSTL3, PGLYRP1, HP, IL33, CXCL6, CHIT1, CFP, COL17A1, FOLR3, LILRA2, LILRA3, GSN, OSCAR, FCN1, LTF, TFF3, CDA, IFNK, PTX3, TMEFF2, CRISP3, F12, VSTM4, GLT1D1, CRISP2, MGAT4D, CAMP, IL25, TCN1, S100A12, EPHA3, GH2, LCN2, OSM, ORM1, INHBA, SFRP1, FCAR, IL36B, CMA1, WIF1	306	1610	18224	1.7015873015873015	0.10379623123678317	0.015533445013286462	0.5755863755130708
REACTOME_PATHWAY	R-HSA-2142691:R-HSA-2142691	5	0.012476295039425092	4.840050076303532E-4	ALOX5AP, LTA4H, CYP4F3, ALOX5, CYP4F2	165	21	9075	13.095238095238095	0.09841607482385917	0.050482267055458885	0.611636977573593
KEGG_PATHWAY	hsa04060:Cytokine-cytokine receptor interaction	14	0.03493362611039026	5.509754737237022E-4	CXCL1, IL18RAP, IL25, CXCR1, TNFSF14, CXCR2, CXCL6, CCL26, OSM, GH2, INHBA, TNFRSF10C, IL4R, IFNK	129	243	6879	3.0722557182505503	0.10090589456172683	0.05179427050967822	0.6843969028224373
GOTERM_BP_DIRECT	GO:0048839~inner ear development	6	0.014971554047310112	5.520516090537827E-4	FREM2, CEBPD, SIX1, PCDH15, GJB6, LIN7A	279	41	16792	8.807762916338842	0.5407017511547985	0.09267714911965341	0.9064275667430177
REACTOME_PATHWAY	R-HSA-5621480:R-HSA-5621480	4	0.009981036031540073	6.334267137888161E-4	CLEC4E, CLEC4A, FCER1G, CLEC4D	165	10	9075	22.000000000000004	0.12680490049676363	0.044192509022118465	0.799763878244597
GOTERM_BP_DIRECT	GO:0045766~positive regulation of angiogenesis	9	0.022457331070965165	6.546062875443707E-4	C3AR1, CYBB, CAMP, CHI3L1, CXCR2, CMA1, ITGB2, ISL1, ANXA3	279	115	16792	4.71023842917251	0.6025325662134224	0.09743611847327549	1.0739623387304609
GOTERM_BP_DIRECT	GO:0002292~T cell differentiation involved in immune response	3	0.007485777023655056	8.103659227985865E-4	CLEC4E, FCER1G, CLEC4D	279	3	16792	60.18637992831542	0.6809056575239847	0.10794442769128132	1.327904629893073
GOTERM_BP_DIRECT	GO:0007229~integrin-mediated signaling pathway	8	0.019962072063080146	0.0012866672038252714	ITGA9, FGR, PRAM1, FCER1G, ITGB2, ITGAM, CEACAM1, TYROBP	279	99	16792	4.863545852793164	0.8370124400058065	0.15203548613401374	2.100647210329254
GOTERM_BP_DIRECT	GO:0038094~Fc-gamma receptor signaling pathway	3	0.007485777023655056	0.0016029942120308145	CLEC4E, FCER1G, CLEC4D	279	4	16792	45.13978494623657	0.8956944866759831	0.1716912062779321	2.6107051424601013
GOTERM_MF_DIRECT	GO:0005509~calcium ion binding	24	0.05988621618924045	0.0019088597089849013	F12, CAPNS2, PCDHB7, S100P, MMP8, S100A9, LRP1B, CABP7, PCDH12, PCDH15, PADI4, ANXA4, CAPN3, CDH5, ANXA3, S100A12, PLSCR1, CDH9, DGKB, SLC24A4, PPEF1, GSN, FAT1, GCA	280	717	16881	2.0180514046622835	0.5702373869164692	0.3444371783852208	2.667509615250585
GOTERM_BP_DIRECT	GO:0007166~cell surface receptor signaling pathway	13	0.032438367102505236	0.002113457420803869	IL18RAP, TSPAN2, IL25, CXCR1, CXCR2, TSPAN8, ADGRG3, LILRB2, INHBA, ADRB2, TACSTD2, CLEC4A, CDA	279	274	16792	2.8555581717813885	0.9492585799517419	0.20491692440840603	3.4285347130521115
GOTERM_MF_DIRECT	GO:0050544~arachidonic acid binding	3	0.007485777023655056	0.0026336908570269582	STX3, ALOX5AP, S100A9	280	5	16881	36.17357142857143	0.6882728471962157	0.3219554790014696	3.662976542736107
GOTERM_CC_DIRECT	GO:0031225~anchored component of membrane	8	0.019962072063080146	0.00292621579131782	TNFRSF10C, CD177, BST1, CEACAM8, VNN1, CA4, FCGR3B, VNN3	306	113	18224	4.216322517207473	0.5136877446564693	0.08617212431900678	3.726150495378888
REACTOME_PATHWAY	R-HSA-1222556:R-HSA-1222556	5	0.012476295039425092	0.0031248311152721232	CYBB, NCF2, CAMP, NCF4, LTF	165	34	9075	8.088235294117647	0.4881690321075266	0.1541728141790325	3.888590666975922
KEGG_PATHWAY	hsa05150:Staphylococcus aureus infection	6	0.014971554047310112	0.0031450157170232456	C3AR1, FCAR, ITGB2, FPR2, FCGR3B, ITGAM	129	54	6879	5.925064599483204	0.45553114245437676	0.18343452308897767	3.8490870739308347
GOTERM_BP_DIRECT	GO:0002250~adaptive immune response	9	0.022457331070965165	0.003271114727357528	PIK3CG, LILRB2, BTNL8, LILRA2, LILRA3, CLEC4A, CLEC4D, IFNK, PAG1	279	148	16792	3.6599825632083696	0.9901132066285572	0.2808993595419531	5.25941202761463
GOTERM_BP_DIRECT	GO:0006968~cellular defense response	6	0.014971554047310112	0.0035968726344644875	LILRB2, NCF2, MNDA, CXCR2, CLEC5A, TYROBP	279	62	16792	5.824488380159556	0.9937622137080019	0.28714363325675163	5.768701068947091
GOTERM_CC_DIRECT	GO:0016324~apical plasma membrane	13	0.032438367102505236	0.0037940738641492502	PLD1, TRPM6, STX3, GJB6, TMEM235, ADRB2, MGAM, CD300LG, CA4, CYP4F2, ABCC2, CEACAM1, RAB27A	306	291	18224	2.660557464681176	0.6074601610562607	0.09868630270351775	4.806361271422133
GOTERM_BP_DIRECT	GO:0019370~leukotriene biosynthetic process	4	0.009981036031540073	0.004153664783913569	GGTA1P, ALOX5AP, LTA4H, ALOX5	279	20	16792	12.037275985663083	0.9971621317742189	0.3068742808544406	6.633238781781103
GOTERM_BP_DIRECT	GO:0006935~chemotaxis	8	0.019962072063080146	0.0042033341218863434	CXCL1, C3AR1, PLD1, CXCR1, CXCR2, CXCL6, FPR2, CCL26	279	122	16792	3.94664786415183	0.9973547240393453	0.29468901777563017	6.709997879531926
GOTERM_CC_DIRECT	GO:0009986~cell surface	19	0.047409921149815355	0.004690026899176724	PTPRJ, PPFIA4, WNT5B, CXCR2, ITGB2, ANXA4, ITGAM, CDH5, LILRB2, SFRP1, LTF, SORT1, FCER1G, CA4, ABCC2, CD24, CLEC5A, CEACAM1, TYROBP	306	542	18224	2.0877408774087742	0.6854023184198517	0.10920955126824283	5.909798668949707
GOTERM_MF_DIRECT	GO:0004198~calcium-dependent cysteine-type endopeptidase activity	4	0.009981036031540073	0.004764857917587298	ADGB, CAPNS2, CAPN3, GCA	280	21	16881	11.483673469387753	0.8788954129404737	0.4100840369380494	6.535338244972988
GOTERM_BP_DIRECT	GO:0006952~defense response	6	0.014971554047310112	0.005021802123085283	INHBA, CRISP3, LILRA2, LILRA3, TFF3, HP	279	67	16792	5.38982506820735	0.9991695520690043	0.32570383557602944	7.9663548227791425
KEGG_PATHWAY	hsa04670:Leukocyte transendothelial migration	8	0.019962072063080146	0.005443680295525457	PIK3CG, CLDN8, NCF2, MMP9, NCF4, ITGB2, ITGAM, CDH5	129	115	6879	3.7096056622851363	0.6512850195333311	0.23154639703796998	6.575634683084153
GOTERM_BP_DIRECT	GO:0031623~receptor internalization	5	0.012476295039425092	0.005463617255469774	RAB31, CXCR1, FCER1G, CXCR2, ITGB2	279	43	16792	6.998416270734349	0.9995558480116498	0.3338772055385384	8.637922840911871
GOTERM_BP_DIRECT	GO:0090023~positive regulation of neutrophil chemotaxis	4	0.009981036031540073	0.0054759869111724885	CXCL1, C3AR1, CXCR2, DAPK2	279	22	16792	10.942978168784622	0.9995635638364485	0.32080256600728474	8.656658559100517
GOTERM_BP_DIRECT	GO:0007275~multicellular organism development	18	0.04491466214193033	0.006298435418862923	WNT5B, SLCO4C1, BST1, CATSPERG, PAX6, EN2, CLC, NME8, SOHLH2, PAQR5, OSM, TNFRSF10C, MEOX2, SFRP1, HLX, SORT1, TSSK2, WIF1	279	521	16792	2.0793758900377686	0.99986395993663	0.3455312770512462	9.894315463323167
GOTERM_BP_DIRECT	GO:0032755~positive regulation of interleukin-6 production	5	0.012476295039425092	0.006428781228635727	LILRB2, IL36B, FCER1G, IL33, ISL1	279	45	16792	6.687375547590602	0.9998869176887124	0.33837965879371956	10.08901343415597
REACTOME_PATHWAY	R-HSA-198933:R-HSA-198933	10	0.024952590078850184	0.006565575684955022	LILRB2, COL17A1, LILRA2, SIGLEC5, LILRA3, LILRA5, OSCAR, CD300LG, ITGB2, TYROBP	165	186	9075	2.956989247311828	0.7557751376922042	0.2456759149104636	8.008879855744865
GOTERM_CC_DIRECT	GO:0030141~secretory granule	6	0.014971554047310112	0.007990828178862265	OLFM4, CPE, FSTL3, LTF, TFF3, RAB27A	306	74	18224	4.828828828828828	0.861049814020633	0.16424669451337914	9.873953680833814
REACTOME_PATHWAY	R-HSA-1236973:R-HSA-1236973	3	0.007485777023655056	0.008461600787423564	CYBB, NCF2, NCF4	165	8	9075	20.625	0.8377289381607679	0.2614608656919266	10.209217807215865
GOTERM_BP_DIRECT	GO:0022617~extracellular matrix disassembly	6	0.014971554047310112	0.008522938721367775	CAPNS2, GSN, MMP9, CAPG, MMP8, CMA1	279	76	16792	4.751556310130165	0.9999942152680091	0.40806613846840223	13.163392472284375
GOTERM_BP_DIRECT	GO:0045454~cell redox homeostasis	6	0.014971554047310112	0.008994661660755972	CYBB, NCF2, CAMP, NCF4, LTF, NME8	279	77	16792	4.68984778662198	0.9999970414734628	0.41166031376651346	13.842153492193265
GOTERM_BP_DIRECT	GO:0002544~chronic inflammatory response	3	0.007485777023655056	0.009105094740425925	PTGES, CAMP, VNN1	279	9	16792	20.06212664277181	0.9999974713890497	0.4028062133456658	14.00033384066931
GOTERM_BP_DIRECT	GO:1901223~negative regulation of NIK/NF-kappaB signaling	3	0.007485777023655056	0.009105094740425925	RASSF2, NLRP12, ADGRG3	279	9	16792	20.06212664277181	0.9999974713890497	0.4028062133456658	14.00033384066931
GOTERM_BP_DIRECT	GO:0007155~cell adhesion	16	0.03992414412616029	0.009785995502367563	MPZL3, OLFM4, OLR1, ITGB2, FPR2, ITGAM, CDH5, EPHA3, ITGA9, FREM2, SIGLEC5, FAT1, CLEC4A, PSTPIP1, CD24, CEACAM1	279	459	16792	2.09800017179313	0.9999990400436423	0.413121588434331	14.969621144590196
GOTERM_BP_DIRECT	GO:0035987~endodermal cell differentiation	4	0.009981036031540073	0.009787766491488863	INHBA, MMP9, MMP8, ITGB2	279	27	16792	8.916500730120802	0.9999990424596739	0.4014783126967332	14.972128778912985
GOTERM_BP_DIRECT	GO:0007519~skeletal muscle tissue development	5	0.012476295039425092	0.009983515213444602	MEOX2, HLX, SVIL, SIX1, HOXD10	279	51	16792	5.900625483168177	0.9999992752664246	0.3964397128437749	15.248871652023976
GOTERM_BP_DIRECT	GO:0002675~positive regulation of acute inflammatory response	3	0.007485777023655056	0.011257820224720336	OSM, PIK3CG, ALOX5AP	279	10	16792	18.055913978494626	0.9999998819587634	0.42309458939037126	17.0298625766792
GOTERM_MF_DIRECT	GO:0005536~glucose binding	3	0.007485777023655056	0.01356673027356717	PYGL, SLC2A3, HK3	280	11	16881	16.44253246753247	0.9976125821063861	0.7010588582376112	17.575840254414178
GOTERM_MF_DIRECT	GO:0050786~RAGE receptor binding	3	0.007485777023655056	0.01356673027356717	S100P, S100A9, S100A12	280	11	16881	16.44253246753247	0.9976125821063861	0.7010588582376112	17.575840254414178
GOTERM_BP_DIRECT	GO:0043306~positive regulation of mast cell degranulation	3	0.007485777023655056	0.013610399497742485	FGR, IL4R, FCER1G	279	11	16792	16.414467253176934	0.9999999958855181	0.47461560195214414	20.225868223404454
REACTOME_PATHWAY	R-HSA-418594:R-HSA-418594	11	0.027447849086735202	0.013679393882269218	CXCL1, P2RY13, C3AR1, ADCY4, APLNR, RGS19, CXCR1, CXCR2, CXCL6, FPR2, TAS2R41	165	246	9075	2.459349593495935	0.947534383307809	0.34366589978847517	16.016676634020723
GOTERM_MF_DIRECT	GO:0005244~voltage-gated ion channel activity	4	0.009981036031540073	0.015553564619858993	KCNK16, CLCA3P, CYBB, NALCN	280	32	16881	7.536160714285714	0.9990207262418503	0.6848741577375483	19.894199128151335
GOTERM_BP_DIRECT	GO:0009950~dorsal/ventral axis specification	3	0.007485777023655056	0.016155674095137285	SFRP1, PAX6, RGS19	279	12	16792	15.046594982078854	0.9999999998920365	0.5230280917832802	23.553228507323844
KEGG_PATHWAY	hsa04514:Cell adhesion molecules (CAMs)	8	0.019962072063080146	0.01638565979241289	LRRC4, CLDN8, ITGA9, NRXN3, NTNG2, ITGB2, ITGAM, CDH5	129	142	6879	3.004258106780216	0.9587716091464968	0.47150695429556044	18.60611210864056
GOTERM_CC_DIRECT	GO:0043020~NADPH oxidase complex	3	0.007485777023655056	0.016494576433967026	CYBB, NCF2, NCF4	306	12	18224	14.88888888888889	0.9832859090614445	0.28891165017849285	19.387696756065754
KEGG_PATHWAY	hsa05134:Legionellosis	5	0.012476295039425092	0.0176643192187634	CXCL1, NLRC4, ITGB2, APAF1, ITGAM	129	54	6879	4.93755383290267	0.9679251704712964	0.43632679201474067	19.914799015663487
GOTERM_BP_DIRECT	GO:0007165~signal transduction	30	0.07485777023655056	0.017803001508552404	CXCL1, GULP1, S100A9, TNFSF14, CXCR2, CXCL6, CCL26, LILRA2, PTGES, LILRA3, IL4R, PAK5, PSTPIP1, PAG1, TYROBP, ARHGAP9, IRS4, NRXN3, BMX, ARHGAP24, CAPN3, ANXA4, LILRB2, TNFRSF10C, GRIA2, RPS6KA2, LVRN, NLRP12, WIF1, CLEC5A	279	1161	16792	1.5552036157187443	0.999999999989818	0.5465862124901548	25.63675589867672
GOTERM_BP_DIRECT	GO:0045730~respiratory burst	3	0.007485777023655056	0.018886666311783616	CYBB, NCF2, CD24	279	13	16792	13.889164598842019	0.9999999999978506	0.5569691255699754	26.97815158182413
GOTERM_BP_DIRECT	GO:0006508~proteolysis	16	0.03992414412616029	0.01979917999972027	ADGB, CAPNS2, OLR1, ADAMTS16, MMP9, MMP8, CAPN3, PCSK1, CLCA3P, SFRP1, FCN1, LVRN, C1RL, LTF, LTA4H, GCA	279	500	16792	1.925964157706093	0.9999999999994207	0.5633977890511568	28.090028614640804
GOTERM_BP_DIRECT	GO:0002009~morphogenesis of an epithelium	3	0.007485777023655056	0.021796575221899265	FRAS1, FREM2, PCDH15	279	14	16792	12.897081413210447	0.9999999999999672	0.5881812733535656	30.46854839568787
GOTERM_BP_DIRECT	GO:0030194~positive regulation of blood coagulation	3	0.007485777023655056	0.021796575221899265	F12, ENPP4, S100A9	279	14	16792	12.897081413210447	0.9999999999999672	0.5881812733535656	30.46854839568787
REACTOME_PATHWAY	R-HSA-5668599:R-HSA-5668599	3	0.007485777023655056	0.022217084546863716	CYBB, NCF2, NCF4	165	13	9075	12.692307692307692	0.9918363728491113	0.451741472693741	24.777961182105646
REACTOME_PATHWAY	R-HSA-400511:R-HSA-400511	3	0.007485777023655056	0.022217084546863716	PCSK1, PAX6, ISL1	165	13	9075	12.692307692307692	0.9918363728491113	0.451741472693741	24.777961182105646
GOTERM_BP_DIRECT	GO:0002244~hematopoietic progenitor cell differentiation	5	0.012476295039425092	0.023780261505577834	INHBA, ARL11, SFRP1, CEBPD, FSTL3	279	66	16792	4.559574236993591	0.9999999999999981	0.6101441342884788	32.75744843775207
GOTERM_BP_DIRECT	GO:0007200~phospholipase C-activating G-protein coupled receptor signaling pathway	5	0.012476295039425092	0.023780261505577834	GPR84, C3AR1, LTB4R, CXCR2, FPR2	279	66	16792	4.559574236993591	0.9999999999999981	0.6101441342884788	32.75744843775207
OMIM_DISEASE	609423~AIDS, slow progression to	2	0.0049905180157700365	0.02515886222836896	IL4R, CXCR1	61	2	4740	77.70491803278689	0.9133737732835658	0.9133737732835658	24.470299993654976
GOTERM_BP_DIRECT	GO:0007267~cell-cell signaling	10	0.024952590078850184	0.02593822371551235	PCSK1, INHBA, LILRB2, ADRB2, FAT1, S100A9, LVRN, ITGB2, CXCL6, CCL26	279	254	16792	2.3695425168628117	0.9999999999999999	0.6324117421886869	35.16696734144996
GOTERM_CC_DIRECT	GO:0005911~cell-cell junction	8	0.019962072063080146	0.025980113470568587	PTPRJ, COL17A1, STX3, FAT1, PCDH12, CEACAM1, CDH5, LIN7A	306	172	18224	2.7700258397932815	0.998459418457756	0.39232964059603004	28.901244961046157
GOTERM_BP_DIRECT	GO:0005975~carbohydrate metabolic process	8	0.019962072063080146	0.025982001222617054	GGTA1P, PYGL, SLC2A3, MGAT4D, MGAM, CHI3L1, CHIT1, B4GALT5	279	174	16792	2.767189881761628	0.9999999999999999	0.6232305024081568	35.21499804848137
GOTERM_BP_DIRECT	GO:0016337~single organismal cell-cell adhesion	6	0.014971554047310112	0.0262727332668483	CDH9, FAT1, CRISP2, VNN1, CD24, CDH5	279	101	16792	3.575428510592995	1.0	0.6178256462697362	35.53312905062433
KEGG_PATHWAY	hsa00590:Arachidonic acid metabolism	5	0.012476295039425092	0.026407545938795025	PTGES, LTA4H, CYP4F3, ALOX5, CYP4F2	129	61	6879	4.370949294700724	0.9942878521101864	0.5218735411972035	28.35755299065803
GOTERM_MF_DIRECT	GO:0005125~cytokine activity	8	0.019962072063080146	0.027225039197800893	OSM, INHBA, VSTM1, IL36B, IL25, TNFSF14, IL33, IFNK	280	176	16881	2.740422077922078	0.9999949710949152	0.8249880780719954	32.334394256782595
GOTERM_BP_DIRECT	GO:0014002~astrocyte development	3	0.007485777023655056	0.028126799937058914	TSPAN2, S100A9, POU3F2	279	16	16792	11.284946236559142	1.0	0.6339432792907422	37.52766165183481
GOTERM_MF_DIRECT	GO:0004872~receptor activity	9	0.022457331070965165	0.028128790501546853	APLNR, LILRB2, IL18RAP, CLEC4E, LILRA2, NRXN3, TACSTD2, LILRA3, ITGB2	280	217	16881	2.500477287689269	0.9999966653300432	0.7932804232551797	33.21854927419543
GOTERM_BP_DIRECT	GO:0071347~cellular response to interleukin-1	5	0.012476295039425092	0.030091070578487714	LCN2, SFRP1, CAMP, CHI3L1, CCL26	279	71	16792	4.238477459740522	1.0	0.6500564180877868	39.577425739553554
GOTERM_BP_DIRECT	GO:0070098~chemokine-mediated signaling pathway	5	0.012476295039425092	0.030091070578487714	CXCL1, CXCR1, CXCR2, CXCL6, CCL26	279	71	16792	4.238477459740522	1.0	0.6500564180877868	39.577425739553554
GOTERM_BP_DIRECT	GO:0002407~dendritic cell chemotaxis	3	0.007485777023655056	0.03153436301556833	PIK3CG, CXCR1, CXCR2	279	17	16792	10.62112586970272	1.0	0.6586824885607451	41.04308789772656
GOTERM_MF_DIRECT	GO:0097258~20-hydroxy-leukotriene B4 omega oxidase activity	2	0.0049905180157700365	0.03278271990981037	CYP4F3, CYP4F2	280	2	16881	60.28928571428571	0.9999996003969966	0.8054326963516141	37.604034579700006
GOTERM_MF_DIRECT	GO:0004918~interleukin-8 receptor activity	2	0.0049905180157700365	0.03278271990981037	CXCR1, CXCR2	280	2	16881	60.28928571428571	0.9999996003969966	0.8054326963516141	37.604034579700006
GOTERM_MF_DIRECT	GO:0052871~alpha-tocopherol omega-hydroxylase activity	2	0.0049905180157700365	0.03278271990981037	CYP4F3, CYP4F2	280	2	16881	60.28928571428571	0.9999996003969966	0.8054326963516141	37.604034579700006
GOTERM_MF_DIRECT	GO:0097259~20-aldehyde-leukotriene B4 20-monooxygenase activity	2	0.0049905180157700365	0.03278271990981037	CYP4F3, CYP4F2	280	2	16881	60.28928571428571	0.9999996003969966	0.8054326963516141	37.604034579700006
GOTERM_MF_DIRECT	GO:0004051~arachidonate 5-lipoxygenase activity	2	0.0049905180157700365	0.03278271990981037	ALOX5AP, ALOX5	280	2	16881	60.28928571428571	0.9999996003969966	0.8054326963516141	37.604034579700006
GOTERM_BP_DIRECT	GO:0038112~interleukin-8-mediated signaling pathway	2	0.0049905180157700365	0.032837890225147257	CXCR1, CXCR2	279	2	16792	60.18637992831542	1.0	0.6651515426207448	42.33805440912985
GOTERM_BP_DIRECT	GO:0002540~leukotriene production involved in inflammatory response	2	0.0049905180157700365	0.032837890225147257	ALOX5AP, ALOX5	279	2	16792	60.18637992831542	1.0	0.6651515426207448	42.33805440912985
GOTERM_BP_DIRECT	GO:0050729~positive regulation of inflammatory response	5	0.012476295039425092	0.032866510818915395	S100A9, NLRP12, IL33, CCL26, S100A12	279	73	16792	4.122354789610645	1.0	0.657046176366854	42.36618497081201
GOTERM_CC_DIRECT	GO:0048471~perinuclear region of cytoplasm	18	0.04491466214193033	0.032953853150716333	SLC2A12, PLD1, OLFM4, NOS1AP, CKAP4, TRPC7, CHI3L1, CABP7, ANXA4, INHBA, ATP2C2, CYBB, PTGES, ATP9A, FAT1, PSTPIP1, SORT1, CA4	306	621	18224	1.7262479871175525	0.9997369665897826	0.44500829264924513	35.22238223113676
GOTERM_BP_DIRECT	GO:0046597~negative regulation of viral entry into host cell	3	0.007485777023655056	0.03509532991007538	GSN, FCN1, PTX3	279	18	16792	10.031063321385904	1.0	0.6732695683321055	44.517682044899374
GOTERM_CC_DIRECT	GO:0005578~proteinaceous extracellular matrix	10	0.024952590078850184	0.03710769147083404	CRISP3, COL17A1, WNT5B, SFRP1, MMP9, ADAMTS16, PI3, MMP8, CHI3L1, TFF3	306	268	18224	2.2222222222222223	0.9999087740203012	0.4621334093940863	38.736718334523026
OMIM_DISEASE	219000~Fraser syndrome	2	0.0049905180157700365	0.03750383231411396	FRAS1, FREM2	61	3	4740	51.80327868852459	0.9745138131949131	0.8403560624230071	34.36171526210278
GOTERM_BP_DIRECT	GO:0008015~blood circulation	4	0.009981036031540073	0.03823908393327255	C3AR1, TBC1D8, OLR1, MEOX2	279	45	16792	5.349900438072481	1.0	0.6970725320702524	47.42440521232037
GOTERM_MF_DIRECT	GO:0005506~iron ion binding	7	0.01746681305519513	0.04179257164659045	LCN2, PPEF1, FTHL17, LTF, CYP4F3, ALOX5, CYP4F2	280	153	16881	2.7583333333333333	0.9999999936156935	0.8484655512572219	45.34357986599438
GOTERM_BP_DIRECT	GO:0045600~positive regulation of fat cell differentiation	4	0.009981036031540073	0.04266658999381194	KLF5, WNT5B, SFRP1, WIF1	279	47	16792	5.1222451002821625	1.0	0.7294177029534507	51.276261173468775
KEGG_PATHWAY	hsa05140:Leishmaniasis	5	0.012476295039425092	0.04273195647436102	NCF2, NCF4, ITGB2, FCGR3B, ITGAM	129	71	6879	3.75532263347527	0.9997814869931456	0.6513138786314427	41.96864862348818
GOTERM_MF_DIRECT	GO:0001077~transcriptional activator activity, RNA polymerase II core promoter proximal region sequence-specific binding	9	0.022457331070965165	0.0428575910323383	KLF5, PLSCR1, MEOX2, CEBPD, SIX1, ONECUT2, PAX6, POU3F2, ISL1	280	236	16881	2.299167675544794	0.9999999960948365	0.8279702469699193	46.19696077727259
GOTERM_BP_DIRECT	GO:0001503~ossification	5	0.012476295039425092	0.04372428457303153	MMP9, RASSF2, FSTL3, LTF, SORT1	279	80	16792	3.761648745519713	1.0	0.7308255249877829	52.1563667146549
GOTERM_CC_DIRECT	GO:0030667~secretory granule membrane	3	0.007485777023655056	0.04756562877362639	CPE, CA4, RAB27A	306	21	18224	8.507936507936508	0.9999937852352448	0.527296254603798	46.820414108918804
GOTERM_BP_DIRECT	GO:0070588~calcium ion transmembrane transport	6	0.014971554047310112	0.04788840617098955	TRPM6, ATP2C2, CLCA3P, SLC24A4, TRPC7, NALCN	279	119	16792	3.034607391343634	1.0	0.7561251277439545	55.478282209862904
GOTERM_BP_DIRECT	GO:0007156~homophilic cell adhesion via plasma membrane adhesion molecules	7	0.01746681305519513	0.04789170856561289	PCDHB7, CDH9, FAT1, PCDH12, PCDH15, CEACAM1, CDH5	279	158	16792	2.666485186697518	1.0	0.7491689680800513	55.480828516129954
GOTERM_MF_DIRECT	GO:0017159~pantetheine hydrolase activity	2	0.0049905180157700365	0.048770255970352665	VNN1, VNN3	280	3	16881	40.192857142857136	0.999999999747561	0.8414450873995217	50.71377164649711
GOTERM_MF_DIRECT	GO:0019959~interleukin-8 binding	2	0.0049905180157700365	0.048770255970352665	CXCR1, CXCR2	280	3	16881	40.192857142857136	0.999999999747561	0.8414450873995217	50.71377164649711
GOTERM_BP_DIRECT	GO:0070207~protein homotrimerization	3	0.007485777023655056	0.05075605152788781	LCN2, ARG1, ALOX5AP	279	22	16792	8.207233626588467	1.0	0.7628586407933055	57.63859972457153
GOTERM_CC_DIRECT	GO:0031362~anchored component of external side of plasma membrane	3	0.007485777023655056	0.05175749149730134	GGTA1P, CA4, CD24	306	22	18224	8.121212121212121	0.9999979002026144	0.5365419449425879	49.77474879214173
REACTOME_PATHWAY	R-HSA-1474228:R-HSA-1474228	5	0.012476295039425092	0.052377579014253675	CAPNS2, MMP9, ADAMTS16, MMP8, CAPN3	165	78	9075	3.5256410256410255	0.9999900009181015	0.721746898419459	49.42851215669661
REACTOME_PATHWAY	R-HSA-449147:R-HSA-449147	4	0.009981036031540073	0.055486397807699775	IL18RAP, STX3, IL36B, IL33	165	48	9075	4.583333333333333	0.9999950505336903	0.7052486266907501	51.49122209249026
KEGG_PATHWAY	hsa04062:Chemokine signaling pathway	8	0.019962072063080146	0.05795284106173407	PIK3CG, CXCL1, ADCY4, FGR, CXCR1, CXCR2, CXCL6, CCL26	129	186	6879	2.2935733933483373	0.9999900912169434	0.7220272281201573	52.47479763716195
GOTERM_BP_DIRECT	GO:0006811~ion transport	6	0.014971554047310112	0.06008957349691432	LCN2, CYBB, SLC24A4, SLC1A6, TMEM63A, LTF	279	127	16792	2.843451020235374	1.0	0.8134708216434421	64.00787632761269
KEGG_PATHWAY	hsa04145:Phagosome	7	0.01746681305519513	0.06044577221964096	OLR1, FCAR, NCF2, NCF4, ITGB2, FCGR3B, ITGAM	129	150	6879	2.488527131782946	0.9999940582104511	0.6998131064841614	54.018392079613676
GOTERM_MF_DIRECT	GO:0004252~serine-type endopeptidase activity	9	0.022457331070965165	0.061873683290584354	PCSK1, F12, MMP9, FCN1, MMP8, C1RL, LTF, CMA1, HP	280	255	16881	2.1278571428571427	0.9999999999994511	0.8860052498992517	59.49758782865888
GOTERM_CC_DIRECT	GO:0043235~receptor complex	6	0.014971554047310112	0.062414466525983654	GPR84, ADRB2, OLR1, IL4R, LRP1B, ITGB2	306	127	18224	2.8136482939632548	0.9999998697790534	0.5855403371937977	56.617203868813036
GOTERM_BP_DIRECT	GO:0050715~positive regulation of cytokine secretion	3	0.007485777023655056	0.06383462387960398	CLEC4E, FGR, CLEC5A	279	25	16792	7.22236559139785	1.0	0.8268546216963476	66.30105271317099
GOTERM_MF_DIRECT	GO:0050051~leukotriene-B4 20-monooxygenase activity	2	0.0049905180157700365	0.06449445898921853	CYP4F3, CYP4F2	280	4	16881	30.144642857142856	0.9999999999998406	0.8781312505471808	61.06962910614584
GOTERM_BP_DIRECT	GO:0090191~negative regulation of branching involved in ureteric bud morphogenesis	2	0.0049905180157700365	0.06460120509698676	TACSTD2, SIX1	279	4	16792	30.09318996415771	1.0	0.824922040376422	66.75319918783632
GOTERM_BP_DIRECT	GO:0002283~neutrophil activation involved in immune response	2	0.0049905180157700365	0.06460120509698676	FCER1G, TYROBP	279	4	16792	30.09318996415771	1.0	0.824922040376422	66.75319918783632
GOTERM_BP_DIRECT	GO:0002768~immune response-regulating cell surface receptor signaling pathway	2	0.0049905180157700365	0.06460120509698676	FGR, CD24	279	4	16792	30.09318996415771	1.0	0.824922040376422	66.75319918783632
GOTERM_BP_DIRECT	GO:0036101~leukotriene B4 catabolic process	2	0.0049905180157700365	0.06460120509698676	CYP4F3, CYP4F2	279	4	16792	30.09318996415771	1.0	0.824922040376422	66.75319918783632
GOTERM_CC_DIRECT	GO:0032010~phagolysosome	2	0.0049905180157700365	0.06528800305921748	NCF2, NCF4	306	4	18224	29.77777777777778	0.9999999388011944	0.5827898246487272	58.308886630029846
GOTERM_BP_DIRECT	GO:0008285~negative regulation of cell proliferation	12	0.029943108094620224	0.0659729093599609	OSM, CXCL1, PTPRJ, INHBA, TP53I11, SFRP1, PTGES, RPS6KA2, CDKN2D, GJB6, IFNK, CDH5	279	396	16792	1.8238296947974368	1.0	0.825954185549667	67.54807150112107
GOTERM_BP_DIRECT	GO:0016477~cell migration	7	0.01746681305519513	0.06668623628052163	FGR, FAT1, PAK5, PSTPIP1, CD24, CEACAM1, EPHA3	279	172	16792	2.4494456947570225	1.0	0.8238531908267496	67.9543389756701
GOTERM_BP_DIRECT	GO:0070301~cellular response to hydrogen peroxide	4	0.009981036031540073	0.06838559925786335	LCN2, ARG1, IL18RAP, CBX8	279	57	16792	4.223605609004591	1.0	0.8264037722439659	68.90302707995598
GOTERM_BP_DIRECT	GO:0051092~positive regulation of NF-kappaB transcription factor activity	6	0.014971554047310112	0.07029754642016214	NLRC4, S100A9, LTF, ITGB2, CAPN3, S100A12	279	133	16792	2.7151750343600938	1.0	0.8297931786970892	69.9388314894985
REACTOME_PATHWAY	R-HSA-2473224:R-HSA-2473224	2	0.0049905180157700365	0.07036181536944275	INHBA, FSTL3	165	4	9075	27.5	0.9999998343520206	0.7581409310985247	60.33100682994225
GOTERM_MF_DIRECT	GO:0048306~calcium-dependent protein binding	4	0.009981036031540073	0.07098829115526363	S100P, CPNE3, ANXA4, ANXA3	280	58	16881	4.157881773399015	0.9999999999999927	0.8857934540522834	64.72390819179527
GOTERM_BP_DIRECT	GO:0043406~positive regulation of MAP kinase activity	4	0.009981036031540073	0.0742089911911025	PIK3CG, DIRAS2, CD24, S100A12	279	59	16792	4.080432537512909	1.0	0.8414069884020874	71.95773077048082
GOTERM_CC_DIRECT	GO:0008305~integrin complex	3	0.007485777023655056	0.07450903182145159	ITGA9, ITGB2, ITGAM	306	27	18224	6.617283950617283	0.9999999946598006	0.6141860969528858	63.33504435215913
KEGG_PATHWAY	hsa04650:Natural killer cell mediated cytotoxicity	6	0.014971554047310112	0.07665785642666509	PIK3CG, TNFRSF10C, FCER1G, ITGB2, FCGR3B, TYROBP	129	122	6879	2.6225695768204345	0.9999997934652919	0.7532415150888914	62.983918860097155
REACTOME_PATHWAY	R-HSA-264876:R-HSA-264876	3	0.007485777023655056	0.07953407636368182	PCSK1, CPE, RAB27A	165	26	9075	6.346153846153846	0.9999999801550021	0.7718935382433261	65.01520273339415
GOTERM_BP_DIRECT	GO:0045578~negative regulation of B cell differentiation	2	0.0049905180157700365	0.08009089207471086	INHBA, SFRP1	279	5	16792	24.074551971326166	1.0	0.859197669611083	74.7553488802946
GOTERM_BP_DIRECT	GO:0032534~regulation of microvillus assembly	2	0.0049905180157700365	0.08009089207471086	KLF5, PLD1	279	5	16792	24.074551971326166	1.0	0.859197669611083	74.7553488802946
GOTERM_BP_DIRECT	GO:0008588~release of cytoplasmic sequestered NF-kappaB	2	0.0049905180157700365	0.08009089207471086	NLRP12, TNFSF14	279	5	16792	24.074551971326166	1.0	0.859197669611083	74.7553488802946
GOTERM_BP_DIRECT	GO:2001300~lipoxin metabolic process	2	0.0049905180157700365	0.08009089207471086	ALOX5AP, ALOX5	279	5	16792	24.074551971326166	1.0	0.859197669611083	74.7553488802946
GOTERM_BP_DIRECT	GO:0002376~immune system process	3	0.007485777023655056	0.0827881936329621	VSTM1, CD300LG, HP	279	29	16792	6.226177233963664	1.0	0.8641342080334238	75.94859139286231
GOTERM_BP_DIRECT	GO:0050766~positive regulation of phagocytosis	3	0.007485777023655056	0.0827881936329621	FCER1G, PTX3, RAB27A	279	29	16792	6.226177233963664	1.0	0.8641342080334238	75.94859139286231
GOTERM_MF_DIRECT	GO:0050839~cell adhesion molecule binding	4	0.009981036031540073	0.08301676161923284	LILRB2, CPE, NRXN3, ITGB2	280	62	16881	3.8896313364055297	1.0	0.9087498475691269	70.66466809600868
GOTERM_BP_DIRECT	GO:0030154~cell differentiation	13	0.032438367102505236	0.08316570611016949	M1AP, INHBA, SLCO4C1, FGR, HLX, CATSPERG, ONECUT2, RGS19, APAF1, ARHGAP24, NME8, SOHLH2, ZIC2	279	462	16792	1.6935561451690484	1.0	0.8609954084635294	76.11130640917617
KEGG_PATHWAY	hsa04923:Regulation of lipolysis in adipocytes	4	0.009981036031540073	0.08569107949688722	PIK3CG, IRS4, ADCY4, ADRB2	129	56	6879	3.8089700996677736	0.9999999690300359	0.7632744912867491	67.25187237059419
GOTERM_MF_DIRECT	GO:0004553~hydrolase activity, hydrolyzing O-glycosyl compounds	3	0.007485777023655056	0.08751348552341322	MGAM, CHI3L1, CHIT1	280	30	16881	6.028928571428572	1.0	0.9075540638651072	72.63595604058177
GOTERM_CC_DIRECT	GO:0009925~basal plasma membrane	3	0.007485777023655056	0.0894127003738736	ITGA9, TACSTD2, CEACAM1	306	30	18224	5.955555555555556	0.9999999999015737	0.6662037389013138	70.29089138345492
GOTERM_BP_DIRECT	GO:0006915~apoptotic process	15	0.03742888511827528	0.08983014539586022	BCL2L15, GULP1, S100A9, CHI3L1, TNFSF14, ITGB2, GJB6, DAPK2, CAPN3, LCN2, PLSCR1, NLRC4, SIX1, PAK5, APAF1	279	567	16792	1.5922322732358574	1.0	0.8781654987764902	78.81898267997774
REACTOME_PATHWAY	R-HSA-380108:R-HSA-380108	4	0.009981036031540073	0.09059197788077641	CXCL1, CXCR1, CXCR2, CXCL6	165	59	9075	3.7288135593220337	0.9999999985059019	0.7905375949913004	69.98343336666566
GOTERM_MF_DIRECT	GO:0003779~actin binding	9	0.022457331070965165	0.09112062214252943	SYNE1, CNN3, GSN, CAPG, MSRB1, MYH4, CEACAM1, MYH7B, TNNI2	280	278	16881	1.9518114080164437	1.0	0.9042590118311391	74.12750362019682
GOTERM_BP_DIRECT	GO:0030901~midbrain development	3	0.007485777023655056	0.09283034904471457	CXCR2, CMA1, EN2	279	31	16792	5.824488380159556	1.0	0.8829190707540067	79.94134300705696
GOTERM_BP_DIRECT	GO:0060326~cell chemotaxis	4	0.009981036031540073	0.09292714671387241	CXCL1, C3AR1, CXCL6, FPR2	279	65	16792	3.7037772263578717	1.0	0.8792707313432487	79.97660677025455
GOTERM_CC_DIRECT	GO:0005856~cytoskeleton	11	0.027447849086735202	0.09519938848364463	SYNE1, FGR, TRIM9, CKAP4, S100A9, PSTPIP1, SYNJ2, BASP1, ARHGAP24, FGD3, S100A12	306	371	18224	1.7657981431566334	0.999999999979488	0.6732750768744478	72.64650675432499
GOTERM_BP_DIRECT	GO:0050957~equilibrioception	2	0.0049905180157700365	0.09532498583435121	CLRN1, PCDH15	279	6	16792	20.062126642771805	1.0	0.8821898137682928	80.83178369247608
GOTERM_BP_DIRECT	GO:0010659~cardiac muscle cell apoptotic process	2	0.0049905180157700365	0.09532498583435121	RPS6KA2, APAF1	279	6	16792	20.062126642771805	1.0	0.8821898137682928	80.83178369247608
