# Supplementary material for: Identification of Key Genes and Pathways in Myeloma side population cells by Bioinformatics Analysis
Source: Int J Med Sci. 2020 Jul 25;17(14):2063–76. doi: 10.7150/ijms.48244 (PMC7484674; doi:10.7150/ijms.48244)
Supplement: Supplementary file 2 — Supplementary raw data and code. [file ijmsv17p2063s2.zip › Raw data and code/2.DAVID_GO_and_KEGG/KEGG/DAVID_KEGG_raw data.txt]

Category	Term	Count	%	PValue	Genes	List Total	Pop Hits	Pop Total	Fold Enrichment	Bonferroni	Benjamini	FDR
KEGG_PATHWAY	hsa04380:Osteoclast differentiation	11	0.027447849	1.50E-04	PIK3CG, LILRB2, CYBB, LILRA2, NCF2, LILRA3, NCF4, LILRA5, OSCAR, FCGR3B, TYROBP	129	131	6879	4.477720575	0.028575928	0.028575928	0.187009425
KEGG_PATHWAY	hsa00860:Porphyrin and chlorophyll metabolism	7	0.013614174	1.63E-04	ALAS2, FECH, HMBS, CPOX, BLVRB, UROS, PPOX	138	42	6879	8.307971014	0.035624088	0.035624088	0.207297745
KEGG_PATHWAY	hsa04060:Cytokine-cytokine receptor interaction	14	0.034933626	5.51E-04	CXCL1, IL18RAP, IL25, CXCR1, TNFSF14, CXCR2, CXCL6, CCL26, OSM, GH2, INHBA, TNFRSF10C, IL4R, IFNK	129	243	6879	3.072255718	0.100905895	0.051794271	0.684396903
KEGG_PATHWAY	hsa04640:Hematopoietic cell lineage	8	0.015559056	0.00165417	CD19, CD36, CD3D, TFRC, GYPA, KIT, HLA-DRA, FLT3LG	138	87	6879	4.583708146	0.308702698	0.168557096	2.089847889
KEGG_PATHWAY	hsa01100:Metabolic pathways	39	0.0758504	0.002244471	ACOX2, BCAT1, ALDH18A1, FUT8, UROS, PPOX, CAD, ACSBG1, CMPK2, ALDH1A1, AKR1C3, ALAS2, ST6GALNAC4, AGPAT5, NT5M, ATIC, ALDH1A3, CPOX, PAFAH1B3, IDH2, ENO2, FUT1, GAD1, HSD17B8, ACAA2, MINPP1, FECH, ALDH5A1, FAXDC2, AK1, HMBS, ST6GALNAC1, NME4, NME1, PKLR, PCCB, PAICS, MECR, SLC27A5	138	1219	6879	1.594803296	0.394123728	0.153822808	2.825825024
KEGG_PATHWAY	hsa05150:Staphylococcus aureus infection	6	0.014971554	0.003145016	C3AR1, FCAR, ITGB2, FPR2, FCGR3B, ITGAM	129	54	6879	5.925064599	0.455531142	0.183434523	3.849087074
KEGG_PATHWAY	hsa01130:Biosynthesis of antibiotics	12	0.023338585	0.003241357	NME4, BCAT1, ACAA2, ATIC, FAXDC2, NME1, AK1, PKLR, ENO2, IDH2, PAICS, PCCB	138	212	6879	2.821575062	0.51518924	0.165563942	4.057160841
KEGG_PATHWAY	hsa04670:Leukocyte transendothelial migration	8	0.019962072	0.00544368	PIK3CG, CLDN8, NCF2, MMP9, NCF4, ITGB2, ITGAM, CDH5	129	115	6879	3.709605662	0.65128502	0.231546397	6.575634683
KEGG_PATHWAY	hsa04110:Cell cycle	8	0.015559056	0.011624562	CDK1, CCNB2, PLK1, CDK6, CDC20, CHEK2, CDC25C, CDK4	138	124	6879	3.21598878	0.926278607	0.406366082	13.8572867
KEGG_PATHWAY	hsa05144:Malaria	5	0.00972441	0.015962484	GYPB, CD36, LRP1, GYPA, ACKR1	138	49	6879	5.086512866	0.972356101	0.450121739	18.55794163
KEGG_PATHWAY	hsa04514:Cell adhesion molecules (CAMs)	8	0.019962072	0.01638566	LRRC4, CLDN8, ITGA9, NRXN3, NTNG2, ITGB2, ITGAM, CDH5	129	142	6879	3.004258107	0.958771609	0.471506954	18.60611211
KEGG_PATHWAY	hsa05134:Legionellosis	5	0.012476295	0.017664319	CXCL1, NLRC4, ITGB2, APAF1, ITGAM	129	54	6879	4.937553833	0.96792517	0.436326792	19.91479902
KEGG_PATHWAY	hsa00590:Arachidonic acid metabolism	5	0.012476295	0.026407546	PTGES, LTA4H, CYP4F3, ALOX5, CYP4F2	129	61	6879	4.370949295	0.994287852	0.521873541	28.35755299
KEGG_PATHWAY	hsa05140:Leishmaniasis	5	0.012476295	0.042731956	NCF2, NCF4, ITGB2, FCGR3B, ITGAM	129	71	6879	3.755322633	0.999781487	0.651313879	41.96864862
KEGG_PATHWAY	hsa04115:p53 signaling pathway	5	0.00972441	0.044011861	CDK1, CCNB2, CDK6, CHEK2, CDK4	138	67	6879	3.719987021	0.999956257	0.761618456	43.6842435
KEGG_PATHWAY	hsa00910:Nitrogen metabolism	3	0.005834646	0.044049743	CA3, CA2, CA1	138	17	6879	8.796675192	0.999956642	0.715138454	43.71270544
