# Supplementary material for: Identification of Key Genes and Pathways in Myeloma side population cells by Bioinformatics Analysis
Source: Int J Med Sci. 2020 Jul 25;17(14):2063–76. doi: 10.7150/ijms.48244 (PMC7484674; doi:10.7150/ijms.48244)
Supplement: Supplementary file 2 — Supplementary raw data and code. [file ijmsv17p2063s2.zip › Raw data and code/3.STRING_PPI/MCODE App Results.txt.txt]

MCODE App Results
Date: 2020-5-2 15:36:57

Parameters:
   Network Scoring:
      Include Loops: false  Degree Cutoff: 2
   Cluster Finding:
      Node Score Cutoff: 0.2  Haircut: true  Fluff: false  K-Core: 2  Max. Depth from Seed: 100

Cluster	Score (Density*#Nodes)	Nodes	Edges	Node IDs
1	26.308	53	684	FPR2, RETN, ARG1, TCN1, TMEM63A, LTF, SLC2A3, MMP8, FCAR, GPR97, PTPRJ, PGLYRP1, CEACAM8, CLEC4D, RAB27A, CLEC12A, C3AR1, FCER1G, SLPI, LCN2, CD177, ORM1, HP, LILRB2, BST1, CAMP, FOLR3, ITGB2, OSCAR, CLEC5A, CHIT1, CD36, CRISP3, JUP, CYFIP1, CXCL1, CKAP4, CEACAM1, CEACAM3, MMP9, MGAM, MCEMP1, CYBB, PLD1, OLR1, CFP, CYSTM1, PTX3, OLFM4, ITGAM, CHI3L1, SLCO4C1, GPR84
2	19.7	21	197	E2F8, KIFC1, CDKN3, DEPDC1B, OIP5, HJURP, PBK, CDC25C, PLK1, FEN1, CCNB2, CDK1, UBE2T, ASPM, NDC80, CDC20, CDCA8, RAD54L, MYBL2, DLGAP5, TOP2A
3	10	13	60	APLNR, TIMP1, ADCY4, CXCL6, CXCR1, PNOC, TAS2R41, FCGR3B, NMU, CXCL12, CXCR2, P2RY13, CCL5
4	7.63	28	103	CA1, FECH, TFRC, TF, SLC4A1, EPB42, HBD, GATA1, HBM, HMBS, UROS, HBZ, CPOX, PPOX, AHSP, CDH5, CD3D, RHAG, GYPB, HBQ1, SELENBP1, DMTN, ADRB2, ANK1, ACKR1, BIN1, GYPA, SYNJ2
5	6.333	7	19	NCF4, MNDA, ALOX5, FGR, ALOX5AP, NCF2, S100A9
6	4	5	8	CCNF, CDK6, CHEK2, CDK4, LIG1
7	4	4	6	UBAC1, NEDD4L, KBTBD7, TRIM9
8	4	10	18	TAL1, ENG, SPTA1, ALDH1A1, EPCAM, KLF1, SPTB, CD24, ALAS2, KIT
9	4	5	8	VPREB3, IGLL1, MZB1, POU2AF1, IGJ
10	4	4	6	CTSW, GZMK, GZMH, GNLY
11	4	4	6	KRT13, KRT6A, KRT40, KRT12
12	3.5	5	7	BLVRB, MYH4, PSTPIP1, MYOM2, MYH7B
13	3	3	3	TYROBP, FCN1, HK3
14	3	5	6	ABCA13, CPNE3, VNN1, VNN3, NTNG2
15	3	3	3	CAD, ATIC, IARS
16	3	3	3	APOC1, LSR, APOBR
17	3	3	3	PRKAR2B, B9D1, CEP72
18	3	3	3	HLA-DPB1, HLA-DPA1, PAG1
19	3	3	3	NRXN3, SLITRK1, GRIA2
20	3	3	3	CLIC3, TTYH2, BEST4
21	3	3	3	FUT8, FUT1, ST6GALNAC1
22	3	3	3	CAPN3, AHNAK, PARVB
23	2.545	12	14	ABCC2, NUDT1, PRMT6, PDE6H, NUDT12, BYSL, NLE1, GMPR, NT5M, F12, SLC51A, NME4
