# Supplementary material for: Identification of Key Genes and Pathways in Myeloma side population cells by Bioinformatics Analysis
Source: Int J Med Sci. 2020 Jul 25;17(14):2063–76. doi: 10.7150/ijms.48244 (PMC7484674; doi:10.7150/ijms.48244)
Supplement: Supplementary file 2 — Supplementary raw data and code. [file ijmsv17p2063s2.zip › Raw data and code/3.STRING_PPI/module 1/cluster 1.csv.csv]

SUID	AverageShortestPathLength	BetweennessCentrality	change	ClosenessCentrality	ClusteringCoefficient	Degree	Eccentricity	IsSingleNode	name	NeighborhoodConnectivity	NumberOfDirectedEdges	NumberOfUndirectedEdges	PartnerOfMultiEdgedNodePairs	Radiality	selected	SelfLoops	shared name	Stress	TopologicalCoefficient
5609	1.82692308	7.182E-5	UP	0.54736842	0.99209486	23	3	false	FOLR3	24.26086957	23	0	0	0.72435897	false	0	FOLR3	4	0.63844394
5477	1.42307692	0.0156307	UP	0.7027027	0.82068966	30	2	false	ITGB2	27.0	30	0	0	0.85897436	false	0	ITGB2	722	0.51923077
5602	1.5	0.03859638	UP	0.66666667	0.78461538	26	2	false	OSCAR	24.5	26	0	0	0.83333333	false	0	OSCAR	938	0.47115385
5474	1.44230769	0.01118229	UP	0.69333333	0.86453202	29	2	false	CLEC5A	27.03448276	29	0	0	0.8525641	false	0	CLEC5A	422	0.5198939
5600	1.82692308	7.182E-5	UP	0.54736842	0.99209486	23	3	false	CHIT1	24.26086957	23	0	0	0.72435897	false	0	CHIT1	4	0.63844394
5594	1.73076923	2.3815E-4	DOWN	0.57777778	0.98	25	3	false	CD36	27.92	25	0	0	0.75641026	false	0	CD36	12	0.68097561
5593	1.82692308	7.182E-5	UP	0.54736842	0.99209486	23	3	false	CRISP3	24.26086957	23	0	0	0.72435897	false	0	CRISP3	4	0.63844394
5462	1.84615385	0.0	DOWN	0.54166667	1.0	22	3	false	JUP	24.27272727	22	0	0	0.71794872	false	0	JUP	0	0.63875598
5587	1.82692308	7.182E-5	DOWN	0.54736842	0.99209486	23	3	false	CYFIP1	24.26086957	23	0	0	0.72435897	false	0	CYFIP1	4	0.63844394
5457	1.46153846	0.04578856	UP	0.68421053	0.71693122	28	2	false	CXCL1	25.21428571	28	0	0	0.84615385	false	0	CXCL1	1740	0.48489011
5583	1.75	0.0	UP	0.57142857	1.0	24	3	false	CKAP4	28.16666667	24	0	0	0.75	false	0	CKAP4	0	0.68699187
5581	1.67307692	0.00123815	UP	0.59770115	0.92328042	28	3	false	CEACAM1	27.10714286	28	0	0	0.77564103	false	0	CEACAM1	60	0.66114983
5580	1.75	0.0	UP	0.57142857	1.0	24	3	false	CEACAM3	28.16666667	24	0	0	0.75	false	0	CEACAM3	0	0.68699187
5449	1.51923077	0.03064441	UP	0.65822785	0.74666667	25	2	false	MMP9	25.44	25	0	0	0.82692308	false	0	MMP9	1168	0.48923077
5575	1.57692308	0.01245521	UP	0.63414634	0.83549784	22	2	false	MGAM	28.09090909	22	0	0	0.80769231	false	0	MGAM	388	0.54020979
5574	1.44230769	0.01299733	UP	0.69333333	0.86206897	29	2	false	MCEMP1	27.0	29	0	0	0.8525641	false	0	MCEMP1	424	0.51923077
5442	1.42307692	0.01643333	UP	0.7027027	0.8183908	30	2	false	CYBB	26.96666667	30	0	0	0.85897436	false	0	CYBB	724	0.51858974
5565	1.67307692	0.00123815	UP	0.59770115	0.92328042	28	3	false	PLD1	27.10714286	28	0	0	0.77564103	false	0	PLD1	60	0.66114983
5564	1.42307692	0.0156307	UP	0.7027027	0.82068966	30	2	false	OLR1	27.0	30	0	0	0.85897436	false	0	OLR1	722	0.51923077
5558	1.5	0.02915667	UP	0.66666667	0.78769231	26	2	false	CFP	24.15384615	26	0	0	0.83333333	false	0	CFP	736	0.46449704
5685	1.84615385	0.0	UP	0.54166667	1.0	20	3	false	CYSTM1	28.45	20	0	0	0.71794872	false	0	CYSTM1	0	0.71125
5557	1.55769231	0.00791863	UP	0.64197531	0.91666667	24	3	false	PTX3	24.41666667	24	0	0	0.81410256	false	0	PTX3	332	0.47875817
5556	1.51923077	0.01642877	UP	0.65822785	0.85666667	25	2	false	OLFM4	24.76	25	0	0	0.82692308	false	0	OLFM4	706	0.47615385
5428	1.34615385	0.06319353	UP	0.74285714	0.67201426	34	2	false	ITGAM	26.70588235	34	0	0	0.88461538	false	0	ITGAM	2174	0.51357466
5552	1.82692308	7.182E-5	UP	0.54736842	0.99209486	23	3	false	CHI3L1	24.26086957	23	0	0	0.72435897	false	0	CHI3L1	4	0.63844394
5678	1.75	0.0	UP	0.57142857	1.0	24	3	false	SLCO4C1	28.16666667	24	0	0	0.75	false	0	SLCO4C1	0	0.68699187
5550	1.44230769	0.00923916	UP	0.69333333	0.86699507	29	2	false	GPR84	27.06896552	29	0	0	0.8525641	false	0	GPR84	420	0.52055703
5547	1.42307692	0.01782553	UP	0.7027027	0.8183908	30	2	false	FPR2	27.03333333	30	0	0	0.85897436	false	0	FPR2	780	0.51987179
5542	1.51923077	0.02113711	UP	0.65822785	0.85666667	25	2	false	RETN	24.76	25	0	0	0.82692308	false	0	RETN	706	0.47615385
5541	1.48076923	0.03847444	UP	0.67532468	0.76068376	27	2	false	ARG1	25.18518519	27	0	0	0.83974359	false	0	ARG1	1408	0.48433048
5538	1.51923077	0.01821423	UP	0.65822785	0.84666667	25	2	false	TCN1	24.32	25	0	0	0.82692308	false	0	TCN1	558	0.46769231
5665	1.67307692	0.00123815	UP	0.59770115	0.92328042	28	3	false	TMEM63A	27.10714286	28	0	0	0.77564103	false	0	TMEM63A	60	0.66114983
5534	1.53846154	0.00644184	UP	0.65	0.92391304	24	2	false	LTF	24.58333333	24	0	0	0.82051282	false	0	LTF	352	0.47275641
5659	1.67307692	0.00123815	UP	0.59770115	0.92328042	28	3	false	SLC2A3	27.10714286	28	0	0	0.77564103	false	0	SLC2A3	60	0.66114983
5530	1.51923077	0.01642877	UP	0.65822785	0.85666667	25	2	false	MMP8	24.76	25	0	0	0.82692308	false	0	MMP8	706	0.47615385
5527	1.42307692	0.02558727	UP	0.7027027	0.81149425	30	2	false	FCAR	26.93333333	30	0	0	0.85897436	false	0	FCAR	786	0.51794872
5654	1.75	0.0	UP	0.57142857	1.0	24	3	false	GPR97	28.16666667	24	0	0	0.75	false	0	GPR97	0	0.68699187
5524	1.75	0.0	UP	0.57142857	1.0	24	3	false	PTPRJ	28.16666667	24	0	0	0.75	false	0	PTPRJ	0	0.68699187
5522	1.82692308	7.182E-5	UP	0.54736842	0.99209486	23	3	false	PGLYRP1	24.26086957	23	0	0	0.72435897	false	0	PGLYRP1	4	0.63844394
5521	1.36538462	0.06064095	UP	0.73239437	0.69318182	33	2	false	CEACAM8	26.6969697	33	0	0	0.87820513	false	0	CEACAM8	1876	0.51340326
5518	1.67307692	0.00123815	UP	0.59770115	0.92328042	28	3	false	CLEC4D	27.10714286	28	0	0	0.77564103	false	0	CLEC4D	60	0.66114983
5645	1.84615385	0.0	UP	0.54166667	1.0	22	3	false	RAB27A	24.27272727	22	0	0	0.71794872	false	0	RAB27A	0	0.63875598
5517	1.67307692	0.00123815	UP	0.59770115	0.92328042	28	3	false	CLEC12A	27.10714286	28	0	0	0.77564103	false	0	CLEC12A	60	0.66114983
5516	1.44230769	0.03665497	UP	0.69333333	0.78817734	29	2	false	C3AR1	27.37931034	29	0	0	0.8525641	false	0	C3AR1	1068	0.5265252
5513	1.55769231	0.0061317	UP	0.64197531	0.90118577	23	2	false	FCER1G	28.08695652	23	0	0	0.81410256	false	0	FCER1G	230	0.54013378
5512	1.82692308	7.182E-5	UP	0.54736842	0.99209486	23	3	false	SLPI	24.26086957	23	0	0	0.72435897	false	0	SLPI	4	0.63844394
5511	1.82692308	7.182E-5	UP	0.54736842	0.99209486	23	3	false	LCN2	24.26086957	23	0	0	0.72435897	false	0	LCN2	4	0.63844394
5510	1.42307692	0.02485526	UP	0.7027027	0.8091954	30	2	false	CD177	26.9	30	0	0	0.85897436	false	0	CD177	788	0.51730769
5505	1.82692308	7.182E-5	UP	0.54736842	0.99209486	23	3	false	ORM1	24.26086957	23	0	0	0.72435897	false	0	ORM1	4	0.63844394
5504	1.53846154	0.00606686	UP	0.65	0.92753623	24	2	false	HP	24.625	24	0	0	0.82051282	false	0	HP	350	0.47355769
5503	1.57692308	0.00566112	UP	0.63414634	0.90909091	22	2	false	LILRB2	28.27272727	22	0	0	0.80769231	false	0	LILRB2	200	0.54370629
5629	1.75	0.0	UP	0.57142857	1.0	24	3	false	BST1	28.16666667	24	0	0	0.75	false	0	BST1	0	0.68699187
5497	1.5	0.02254231	UP	0.66666667	0.81230769	26	2	false	CAMP	25.07692308	26	0	0	0.83333333	false	0	CAMP	1052	0.48224852
