# Supplementary material for: Identification of Key Genes and Pathways in Myeloma side population cells by Bioinformatics Analysis
Source: Int J Med Sci. 2020 Jul 25;17(14):2063–76. doi: 10.7150/ijms.48244 (PMC7484674; doi:10.7150/ijms.48244)
Supplement: Supplementary file 2 — Supplementary raw data and code. [file ijmsv17p2063s2.zip › Raw data and code/3.STRING_PPI/module 1/GO.cluster 1.bgo]

GO-ID	p-value	corr p-value	x	n	X	N	Description	Genes in test set
6952	2.31E-16	2.51E-13	20	620	52	17784	defense response	ORM1|CRISP3|ITGB2|HP|CYBB|RAB27A|CXCL1|FPR2|LILRB2|PLD1|CFP|CLEC4D|CLEC5A|C3AR1|LCN2|OLR1|PTX3|PGLYRP1|CAMP|LTF
2376	6.99E-13	3.80E-10	20	948	52	17784	immune system process	ITGAM|ARG1|CRISP3|ITGB2|CYBB|RAB27A|CXCL1|LILRB2|CFP|MMP9|FCAR|CHIT1|BST1|CLEC4D|C3AR1|LCN2|PTX3|CEACAM8|PGLYRP1|LTF
6955	1.24E-11	4.49E-09	16	619	52	17784	immune response	ARG1|CRISP3|CYBB|RAB27A|CXCL1|LILRB2|CFP|FCAR|CHIT1|BST1|CLEC4D|LCN2|PTX3|CEACAM8|PGLYRP1|LTF
5576	3.52E-10	9.56E-08	24	2026	52	17784	extracellular region	ORM1|ARG1|CRISP3|HP|CXCL1|RETN|OLFM4|MMP8|CFP|MMP9|FCAR|CHIT1|CEACAM1|SLPI|TCN1|LCN2|OLR1|CHI3L1|PTX3|CEACAM8|FOLR3|PGLYRP1|CAMP|LTF
30246	6.48E-09	1.38E-06	11	364	52	17784	carbohydrate binding	CHIT1|ITGAM|CLEC4D|CLEC12A|ARG1|CLEC5A|OLR1|CHI3L1|PTX3|PGLYRP1|LTF
6950	7.61E-09	1.38E-06	21	1773	52	17784	response to stress	ORM1|CRISP3|ITGB2|HP|CYBB|RAB27A|CXCL1|FPR2|LILRB2|PLD1|CFP|CLEC4D|CLEC5A|C3AR1|LCN2|OLR1|PTX3|CD36|PGLYRP1|CAMP|LTF
50896	2.11E-08	3.28E-06	29	3631	52	17784	response to stimulus	ORM1|ITGAM|CRISP3|ITGB2|HP|CXCL1|FPR2|RETN|PLD1|CFP|FCAR|CLEC5A|C3AR1|OLR1|CD36|PGLYRP1|CAMP|JUP|ARG1|CYBB|RAB27A|LILRB2|CHIT1|BST1|CLEC4D|LCN2|PTX3|CEACAM8|LTF
6954	2.89E-07	3.92E-05	9	315	52	17784	inflammatory response	ORM1|ITGB2|C3AR1|OLR1|CYBB|CXCL1|PTX3|FPR2|CFP
9611	3.64E-07	4.39E-05	11	541	52	17784	response to wounding	ORM1|ITGB2|C3AR1|OLR1|CYBB|RAB27A|CXCL1|PTX3|CD36|FPR2|CFP
45087	5.11E-07	5.56E-05	7	166	52	17784	innate immune response	CLEC4D|CRISP3|LCN2|CYBB|RAB27A|PGLYRP1|CFP
5615	1.21E-06	1.14E-04	12	747	52	17784	extracellular space	CHIT1|ORM1|HP|CHI3L1|CXCL1|CEACAM8|RETN|OLFM4|MMP8|CFP|MMP9|CAMP
272	1.26E-06	1.14E-04	4	28	52	17784	polysaccharide catabolic process	CHIT1|MGAM|CHI3L1|PGLYRP1
44459	1.65E-06	1.38E-04	19	1999	52	17784	plasma membrane part	CYFIP1|MGAM|ITGAM|FCER1G|JUP|ITGB2|HP|CYBB|RAB27A|PTPRJ|LILRB2|FCAR|CEACAM1|CLEC5A|SLCO4C1|C3AR1|OLR1|CD36|CEACAM8
4872	3.24E-06	2.37E-04	17	1686	52	17784	receptor activity	ITGAM|FCER1G|CLEC12A|ARG1|ITGB2|GPR97|PTPRJ|GPR84|FPR2|LILRB2|FCAR|OSCAR|C3AR1|OLR1|CD36|FOLR3|PGLYRP1
5886	3.27E-06	2.37E-04	26	3732	52	17784	plasma membrane	CYFIP1|ITGAM|CLEC12A|ITGB2|HP|PTPRJ|GPR84|FPR2|FCAR|CLEC5A|C3AR1|OLR1|CD36|CD177|MGAM|FCER1G|JUP|CYBB|GPR97|RAB27A|LILRB2|OSCAR|BST1|CEACAM1|SLCO4C1|CEACAM8
44421	3.60E-06	2.44E-04	13	985	52	17784	extracellular region part	ORM1|CRISP3|HP|CXCL1|RETN|OLFM4|MMP8|CFP|MMP9|CHIT1|CHI3L1|CEACAM8|CAMP
44425	4.85E-06	3.10E-04	34	6112	52	17784	membrane part	CYFIP1|ITGAM|TMEM63A|CLEC12A|ITGB2|HP|SLC2A3|PTPRJ|GPR84|FPR2|PLD1|FCAR|CLEC5A|C3AR1|OLR1|CD36|CD177|MGAM|FCER1G|JUP|CYBB|GPR97|RAB27A|MCEMP1|LILRB2|CKAP4|OSCAR|CEACAM3|BST1|CEACAM1|CLEC4D|SLCO4C1|CEACAM8|FOLR3
30247	7.77E-06	4.44E-04	6	163	52	17784	polysaccharide binding	CHIT1|ITGAM|ARG1|PTX3|PGLYRP1|LTF
1871	7.77E-06	4.44E-04	6	163	52	17784	pattern binding	CHIT1|ITGAM|ARG1|PTX3|PGLYRP1|LTF
6935	9.55E-06	4.94E-04	6	169	52	17784	chemotaxis	ITGAM|ITGB2|C3AR1|CXCL1|FPR2|PLD1
42330	9.55E-06	4.94E-04	6	169	52	17784	taxis	ITGAM|ITGB2|C3AR1|CXCL1|FPR2|PLD1
7626	1.38E-05	6.81E-04	7	273	52	17784	locomotory behavior	ITGAM|ITGB2|C3AR1|CXCL1|PTX3|FPR2|PLD1
5887	2.45E-05	1.13E-03	13	1177	52	17784	integral to plasma membrane	ITGAM|FCER1G|ITGB2|CYBB|PTPRJ|LILRB2|FCAR|CEACAM1|CLEC5A|C3AR1|OLR1|CD36|CEACAM8
42742	2.49E-05	1.13E-03	5	119	52	17784	defense response to bacterium	PGLYRP1|PLD1|CFP|CAMP|LTF
31226	2.95E-05	1.26E-03	13	1198	52	17784	intrinsic to plasma membrane	ITGAM|FCER1G|ITGB2|CYBB|PTPRJ|LILRB2|FCAR|CEACAM1|CLEC5A|C3AR1|OLR1|CD36|CEACAM8
6026	3.02E-05	1.26E-03	3	21	52	17784	aminoglycan catabolic process	CHIT1|CHI3L1|PGLYRP1
40011	3.82E-05	1.54E-03	8	440	52	17784	locomotion	CEACAM1|ITGAM|JUP|ITGB2|C3AR1|CXCL1|FPR2|PLD1
9617	5.56E-05	2.15E-03	6	231	52	17784	response to bacterium	CHIT1|PGLYRP1|PLD1|CFP|CAMP|LTF
7610	5.72E-05	2.15E-03	8	466	52	17784	behavior	ITGAM|ITGB2|C3AR1|CXCL1|PTX3|FPR2|PGLYRP1|PLD1
7159	6.56E-05	2.30E-03	3	27	52	17784	leukocyte cell-cell adhesion	ITGAM|ITGB2|OLR1
50830	6.56E-05	2.30E-03	3	27	52	17784	defense response to Gram-positive bacterium	PGLYRP1|PLD1|CAMP
60089	7.01E-05	2.31E-03	17	2128	52	17784	molecular transducer activity	ITGAM|FCER1G|CLEC12A|ARG1|ITGB2|GPR97|PTPRJ|GPR84|FPR2|LILRB2|FCAR|OSCAR|C3AR1|OLR1|CD36|FOLR3|PGLYRP1
4871	7.01E-05	2.31E-03	17	2128	52	17784	signal transducer activity	ITGAM|FCER1G|CLEC12A|ARG1|ITGB2|GPR97|PTPRJ|GPR84|FPR2|LILRB2|FCAR|OSCAR|C3AR1|OLR1|CD36|FOLR3|PGLYRP1
51707	7.62E-05	2.44E-03	7	357	52	17784	response to other organism	CHIT1|PTX3|PGLYRP1|PLD1|CFP|CAMP|LTF
6879	9.05E-05	2.81E-03	3	30	52	17784	cellular iron ion homeostasis	HP|LCN2|LTF
55072	1.57E-04	4.75E-03	3	36	52	17784	iron ion homeostasis	HP|LCN2|LTF
4568	1.74E-04	4.86E-03	2	7	52	17784	chitinase activity	CHIT1|CHI3L1
6030	1.74E-04	4.86E-03	2	7	52	17784	chitin metabolic process	CHIT1|CHI3L1
6032	1.74E-04	4.86E-03	2	7	52	17784	chitin catabolic process	CHIT1|CHI3L1
9605	1.83E-04	4.96E-03	8	551	52	17784	response to external stimulus	ITGAM|JUP|ITGB2|C3AR1|CXCL1|FPR2|PGLYRP1|PLD1
7155	1.95E-04	5.10E-03	9	711	52	17784	cell adhesion	CEACAM1|ITGAM|JUP|ITGB2|HP|OLR1|CD36|FPR2|OLFM4
22610	1.97E-04	5.10E-03	9	712	52	17784	biological adhesion	CEACAM1|ITGAM|JUP|ITGB2|HP|OLR1|CD36|FPR2|OLFM4
30141	2.07E-04	5.23E-03	5	186	52	17784	stored secretory granule	CRISP3|RAB27A|CD36|CAMP|LTF
5529	2.58E-04	6.36E-03	5	195	52	17784	sugar binding	CLEC4D|CLEC12A|CLEC5A|OLR1|CHI3L1
16052	2.69E-04	6.49E-03	4	107	52	17784	carbohydrate catabolic process	CHIT1|MGAM|CHI3L1|PGLYRP1
16020	2.89E-04	6.82E-03	34	7251	52	17784	membrane	CYFIP1|ITGAM|TMEM63A|CLEC12A|ITGB2|HP|SLC2A3|PTPRJ|GPR84|FPR2|PLD1|FCAR|CLEC5A|C3AR1|OLR1|CD36|CD177|MGAM|FCER1G|JUP|CYBB|GPR97|RAB27A|MCEMP1|LILRB2|CKAP4|OSCAR|CEACAM3|BST1|CEACAM1|CLEC4D|SLCO4C1|CEACAM8|FOLR3
42581	2.98E-04	6.85E-03	2	9	52	17784	specific granule	CRISP3|CAMP
9607	3.04E-04	6.85E-03	7	447	52	17784	response to biotic stimulus	CHIT1|PTX3|PGLYRP1|PLD1|CFP|CAMP|LTF
16798	3.09E-04	6.85E-03	4	111	52	17784	hydrolase activity, acting on glycosyl bonds	CHIT1|BST1|MGAM|CHI3L1
31224	3.17E-04	6.89E-03	28	5373	52	17784	intrinsic to membrane	ITGAM|TMEM63A|CLEC12A|ITGB2|SLC2A3|PTPRJ|GPR84|FPR2|FCAR|CLEC5A|C3AR1|OLR1|CD36|CD177|MGAM|FCER1G|CYBB|GPR97|MCEMP1|LILRB2|CKAP4|OSCAR|CEACAM3|BST1|CEACAM1|CLEC4D|SLCO4C1|CEACAM8
5976	3.42E-04	7.29E-03	4	114	52	17784	polysaccharide metabolic process	CHIT1|MGAM|CHI3L1|PGLYRP1
5041	4.54E-04	9.48E-03	2	11	52	17784	low-density lipoprotein receptor activity	OLR1|CD36
16021	6.04E-04	1.24E-02	27	5265	52	17784	integral to membrane	ITGAM|TMEM63A|CLEC12A|ITGB2|SLC2A3|PTPRJ|GPR84|FPR2|FCAR|CLEC5A|C3AR1|OLR1|CD36|MGAM|FCER1G|CYBB|GPR97|MCEMP1|LILRB2|CKAP4|OSCAR|CEACAM3|BST1|CEACAM1|CLEC4D|SLCO4C1|CEACAM8
7229	6.17E-04	1.24E-02	3	57	52	17784	integrin-mediated signaling pathway	CEACAM1|ITGAM|ITGB2
8360	6.49E-04	1.28E-02	3	58	52	17784	regulation of cell shape	CYFIP1|ITGB2|HP
30228	8.59E-04	1.67E-02	2	15	52	17784	lipoprotein receptor activity	OLR1|CD36
6022	9.90E-04	1.89E-02	3	67	52	17784	aminoglycan metabolic process	CHIT1|CHI3L1|PGLYRP1
19865	1.11E-03	2.08E-02	2	17	52	17784	immunoglobulin binding	FCER1G|FCAR
30593	1.25E-03	2.29E-02	2	18	52	17784	neutrophil chemotaxis	ITGAM|ITGB2
41	1.32E-03	2.39E-02	3	74	52	17784	transition metal ion transport	TCN1|LCN2|LTF
6959	1.48E-03	2.64E-02	3	77	52	17784	humoral immune response	BST1|CFP|LTF
16337	1.57E-03	2.75E-02	5	291	52	17784	cell-cell adhesion	CEACAM1|ITGAM|JUP|ITGB2|OLR1
30169	1.70E-03	2.86E-02	2	21	52	17784	low-density lipoprotein binding	OLR1|CD36
30574	1.70E-03	2.86E-02	2	21	52	17784	collagen catabolic process	MMP8|MMP9
42157	1.71E-03	2.86E-02	3	81	52	17784	lipoprotein metabolic process	BST1|OLR1|CD36
22603	1.82E-03	3.00E-02	5	301	52	17784	regulation of anatomical structure morphogenesis	CYFIP1|ITGB2|HP|C3AR1|CAMP
5624	2.04E-03	3.26E-02	8	796	52	17784	membrane fraction	CYFIP1|CEACAM1|OLR1|CD36|LILRB2|FOLR3|PLD1|CKAP4
51180	2.04E-03	3.26E-02	2	23	52	17784	vitamin transport	TCN1|FOLR3
4553	2.17E-03	3.42E-02	3	88	52	17784	hydrolase activity, hydrolyzing O-glycosyl compounds	CHIT1|MGAM|CHI3L1
19898	2.32E-03	3.60E-02	3	90	52	17784	extrinsic to membrane	BST1|JUP|FOLR3
5626	2.59E-03	3.68E-02	8	827	52	17784	insoluble fraction	CYFIP1|CEACAM1|OLR1|CD36|LILRB2|FOLR3|PLD1|CKAP4
8305	2.81E-03	3.68E-02	2	27	52	17784	integrin complex	ITGAM|ITGB2
44243	2.81E-03	3.68E-02	2	27	52	17784	multicellular organismal catabolic process	MMP8|MMP9
2159	2.92E-03	3.68E-02	1	1	52	17784	desmosome assembly	JUP
43316	2.92E-03	3.68E-02	1	1	52	17784	cytotoxic T cell degranulation	RAB27A
2430	2.92E-03	3.68E-02	1	1	52	17784	complement receptor mediated signaling pathway	C3AR1
8843	2.92E-03	3.68E-02	1	1	52	17784	endochitinase activity	CHIT1
4876	2.92E-03	3.68E-02	1	1	52	17784	complement component C3a receptor activity	C3AR1
4943	2.92E-03	3.68E-02	1	1	52	17784	C3a anaphylatoxin receptor activity	C3AR1
44139	2.92E-03	3.68E-02	1	1	52	17784	modulation of growth of symbiont on or near host	CAMP
44140	2.92E-03	3.68E-02	1	1	52	17784	negative regulation of growth of symbiont on or near host surface	CAMP
71224	2.92E-03	3.68E-02	1	1	52	17784	cellular response to peptidoglycan	CAMP
1850	2.92E-03	3.68E-02	1	1	52	17784	complement component C3a binding	C3AR1
5982	2.92E-03	3.68E-02	1	1	52	17784	starch metabolic process	MGAM
5983	2.92E-03	3.68E-02	1	1	52	17784	starch catabolic process	MGAM
1913	2.92E-03	3.68E-02	1	1	52	17784	T cell mediated cytotoxicity	RAB27A
42221	2.95E-03	3.68E-02	11	1465	52	17784	response to chemical stimulus	ITGAM|JUP|ITGB2|HP|C3AR1|OLR1|CXCL1|FPR2|RETN|PLD1|CAMP
32963	3.46E-03	4.28E-02	2	30	52	17784	collagen metabolic process	MMP8|MMP9
7166	3.53E-03	4.31E-02	10	1280	52	17784	cell surface receptor linked signaling pathway	CEACAM1|ITGAM|FCER1G|ITGB2|C3AR1|GPR97|CXCL1|PTPRJ|FPR2|LILRB2
30334	3.63E-03	4.39E-02	4	216	52	17784	regulation of cell migration	HP|C3AR1|PLD1|MMP9
6826	3.93E-03	4.65E-02	2	32	52	17784	iron ion transport	LCN2|LTF
1906	3.93E-03	4.65E-02	2	32	52	17784	cell killing	RAB27A|CAMP
16787	4.03E-03	4.70E-02	14	2237	52	17784	hydrolase activity	MGAM|ARG1|HP|RAB27A|PTPRJ|MMP8|PLD1|MMP9|CHIT1|BST1|C3AR1|CHI3L1|PGLYRP1|LTF
44259	4.18E-03	4.81E-02	2	33	52	17784	multicellular organismal macromolecule metabolic process	MMP8|MMP9
30005	4.20E-03	4.81E-02	4	225	52	17784	cellular di-, tri-valent inorganic cation homeostasis	HP|C3AR1|LCN2|LTF
