# Supplementary material for: Identification of Key Genes and Pathways in Myeloma side population cells by Bioinformatics Analysis
Source: Int J Med Sci. 2020 Jul 25;17(14):2063–76. doi: 10.7150/ijms.48244 (PMC7484674; doi:10.7150/ijms.48244)
Supplement: Supplementary file 2 — Supplementary raw data and code. [file ijmsv17p2063s2.zip › Raw data and code/3.STRING_PPI/module 2/cluster 2.csv.csv]

SUID	AverageShortestPathLength	BetweennessCentrality	change	ClosenessCentrality	ClusteringCoefficient	Degree	Eccentricity	IsSingleNode	name	NeighborhoodConnectivity	NumberOfDirectedEdges	NumberOfUndirectedEdges	PartnerOfMultiEdgedNodePairs	Radiality	selected	SelfLoops	shared name	Stress	TopologicalCoefficient
5437	1.15	3.096E-4	DOWN	0.86956522	0.99264706	17	2	false	FEN1	19.47058824	17	0	0	0.925	false	0	FEN1	2	0.97352941
5436	1.0	0.00469629	DOWN	1.0	0.93157895	20	1	false	CCNB2	18.7	20	0	0	1.0	false	0	CCNB2	26	0.935
5435	1.0	0.00469629	DOWN	1.0	0.93157895	20	1	false	CDK1	18.7	20	0	0	1.0	false	0	CDK1	26	0.935
5722	1.15	0.00100877	DOWN	0.86956522	0.97794118	17	2	false	UBE2T	19.29411765	17	0	0	0.925	false	0	UBE2T	6	0.96470588
5464	1.0	0.00469629	DOWN	1.0	0.93157895	20	1	false	ASPM	18.7	20	0	0	1.0	false	0	ASPM	26	0.935
5432	1.0	0.00469629	DOWN	1.0	0.93157895	20	1	false	NDC80	18.7	20	0	0	1.0	false	0	NDC80	26	0.935
5431	1.0	0.00469629	DOWN	1.0	0.93157895	20	1	false	CDC20	18.7	20	0	0	1.0	false	0	CDC20	26	0.935
5430	1.0	0.00469629	DOWN	1.0	0.93157895	20	1	false	CDCA8	18.7	20	0	0	1.0	false	0	CDCA8	26	0.935
5716	1.1	0.00131837	DOWN	0.90909091	0.97385621	18	2	false	RAD54L	19.22222222	18	0	0	0.95	false	0	RAD54L	8	0.96111111
5490	1.05	0.00234907	DOWN	0.95238095	0.95906433	19	2	false	MYBL2	19.0	19	0	0	0.975	false	0	MYBL2	14	0.95
5456	1.0	0.00469629	DOWN	1.0	0.93157895	20	1	false	DLGAP5	18.7	20	0	0	1.0	false	0	DLGAP5	26	0.935
5454	1.0	0.00469629	DOWN	1.0	0.93157895	20	1	false	TOP2A	18.7	20	0	0	1.0	false	0	TOP2A	26	0.935
5484	1.05	0.00324892	DOWN	0.95238095	0.94736842	19	2	false	CDKN3	18.89473684	19	0	0	0.975	false	0	CDKN3	18	0.94473684
5548	1.2	9.8942E-4	DOWN	0.83333333	0.975	16	2	false	KIFC1	19.3125	16	0	0	0.9	false	0	KIFC1	6	0.965625
5612	1.2	6.5789E-4	DOWN	0.83333333	0.98333333	16	2	false	E2F8	19.5	16	0	0	0.9	false	0	E2F8	4	0.975
5767	1.3	0.0	DOWN	0.76923077	1.0	14	2	false	DEPDC1B	19.78571429	14	0	0	0.85	false	0	DEPDC1B	0	0.98928571
5479	1.05	0.00324892	DOWN	0.95238095	0.94736842	19	2	false	OIP5	18.89473684	19	0	0	0.975	false	0	OIP5	18	0.94473684
5478	1.05	0.00363095	DOWN	0.95238095	0.94152047	19	2	false	HJURP	18.84210526	19	0	0	0.975	false	0	HJURP	20	0.94210526
5444	1.0	0.00469629	DOWN	1.0	0.93157895	20	1	false	PBK	18.7	20	0	0	1.0	false	0	PBK	26	0.935
5440	1.0	0.00469629	DOWN	1.0	0.93157895	20	1	false	CDC25C	18.7	20	0	0	1.0	false	0	CDC25C	26	0.935
5439	1.0	0.00469629	DOWN	1.0	0.93157895	20	1	false	PLK1	18.7	20	0	0	1.0	false	0	PLK1	26	0.935
