# Supplementary material for: Identification of Key Genes and Pathways in Myeloma side population cells by Bioinformatics Analysis
Source: Int J Med Sci. 2020 Jul 25;17(14):2063–76. doi: 10.7150/ijms.48244 (PMC7484674; doi:10.7150/ijms.48244)
Supplement: Supplementary file 2 — Supplementary raw data and code. [file ijmsv17p2063s2.zip › Raw data and code/3.STRING_PPI/module 2/GO.cluster 2.bgo]

File created with bingo (c) on 2020-4-15 at 17:44:45

ontology: namespace
curator:  bingo

Selected ontology file : bundle://115.0:1/data/GO_Full
Selected annotation file : bundle://115.0:1/data/H_sapiens_default
Discarded evidence codes : 
Overrepresentation
Selected statistical test : Hypergeometric test
Selected correction : Benjamini & Hochberg False Discovery Rate (FDR) correction
Selected significance level : 0.05
Testing option : Use whole annotation as reference set
The selected cluster :
TOP2A	FEN1	PLK1	HJURP	CDCA8	CDC25C	NDC80	CDC20	CCNB2	ASPM	DEPDC1B	KIFC1	UBE2T	CDK1	PBK	RAD54L	MYBL2	OIP5	DLGAP5	CDKN3	E2F8	

No annotations were retrieved for the following entities:


GO-ID	p-value	corr p-value	x	n	X	N	Description	Genes in test set
22403	2.2099E-18	1.1312E-15	14	435	21	17790	cell cycle phase	PLK1|CDCA8|CDC25C|NDC80|CDC20|CCNB2|ASPM|KIFC1|CDK1|PBK|RAD54L|OIP5|DLGAP5|CDKN3
7049	3.5350E-18	1.1312E-15	16	794	21	17790	cell cycle	PLK1|HJURP|CDCA8|CDC25C|NDC80|CDC20|CCNB2|ASPM|KIFC1|CDK1|PBK|RAD54L|OIP5|DLGAP5|CDKN3|E2F8
87	6.9227E-18	1.4769E-15	12	239	21	17790	M phase of mitotic cell cycle	CDC20|CCNB2|ASPM|KIFC1|PLK1|CDK1|PBK|CDCA8|OIP5|CDC25C|NDC80|DLGAP5
279	9.7184E-18	1.5550E-15	13	351	21	17790	M phase	PLK1|CDCA8|CDC25C|NDC80|CDC20|CCNB2|ASPM|KIFC1|CDK1|PBK|RAD54L|OIP5|DLGAP5
278	2.7414E-17	3.5090E-15	13	380	21	17790	mitotic cell cycle	PLK1|CDCA8|CDC25C|NDC80|CDC20|CCNB2|ASPM|KIFC1|CDK1|PBK|OIP5|DLGAP5|CDKN3
22402	1.2994E-16	1.3860E-14	14	582	21	17790	cell cycle process	PLK1|CDCA8|CDC25C|NDC80|CDC20|CCNB2|ASPM|KIFC1|CDK1|PBK|RAD54L|OIP5|DLGAP5|CDKN3
280	4.6014E-16	3.6811E-14	11	232	21	17790	nuclear division	CDC20|CCNB2|ASPM|KIFC1|PLK1|CDK1|PBK|CDCA8|OIP5|NDC80|DLGAP5
7067	4.6014E-16	3.6811E-14	11	232	21	17790	mitosis	CDC20|CCNB2|ASPM|KIFC1|PLK1|CDK1|PBK|CDCA8|OIP5|NDC80|DLGAP5
48285	7.0248E-16	4.9954E-14	11	241	21	17790	organelle fission	CDC20|CCNB2|ASPM|KIFC1|PLK1|CDK1|PBK|CDCA8|OIP5|NDC80|DLGAP5
51301	7.5575E-13	4.8368E-11	10	314	21	17790	cell division	CDC20|CCNB2|ASPM|KIFC1|PLK1|CDK1|CDCA8|OIP5|CDC25C|NDC80
6996	1.8936E-11	1.1018E-9	14	1382	21	17790	organelle organization	TOP2A|PLK1|HJURP|CDCA8|NDC80|CDC20|CCNB2|ASPM|KIFC1|CDK1|PBK|RAD54L|OIP5|DLGAP5
5819	2.4268E-8	1.2943E-6	6	161	21	17790	spindle	CDC20|ASPM|KIFC1|CDK1|CDCA8|DLGAP5
7059	3.7547E-8	1.8484E-6	5	83	21	17790	chromosome segregation	TOP2A|KIFC1|HJURP|NDC80|DLGAP5
16043	6.8616E-8	3.1367E-6	14	2563	21	17790	cellular component organization	TOP2A|PLK1|HJURP|CDCA8|NDC80|CDC20|CCNB2|ASPM|KIFC1|CDK1|PBK|RAD54L|OIP5|DLGAP5
51276	7.9113E-8	3.3755E-6	8	525	21	17790	chromosome organization	TOP2A|KIFC1|HJURP|CDK1|CDCA8|RAD54L|NDC80|DLGAP5
15630	1.6348E-7	6.5392E-6	8	577	21	17790	microtubule cytoskeleton	CDC20|CCNB2|ASPM|KIFC1|PLK1|CDK1|CDCA8|DLGAP5
775	3.3075E-7	1.2452E-5	5	128	21	17790	chromosome, centromeric region	PLK1|HJURP|CDCA8|OIP5|NDC80
44428	1.0651E-6	3.7869E-5	11	1741	21	17790	nuclear part	TOP2A|CDC20|PLK1|HJURP|CDK1|CDCA8|RAD54L|OIP5|CDC25C|NDC80|E2F8
5634	1.2847E-6	4.3274E-5	17	5184	21	17790	nucleus	TOP2A|FEN1|PLK1|HJURP|CDCA8|CDC25C|NDC80|CDC20|CCNB2|ASPM|KIFC1|CDK1|RAD54L|MYBL2|OIP5|DLGAP5|E2F8
43228	3.6690E-6	1.1182E-4	12	2432	21	17790	non-membrane-bounded organelle	CDC20|CCNB2|ASPM|KIFC1|PLK1|HJURP|CDK1|CDCA8|RAD54L|OIP5|NDC80|DLGAP5
43232	3.6690E-6	1.1182E-4	12	2432	21	17790	intracellular non-membrane-bounded organelle	CDC20|CCNB2|ASPM|KIFC1|PLK1|HJURP|CDK1|CDCA8|RAD54L|OIP5|NDC80|DLGAP5
942	3.9786E-6	1.1574E-4	2	3	21	17790	outer kinetochore of condensed nuclear chromosome	PLK1|NDC80
44427	4.4507E-6	1.2385E-4	6	391	21	17790	chromosomal part	PLK1|HJURP|CDCA8|RAD54L|OIP5|NDC80
778	7.9516E-6	2.1204E-4	2	4	21	17790	condensed nuclear chromosome kinetochore	PLK1|NDC80
31981	8.3876E-6	2.1472E-4	9	1316	21	17790	nuclear lumen	TOP2A|CDC20|PLK1|HJURP|CDK1|CDCA8|OIP5|CDC25C|E2F8
70	9.8711E-6	2.4298E-4	3	36	21	17790	mitotic sister chromatid segregation	KIFC1|NDC80|DLGAP5
819	1.0734E-5	2.5443E-4	3	37	21	17790	sister chromatid segregation	KIFC1|NDC80|DLGAP5
5694	1.1709E-5	2.6764E-4	6	463	21	17790	chromosome	PLK1|HJURP|CDCA8|RAD54L|OIP5|NDC80
7346	4.6460E-5	1.0253E-3	4	174	21	17790	regulation of mitotic cell cycle	PLK1|CDK1|CDC25C|DLGAP5
70013	5.0498E-5	1.0773E-3	9	1644	21	17790	intracellular organelle lumen	TOP2A|CDC20|PLK1|HJURP|CDK1|CDCA8|OIP5|CDC25C|E2F8
51437	5.6390E-5	1.1575E-3	3	64	21	17790	positive regulation of ubiquitin-protein ligase activity involved in mitotic cell cycle	CDC20|PLK1|CDK1
940	5.9383E-5	1.1575E-3	2	10	21	17790	outer kinetochore of condensed chromosome	PLK1|NDC80
43233	5.9684E-5	1.1575E-3	9	1679	21	17790	organelle lumen	TOP2A|CDC20|PLK1|HJURP|CDK1|CDCA8|OIP5|CDC25C|E2F8
5654	6.3550E-5	1.1829E-3	7	930	21	17790	nucleoplasm	TOP2A|CDC20|PLK1|CDK1|OIP5|CDC25C|E2F8
777	6.4689E-5	1.1829E-3	3	67	21	17790	condensed chromosome kinetochore	PLK1|HJURP|NDC80
51439	6.7623E-5	1.2022E-3	3	68	21	17790	regulation of ubiquitin-protein ligase activity involved in mitotic cell cycle	CDC20|PLK1|CDK1
31974	7.0585E-5	1.2209E-3	9	1715	21	17790	membrane-enclosed lumen	TOP2A|CDC20|PLK1|HJURP|CDK1|CDCA8|OIP5|CDC25C|E2F8
51443	7.3750E-5	1.2421E-3	3	70	21	17790	positive regulation of ubiquitin-protein ligase activity	CDC20|PLK1|CDK1
44430	7.9812E-5	1.2740E-3	7	964	21	17790	cytoskeletal part	CDC20|ASPM|KIFC1|PLK1|CDK1|CDCA8|DLGAP5
6974	7.9833E-5	1.2740E-3	5	395	21	17790	response to DNA damage stimulus	TOP2A|FEN1|PLK1|CDK1|RAD54L
51351	8.3605E-5	1.2740E-3	3	73	21	17790	positive regulation of ligase activity	CDC20|PLK1|CDK1
779	8.3605E-5	1.2740E-3	3	73	21	17790	condensed chromosome, centromeric region	PLK1|HJURP|NDC80
780	8.6971E-5	1.2944E-3	2	12	21	17790	condensed nuclear chromosome, centromeric region	PLK1|NDC80
51438	1.1399E-4	1.6450E-3	3	81	21	17790	regulation of ubiquitin-protein ligase activity	CDC20|PLK1|CDK1
5856	1.1686E-4	1.6450E-3	8	1402	21	17790	cytoskeleton	CDC20|CCNB2|ASPM|KIFC1|PLK1|CDK1|CDCA8|DLGAP5
776	1.1823E-4	1.6450E-3	3	82	21	17790	kinetochore	PLK1|HJURP|NDC80
51340	1.2702E-4	1.6936E-3	3	84	21	17790	regulation of ligase activity	CDC20|PLK1|CDK1
48015	1.2702E-4	1.6936E-3	3	84	21	17790	phosphoinositide-mediated signaling	TOP2A|FEN1|NDC80
51726	1.4137E-4	1.8464E-3	5	446	21	17790	regulation of cell cycle	PLK1|CDK1|CDC25C|DLGAP5|CDKN3
44446	1.6772E-4	2.1469E-3	14	4805	21	17790	intracellular organelle part	TOP2A|PLK1|HJURP|CDCA8|CDC25C|NDC80|CDC20|ASPM|KIFC1|CDK1|RAD54L|OIP5|DLGAP5|E2F8
31398	1.8298E-4	2.2962E-3	3	95	21	17790	positive regulation of protein ubiquitination	CDC20|PLK1|CDK1
51640	1.8874E-4	2.3229E-3	3	96	21	17790	organelle localization	ASPM|NDC80|DLGAP5
44422	1.9714E-4	2.3805E-3	14	4872	21	17790	organelle part	TOP2A|PLK1|HJURP|CDCA8|CDC25C|NDC80|CDC20|ASPM|KIFC1|CDK1|RAD54L|OIP5|DLGAP5|E2F8
31572	2.4895E-4	2.9505E-3	2	20	21	17790	G2/M transition DNA damage checkpoint	PLK1|CDK1
5815	2.5696E-4	2.9900E-3	4	271	21	17790	microtubule organizing center	CDC20|KIFC1|PLK1|DLGAP5
9987	2.6705E-4	3.0520E-3	19	9369	21	17790	cellular process	TOP2A|FEN1|PLK1|HJURP|CDCA8|CDC25C|NDC80|CDC20|CCNB2|ASPM|KIFC1|UBE2T|CDK1|PBK|RAD54L|OIP5|DLGAP5|CDKN3|E2F8
6323	3.4675E-4	3.8933E-3	3	118	21	17790	DNA packaging	TOP2A|HJURP|CDK1
31396	3.7326E-4	4.1188E-3	3	121	21	17790	regulation of protein ubiquitination	CDC20|PLK1|CDK1
31576	3.9168E-4	4.2487E-3	2	25	21	17790	G2/M transition checkpoint	PLK1|CDK1
30261	4.2402E-4	4.5229E-3	2	26	21	17790	chromosome condensation	TOP2A|CDK1
793	4.5027E-4	4.7241E-3	3	129	21	17790	condensed chromosome	PLK1|HJURP|NDC80
44454	4.8158E-4	4.9711E-3	3	132	21	17790	nuclear chromosome part	PLK1|RAD54L|NDC80
71103	5.6000E-4	5.6889E-3	3	139	21	17790	DNA conformation change	TOP2A|HJURP|CDK1
65007	6.0091E-4	6.0091E-3	16	6943	21	17790	biological regulation	TOP2A|FEN1|PLK1|CDC25C|NDC80|CDC20|CCNB2|ASPM|DEPDC1B|UBE2T|CDK1|RAD54L|MYBL2|DLGAP5|CDKN3|E2F8
33554	6.3762E-4	6.2781E-3	5	618	21	17790	cellular response to stress	TOP2A|FEN1|PLK1|CDK1|RAD54L
5813	8.2782E-4	8.0274E-3	3	159	21	17790	centrosome	CDC20|PLK1|DLGAP5
4721	9.2156E-4	8.8029E-3	3	165	21	17790	phosphoprotein phosphatase activity	CDC25C|DLGAP5|CDKN3
228	9.5424E-4	8.9810E-3	3	167	21	17790	nuclear chromosome	PLK1|RAD54L|NDC80
5524	1.0787E-3	9.5807E-3	7	1472	21	17790	ATP binding	TOP2A|KIFC1|UBE2T|PLK1|CDK1|PBK|RAD54L
9330	1.1804E-3	9.5807E-3	1	1	21	17790	DNA topoisomerase complex (ATP-hydrolyzing)	TOP2A
6336	1.1804E-3	9.5807E-3	1	1	21	17790	DNA replication-independent nucleosome assembly	HJURP
34080	1.1804E-3	9.5807E-3	1	1	21	17790	CenH3-containing nucleosome assembly at centromere	HJURP
51661	1.1804E-3	9.5807E-3	1	1	21	17790	maintenance of centrosome location	ASPM
9786	1.1804E-3	9.5807E-3	1	1	21	17790	regulation of asymmetric cell division	ASPM
45769	1.1804E-3	9.5807E-3	1	1	21	17790	negative regulation of asymmetric cell division	ASPM
34509	1.1804E-3	9.5807E-3	1	1	21	17790	centromeric core chromatin assembly	HJURP
45870	1.1804E-3	9.5807E-3	1	1	21	17790	positive regulation of retroviral genome replication	TOP2A
34724	1.1804E-3	9.5807E-3	1	1	21	17790	DNA replication-independent nucleosome organization	HJURP
32559	1.1826E-3	9.5807E-3	7	1495	21	17790	adenyl ribonucleotide binding	TOP2A|KIFC1|UBE2T|PLK1|CDK1|PBK|RAD54L
6260	1.3019E-3	1.0416E-2	3	186	21	17790	DNA replication	TOP2A|FEN1|CDC25C
50789	1.3502E-3	1.0668E-2	15	6554	21	17790	regulation of biological process	TOP2A|FEN1|PLK1|CDC25C|NDC80|CDC20|ASPM|DEPDC1B|UBE2T|CDK1|RAD54L|MYBL2|DLGAP5|CDKN3|E2F8
43231	1.5024E-3	1.1581E-2	17	8348	21	17790	intracellular membrane-bounded organelle	TOP2A|FEN1|PLK1|HJURP|CDCA8|CDC25C|NDC80|CDC20|CCNB2|ASPM|KIFC1|CDK1|RAD54L|MYBL2|OIP5|DLGAP5|E2F8
8283	1.5038E-3	1.1581E-2	4	434	21	17790	cell proliferation	ASPM|PLK1|CDC25C|DLGAP5
43227	1.5200E-3	1.1581E-2	17	8355	21	17790	membrane-bounded organelle	TOP2A|FEN1|PLK1|HJURP|CDCA8|CDC25C|NDC80|CDC20|CCNB2|ASPM|KIFC1|CDK1|RAD54L|MYBL2|OIP5|DLGAP5|E2F8
30554	1.6139E-3	1.2152E-2	7	1576	21	17790	adenyl nucleotide binding	TOP2A|KIFC1|UBE2T|PLK1|CDK1|PBK|RAD54L
794	1.6341E-3	1.2161E-2	2	51	21	17790	condensed nuclear chromosome	PLK1|NDC80
43234	1.6709E-3	1.2292E-2	9	2602	21	17790	protein complex	TOP2A|CDC20|KIFC1|PLK1|HJURP|CDK1|CDCA8|NDC80|E2F8
23034	1.7443E-3	1.2686E-2	6	1158	21	17790	intracellular signaling pathway	TOP2A|FEN1|DEPDC1B|PLK1|CDK1|NDC80
1883	1.8417E-3	1.3244E-2	7	1612	21	17790	purine nucleoside binding	TOP2A|KIFC1|UBE2T|PLK1|CDK1|PBK|RAD54L
1882	1.9093E-3	1.3577E-2	7	1622	21	17790	nucleoside binding	TOP2A|KIFC1|UBE2T|PLK1|CDK1|PBK|RAD54L
922	1.9668E-3	1.3832E-2	2	56	21	17790	spindle pole	ASPM|DLGAP5
77	2.1805E-3	1.4805E-2	2	59	21	17790	DNA damage checkpoint	PLK1|CDK1
51783	2.1805E-3	1.4805E-2	2	59	21	17790	regulation of nuclear division	CDC25C|DLGAP5
7088	2.1805E-3	1.4805E-2	2	59	21	17790	regulation of mitosis	CDC25C|DLGAP5
79	2.2541E-3	1.4805E-2	2	60	21	17790	regulation of cyclin-dependent protein kinase activity	CDC25C|CDKN3
6302	2.3289E-3	1.4805E-2	2	61	21	17790	double-strand break repair	FEN1|RAD54L
8309	2.3595E-3	1.4805E-2	1	2	21	17790	double-stranded DNA specific exodeoxyribonuclease activity	FEN1
43137	2.3595E-3	1.4805E-2	1	2	21	17790	DNA replication, removal of RNA primer	FEN1
51782	2.3595E-3	1.4805E-2	1	2	21	17790	negative regulation of cell division	ASPM
10997	2.3595E-3	1.4805E-2	1	2	21	17790	anaphase-promoting complex binding	PLK1
33567	2.3595E-3	1.4805E-2	1	2	21	17790	DNA replication, Okazaki fragment processing	FEN1
7079	2.3595E-3	1.4805E-2	1	2	21	17790	mitotic chromosome movement towards spindle pole	DLGAP5
19932	2.4180E-3	1.4880E-2	3	231	21	17790	second-messenger-mediated signaling	TOP2A|FEN1|NDC80
31401	2.4180E-3	1.4880E-2	3	231	21	17790	positive regulation of protein modification process	CDC20|PLK1|CDK1
31145	2.4819E-3	1.4985E-2	2	63	21	17790	anaphase-promoting complex-dependent proteasomal ubiquitin-dependent protein catabolic process	CDC20|CDK1
31570	2.4819E-3	1.4985E-2	2	63	21	17790	DNA integrity checkpoint	PLK1|CDK1
51651	2.7201E-3	1.6270E-2	2	66	21	17790	maintenance of location in cell	ASPM|NDC80
6259	2.8273E-3	1.6754E-2	4	516	21	17790	DNA metabolic process	TOP2A|FEN1|RAD54L|CDC25C
16791	2.9902E-3	1.7557E-2	3	249	21	17790	phosphatase activity	CDC25C|DLGAP5|CDKN3
45787	3.0538E-3	1.7670E-2	2	70	21	17790	positive regulation of cell cycle	CDK1|DLGAP5
50794	3.0647E-3	1.7670E-2	14	6224	21	17790	regulation of cellular process	TOP2A|FEN1|PLK1|CDC25C|NDC80|CDC20|ASPM|DEPDC1B|CDK1|RAD54L|MYBL2|DLGAP5|CDKN3|E2F8
51656	3.1400E-3	1.7943E-2	2	71	21	17790	establishment of organelle localization	NDC80|DLGAP5
50790	3.4994E-3	1.8866E-2	5	907	21	17790	regulation of catalytic activity	CDC20|PLK1|CDK1|CDC25C|CDKN3
51305	3.5373E-3	1.8866E-2	1	3	21	17790	chromosome movement towards spindle pole	DLGAP5
6273	3.5373E-3	1.8866E-2	1	3	21	17790	lagging strand elongation	FEN1
31055	3.5373E-3	1.8866E-2	1	3	21	17790	chromatin remodeling at centromere	HJURP
32133	3.5373E-3	1.8866E-2	1	3	21	17790	chromosome passenger complex	CDCA8
51657	3.5373E-3	1.8866E-2	1	3	21	17790	maintenance of organelle location	ASPM
45842	3.5373E-3	1.8866E-2	1	3	21	17790	positive regulation of mitotic metaphase/anaphase transition	DLGAP5
42801	3.5373E-3	1.8866E-2	1	3	21	17790	polo kinase kinase activity	PLK1
32553	3.9864E-3	2.0912E-2	7	1844	21	17790	ribonucleotide binding	TOP2A|KIFC1|UBE2T|PLK1|CDK1|PBK|RAD54L
32555	3.9864E-3	2.0912E-2	7	1844	21	17790	purine ribonucleotide binding	TOP2A|KIFC1|UBE2T|PLK1|CDK1|PBK|RAD54L
5515	4.4541E-3	2.1704E-2	16	8123	21	17790	protein binding	TOP2A|FEN1|PLK1|HJURP|CDCA8|CDC25C|NDC80|CDC20|CCNB2|ASPM|CDK1|PBK|RAD54L|OIP5|DLGAP5|CDKN3
51235	4.5696E-3	2.1704E-2	2	86	21	17790	maintenance of location	ASPM|NDC80
32270	4.5872E-3	2.1704E-2	3	290	21	17790	positive regulation of cellular protein metabolic process	CDC20|PLK1|CDK1
45091	4.7138E-3	2.1704E-2	1	4	21	17790	regulation of retroviral genome replication	TOP2A
89	4.7138E-3	2.1704E-2	1	4	21	17790	mitotic metaphase	CDCA8
10369	4.7138E-3	2.1704E-2	1	4	21	17790	chromocenter	OIP5
8353	4.7138E-3	2.1704E-2	1	4	21	17790	RNA polymerase II carboxy-terminal domain kinase activity	CDK1
44314	4.7138E-3	2.1704E-2	1	4	21	17790	protein K27-linked ubiquitination	UBE2T
21873	4.7138E-3	2.1704E-2	1	4	21	17790	forebrain neuroblast division	ASPM
51642	4.7138E-3	2.1704E-2	1	4	21	17790	centrosome localization	ASPM
43486	4.7138E-3	2.1704E-2	1	4	21	17790	histone exchange	HJURP
31262	4.7138E-3	2.1704E-2	1	4	21	17790	Ndc80 complex	NDC80
30263	4.7138E-3	2.1704E-2	1	4	21	17790	apoptotic chromosome condensation	TOP2A
35519	4.7138E-3	2.1704E-2	1	4	21	17790	protein K29-linked ubiquitination	UBE2T
17108	4.7138E-3	2.1704E-2	1	4	21	17790	5'-flap endonuclease activity	FEN1
55057	4.7138E-3	2.1704E-2	1	4	21	17790	neuroblast division	ASPM
3918	4.7138E-3	2.1704E-2	1	4	21	17790	DNA topoisomerase (ATP-hydrolyzing) activity	TOP2A
5488	4.9114E-3	2.2452E-2	20	12367	21	17790	binding	TOP2A|FEN1|PLK1|HJURP|CDCA8|CDC25C|NDC80|CDC20|CCNB2|ASPM|KIFC1|UBE2T|CDK1|PBK|RAD54L|MYBL2|OIP5|DLGAP5|CDKN3|E2F8
6281	4.9951E-3	2.2558E-2	3	299	21	17790	DNA repair	TOP2A|FEN1|RAD54L
51716	5.0050E-3	2.2558E-2	5	986	21	17790	cellular response to stimulus	TOP2A|FEN1|PLK1|CDK1|RAD54L
17076	5.1048E-3	2.2846E-2	7	1927	21	17790	purine nucleotide binding	TOP2A|KIFC1|UBE2T|PLK1|CDK1|PBK|RAD54L
5875	5.3219E-3	2.3490E-2	2	93	21	17790	microtubule associated complex	KIFC1|CDCA8
42770	5.3219E-3	2.3490E-2	2	93	21	17790	DNA damage response, signal transduction	PLK1|CDK1
51247	5.3756E-3	2.3564E-2	3	307	21	17790	positive regulation of protein metabolic process	CDC20|PLK1|CDK1
45070	5.8889E-3	2.4633E-2	1	5	21	17790	positive regulation of viral genome replication	TOP2A
51313	5.8889E-3	2.4633E-2	1	5	21	17790	attachment of spindle microtubules to chromosome	NDC80
6271	5.8889E-3	2.4633E-2	1	5	21	17790	DNA strand elongation involved in DNA replication	FEN1
8608	5.8889E-3	2.4633E-2	1	5	21	17790	attachment of spindle microtubules to kinetochore	NDC80
34501	5.8889E-3	2.4633E-2	1	5	21	17790	protein localization to kinetochore	CDK1
31616	5.8889E-3	2.4633E-2	1	5	21	17790	spindle pole centrosome	DLGAP5
7095	5.8889E-3	2.4633E-2	1	5	21	17790	mitotic cell cycle G2/M transition DNA damage checkpoint	CDK1
51246	5.9293E-3	2.4641E-2	4	635	21	17790	regulation of protein metabolic process	CDC20|UBE2T|PLK1|CDK1
5622	6.0230E-3	2.4869E-2	19	11308	21	17790	intracellular	TOP2A|FEN1|PLK1|HJURP|CDCA8|CDC25C|NDC80|CDC20|CCNB2|ASPM|DEPDC1B|KIFC1|CDK1|RAD54L|MYBL2|OIP5|DLGAP5|CDKN3|E2F8
51329	6.3672E-3	2.5956E-2	2	102	21	17790	interphase of mitotic cell cycle	CDC25C|CDKN3
4725	6.3672E-3	2.5956E-2	2	102	21	17790	protein tyrosine phosphatase activity	CDC25C|CDKN3
32991	6.5521E-3	2.6434E-2	9	3161	21	17790	macromolecular complex	TOP2A|CDC20|KIFC1|PLK1|HJURP|CDK1|CDCA8|NDC80|E2F8
43229	6.7044E-3	2.6434E-2	17	9323	21	17790	intracellular organelle	TOP2A|FEN1|PLK1|HJURP|CDCA8|CDC25C|NDC80|CDC20|CCNB2|ASPM|KIFC1|CDK1|RAD54L|MYBL2|OIP5|DLGAP5|E2F8
43226	6.8381E-3	2.6434E-2	17	9337	21	17790	organelle	TOP2A|FEN1|PLK1|HJURP|CDCA8|CDC25C|NDC80|CDC20|CCNB2|ASPM|KIFC1|CDK1|RAD54L|MYBL2|OIP5|DLGAP5|E2F8
65009	6.8484E-3	2.6434E-2	5	1062	21	17790	regulation of molecular function	CDC20|PLK1|CDK1|CDC25C|CDKN3
51325	6.8595E-3	2.6434E-2	2	106	21	17790	interphase	CDC25C|CDKN3
42578	6.9568E-3	2.6434E-2	3	337	21	17790	phosphoric ester hydrolase activity	CDC25C|DLGAP5|CDKN3
75	6.9852E-3	2.6434E-2	2	107	21	17790	cell cycle checkpoint	PLK1|CDK1
22616	7.0628E-3	2.6434E-2	1	6	21	17790	DNA strand elongation	FEN1
51323	7.0628E-3	2.6434E-2	1	6	21	17790	metaphase	CDCA8
48256	7.0628E-3	2.6434E-2	1	6	21	17790	flap endonuclease activity	FEN1
70087	7.0628E-3	2.6434E-2	1	6	21	17790	chromo shadow domain binding	RAD54L
3916	7.0628E-3	2.6434E-2	1	6	21	17790	DNA topoisomerase activity	TOP2A
30544	7.0628E-3	2.6434E-2	1	6	21	17790	Hsp70 protein binding	CDK1
7089	7.0628E-3	2.6434E-2	1	6	21	17790	traversing start control point of mitotic cell cycle	CDC25C
85020	8.2352E-3	2.9777E-2	1	7	21	17790	protein K6-linked ubiquitination	UBE2T
51294	8.2352E-3	2.9777E-2	1	7	21	17790	establishment of spindle orientation	NDC80
132	8.2352E-3	2.9777E-2	1	7	21	17790	establishment of mitotic spindle orientation	NDC80
35173	8.2352E-3	2.9777E-2	1	7	21	17790	histone kinase activity	CDK1
4523	8.2352E-3	2.9777E-2	1	7	21	17790	ribonuclease H activity	FEN1
34508	8.2352E-3	2.9777E-2	1	7	21	17790	centromere complex assembly	HJURP
16788	8.2940E-3	2.9821E-2	4	699	21	17790	hydrolase activity, acting on ester bonds	FEN1|CDC25C|DLGAP5|CDKN3
31399	8.7245E-3	3.1194E-2	3	366	21	17790	regulation of protein modification process	CDC20|PLK1|CDK1
43412	8.9052E-3	3.1663E-2	6	1607	21	17790	macromolecule modification	UBE2T|PLK1|CDK1|PBK|RAD54L|CDC25C
43044	9.4064E-3	3.2193E-2	1	8	21	17790	ATP-dependent chromatin remodeling	HJURP
8409	9.4064E-3	3.2193E-2	1	8	21	17790	5'-3' exonuclease activity	FEN1
4529	9.4064E-3	3.2193E-2	1	8	21	17790	exodeoxyribonuclease activity	FEN1
16888	9.4064E-3	3.2193E-2	1	8	21	17790	endodeoxyribonuclease activity, producing 5'-phosphomonoesters	FEN1
16895	9.4064E-3	3.2193E-2	1	8	21	17790	exodeoxyribonuclease activity, producing 5'-phosphomonoesters	FEN1
60045	9.4064E-3	3.2193E-2	1	8	21	17790	positive regulation of cardiac muscle cell proliferation	CDK1
55015	9.4064E-3	3.2193E-2	1	8	21	17790	ventricular cardiac muscle cell development	CDK1
8150	1.0240E-2	3.4860E-2	21	14305	21	17790	biological_process	TOP2A|FEN1|PLK1|HJURP|CDCA8|CDC25C|NDC80|CDC20|CCNB2|ASPM|DEPDC1B|KIFC1|UBE2T|CDK1|PBK|RAD54L|MYBL2|OIP5|DLGAP5|CDKN3|E2F8
40001	1.0576E-2	3.5072E-2	1	9	21	17790	establishment of mitotic spindle localization	NDC80
6265	1.0576E-2	3.5072E-2	1	9	21	17790	DNA topological change	TOP2A
6266	1.0576E-2	3.5072E-2	1	9	21	17790	DNA ligation	TOP2A
30332	1.0576E-2	3.5072E-2	1	9	21	17790	cyclin binding	CDK1
48103	1.0576E-2	3.5072E-2	1	9	21	17790	somatic stem cell division	ASPM
10564	1.1391E-2	3.7578E-2	2	138	21	17790	regulation of cell cycle process	CDC25C|DLGAP5
43161	1.1549E-2	3.7636E-2	2	139	21	17790	proteasomal ubiquitin-dependent protein catabolic process	CDC20|CDK1
10498	1.1549E-2	3.7636E-2	2	139	21	17790	proteasomal protein catabolic process	CDC20|CDK1
16787	1.1585E-2	3.7636E-2	7	2239	21	17790	hydrolase activity	TOP2A|FEN1|KIFC1|RAD54L|CDC25C|DLGAP5|CDKN3
9650	1.1745E-2	3.7963E-2	1	10	21	17790	UV protection	FEN1
166	1.1976E-2	3.8516E-2	7	2253	21	17790	nucleotide binding	TOP2A|KIFC1|UBE2T|PLK1|CDK1|PBK|RAD54L
4674	1.2347E-2	3.9512E-2	3	416	21	17790	protein serine/threonine kinase activity	PLK1|CDK1|PBK
8022	1.2849E-2	4.0508E-2	2	147	21	17790	protein C-terminus binding	TOP2A|CDC20
51293	1.2912E-2	4.0508E-2	1	11	21	17790	establishment of spindle localization	NDC80
51653	1.2912E-2	4.0508E-2	1	11	21	17790	spindle localization	NDC80
55012	1.2912E-2	4.0508E-2	1	11	21	17790	ventricular cardiac muscle cell differentiation	CDK1
44260	1.3078E-2	4.0828E-2	9	3507	21	17790	cellular macromolecule metabolic process	TOP2A|CDC20|FEN1|UBE2T|PLK1|CDK1|PBK|RAD54L|CDC25C
34453	1.4078E-2	4.3414E-2	1	12	21	17790	microtubule anchoring	NDC80
17145	1.4078E-2	4.3414E-2	1	12	21	17790	stem cell division	ASPM
43687	1.4110E-2	4.3414E-2	5	1266	21	17790	post-translational protein modification	UBE2T|PLK1|CDK1|PBK|CDC25C
44265	1.4440E-2	4.4219E-2	3	441	21	17790	cellular macromolecule catabolic process	CDC20|FEN1|CDK1
60043	1.5243E-2	4.5881E-2	1	13	21	17790	regulation of cardiac muscle cell proliferation	CDK1
55021	1.5243E-2	4.5881E-2	1	13	21	17790	regulation of cardiac muscle tissue growth	CDK1
55024	1.5243E-2	4.5881E-2	1	13	21	17790	regulation of cardiac muscle tissue development	CDK1
30900	1.5270E-2	4.5881E-2	2	161	21	17790	forebrain development	ASPM|RAD54L
44424	1.5791E-2	4.7225E-2	18	10954	21	17790	intracellular part	TOP2A|FEN1|PLK1|HJURP|CDCA8|CDC25C|NDC80|CDC20|CCNB2|ASPM|KIFC1|CDK1|RAD54L|MYBL2|OIP5|DLGAP5|CDKN3|E2F8
60420	1.6406E-2	4.8384E-2	1	14	21	17790	regulation of heart growth	CDK1
55006	1.6406E-2	4.8384E-2	1	14	21	17790	cardiac cell development	CDK1
55013	1.6406E-2	4.8384E-2	1	14	21	17790	cardiac muscle cell development	CDK1
5829	1.6481E-2	4.8384E-2	5	1316	21	17790	cytosol	CDC20|CCNB2|PLK1|CDK1|CDC25C
45664	1.6922E-2	4.9454E-2	2	170	21	17790	regulation of neuron differentiation	CDC20|ASPM
