# Supplementary material for: Identification of Key Genes and Pathways in Myeloma side population cells by Bioinformatics Analysis
Source: Int J Med Sci. 2020 Jul 25;17(14):2063–76. doi: 10.7150/ijms.48244 (PMC7484674; doi:10.7150/ijms.48244)
Supplement: Supplementary file 2 — Supplementary raw data and code. [file ijmsv17p2063s2.zip › Raw data and code/3.STRING_PPI/module 3/cluster 3.csv.csv]

SUID	AverageShortestPathLength	BetweennessCentrality	change	ClosenessCentrality	ClusteringCoefficient	Degree	Eccentricity	IsSingleNode	name	NeighborhoodConnectivity	NumberOfDirectedEdges	NumberOfUndirectedEdges	PartnerOfMultiEdgedNodePairs	Radiality	selected	SelfLoops	shared name	Stress	TopologicalCoefficient
5491	1.08333333	0.07575758	DOWN	0.92307692	0.83636364	11	2	false	CXCL12	9.63636364	11	0	0	0.97222222	false	0	CXCL12	24	0.8030303
5458	1.08333333	0.04545455	UP	0.92307692	0.85454545	11	2	false	CXCR2	9.72727273	11	0	0	0.97222222	false	0	CXCR2	20	0.81060606
5615	1.08333333	0.04545455	UP	0.92307692	0.85454545	11	2	false	P2RY13	9.72727273	11	0	0	0.97222222	false	0	P2RY13	20	0.81060606
5485	1.08333333	0.07575758	DOWN	0.92307692	0.83636364	11	2	false	CCL5	9.63636364	11	0	0	0.97222222	false	0	CCL5	24	0.8030303
5610	1.16666667	0.0	UP	0.85714286	1.0	10	2	false	APLNR	10.5	10	0	0	0.94444444	false	0	APLNR	0	0.875
5450	1.91666667	0.0	DOWN	0.52173913	1.0	2	3	false	TIMP1	11.0	2	0	0	0.69444444	false	0	TIMP1	0	1.0
5577	1.16666667	0.0	UP	0.85714286	1.0	10	2	false	ADCY4	10.5	10	0	0	0.94444444	false	0	ADCY4	0	0.875
5481	1.16666667	0.0	UP	0.85714286	1.0	10	2	false	CXCL6	10.5	10	0	0	0.94444444	false	0	CXCL6	0	0.875
5480	1.08333333	0.04545455	UP	0.92307692	0.85454545	11	2	false	CXCR1	9.72727273	11	0	0	0.97222222	false	0	CXCR1	20	0.81060606
5669	1.16666667	0.0	DOWN	0.85714286	1.0	10	2	false	PNOC	10.5	10	0	0	0.94444444	false	0	PNOC	0	0.875
5637	1.16666667	0.0	UP	0.85714286	1.0	10	2	false	TAS2R41	10.5	10	0	0	0.94444444	false	0	TAS2R41	0	0.875
5603	1.83333333	0.0	UP	0.54545455	1.0	3	3	false	FCGR3B	11.0	3	0	0	0.72222222	false	0	FCGR3B	0	1.0
5664	1.16666667	0.0	DOWN	0.85714286	1.0	10	2	false	NMU	10.5	10	0	0	0.94444444	false	0	NMU	0	0.875
