# Supplementary material for: Identification of Key Genes and Pathways in Myeloma side population cells by Bioinformatics Analysis
Source: Int J Med Sci. 2020 Jul 25;17(14):2063–76. doi: 10.7150/ijms.48244 (PMC7484674; doi:10.7150/ijms.48244)
Supplement: Supplementary file 2 — Supplementary raw data and code. [file ijmsv17p2063s2.zip › Raw data and code/3.STRING_PPI/module 3/GO.cluster 3.bgo]

File created with bingo (c) on 2020-4-15 at 17:47:46

ontology: namespace
curator:  bingo

Selected ontology file : bundle://115.0:1/data/GO_Full
Selected annotation file : bundle://115.0:1/data/H_sapiens_default
Discarded evidence codes : 
Overrepresentation
Selected statistical test : Hypergeometric test
Selected correction : Benjamini & Hochberg False Discovery Rate (FDR) correction
Selected significance level : 0.05
Testing option : Use whole annotation as reference set
The selected cluster :
P2RY13	CXCL6	TAS2R41	ADCY4	CXCL12	FCGR3B	CXCR1	CCL5	CXCR2	PNOC	NMU	APLNR	TIMP1	

No annotations were retrieved for the following entities:


GO-ID	p-value	corr p-value	x	n	X	N	Description	Genes in test set
7186	1.9417E-8	8.2327E-6	7	499	13	17791	G-protein coupled receptor protein signaling pathway	CXCL12|CXCR1|CXCR2|PNOC|NMU|ADCY4|APLNR
42330	8.8215E-8	1.2468E-5	5	169	13	17791	taxis	CXCL6|CXCL12|CXCR1|CCL5|CXCR2
6935	8.8215E-8	1.2468E-5	5	169	13	17791	chemotaxis	CXCL6|CXCL12|CXCR1|CCL5|CXCR2
7610	4.5909E-7	4.1797E-5	6	466	13	17791	behavior	CXCL6|CXCL12|CXCR1|CCL5|CXCR2|NMU
4918	4.9289E-7	4.1797E-5	2	2	13	17791	interleukin-8 receptor activity	CXCR1|CXCR2
7626	9.5452E-7	6.7453E-5	5	273	13	17791	locomotory behavior	CXCL6|CXCL12|CXCR1|CCL5|CXCR2
19959	1.4781E-6	8.9528E-5	2	3	13	17791	interleukin-8 binding	CXCR1|CXCR2
1664	2.1500E-6	1.1395E-4	4	135	13	17791	G-protein-coupled receptor binding	CXCL6|CXCL12|CCL5|NMU
8009	4.8512E-6	2.2854E-4	3	47	13	17791	chemokine activity	CXCL6|CXCL12|CCL5
42379	6.5979E-6	2.7975E-4	3	52	13	17791	chemokine receptor binding	CXCL6|CXCL12|CCL5
40011	9.8804E-6	3.6497E-4	5	440	13	17791	locomotion	CXCL6|CXCL12|CXCR1|CCL5|CXCR2
16494	1.0329E-5	3.6497E-4	2	7	13	17791	C-X-C chemokine receptor activity	CXCR1|CXCR2
7166	1.1452E-5	3.7350E-4	7	1280	13	17791	cell surface receptor linked signaling pathway	CXCL12|CXCR1|CXCR2|PNOC|NMU|ADCY4|APLNR
19958	1.3767E-5	4.1694E-4	2	8	13	17791	C-X-C chemokine binding	CXCR1|CXCR2
2376	2.7978E-5	7.1832E-4	6	948	13	17791	immune system process	CXCL6|CXCL12|FCGR3B|CCL5|CXCR2|TIMP1
9605	2.9300E-5	7.1832E-4	5	551	13	17791	response to external stimulus	CXCL6|CXCL12|CXCR1|CCL5|CXCR2
60089	3.0495E-5	7.1832E-4	8	2128	13	17791	molecular transducer activity	P2RY13|TAS2R41|CXCL12|FCGR3B|CXCR1|CCL5|CXCR2|APLNR
4871	3.0495E-5	7.1832E-4	8	2128	13	17791	signal transducer activity	P2RY13|TAS2R41|CXCL12|FCGR3B|CXCR1|CCL5|CXCR2|APLNR
23052	5.7766E-5	1.2882E-3	9	3131	13	17791	signaling	CXCL6|CXCL12|CXCR1|CCL5|CXCR2|PNOC|NMU|ADCY4|APLNR
6954	6.0765E-5	1.2882E-3	4	315	13	17791	inflammatory response	CXCL6|CXCR1|CCL5|CXCR2
1637	1.3481E-4	2.5685E-3	2	24	13	17791	G-protein chemoattractant receptor activity	CXCR1|CXCR2
4950	1.3481E-4	2.5685E-3	2	24	13	17791	chemokine receptor activity	CXCR1|CXCR2
7165	1.3933E-4	2.5685E-3	7	1878	13	17791	signal transduction	CXCL6|CXCL12|CCL5|CXCR2|PNOC|NMU|ADCY4
19956	1.5861E-4	2.8021E-3	2	26	13	17791	chemokine binding	CXCR1|CXCR2
50896	1.9534E-4	3.3129E-3	9	3633	13	17791	response to stimulus	CXCL6|TAS2R41|CXCL12|FCGR3B|CXCR1|CCL5|CXCR2|NMU|ADCY4
5576	2.2677E-4	3.6981E-3	7	2027	13	17791	extracellular region	CXCL6|CXCL12|FCGR3B|CCL5|PNOC|NMU|TIMP1
4930	2.3602E-4	3.7064E-3	5	855	13	17791	G-protein coupled receptor activity	P2RY13|TAS2R41|CXCR1|CXCR2|APLNR
23033	2.8379E-4	4.2973E-3	7	2100	13	17791	signaling pathway	CXCL12|CXCR1|CXCR2|PNOC|NMU|ADCY4|APLNR
5126	2.9770E-4	4.3182E-3	3	186	13	17791	cytokine receptor binding	CXCL6|CXCL12|CCL5
42221	3.1892E-4	4.3182E-3	6	1465	13	17791	response to chemical stimulus	CXCL6|CXCL12|CXCR1|CCL5|CXCR2|ADCY4
5102	3.3564E-4	4.3182E-3	5	922	13	17791	receptor binding	CXCL6|CXCL12|CCL5|PNOC|NMU
23046	3.3609E-4	4.3182E-3	7	2157	13	17791	signaling process	CXCL6|CXCL12|CCL5|CXCR2|PNOC|NMU|ADCY4
23060	3.3609E-4	4.3182E-3	7	2157	13	17791	signal transmission	CXCL6|CXCL12|CCL5|CXCR2|PNOC|NMU|ADCY4
5125	3.5238E-4	4.3943E-3	3	197	13	17791	cytokine activity	CXCL6|CXCL12|CCL5
30595	4.1744E-4	5.0569E-3	2	42	13	17791	leukocyte chemotaxis	CCL5|CXCR2
9611	4.8578E-4	5.7214E-3	4	541	13	17791	response to wounding	CXCL6|CXCR1|CCL5|CXCR2
60326	5.2302E-4	5.9935E-3	2	47	13	17791	cell chemotaxis	CCL5|CXCR2
4896	5.6851E-4	6.3434E-3	2	49	13	17791	cytokine receptor activity	CXCR1|CXCR2
4872	6.8510E-4	7.4482E-3	6	1686	13	17791	receptor activity	P2RY13|TAS2R41|FCGR3B|CXCR1|CXCR2|APLNR
42922	7.3071E-4	7.7455E-3	1	1	13	17791	neuromedin U receptor binding	NMU
6955	8.0737E-4	8.2001E-3	4	619	13	17791	immune response	CXCL6|CXCL12|FCGR3B|CCL5
6952	8.1227E-4	8.2001E-3	4	620	13	17791	defense response	CXCL6|CXCR1|CCL5|CXCR2
6968	8.8031E-4	8.6803E-3	2	61	13	17791	cellular defense response	CCL5|CXCR2
50900	9.0928E-4	8.7622E-3	2	62	13	17791	leukocyte migration	CCL5|CXCR2
4888	1.4162E-3	1.3344E-2	5	1262	13	17791	transmembrane receptor activity	P2RY13|TAS2R41|CXCR1|CXCR2|APLNR
7218	1.7004E-3	1.5674E-2	2	85	13	17791	neuropeptide signaling pathway	PNOC|NMU
32103	1.7804E-3	1.6062E-2	2	87	13	17791	positive regulation of response to external stimulus	CXCL12|CCL5
9648	2.1906E-3	1.9351E-2	1	3	13	17791	photoperiodism	NMU
19955	2.6768E-3	2.2559E-2	2	107	13	17791	cytokine binding	CXCR1|CXCR2
70887	2.7085E-3	2.2559E-2	3	399	13	17791	cellular response to chemical stimulus	CCL5|CXCR2|ADCY4
42629	2.9199E-3	2.2559E-2	1	4	13	17791	mast cell granule	CXCR2
51045	2.9199E-3	2.2559E-2	1	4	13	17791	negative regulation of membrane protein ectodomain proteolysis	TIMP1
90025	2.9199E-3	2.2559E-2	1	4	13	17791	regulation of monocyte chemotaxis	CXCL12
90026	2.9199E-3	2.2559E-2	1	4	13	17791	positive regulation of monocyte chemotaxis	CXCL12
8528	2.9795E-3	2.2559E-2	2	113	13	17791	peptide receptor activity, G-protein coupled	CXCR1|CXCR2
1653	2.9795E-3	2.2559E-2	2	113	13	17791	peptide receptor activity	CXCR1|CXCR2
1515	3.6486E-3	2.6673E-2	1	5	13	17791	opioid peptide activity	PNOC
1696	3.6486E-3	2.6673E-2	1	5	13	17791	gastric acid secretion	NMU
45071	4.3769E-3	3.0930E-2	1	6	13	17791	negative regulation of viral genome replication	CCL5
48247	4.3769E-3	3.0930E-2	1	6	13	17791	lymphocyte chemotaxis	CCL5
44421	4.4643E-3	3.1031E-2	4	985	13	17791	extracellular region part	CXCL6|CXCL12|CCL5|TIMP1
9615	4.6577E-3	3.1853E-2	2	142	13	17791	response to virus	CXCL12|CCL5
43249	5.1046E-3	3.2793E-2	1	7	13	17791	erythrocyte maturation	TIMP1
48525	5.1046E-3	3.2793E-2	1	7	13	17791	negative regulation of viral reproduction	CCL5
2544	5.1046E-3	3.2793E-2	1	7	13	17791	chronic inflammatory response	CCL5
45672	5.1046E-3	3.2793E-2	1	7	13	17791	positive regulation of osteoclast differentiation	CCL5
6950	6.3441E-3	3.9167E-2	5	1773	13	17791	response to stress	CXCL6|CXCR1|CCL5|CXCR2|NMU
42119	6.5586E-3	3.9167E-2	1	9	13	17791	neutrophil activation	CXCR2
19864	6.5586E-3	3.9167E-2	1	9	13	17791	IgG binding	FCGR3B
31620	6.5586E-3	3.9167E-2	1	9	13	17791	regulation of fever	CCL5
31622	6.5586E-3	3.9167E-2	1	9	13	17791	positive regulation of fever	CCL5
10576	7.2849E-3	4.0642E-2	1	10	13	17791	metalloenzyme regulator activity	TIMP1
48551	7.2849E-3	4.0642E-2	1	10	13	17791	metalloenzyme inhibitor activity	TIMP1
31650	7.2849E-3	4.0642E-2	1	10	13	17791	regulation of heat generation	CCL5
31652	7.2849E-3	4.0642E-2	1	10	13	17791	positive regulation of heat generation	CCL5
8191	7.2849E-3	4.0642E-2	1	10	13	17791	metalloendopeptidase inhibitor activity	TIMP1
6874	7.6989E-3	4.2394E-2	2	184	13	17791	cellular calcium ion homeostasis	CXCL12|CCL5
7267	7.9813E-3	4.3386E-2	3	587	13	17791	cell-cell signaling	CXCL6|CCL5|PNOC
32101	8.2736E-3	4.3850E-2	2	191	13	17791	regulation of response to external stimulus	CXCL12|CCL5
55074	8.2736E-3	4.3850E-2	2	191	13	17791	calcium ion homeostasis	CXCL12|CCL5
6875	8.6105E-3	4.5072E-2	2	195	13	17791	cellular metal ion homeostasis	CXCL12|CCL5
4016	8.7360E-3	4.5172E-2	1	12	13	17791	adenylate cyclase activity	ADCY4
48821	9.4608E-3	4.7730E-2	1	13	13	17791	erythrocyte development	TIMP1
55065	9.4796E-3	4.7730E-2	2	205	13	17791	metal ion homeostasis	CXCL12|CCL5
42277	9.5686E-3	4.7730E-2	2	206	13	17791	peptide binding	CXCR1|CXCR2
