# Supplementary material for: Identification of Key Genes and Pathways in Myeloma side population cells by Bioinformatics Analysis
Source: Int J Med Sci. 2020 Jul 25;17(14):2063–76. doi: 10.7150/ijms.48244 (PMC7484674; doi:10.7150/ijms.48244)
Supplement: Supplementary file 2 — Supplementary raw data and code. [file ijmsv17p2063s2.zip › Raw data and code/3.STRING_PPI/string_interactions.tsv]

#node1	node2	node1_string_internal_id	node2_string_internal_id	node1_external_id	node2_external_id	neighborhood_on_chromosome	gene_fusion	phylogenetic_cooccurrence	homology	coexpression	experimentally_determined_interaction	database_annotated	automated_textmining	combined_score
ITGAM	ANK1	4449997	4435633	9606.ENSP00000441691	9606.ENSP00000265709	0	0	0	0	0.999	0	0	0.053	0.999
CDCA8	CDC20	4444097	4443940	9606.ENSP00000362146	9606.ENSP00000361540	0	0	0	0	0.988	0	0.900	0.599	0.999
CDC20	NDC80	4443940	4434910	9606.ENSP00000361540	9606.ENSP00000261597	0	0	0	0	0.975	0	0.900	0.687	0.999
CDKN2D	CDK6	4446165	4435642	9606.ENSP00000377224	9606.ENSP00000265734	0	0	0	0	0	0.889	0.900	0.933	0.999
CDK1	CDC20	4446389	4443940	9606.ENSP00000378699	9606.ENSP00000361540	0	0	0	0	0.982	0.820	0.900	0.933	0.999
CDC20	CCNB2	4443940	4436767	9606.ENSP00000361540	9606.ENSP00000288207	0	0	0	0	0.989	0.710	0.900	0.829	0.999
CDK1	NDC80	4446389	4434910	9606.ENSP00000378699	9606.ENSP00000261597	0	0	0	0	0.982	0	0.900	0.541	0.999
CDK1	CCNB2	4446389	4436767	9606.ENSP00000378699	9606.ENSP00000288207	0	0	0	0	0.993	0.966	0.900	0.853	0.999
FEN1	LIG1	4438133	4435231	9606.ENSP00000305480	9606.ENSP00000263274	0	0	0	0	0.740	0.584	0.900	0.936	0.999
CDC20	PLK1	4443940	4437632	9606.ENSP00000361540	9606.ENSP00000300093	0	0	0	0	0.981	0.994	0.900	0.912	0.999
CDK1	CDC25C	4446389	4439463	9606.ENSP00000378699	9606.ENSP00000321656	0	0	0	0	0.702	0.571	0.900	0.945	0.999
CCNB2	NDC80	4436767	4434910	9606.ENSP00000288207	9606.ENSP00000261597	0	0	0	0	0.961	0	0.900	0.578	0.998
CDK1	PLK1	4446389	4437632	9606.ENSP00000378699	9606.ENSP00000300093	0	0	0	0.627	0.963	0.267	0.900	0.961	0.998
PLK1	CCNB2	4437632	4436767	9606.ENSP00000300093	9606.ENSP00000288207	0	0	0	0	0.937	0.303	0.900	0.779	0.998
CHEK2	CDC25C	4445704	4439463	9606.ENSP00000372023	9606.ENSP00000321656	0	0	0	0	0.203	0.600	0.900	0.969	0.998
CYBB	NCF2	4445083	4442905	9606.ENSP00000367851	9606.ENSP00000356505	0	0	0	0	0.384	0.379	0.900	0.962	0.998
CDK1	CDCA8	4446389	4444097	9606.ENSP00000378699	9606.ENSP00000362146	0	0	0	0	0.971	0	0.900	0.616	0.998
CDCA8	NDC80	4444097	4434910	9606.ENSP00000362146	9606.ENSP00000261597	0	0	0	0	0.960	0	0.900	0.567	0.998
CDCA8	PLK1	4444097	4437632	9606.ENSP00000362146	9606.ENSP00000300093	0	0	0	0	0.956	0	0.900	0.599	0.998
PLK1	NDC80	4437632	4434910	9606.ENSP00000300093	9606.ENSP00000261597	0	0	0	0	0.940	0.440	0.900	0.596	0.998
PBK	CDK1	4449452	4446389	9606.ENSP00000428489	9606.ENSP00000378699	0	0	0	0	0.990	0.412	0	0.660	0.997
CDC25C	PLK1	4439463	4437632	9606.ENSP00000321656	9606.ENSP00000300093	0	0	0	0	0.608	0.416	0.900	0.920	0.997
ALOX5AP	ALOX5	4451430	4444382	9606.ENSP00000479870	9606.ENSP00000363512	0	0	0	0	0.320	0.521	0.900	0.939	0.997
CDCA8	CCNB2	4444097	4436767	9606.ENSP00000362146	9606.ENSP00000288207	0	0	0	0	0.938	0	0.900	0.578	0.997
PPOX	CPOX	4443004	4435393	9606.ENSP00000356978	9606.ENSP00000264193	0.280	0	0	0	0.505	0	0.900	0.945	0.997
MMP9	TIMP1	4443919	4433052	9606.ENSP00000361405	9606.ENSP00000218388	0	0	0	0	0.063	0.457	0.900	0.957	0.997
NCF4	CYBB	4446646	4445083	9606.ENSP00000380334	9606.ENSP00000367851	0	0	0	0	0.402	0.313	0.900	0.932	0.996
UROS	HMBS	4443189	4436303	9606.ENSP00000357787	9606.ENSP00000278715	0.295	0	0	0	0.342	0.269	0.900	0.925	0.996
TOP2A	CDK1	4448614	4446389	9606.ENSP00000411532	9606.ENSP00000378699	0	0	0	0	0.986	0.386	0	0.597	0.996
SPTB	ANK1	4450367	4435633	9606.ENSP00000451752	9606.ENSP00000265709	0	0	0	0	0.156	0.899	0.900	0.669	0.996
CDK1	DLGAP5	4446389	4434015	9606.ENSP00000378699	9606.ENSP00000247191	0	0	0	0	0.991	0.320	0	0.489	0.996
CXCL1	CXCR2	4446449	4439296	9606.ENSP00000379110	9606.ENSP00000319635	0	0	0	0	0	0.379	0.900	0.936	0.995
CCNF	CDC20	4446633	4443940	9606.ENSP00000380256	9606.ENSP00000361540	0	0	0	0	0.861	0.400	0.900	0.547	0.995
HLA-DPB1	HLA-DPA1	4448476	4447805	9606.ENSP00000408146	9606.ENSP00000393566	0	0	0	0.680	0.435	0.899	0.900	0.895	0.995
JUP	CDH1	4446205	4434944	9606.ENSP00000377508	9606.ENSP00000261769	0	0	0	0	0.104	0.876	0.900	0.620	0.995
CDK1	ASPM	4446389	4442873	9606.ENSP00000378699	9606.ENSP00000356379	0	0	0	0	0.990	0.057	0	0.458	0.994
PAICS	ATIC	4446939	4433672	9606.ENSP00000382595	9606.ENSP00000236959	0.295	0	0	0	0.934	0.590	0	0.734	0.994
GATA1	TAL1	4444764	4437068	9606.ENSP00000365858	9606.ENSP00000294339	0	0	0	0	0.233	0.422	0.900	0.895	0.994
TF	TFRC	4447279	4442333	9606.ENSP00000385834	9606.ENSP00000353224	0	0	0	0	0	0.870	0.900	0.587	0.994
FECH	PPOX	4445732	4443004	9606.ENSP00000372326	9606.ENSP00000356978	0.295	0	0	0	0.105	0	0.900	0.921	0.994
INHBA	FSTL3	4433812	4432697	9606.ENSP00000242208	9606.ENSP00000166139	0	0	0	0	0.088	0.889	0.900	0.510	0.994
CLEC5A	TYROBP	4450298	4435115	9606.ENSP00000449999	9606.ENSP00000262629	0	0	0	0	0.463	0.447	0.900	0.807	0.993
SPTB	SPTA1	4450367	4443049	9606.ENSP00000451752	9606.ENSP00000357129	0	0	0	0.605	0.109	0.886	0.900	0.797	0.992
ITGAM	ITGB2	4449997	4446737	9606.ENSP00000441691	9606.ENSP00000380948	0	0	0	0	0.622	0.548	0.900	0.634	0.992
HJURP	OIP5	4448718	4433119	9606.ENSP00000414109	9606.ENSP00000220514	0	0	0	0	0.775	0.320	0.900	0.565	0.992
CDC25C	CCNB2	4439463	4436767	9606.ENSP00000321656	9606.ENSP00000288207	0	0	0	0	0.795	0.300	0.800	0.752	0.991
PBK	TOP2A	4449452	4448614	9606.ENSP00000428489	9606.ENSP00000411532	0	0	0	0	0.982	0	0	0.531	0.991
CDC20	DLGAP5	4443940	4434015	9606.ENSP00000361540	9606.ENSP00000247191	0	0	0	0	0.983	0	0	0.479	0.990
CXCR1	CXCL6	4437175	4433365	9606.ENSP00000295683	9606.ENSP00000226317	0	0	0	0	0.062	0.294	0.900	0.871	0.990
XK	KEL	4445085	4441714	9606.ENSP00000367879	9606.ENSP00000347409	0	0	0	0	0.065	0.379	0.900	0.836	0.989
CDK1	CDKN3	4446389	4440665	9606.ENSP00000378699	9606.ENSP00000335357	0	0	0	0	0.913	0.458	0	0.766	0.988
CXCL1	CXCL6	4446449	4433365	9606.ENSP00000379110	9606.ENSP00000226317	0	0	0	0.893	0.647	0.667	0.900	0.778	0.988
TOP2A	DLGAP5	4448614	4434015	9606.ENSP00000411532	9606.ENSP00000247191	0	0	0	0	0.979	0	0	0.425	0.987
TOP2A	CCNB2	4448614	4436767	9606.ENSP00000411532	9606.ENSP00000288207	0	0	0	0	0.965	0.057	0	0.623	0.986
CCNB2	DLGAP5	4436767	4434015	9606.ENSP00000288207	9606.ENSP00000247191	0	0	0	0	0.976	0	0	0.437	0.986
CCL5	CXCL1	4451102	4446449	9606.ENSP00000474412	9606.ENSP00000379110	0	0	0	0	0.063	0.069	0.900	0.867	0.986
TOP2A	CDC20	4448614	4443940	9606.ENSP00000411532	9606.ENSP00000361540	0	0	0	0	0.968	0	0	0.579	0.986
ASPM	DLGAP5	4442873	4434015	9606.ENSP00000356379	9606.ENSP00000247191	0	0	0	0	0.982	0	0	0.186	0.985
AKR1C2	AKR1C3	4445450	4445414	9606.ENSP00000370129	9606.ENSP00000369927	0	0	0.449	0.983	0.214	0.912	0.800	0.836	0.985
CDKN2D	CDK4	4446165	4434582	9606.ENSP00000377224	9606.ENSP00000257904	0	0	0	0	0	0.472	0.900	0.705	0.983
CDC20	ASPM	4443940	4442873	9606.ENSP00000361540	9606.ENSP00000356379	0	0	0	0	0.972	0.168	0	0.346	0.983
CXCL1	CXCR1	4446449	4437175	9606.ENSP00000379110	9606.ENSP00000295683	0	0	0	0	0.085	0.379	0.900	0.739	0.983
CXCL1	MMP9	4446449	4443919	9606.ENSP00000379110	9606.ENSP00000361405	0	0	0	0	0.145	0.379	0.900	0.718	0.983
ADSS	ATIC	4442686	4433672	9606.ENSP00000355493	9606.ENSP00000236959	0.219	0	0	0	0.355	0.053	0.900	0.701	0.983
NDC80	DLGAP5	4434910	4434015	9606.ENSP00000261597	9606.ENSP00000247191	0	0	0	0	0.971	0	0	0.456	0.983
CXCR2	CXCL6	4439296	4433365	9606.ENSP00000319635	9606.ENSP00000226317	0	0	0	0	0.062	0.294	0.900	0.765	0.982
MMP9	CDH1	4443919	4434944	9606.ENSP00000361405	9606.ENSP00000261769	0	0	0	0	0	0	0.900	0.818	0.981
CCNB2	MYBL2	4436767	4432993	9606.ENSP00000288207	9606.ENSP00000217026	0	0	0	0	0.604	0.185	0.900	0.482	0.981
CCL5	CXCL12	4451102	4446453	9606.ENSP00000474412	9606.ENSP00000379140	0	0	0	0	0	0.201	0.900	0.791	0.981
NCF4	NCF2	4446646	4442905	9606.ENSP00000380334	9606.ENSP00000356505	0	0	0	0.583	0.531	0.379	0.900	0.953	0.980
ASPM	PLK1	4442873	4437632	9606.ENSP00000356379	9606.ENSP00000300093	0	0	0	0	0.939	0.423	0	0.493	0.980
ENO2	PKLR	4449816	4441008	9606.ENSP00000437402	9606.ENSP00000339933	0.111	0	0	0	0.515	0	0.900	0.597	0.980
ASPM	NDC80	4442873	4434910	9606.ENSP00000356379	9606.ENSP00000261597	0	0	0	0	0.980	0	0	0.066	0.980
DMTN	ADD2	4449420	4435436	9606.ENSP00000427866	9606.ENSP00000264436	0	0	0	0	0.064	0	0.900	0.802	0.979
ALOX5	LTA4H	4444382	4433425	9606.ENSP00000363512	9606.ENSP00000228740	0	0	0	0	0	0	0.900	0.792	0.978
CAMP	PRTN3	4437278	4433625	9606.ENSP00000296435	9606.ENSP00000234347	0	0	0	0	0.119	0.379	0.900	0.655	0.978
CXCR2	CXCR1	4439296	4437175	9606.ENSP00000319635	9606.ENSP00000295683	0	0	0	0.976	0.669	0.379	0.900	0.955	0.978
PIK3CG	PIK3R2	4442215	4433214	9606.ENSP00000352121	9606.ENSP00000222254	0	0	0	0	0.061	0.446	0.900	0.640	0.978
ITGAM	CYBB	4449997	4445083	9606.ENSP00000441691	9606.ENSP00000367851	0	0	0	0	0.560	0	0.900	0.520	0.977
NTNG2	LRRC4	4446124	4434094	9606.ENSP00000376921	9606.ENSP00000249363	0	0	0	0	0.109	0.404	0.800	0.816	0.977
ITGB2	LILRB2	4446737	4445945	9606.ENSP00000380948	9606.ENSP00000375629	0	0	0	0	0.776	0	0.900	0.066	0.977
SPTA1	ANK1	4443049	4435633	9606.ENSP00000357129	9606.ENSP00000265709	0	0	0	0	0.099	0.454	0.900	0.588	0.977
PLK1	MYBL2	4437632	4432993	9606.ENSP00000300093	9606.ENSP00000217026	0	0	0	0	0.596	0	0.900	0.496	0.977
HP	ORM1	4441808	4434700	9606.ENSP00000348170	9606.ENSP00000259396	0	0	0	0	0.287	0	0.900	0.692	0.976
CCNB2	CDK4	4436767	4434582	9606.ENSP00000288207	9606.ENSP00000257904	0	0	0	0	0.199	0.265	0.900	0.651	0.976
JUP	CDH5	4446205	4441389	9606.ENSP00000377508	9606.ENSP00000344115	0	0	0	0	0	0.478	0.900	0.586	0.976
PBK	PLK1	4449452	4437632	9606.ENSP00000428489	9606.ENSP00000300093	0	0	0	0	0.964	0	0	0.351	0.976
NDC1	NUP210	4443742	4434362	9606.ENSP00000360483	9606.ENSP00000254508	0	0	0	0	0.098	0	0.900	0.761	0.976
PBK	CDC20	4449452	4443940	9606.ENSP00000428489	9606.ENSP00000361540	0	0	0	0	0.964	0.082	0	0.327	0.976
CCNB2	CDK6	4436767	4435642	9606.ENSP00000288207	9606.ENSP00000265734	0	0	0	0	0.154	0.265	0.900	0.650	0.975
CDK6	CDK4	4435642	4434582	9606.ENSP00000265734	9606.ENSP00000257904	0	0	0.440	0.970	0.061	0.752	0.900	0.961	0.975
PBK	DLGAP5	4449452	4434015	9606.ENSP00000428489	9606.ENSP00000247191	0	0	0	0	0.957	0.050	0	0.437	0.975
GATA1	AHSP	4444764	4438298	9606.ENSP00000365858	9606.ENSP00000307199	0	0	0	0	0.219	0	0.900	0.716	0.975
CD177	PRTN3	4451398	4433625	9606.ENSP00000479536	9606.ENSP00000234347	0	0	0	0	0.053	0	0.900	0.755	0.974
LCN2	SLPI	4444080	4441219	9606.ENSP00000362108	9606.ENSP00000342082	0	0	0	0	0.342	0	0.900	0.641	0.974
TOP2A	ASPM	4448614	4442873	9606.ENSP00000411532	9606.ENSP00000356379	0	0	0	0	0.967	0	0	0.234	0.973
ITGB2	FCER1G	4446737	4436828	9606.ENSP00000380948	9606.ENSP00000289902	0	0	0	0	0.662	0	0.900	0.291	0.973
IGLL1	VPREB3	4440092	4434074	9606.ENSP00000329312	9606.ENSP00000248948	0	0	0	0	0	0	0.900	0.748	0.973
CXCL12	CXCR2	4446453	4439296	9606.ENSP00000379140	9606.ENSP00000319635	0	0	0	0	0	0.162	0.900	0.700	0.972
CDCA8	DLGAP5	4444097	4434015	9606.ENSP00000362146	9606.ENSP00000247191	0	0	0	0	0.950	0	0	0.443	0.971
ITGB2	C3AR1	4446737	4437821	9606.ENSP00000380948	9606.ENSP00000302079	0	0	0	0	0.586	0	0.900	0.343	0.970
CLEC12A	CLEC4D	4441774	4437591	9606.ENSP00000347916	9606.ENSP00000299665	0	0	0	0	0.359	0	0.900	0.571	0.970
PLK1	DLGAP5	4437632	4434015	9606.ENSP00000300093	9606.ENSP00000247191	0	0	0	0	0.946	0.057	0	0.454	0.970
TOP2A	NDC80	4448614	4434910	9606.ENSP00000411532	9606.ENSP00000261597	0	0	0	0	0.965	0.098	0	0.120	0.970
AGPAT9	AGPAT5	4451692	4436636	9606.ENSP00000482571	9606.ENSP00000285518	0	0	0	0	0.061	0	0.900	0.713	0.970
CXCL12	CXCL1	4446453	4446449	9606.ENSP00000379140	9606.ENSP00000379110	0	0	0	0	0	0	0.900	0.708	0.969
ITGAM	MMP9	4449997	4443919	9606.ENSP00000441691	9606.ENSP00000361405	0	0	0	0	0.227	0	0.900	0.633	0.969
ITGAM	CEACAM8	4449997	4433892	9606.ENSP00000441691	9606.ENSP00000244336	0	0	0	0	0	0	0.900	0.707	0.969
CDCA8	ASPM	4444097	4442873	9606.ENSP00000362146	9606.ENSP00000356379	0	0	0	0	0.966	0	0	0.120	0.969
ITGAM	C3AR1	4449997	4437821	9606.ENSP00000441691	9606.ENSP00000302079	0	0	0	0	0.532	0	0.900	0.400	0.969
CAMP	PGLYRP1	4437278	4432580	9606.ENSP00000296435	9606.ENSP00000008938	0	0	0	0	0.560	0	0.900	0.337	0.968
CCL5	CXCR2	4451102	4439296	9606.ENSP00000474412	9606.ENSP00000319635	0	0	0	0	0.098	0.050	0.900	0.677	0.968
CXCL12	CXCR1	4446453	4437175	9606.ENSP00000379140	9606.ENSP00000295683	0	0	0	0	0	0.162	0.900	0.650	0.968
PBK	CCNB2	4449452	4436767	9606.ENSP00000428489	9606.ENSP00000288207	0	0	0	0	0.951	0.090	0	0.354	0.968
ADSS	GMPR	4442686	4434720	9606.ENSP00000355493	9606.ENSP00000259727	0.111	0	0	0	0.156	0	0.900	0.615	0.967
PTPRJ	CDH5	4448099	4441389	9606.ENSP00000400010	9606.ENSP00000344115	0	0	0	0	0	0.152	0.900	0.650	0.967
TNNI2	MYL4	4445617	4441686	9606.ENSP00000371331	9606.ENSP00000347055	0	0	0	0	0.219	0.263	0.900	0.490	0.966
FCAR	FCER1G	4441748	4436828	9606.ENSP00000347714	9606.ENSP00000289902	0	0	0	0	0.096	0.379	0.900	0.470	0.966
TFR2	TF	4449127	4447279	9606.ENSP00000420525	9606.ENSP00000385834	0	0	0	0	0.087	0.379	0.900	0.482	0.966
CCL5	CXCL6	4451102	4433365	9606.ENSP00000474412	9606.ENSP00000226317	0	0	0	0	0.063	0.215	0.900	0.589	0.965
CCL5	CXCR1	4451102	4437175	9606.ENSP00000474412	9606.ENSP00000295683	0	0	0	0	0.077	0.050	0.900	0.656	0.965
CLEC4E	FCER1G	4437590	4436828	9606.ENSP00000299663	9606.ENSP00000289902	0	0	0	0	0.159	0.101	0.900	0.596	0.965
ITGB2	CYBB	4446737	4445083	9606.ENSP00000380948	9606.ENSP00000367851	0	0	0	0	0.577	0	0.900	0.250	0.965
MMP9	MMP8	4443919	4433667	9606.ENSP00000361405	9606.ENSP00000236826	0	0	0	0.738	0.546	0	0.900	0.915	0.964
SLPI	CAMP	4441219	4437278	9606.ENSP00000342082	9606.ENSP00000296435	0	0	0	0	0.088	0	0.900	0.645	0.964
FECH	CPOX	4445732	4435393	9606.ENSP00000372326	9606.ENSP00000264193	0.295	0	0	0	0.129	0	0	0.945	0.963
HBD	AHSP	4445365	4438298	9606.ENSP00000369654	9606.ENSP00000307199	0	0	0	0	0.780	0.088	0.720	0.420	0.963
CDK1	NDC1	4446389	4443742	9606.ENSP00000378699	9606.ENSP00000360483	0	0	0	0	0.607	0	0.900	0.155	0.963
CLEC5A	CLEC12A	4450298	4441774	9606.ENSP00000449999	9606.ENSP00000347916	0	0	0	0	0.345	0	0.900	0.471	0.962
ITGAM	FCER1G	4449997	4436828	9606.ENSP00000441691	9606.ENSP00000289902	0	0	0	0	0.561	0	0.900	0.221	0.962
UROS	CPOX	4443189	4435393	9606.ENSP00000357787	9606.ENSP00000264193	0.295	0	0	0	0.077	0	0	0.946	0.962
CMPK2	NME4	4434508	4433093	9606.ENSP00000256722	9606.ENSP00000219479	0	0	0	0	0.062	0	0.900	0.616	0.960
LCN2	LTF	4444080	4433548	9606.ENSP00000362108	9606.ENSP00000231751	0	0	0	0	0.187	0	0.900	0.556	0.960
IFT74	IFT43	4448305	4433712	9606.ENSP00000404122	9606.ENSP00000238628	0	0	0	0	0	0	0.900	0.624	0.960
ITGAM	LILRB2	4449997	4445945	9606.ENSP00000441691	9606.ENSP00000375629	0	0	0	0	0.552	0	0.900	0.195	0.960
TOP2A	CDCA8	4448614	4444097	9606.ENSP00000411532	9606.ENSP00000362146	0	0	0	0	0.935	0	0	0.410	0.960
PBK	NDC80	4449452	4434910	9606.ENSP00000428489	9606.ENSP00000261597	0	0	0	0	0.956	0	0	0.122	0.960
FCER1G	TYROBP	4436828	4435115	9606.ENSP00000289902	9606.ENSP00000262629	0	0	0	0	0.888	0	0	0.659	0.960
HLA-DPB1	HLA-DRA	4448476	4446403	9606.ENSP00000408146	9606.ENSP00000378786	0	0	0	0.665	0.394	0.195	0.900	0.732	0.959
LILRB2	FCER1G	4445945	4436828	9606.ENSP00000375629	9606.ENSP00000289902	0	0	0	0	0.549	0	0.900	0.165	0.959
CXCL12	CXCL6	4446453	4433365	9606.ENSP00000379140	9606.ENSP00000226317	0	0	0	0	0	0.219	0.900	0.528	0.959
CXCL1	LCN2	4446449	4444080	9606.ENSP00000379110	9606.ENSP00000362108	0	0	0	0	0.146	0	0.900	0.562	0.959
TCN1	LTF	4434538	4433548	9606.ENSP00000257264	9606.ENSP00000231751	0	0	0	0	0.139	0	0.900	0.570	0.959
LCN2	CAMP	4444080	4437278	9606.ENSP00000362108	9606.ENSP00000296435	0	0	0	0	0.205	0	0.900	0.519	0.958
NDC1	AAAS	4443742	4432833	9606.ENSP00000360483	9606.ENSP00000209873	0	0	0	0	0.172	0	0.900	0.528	0.957
ADSS	CAD	4442686	4435480	9606.ENSP00000355493	9606.ENSP00000264705	0.107	0	0.246	0	0.110	0	0.900	0.400	0.957
ARG1	RETN	4441926	4433169	9606.ENSP00000349446	9606.ENSP00000221515	0	0	0	0	0.098	0	0.900	0.557	0.956
MANF	PDIA4	4449647	4436660	9606.ENSP00000432799	9606.ENSP00000286091	0	0	0	0	0.927	0	0	0.408	0.955
IFI27	ISG20	4451772	4438236	9606.ENSP00000483430	9606.ENSP00000306565	0	0	0	0	0.062	0	0.900	0.559	0.955
TCN1	MMP8	4434538	4433667	9606.ENSP00000257264	9606.ENSP00000236826	0	0	0	0	0.165	0	0.900	0.505	0.955
FPR2	CXCR1	4450891	4437175	9606.ENSP00000468897	9606.ENSP00000295683	0	0	0	0.746	0.521	0	0.900	0.474	0.955
HLA-DPA1	HLA-DRA	4447805	4446403	9606.ENSP00000393566	9606.ENSP00000378786	0	0	0	0.957	0.560	0	0.900	0.771	0.955
KIFC1	CDC20	4447827	4443940	9606.ENSP00000393963	9606.ENSP00000361540	0	0	0	0	0.919	0.078	0	0.453	0.955
KIT	PIK3R2	4436763	4433214	9606.ENSP00000288135	9606.ENSP00000222254	0	0	0	0	0	0.447	0.900	0.250	0.954
HP	LTF	4441808	4433548	9606.ENSP00000348170	9606.ENSP00000231751	0	0	0	0	0.169	0.067	0.900	0.472	0.953
NUP210	AAAS	4434362	4432833	9606.ENSP00000254508	9606.ENSP00000209873	0	0	0	0	0	0	0.900	0.555	0.953
NDC1	CCNB2	4443742	4436767	9606.ENSP00000360483	9606.ENSP00000288207	0	0	0	0	0.556	0	0.900	0	0.953
GPR84	CLEC5A	4450304	4450298	9606.ENSP00000450310	9606.ENSP00000449999	0	0	0	0	0.450	0	0.900	0.223	0.953
NME1	NME4	4440758	4433093	9606.ENSP00000337060	9606.ENSP00000219479	0	0	0.449	0.944	0.085	0.747	0.800	0.664	0.952
LCN2	CHI3L1	4444080	4434432	9606.ENSP00000362108	9606.ENSP00000255409	0	0	0	0	0.080	0	0.900	0.519	0.951
LCN2	HP	4444080	4441808	9606.ENSP00000362108	9606.ENSP00000348170	0	0	0	0	0.064	0	0.900	0.519	0.951
CDCA8	NDC1	4444097	4443742	9606.ENSP00000362146	9606.ENSP00000360483	0	0	0	0	0.533	0	0.900	0	0.951
LTF	PGLYRP1	4433548	4432580	9606.ENSP00000231751	9606.ENSP00000008938	0	0	0	0	0.149	0	0.900	0.473	0.951
SYNJ2	BIN1	4441760	4439080	9606.ENSP00000347792	9606.ENSP00000316779	0	0	0	0	0.053	0.264	0.900	0.386	0.951
NT5M	CMPK2	4445820	4434508	9606.ENSP00000373674	9606.ENSP00000256722	0	0	0	0	0	0	0.900	0.536	0.951
LCN2	OLFM4	4444080	4433058	9606.ENSP00000362108	9606.ENSP00000219022	0	0	0	0	0.239	0	0.900	0.399	0.950
MMP9	OLFM4	4443919	4433058	9606.ENSP00000361405	9606.ENSP00000219022	0	0	0	0	0.073	0	0.900	0.508	0.950
ITGAM	CLEC12A	4449997	4441774	9606.ENSP00000441691	9606.ENSP00000347916	0	0	0	0	0.352	0	0.900	0.299	0.950
NME1	CMPK2	4440758	4434508	9606.ENSP00000337060	9606.ENSP00000256722	0	0	0	0	0.062	0	0.900	0.514	0.950
LCN2	RETN	4444080	4433169	9606.ENSP00000362108	9606.ENSP00000221515	0	0	0	0	0.060	0	0.900	0.515	0.950
ARG1	MMP8	4441926	4433667	9606.ENSP00000349446	9606.ENSP00000236826	0	0	0	0	0.142	0	0.900	0.470	0.950
FPR2	ITGAM	4450891	4449997	9606.ENSP00000468897	9606.ENSP00000441691	0	0	0	0	0.229	0	0.900	0.400	0.949
MMP8	LTF	4433667	4433548	9606.ENSP00000236826	9606.ENSP00000231751	0	0	0	0	0.183	0	0.900	0.429	0.949
PTX3	CFP	4437211	4434012	9606.ENSP00000295927	9606.ENSP00000247153	0	0	0	0	0	0.313	0.900	0.320	0.949
TOP2A	PLK1	4448614	4437632	9606.ENSP00000411532	9606.ENSP00000300093	0	0	0	0	0.854	0.294	0	0.551	0.949
LIN7A	PPFIA4	4450231	4436005	9606.ENSP00000447488	9606.ENSP00000272198	0	0.010	0	0	0.115	0.185	0.900	0.384	0.949
AHSP	HBQ1	4438298	4432773	9606.ENSP00000307199	9606.ENSP00000199708	0	0	0	0	0.647	0.088	0.720	0.504	0.949
MINPP1	SYNJ2	4443858	4441760	9606.ENSP00000361064	9606.ENSP00000347792	0	0	0	0	0	0	0.900	0.508	0.948
ENDOG	FEN1	4443987	4438133	9606.ENSP00000361725	9606.ENSP00000305480	0	0	0	0	0.061	0.757	0	0.792	0.948
CYBB	OLR1	4445083	4438475	9606.ENSP00000367851	9606.ENSP00000309124	0	0	0	0	0.094	0	0.900	0.472	0.948
PLD1	SNCA	4441280	4440865	9606.ENSP00000342793	9606.ENSP00000338345	0	0	0	0	0	0.379	0.900	0.230	0.948
LCN2	MMP8	4444080	4433667	9606.ENSP00000362108	9606.ENSP00000236826	0	0	0	0	0.097	0	0.900	0.473	0.948
HMBS	CPOX	4436303	4435393	9606.ENSP00000278715	9606.ENSP00000264193	0.295	0	0	0	0.294	0	0	0.905	0.948
FYB	CD3D	4449385	4437689	9606.ENSP00000427114	9606.ENSP00000300692	0	0	0	0	0.356	0	0.900	0.245	0.947
PBK	ASPM	4449452	4442873	9606.ENSP00000428489	9606.ENSP00000356379	0	0	0	0	0.925	0.064	0	0.312	0.947
BMX	PTK2	4442022	4441125	9606.ENSP00000350224	9606.ENSP00000341189	0	0	0	0.670	0	0.433	0.900	0.353	0.947
KRT6A	KRT13	4445298	4433990	9606.ENSP00000369317	9606.ENSP00000246635	0	0	0	0.763	0.318	0.238	0.900	0.311	0.947
CLEC5A	ITGAM	4450298	4449997	9606.ENSP00000449999	9606.ENSP00000441691	0	0	0	0	0.351	0	0.900	0.253	0.947
KIFC1	CCNB2	4447827	4436767	9606.ENSP00000393963	9606.ENSP00000288207	0	0	0	0	0.894	0.157	0	0.454	0.947
FGR	PTK2	4444303	4441125	9606.ENSP00000363117	9606.ENSP00000341189	0	0	0	0.718	0	0.433	0.900	0.425	0.947
ASPM	CCNB2	4442873	4436767	9606.ENSP00000356379	9606.ENSP00000288207	0	0	0	0	0.909	0.063	0	0.423	0.946
CAMP	LTF	4437278	4433548	9606.ENSP00000296435	9606.ENSP00000231751	0	0	0	0	0.231	0	0.900	0.355	0.946
MCEMP1	CLEC4D	4440140	4437591	9606.ENSP00000329920	9606.ENSP00000299665	0	0	0	0	0.382	0	0.900	0.198	0.946
CLEC5A	MGAM	4450298	4450229	9606.ENSP00000449999	9606.ENSP00000447378	0	0	0	0	0.184	0	0.900	0.400	0.946
ITGB2	MMP9	4446737	4443919	9606.ENSP00000380948	9606.ENSP00000361405	0	0	0	0	0.281	0	0.900	0.316	0.946
FPR2	CLEC4D	4450891	4437591	9606.ENSP00000468897	9606.ENSP00000299665	0	0	0	0	0.339	0	0.900	0.250	0.946
ENG	INHBA	4444130	4433812	9606.ENSP00000362299	9606.ENSP00000242208	0	0	0	0	0.065	0.342	0.900	0.231	0.946
LCN2	TCN1	4444080	4434538	9606.ENSP00000362108	9606.ENSP00000257264	0	0	0	0	0.306	0	0.900	0.286	0.946
CDK1	NUP210	4446389	4434362	9606.ENSP00000378699	9606.ENSP00000254508	0	0	0	0	0.062	0.379	0.900	0.183	0.946
ADCY4	PRKAR2B	4438752	4435635	9606.ENSP00000312126	9606.ENSP00000265717	0.046	0	0	0	0.107	0.158	0.900	0.361	0.945
LILRB2	CYBB	4445945	4445083	9606.ENSP00000375629	9606.ENSP00000367851	0	0	0	0	0.380	0	0.900	0.175	0.944
CYBB	C3AR1	4445083	4437821	9606.ENSP00000367851	9606.ENSP00000302079	0	0	0	0	0.397	0	0.900	0.159	0.944
HBD	HBZ	4445365	4434264	9606.ENSP00000369654	9606.ENSP00000252951	0	0	0	0.882	0.117	0.785	0.720	0.374	0.944
GPR84	MCEMP1	4450304	4440140	9606.ENSP00000450310	9606.ENSP00000329920	0	0	0	0	0.338	0	0.900	0.226	0.944
CHI3L1	RETN	4434432	4433169	9606.ENSP00000255409	9606.ENSP00000221515	0	0	0	0	0.078	0	0.900	0.440	0.943
TOP2A	NDC1	4448614	4443742	9606.ENSP00000411532	9606.ENSP00000360483	0	0	0	0	0.461	0	0.900	0	0.943
CEACAM3	CEACAM1	4441996	4432684	9606.ENSP00000349971	9606.ENSP00000161559	0	0	0	0.936	0.112	0.379	0.900	0.810	0.943
CXCL1	ARG1	4446449	4441926	9606.ENSP00000379110	9606.ENSP00000349446	0	0	0	0	0	0	0.900	0.453	0.943
ITGAM	CLEC4D	4449997	4437591	9606.ENSP00000441691	9606.ENSP00000299665	0	0	0	0	0.301	0	0.900	0.250	0.943
CLEC4D	FCER1G	4437591	4436828	9606.ENSP00000299665	9606.ENSP00000289902	0	0	0	0	0.247	0	0.900	0.295	0.942
CLEC5A	CLEC4D	4450298	4437591	9606.ENSP00000449999	9606.ENSP00000299665	0	0	0	0.690	0.347	0	0.900	0.524	0.942
GOLM1	CKAP4	4445788	4444990	9606.ENSP00000373364	9606.ENSP00000367265	0	0	0	0	0.061	0	0.900	0.437	0.942
MMP9	NID1	4443919	4435391	9606.ENSP00000361405	9606.ENSP00000264187	0	0	0	0	0	0	0.900	0.447	0.942
CLEC5A	FCER1G	4450298	4436828	9606.ENSP00000449999	9606.ENSP00000289902	0	0	0	0	0.348	0	0.900	0.191	0.942
HP	RETN	4441808	4433169	9606.ENSP00000348170	9606.ENSP00000221515	0	0	0	0	0.089	0	0.900	0.415	0.942
LTF	OLFM4	4433548	4433058	9606.ENSP00000231751	9606.ENSP00000219022	0	0	0	0	0.182	0	0.900	0.350	0.942
ACOX2	ACSBG1	4438346	4434660	9606.ENSP00000307697	9606.ENSP00000258873	0.051	0	0	0	0.193	0.087	0.900	0.303	0.942
CYBB	FCER1G	4445083	4436828	9606.ENSP00000367851	9606.ENSP00000289902	0	0	0	0	0.366	0	0.900	0.151	0.941
CYFIP1	HP	4451554	4441808	9606.ENSP00000481038	9606.ENSP00000348170	0	0	0	0	0	0	0.900	0.437	0.941
CXCL1	CAMP	4446449	4437278	9606.ENSP00000379110	9606.ENSP00000296435	0	0	0	0	0	0	0.900	0.442	0.941
PBK	CDCA8	4449452	4444097	9606.ENSP00000428489	9606.ENSP00000362146	0	0	0	0	0.915	0	0	0.330	0.941
EPCAM	CDH1	4435308	4434944	9606.ENSP00000263735	9606.ENSP00000261769	0	0	0	0	0.630	0	0	0.847	0.941
MAGEH1	SORT1	4441362	4434501	9606.ENSP00000343706	9606.ENSP00000256637	0	0	0	0	0	0	0.900	0.437	0.941
CXCL1	MMP8	4446449	4433667	9606.ENSP00000379110	9606.ENSP00000236826	0	0	0	0	0.095	0	0.900	0.405	0.941
HJURP	NDC80	4448718	4434910	9606.ENSP00000414109	9606.ENSP00000261597	0	0	0	0	0.916	0	0	0.325	0.941
FECH	UROS	4445732	4443189	9606.ENSP00000372326	9606.ENSP00000357787	0.295	0	0	0	0.081	0	0	0.916	0.941
SLPI	LTF	4441219	4433548	9606.ENSP00000342082	9606.ENSP00000231751	0	0	0	0	0.101	0	0.900	0.398	0.941
GMPR	ATIC	4434720	4433672	9606.ENSP00000259727	9606.ENSP00000236959	0.167	0	0	0	0.171	0	0.900	0.234	0.940
CATSPERG	C1orf101	4447453	4442685	9606.ENSP00000386962	9606.ENSP00000355492	0	0	0	0	0.063	0	0.720	0.790	0.940
MMP9	PTX3	4443919	4437211	9606.ENSP00000361405	9606.ENSP00000295927	0	0	0	0	0	0	0.900	0.421	0.939
CDK1	CDK4	4446389	4434582	9606.ENSP00000378699	9606.ENSP00000257904	0	0	0.436	0.905	0.215	0.185	0.900	0.935	0.939
CRISP3	OLFM4	4447583	4433058	9606.ENSP00000389026	9606.ENSP00000219022	0	0	0	0	0.076	0	0.900	0.397	0.939
CXCL12	PTK2	4446453	4441125	9606.ENSP00000379140	9606.ENSP00000341189	0	0	0	0	0	0	0.900	0.420	0.939
GPR84	CD36	4450304	4448068	9606.ENSP00000450310	9606.ENSP00000399421	0	0	0	0	0.076	0.064	0.900	0.383	0.939
EPB42	SLC4A1	4437654	4435075	9606.ENSP00000300215	9606.ENSP00000262418	0	0	0	0	0.722	0.379	0	0.675	0.939
ALOX5	CYP4F3	4444382	4433149	9606.ENSP00000363512	9606.ENSP00000221307	0	0	0	0	0	0	0.900	0.420	0.939
CEBPD	KLF5	4447322	4444919	9606.ENSP00000386165	9606.ENSP00000366915	0	0	0	0	0.065	0.064	0.900	0.390	0.939
CXCL1	PTX3	4446449	4437211	9606.ENSP00000379110	9606.ENSP00000295927	0	0	0	0	0.154	0	0.900	0.329	0.938
MMP8	OLFM4	4433667	4433058	9606.ENSP00000236826	9606.ENSP00000219022	0	0	0	0	0.116	0	0.900	0.358	0.938
LCN2	ORM1	4444080	4434700	9606.ENSP00000362108	9606.ENSP00000259396	0	0	0	0	0.108	0	0.900	0.368	0.938
CHIT1	ARG1	4442837	4441926	9606.ENSP00000356198	9606.ENSP00000349446	0	0	0	0	0.055	0	0.900	0.403	0.938
CRISP3	MMP8	4447583	4433667	9606.ENSP00000389026	9606.ENSP00000236826	0	0	0	0	0.179	0	0.900	0.316	0.938
MMP9	LTF	4443919	4433548	9606.ENSP00000361405	9606.ENSP00000231751	0	0	0	0	0.153	0	0.900	0.330	0.938
KIFC1	CDCA8	4447827	4444097	9606.ENSP00000393963	9606.ENSP00000362146	0	0	0	0	0.905	0	0	0.377	0.938
CD177	CEACAM8	4451398	4433892	9606.ENSP00000479536	9606.ENSP00000244336	0	0	0	0	0	0	0.900	0.399	0.937
CD177	ITGAM	4451398	4449997	9606.ENSP00000479536	9606.ENSP00000441691	0	0	0	0	0.053	0	0.900	0.397	0.937
FGR	CXCR1	4444303	4437175	9606.ENSP00000363117	9606.ENSP00000295683	0	0	0	0	0.311	0.072	0.900	0.134	0.937
HLA-DPB1	TRIM10	4448476	4447962	9606.ENSP00000408146	9606.ENSP00000397073	0	0	0	0	0	0	0.900	0.405	0.937
TFRC	SYNJ2	4442333	4441760	9606.ENSP00000353224	9606.ENSP00000347792	0	0	0	0	0	0	0.900	0.400	0.937
MMP9	CAMP	4443919	4437278	9606.ENSP00000361405	9606.ENSP00000296435	0	0	0	0	0.140	0	0.900	0.327	0.937
MMP9	HP	4443919	4441808	9606.ENSP00000361405	9606.ENSP00000348170	0	0	0	0	0.061	0	0.900	0.389	0.937
GPR84	C3AR1	4450304	4437821	9606.ENSP00000450310	9606.ENSP00000302079	0	0	0	0	0.334	0	0.900	0.132	0.937
FPR2	CXCR2	4450891	4439296	9606.ENSP00000468897	9606.ENSP00000319635	0	0	0	0.764	0.318	0	0.900	0.542	0.937
CEACAM8	CEACAM1	4433892	4432684	9606.ENSP00000244336	9606.ENSP00000161559	0	0	0	0.975	0.064	0.379	0.900	0.756	0.937
FPR2	CYBB	4450891	4445083	9606.ENSP00000468897	9606.ENSP00000367851	0	0	0	0	0.169	0	0.900	0.294	0.936
ASPM	CDKN3	4442873	4440665	9606.ENSP00000356379	9606.ENSP00000335357	0	0	0	0	0.897	0.094	0	0.369	0.936
CLEC12A	MCEMP1	4441774	4440140	9606.ENSP00000347916	9606.ENSP00000329920	0	0	0	0	0.393	0	0.900	0	0.936
ITGAM	FCAR	4449997	4441748	9606.ENSP00000441691	9606.ENSP00000347714	0	0	0	0	0.070	0	0.900	0.373	0.936
HLA-DRA	CD3D	4446403	4437689	9606.ENSP00000378786	9606.ENSP00000300692	0	0	0	0	0.097	0	0.900	0.354	0.936
OSCAR	MMP9	4451354	4443919	9606.ENSP00000479089	9606.ENSP00000361405	0	0	0	0	0.152	0	0.900	0.313	0.936
HP	CHI3L1	4441808	4434432	9606.ENSP00000348170	9606.ENSP00000255409	0	0	0	0	0.063	0	0.900	0.372	0.936
FECH	HMBS	4445732	4436303	9606.ENSP00000372326	9606.ENSP00000278715	0.295	0	0	0	0.110	0	0	0.906	0.936
CD36	OLR1	4448068	4438475	9606.ENSP00000399421	9606.ENSP00000309124	0	0	0	0	0	0	0.900	0.394	0.936
GPR84	ITGAM	4450304	4449997	9606.ENSP00000450310	9606.ENSP00000441691	0	0	0	0	0.333	0	0.900	0.111	0.935
PTX3	CHI3L1	4437211	4434432	9606.ENSP00000295927	9606.ENSP00000255409	0	0	0	0	0	0	0.900	0.378	0.935
FCGR3B	CD52	4449681	4444343	9606.ENSP00000433642	9606.ENSP00000363330	0	0	0	0	0.172	0	0.900	0.286	0.935
GYG1	PYGL	4441075	4432954	9606.ENSP00000340736	9606.ENSP00000216392	0	0	0	0	0.074	0.054	0.900	0.351	0.935
CCL5	C3AR1	4451102	4437821	9606.ENSP00000474412	9606.ENSP00000302079	0	0	0	0	0.116	0	0.900	0.326	0.935
C3AR1	CLEC4D	4437821	4437591	9606.ENSP00000302079	9606.ENSP00000299665	0	0	0	0	0.206	0	0.900	0.250	0.935
NFATC2	FCER1G	4446486	4436828	9606.ENSP00000379330	9606.ENSP00000289902	0	0	0	0	0	0	0.900	0.384	0.935
CLEC12A	FCER1G	4441774	4436828	9606.ENSP00000347916	9606.ENSP00000289902	0	0	0	0	0.349	0	0.900	0.093	0.935
CXCL1	SLPI	4446449	4441219	9606.ENSP00000379110	9606.ENSP00000342082	0	0	0	0	0.108	0	0.900	0.330	0.935
CCL5	FPR2	4451102	4450891	9606.ENSP00000474412	9606.ENSP00000468897	0	0	0	0	0.108	0.050	0.900	0.327	0.935
CLEC5A	MCEMP1	4450298	4440140	9606.ENSP00000449999	9606.ENSP00000329920	0	0	0	0	0.380	0	0.900	0	0.935
ARG1	CHI3L1	4441926	4434432	9606.ENSP00000349446	9606.ENSP00000255409	0	0	0	0	0.055	0	0.900	0.368	0.935
FPR2	CXCL1	4450891	4446449	9606.ENSP00000468897	9606.ENSP00000379110	0	0	0	0	0.082	0	0.900	0.348	0.934
FPR2	CLEC12A	4450891	4441774	9606.ENSP00000468897	9606.ENSP00000347916	0	0	0	0	0.298	0	0.900	0.144	0.934
MNDA	RETN	4443045	4433169	9606.ENSP00000357123	9606.ENSP00000221515	0	0	0	0	0.369	0	0.900	0	0.934
CDK1	FEN1	4446389	4438133	9606.ENSP00000378699	9606.ENSP00000305480	0	0	0	0	0.849	0.362	0	0.374	0.934
CLEC5A	ITGB2	4450298	4446737	9606.ENSP00000449999	9606.ENSP00000380948	0	0	0	0	0.293	0	0.900	0.151	0.934
CRISP3	LTF	4447583	4433548	9606.ENSP00000389026	9606.ENSP00000231751	0	0	0	0	0.139	0	0.900	0.298	0.934
LCN2	PGLYRP1	4444080	4432580	9606.ENSP00000362108	9606.ENSP00000008938	0	0	0	0	0.110	0	0.900	0.327	0.934
FOLR3	TCN1	4451565	4434538	9606.ENSP00000481114	9606.ENSP00000257264	0	0	0	0	0.076	0	0.900	0.343	0.933
CLEC5A	C3AR1	4450298	4437821	9606.ENSP00000449999	9606.ENSP00000302079	0	0	0	0	0.350	0	0.900	0.063	0.933
CRISP3	TCN1	4447583	4434538	9606.ENSP00000389026	9606.ENSP00000257264	0	0	0	0	0.132	0	0.900	0.298	0.933
LTA4H	CYP4F3	4433425	4433149	9606.ENSP00000228740	9606.ENSP00000221307	0	0	0	0	0	0	0.900	0.360	0.933
KIFC1	CDK1	4447827	4446389	9606.ENSP00000393963	9606.ENSP00000378699	0	0	0	0	0.813	0.157	0	0.608	0.933
ITGB2	CLEC12A	4446737	4441774	9606.ENSP00000380948	9606.ENSP00000347916	0	0	0	0	0.335	0	0.900	0.083	0.933
CAMP	MMP8	4437278	4433667	9606.ENSP00000296435	9606.ENSP00000236826	0	0	0	0	0.227	0	0.900	0.210	0.933
PTK2	FCER1G	4441125	4436828	9606.ENSP00000341189	9606.ENSP00000289902	0	0	0	0	0.064	0	0.900	0.347	0.933
CD177	CEACAM1	4451398	4432684	9606.ENSP00000479536	9606.ENSP00000161559	0	0	0	0	0.059	0	0.900	0.348	0.933
APLNR	CXCL12	4451129	4446453	9606.ENSP00000475344	9606.ENSP00000379140	0	0	0	0	0.100	0.162	0.900	0.221	0.933
FPR2	MCEMP1	4450891	4440140	9606.ENSP00000468897	9606.ENSP00000329920	0	0	0	0	0.347	0	0.900	0.059	0.933
PTX3	RETN	4437211	4433169	9606.ENSP00000295927	9606.ENSP00000221515	0	0	0	0	0	0	0.900	0.348	0.932
MGAM	ITGAM	4450229	4449997	9606.ENSP00000447378	9606.ENSP00000441691	0	0	0	0	0.174	0	0.900	0.252	0.932
CYBB	CLEC12A	4445083	4441774	9606.ENSP00000367851	9606.ENSP00000347916	0	0	0	0	0.348	0	0.900	0.041	0.932
NRXN3	LIN7A	4450365	4450231	9606.ENSP00000451648	9606.ENSP00000447488	0	0	0	0	0.064	0.133	0.900	0.267	0.932
CXCL12	C3AR1	4446453	4437821	9606.ENSP00000379140	9606.ENSP00000302079	0	0	0	0	0	0	0.900	0.354	0.932
CHI3L1	LTF	4434432	4433548	9606.ENSP00000255409	9606.ENSP00000231751	0	0	0	0	0.122	0	0.900	0.297	0.932
E2F8	CDCA8	4451562	4444097	9606.ENSP00000481103	9606.ENSP00000362146	0	0	0	0	0.869	0	0	0.500	0.932
HJURP	DLGAP5	4448718	4434015	9606.ENSP00000414109	9606.ENSP00000247191	0	0	0	0	0.894	0	0	0.389	0.932
CLEC5A	CYBB	4450298	4445083	9606.ENSP00000449999	9606.ENSP00000367851	0	0	0	0	0.349	0	0.900	0.048	0.932
ITGAM	MCEMP1	4449997	4440140	9606.ENSP00000441691	9606.ENSP00000329920	0	0	0	0	0.352	0	0.900	0	0.932
PPOX	HMBS	4443004	4436303	9606.ENSP00000356978	9606.ENSP00000278715	0.295	0	0	0	0.189	0	0	0.891	0.932
ARG1	HP	4441926	4441808	9606.ENSP00000349446	9606.ENSP00000348170	0	0	0	0	0.160	0	0.900	0.262	0.932
CDK1	CDK6	4446389	4435642	9606.ENSP00000378699	9606.ENSP00000265734	0	0	0.425	0.923	0.154	0.185	0.900	0.864	0.932
CHIT1	RETN	4442837	4433169	9606.ENSP00000356198	9606.ENSP00000221515	0	0	0	0	0.095	0	0.900	0.301	0.931
TRIM10	HLA-DRA	4447962	4446403	9606.ENSP00000397073	9606.ENSP00000378786	0	0	0	0	0	0	0.900	0.345	0.931
LILRB2	MCEMP1	4445945	4440140	9606.ENSP00000375629	9606.ENSP00000329920	0	0	0	0	0.347	0	0.900	0	0.931
FPR2	CXCL12	4450891	4446453	9606.ENSP00000468897	9606.ENSP00000379140	0	0	0	0	0	0.162	0.900	0.251	0.931
RETN	PGLYRP1	4433169	4432580	9606.ENSP00000221515	9606.ENSP00000008938	0	0	0	0	0.211	0	0.900	0.201	0.931
S100A9	S100A12	4443166	4443165	9606.ENSP00000357727	9606.ENSP00000357726	0	0	0	0.911	0.927	0	0	0.673	0.931
FPR2	CLEC5A	4450891	4450298	9606.ENSP00000468897	9606.ENSP00000449999	0	0	0	0	0.245	0	0.900	0.171	0.931
P2RY13	CXCR1	4439360	4437175	9606.ENSP00000320376	9606.ENSP00000295683	0	0	0	0.632	0.337	0	0.900	0.072	0.931
CEACAM3	MCEMP1	4441996	4440140	9606.ENSP00000349971	9606.ENSP00000329920	0	0	0	0	0.338	0	0.900	0	0.930
FPR2	GPR84	4450891	4450304	9606.ENSP00000468897	9606.ENSP00000450310	0	0	0	0	0.213	0	0.900	0.182	0.930
LILRB2	CLEC12A	4445945	4441774	9606.ENSP00000375629	9606.ENSP00000347916	0	0	0	0	0.335	0	0.900	0	0.930
MMP9	CHIT1	4443919	4442837	9606.ENSP00000361405	9606.ENSP00000356198	0	0	0	0	0.116	0	0.900	0.278	0.930
CLEC5A	LILRB2	4450298	4445945	9606.ENSP00000449999	9606.ENSP00000375629	0	0	0	0	0.332	0	0.900	0	0.930
GPR84	LILRB2	4450304	4445945	9606.ENSP00000450310	9606.ENSP00000375629	0	0	0	0	0.333	0	0.900	0	0.930
FGR	SNCA	4444303	4440865	9606.ENSP00000363117	9606.ENSP00000338345	0	0	0	0	0	0.321	0.900	0.052	0.930
CXCL1	RETN	4446449	4433169	9606.ENSP00000379110	9606.ENSP00000221515	0	0	0	0	0.069	0	0.900	0.316	0.930
LILRB2	CLEC4D	4445945	4437591	9606.ENSP00000375629	9606.ENSP00000299665	0	0	0	0	0.330	0	0.900	0	0.930
CEACAM3	CLEC4D	4441996	4437591	9606.ENSP00000349971	9606.ENSP00000299665	0	0	0	0	0.338	0	0.900	0.041	0.930
CEACAM3	CLEC12A	4441996	4441774	9606.ENSP00000349971	9606.ENSP00000347916	0	0	0	0	0.335	0	0.900	0	0.930
CDC20	FEN1	4443940	4438133	9606.ENSP00000361540	9606.ENSP00000305480	0	0	0	0	0.868	0.187	0	0.392	0.929
ACAA2	MECR	4436619	4435300	9606.ENSP00000285093	9606.ENSP00000263702	0.046	0	0	0	0.103	0	0.900	0.276	0.929
LCN2	PTX3	4444080	4437211	9606.ENSP00000362108	9606.ENSP00000295927	0	0	0	0	0	0	0.900	0.323	0.929
FPR2	CEACAM3	4450891	4441996	9606.ENSP00000468897	9606.ENSP00000349971	0	0	0	0	0.327	0	0.900	0	0.929
MMP9	LTA4H	4443919	4433425	9606.ENSP00000361405	9606.ENSP00000228740	0	0	0	0	0	0	0.900	0.327	0.929
ITGB2	MCEMP1	4446737	4440140	9606.ENSP00000380948	9606.ENSP00000329920	0	0	0	0	0.312	0	0.900	0	0.928
TCN1	PGLYRP1	4434538	4432580	9606.ENSP00000257264	9606.ENSP00000008938	0	0	0	0	0.104	0	0.900	0.266	0.928
CDCA8	OIP5	4444097	4433119	9606.ENSP00000362146	9606.ENSP00000220514	0	0	0	0	0.901	0	0	0.308	0.928
E2F8	DLGAP5	4451562	4434015	9606.ENSP00000481103	9606.ENSP00000247191	0	0	0	0	0.915	0	0	0.186	0.928
GPR84	CLEC4D	4450304	4437591	9606.ENSP00000450310	9606.ENSP00000299665	0	0	0	0	0.313	0	0.900	0	0.928
CHI3L1	PGLYRP1	4434432	4432580	9606.ENSP00000255409	9606.ENSP00000008938	0	0	0	0	0.064	0	0.900	0.298	0.928
CYBB	MCEMP1	4445083	4440140	9606.ENSP00000367851	9606.ENSP00000329920	0	0	0	0	0.314	0	0.900	0	0.928
GATA1	KLF1	4444764	4435503	9606.ENSP00000365858	9606.ENSP00000264834	0	0	0	0	0.483	0.078	0	0.862	0.928
P2RY13	C3AR1	4439360	4437821	9606.ENSP00000320376	9606.ENSP00000302079	0	0	0	0	0.274	0	0.900	0.095	0.928
HJURP	CDK1	4448718	4446389	9606.ENSP00000414109	9606.ENSP00000378699	0	0	0	0	0.836	0	0	0.580	0.928
MGAM	ITGB2	4450229	4446737	9606.ENSP00000447378	9606.ENSP00000380948	0	0	0	0	0.158	0	0.900	0.220	0.928
FCGR3B	FCER1G	4449681	4436828	9606.ENSP00000433642	9606.ENSP00000289902	0	0	0	0	0.309	0	0.800	0.524	0.928
MMP8	LTA4H	4433667	4433425	9606.ENSP00000236826	9606.ENSP00000228740	0	0	0	0	0	0	0.900	0.308	0.927
MCEMP1	FCER1G	4440140	4436828	9606.ENSP00000329920	9606.ENSP00000289902	0	0	0	0	0.308	0	0.900	0	0.927
PCCB	ACAA2	4449005	4436619	9606.ENSP00000419027	9606.ENSP00000285093	0.093	0	0	0	0.114	0	0.900	0.203	0.927
GPR84	ITGB2	4450304	4446737	9606.ENSP00000450310	9606.ENSP00000380948	0	0	0	0	0.297	0	0.900	0.046	0.927
E2F8	TOP2A	4451562	4448614	9606.ENSP00000481103	9606.ENSP00000411532	0	0	0	0	0.910	0	0	0.231	0.927
TCN1	OLFM4	4434538	4433058	9606.ENSP00000257264	9606.ENSP00000219022	0	0	0	0	0.104	0	0.900	0.259	0.927
ORM1	LTF	4434700	4433548	9606.ENSP00000259396	9606.ENSP00000231751	0	0	0	0	0.143	0	0.900	0.218	0.927
TFRC	SORT1	4442333	4434501	9606.ENSP00000353224	9606.ENSP00000256637	0	0	0	0	0.087	0	0.900	0.267	0.927
FPR2	LILRB2	4450891	4445945	9606.ENSP00000468897	9606.ENSP00000375629	0	0	0	0	0.306	0	0.900	0.041	0.927
CLEC12A	C3AR1	4441774	4437821	9606.ENSP00000347916	9606.ENSP00000302079	0	0	0	0	0.295	0	0.900	0.049	0.927
ITPR3	PRKAR2B	4444368	4435635	9606.ENSP00000363435	9606.ENSP00000265717	0	0	0	0	0.063	0.162	0.900	0.186	0.927
MMP8	PGLYRP1	4433667	4432580	9606.ENSP00000236826	9606.ENSP00000008938	0	0	0	0	0.211	0	0.900	0.145	0.926
MMP8	RETN	4433667	4433169	9606.ENSP00000236826	9606.ENSP00000221515	0	0	0	0	0.158	0	0.900	0.196	0.926
TF	CD3D	4447279	4437689	9606.ENSP00000385834	9606.ENSP00000300692	0	0	0	0	0.099	0	0.900	0.251	0.926
CAMP	RETN	4437278	4433169	9606.ENSP00000296435	9606.ENSP00000221515	0	0	0	0	0.215	0	0.900	0.136	0.926
PRTN3	RETN	4433625	4433169	9606.ENSP00000234347	9606.ENSP00000221515	0	0	0	0	0.208	0	0.900	0.148	0.926
GPR84	FCER1G	4450304	4436828	9606.ENSP00000450310	9606.ENSP00000289902	0	0	0	0	0.292	0	0.900	0	0.926
CLEC5A	CEACAM3	4450298	4441996	9606.ENSP00000449999	9606.ENSP00000349971	0	0	0	0	0.214	0	0.900	0.143	0.926
CXCL12	ADRB2	4446453	4438121	9606.ENSP00000379140	9606.ENSP00000305372	0	0	0	0	0	0.162	0.900	0.190	0.926
MMP9	PGLYRP1	4443919	4432580	9606.ENSP00000361405	9606.ENSP00000008938	0	0	0	0	0.152	0	0.900	0.198	0.926
ITGAM	LRP1	4449997	4433841	9606.ENSP00000441691	9606.ENSP00000243077	0	0	0	0	0.049	0	0.900	0.293	0.926
LILRB2	TYROBP	4445945	4435115	9606.ENSP00000375629	9606.ENSP00000262629	0	0	0	0	0.907	0	0	0.242	0.926
OSCAR	RETN	4451354	4433169	9606.ENSP00000479089	9606.ENSP00000221515	0	0	0	0	0.298	0	0.900	0	0.926
ITGB2	LRP1	4446737	4433841	9606.ENSP00000380948	9606.ENSP00000243077	0	0	0	0	0	0.262	0.900	0.076	0.925
SLPI	MMP8	4441219	4433667	9606.ENSP00000342082	9606.ENSP00000236826	0	0	0	0	0.062	0	0.900	0.267	0.925
HP	MMP8	4441808	4433667	9606.ENSP00000348170	9606.ENSP00000236826	0	0	0	0	0.107	0	0.900	0.237	0.925
CXCL1	CHI3L1	4446449	4434432	9606.ENSP00000379110	9606.ENSP00000255409	0	0	0	0	0.065	0	0.900	0.265	0.925
CRISP3	PGLYRP1	4447583	4432580	9606.ENSP00000389026	9606.ENSP00000008938	0	0	0	0	0.109	0	0.900	0.229	0.925
ADCY4	ADRB2	4438752	4438121	9606.ENSP00000312126	9606.ENSP00000305372	0	0	0	0	0.063	0.060	0.900	0.250	0.925
CA2	CDH1	4436628	4434944	9606.ENSP00000285379	9606.ENSP00000261769	0	0	0	0	0.061	0	0.900	0.267	0.925
CDKN2D	CHEK2	4446165	4445704	9606.ENSP00000377224	9606.ENSP00000372023	0	0	0	0	0.064	0.064	0.900	0.250	0.925
CYFIP1	PTK2	4451554	4441125	9606.ENSP00000481038	9606.ENSP00000341189	0	0	0	0	0.064	0	0.900	0.266	0.925
ITGAM	OLR1	4449997	4438475	9606.ENSP00000441691	9606.ENSP00000309124	0	0	0	0	0.078	0	0.900	0.254	0.925
GPR84	CLEC12A	4450304	4441774	9606.ENSP00000450310	9606.ENSP00000347916	0	0	0	0	0.214	0	0.900	0.126	0.925
FOLR3	OSCAR	4451565	4451354	9606.ENSP00000481114	9606.ENSP00000479089	0	0	0	0	0.155	0	0.900	0.175	0.924
HLA-DPB1	CD3D	4448476	4437689	9606.ENSP00000408146	9606.ENSP00000300692	0	0	0	0	0.103	0	0.900	0.229	0.924
UROS	PPOX	4443189	4443004	9606.ENSP00000357787	9606.ENSP00000356978	0.295	0	0	0	0.062	0	0	0.894	0.924
CRISP3	LCN2	4447583	4444080	9606.ENSP00000389026	9606.ENSP00000362108	0	0	0	0	0.112	0	0.900	0.218	0.924
PIK3CG	FCER1G	4442215	4436828	9606.ENSP00000352121	9606.ENSP00000289902	0	0	0	0	0.119	0	0.900	0.211	0.924
CHIT1	PGLYRP1	4442837	4432580	9606.ENSP00000356198	9606.ENSP00000008938	0	0	0	0	0.077	0	0.900	0.250	0.924
HP	PGLYRP1	4441808	4432580	9606.ENSP00000348170	9606.ENSP00000008938	0	0	0	0	0.088	0	0.900	0.229	0.923
ADRB2	PRKAR2B	4438121	4435635	9606.ENSP00000305372	9606.ENSP00000265717	0	0	0	0	0	0.188	0.900	0.136	0.923
CXCL1	C3AR1	4446449	4437821	9606.ENSP00000379110	9606.ENSP00000302079	0	0	0	0	0.107	0	0.900	0.211	0.923
ORM1	CHI3L1	4434700	4434432	9606.ENSP00000259396	9606.ENSP00000255409	0	0	0	0	0.092	0	0.900	0.224	0.923
LTF	RETN	4433548	4433169	9606.ENSP00000231751	9606.ENSP00000221515	0	0	0	0	0.129	0	0.900	0.193	0.923
HP	PTX3	4441808	4437211	9606.ENSP00000348170	9606.ENSP00000295927	0	0	0	0	0	0	0.900	0.265	0.923
ITGAM	CEACAM3	4449997	4441996	9606.ENSP00000441691	9606.ENSP00000349971	0	0	0	0	0.215	0	0.900	0.104	0.923
ARG1	ORM1	4441926	4434700	9606.ENSP00000349446	9606.ENSP00000259396	0	0	0	0	0.220	0	0.900	0.100	0.923
LCN2	ARG1	4444080	4441926	9606.ENSP00000362108	9606.ENSP00000349446	0	0	0	0	0.061	0	0.900	0.250	0.923
CYBB	CEACAM8	4445083	4433892	9606.ENSP00000367851	9606.ENSP00000244336	0	0	0	0	0.061	0	0.900	0.249	0.923
FCAR	CEACAM8	4441748	4433892	9606.ENSP00000347714	9606.ENSP00000244336	0	0	0	0	0.098	0	0.900	0.217	0.923
CAMP	PTX3	4437278	4437211	9606.ENSP00000296435	9606.ENSP00000295927	0	0	0	0	0	0	0.900	0.267	0.923
CLEC5A	OLR1	4450298	4438475	9606.ENSP00000449999	9606.ENSP00000309124	0	0	0	0	0.117	0	0.900	0.199	0.923
HJURP	TOP2A	4448718	4448614	9606.ENSP00000414109	9606.ENSP00000411532	0	0	0	0	0.901	0	0	0.255	0.923
HP	CAMP	4441808	4437278	9606.ENSP00000348170	9606.ENSP00000296435	0	0	0	0	0.096	0	0.900	0.208	0.922
SLPI	PGLYRP1	4441219	4432580	9606.ENSP00000342082	9606.ENSP00000008938	0	0	0	0	0	0	0.900	0.255	0.922
KRT6A	KRT12	4445298	4434187	9606.ENSP00000369317	9606.ENSP00000251643	0	0	0	0.730	0.063	0.185	0.900	0.298	0.922
CXCL1	HP	4446449	4441808	9606.ENSP00000379110	9606.ENSP00000348170	0	0	0	0	0.052	0	0.900	0.249	0.922
GYPB	RHAG	4449413	4443689	9606.ENSP00000427690	9606.ENSP00000360217	0	0	0	0	0.525	0.379	0	0.757	0.922
CD36	CYBB	4448068	4445083	9606.ENSP00000399421	9606.ENSP00000367851	0	0	0	0	0.151	0	0.900	0.154	0.922
FYB	HLA-DRA	4449385	4446403	9606.ENSP00000427114	9606.ENSP00000378786	0	0	0	0	0.220	0	0.900	0.081	0.922
MCEMP1	C3AR1	4440140	4437821	9606.ENSP00000329920	9606.ENSP00000302079	0	0	0	0	0.249	0	0.900	0	0.921
FPR2	FCER1G	4450891	4436828	9606.ENSP00000468897	9606.ENSP00000289902	0	0	0	0	0.212	0	0.900	0.085	0.921
PTK2	RRAS	4441125	4433996	9606.ENSP00000341189	9606.ENSP00000246792	0	0	0	0	0.050	0	0.900	0.244	0.921
FPR2	FCAR	4450891	4441748	9606.ENSP00000468897	9606.ENSP00000347714	0	0	0	0	0.154	0	0.900	0.149	0.921
CDK1	PRKAR2B	4446389	4435635	9606.ENSP00000378699	9606.ENSP00000265717	0	0	0	0	0.078	0.131	0.900	0.132	0.921
FPR2	P2RY13	4450891	4439360	9606.ENSP00000468897	9606.ENSP00000320376	0	0	0	0.600	0.215	0	0.900	0.148	0.921
CYBB	CLEC4D	4445083	4437591	9606.ENSP00000367851	9606.ENSP00000299665	0	0	0	0	0.232	0	0.900	0.056	0.921
ITGAM	CEACAM1	4449997	4432684	9606.ENSP00000441691	9606.ENSP00000161559	0	0	0	0	0	0	0.900	0.250	0.921
FPR2	OLR1	4450891	4438475	9606.ENSP00000468897	9606.ENSP00000309124	0	0	0	0	0.065	0	0.900	0.228	0.921
PTX3	MMP8	4437211	4433667	9606.ENSP00000295927	9606.ENSP00000236826	0	0	0	0	0.069	0	0.900	0.224	0.921
HLA-DPA1	CD3D	4447805	4437689	9606.ENSP00000393566	9606.ENSP00000300692	0	0	0	0	0.097	0	0.900	0.200	0.921
MGAM	PYGL	4450229	4432954	9606.ENSP00000447378	9606.ENSP00000216392	0.069	0	0	0	0.063	0	0.900	0.209	0.921
CHI3L1	MMP8	4434432	4433667	9606.ENSP00000255409	9606.ENSP00000236826	0	0	0	0	0.077	0	0.900	0.214	0.921
MGAM	PLD1	4450229	4441280	9606.ENSP00000447378	9606.ENSP00000342793	0	0	0	0	0	0	0.900	0.234	0.920
FOLR3	RETN	4451565	4433169	9606.ENSP00000481114	9606.ENSP00000221515	0	0	0	0	0.215	0	0.900	0.065	0.920
PBK	CDKN3	4449452	4440665	9606.ENSP00000428489	9606.ENSP00000335357	0	0	0	0	0.904	0.131	0	0.113	0.920
KIF21B	KIFC1	4448627	4447827	9606.ENSP00000411831	9606.ENSP00000393963	0	0	0	0.631	0.107	0.134	0.900	0.197	0.920
LTF	LTA4H	4433548	4433425	9606.ENSP00000231751	9606.ENSP00000228740	0	0	0	0	0.051	0.092	0.900	0.188	0.920
ITGAM	CD36	4449997	4448068	9606.ENSP00000441691	9606.ENSP00000399421	0	0	0	0	0.147	0	0.900	0.139	0.920
ORM1	TCN1	4434700	4434538	9606.ENSP00000259396	9606.ENSP00000257264	0	0	0	0	0.062	0	0.900	0.224	0.920
GPR84	CYBB	4450304	4445083	9606.ENSP00000450310	9606.ENSP00000367851	0	0	0	0	0.240	0	0.900	0.041	0.920
CD52	BST1	4444343	4435534	9606.ENSP00000363330	9606.ENSP00000265016	0	0	0	0	0.065	0	0.900	0.221	0.920
ALAS2	AHSP	4440351	4438298	9606.ENSP00000332369	9606.ENSP00000307199	0	0	0	0	0.785	0	0	0.645	0.920
CDH5	CDH1	4441389	4434944	9606.ENSP00000344115	9606.ENSP00000261769	0	0	0	0.739	0	0	0.900	0.790	0.920
CLEC12A	OLR1	4441774	4438475	9606.ENSP00000347916	9606.ENSP00000309124	0	0	0	0.665	0.078	0	0.900	0.534	0.920
C3AR1	CXCR1	4437821	4437175	9606.ENSP00000302079	9606.ENSP00000295683	0	0	0	0.599	0.153	0	0.900	0.283	0.920
FPR2	ITGB2	4450891	4446737	9606.ENSP00000468897	9606.ENSP00000380948	0	0	0	0	0.140	0	0.900	0.145	0.920
CDKN3	CCNB2	4440665	4436767	9606.ENSP00000335357	9606.ENSP00000288207	0	0	0	0	0.857	0.185	0	0.363	0.919
CAMP	CFP	4437278	4434012	9606.ENSP00000296435	9606.ENSP00000247153	0	0	0	0	0.088	0	0.900	0.186	0.919
CDKN3	DLGAP5	4440665	4434015	9606.ENSP00000335357	9606.ENSP00000247191	0	0	0	0	0.913	0.058	0	0.086	0.919
LTA4H	CYP4F2	4433425	4433177	9606.ENSP00000228740	9606.ENSP00000221700	0	0	0	0	0	0	0.900	0.223	0.919
FPR2	CEACAM8	4450891	4433892	9606.ENSP00000468897	9606.ENSP00000244336	0	0	0	0	0.065	0	0.900	0.212	0.919
LCN2	MMP9	4444080	4443919	9606.ENSP00000362108	9606.ENSP00000361405	0	0	0	0	0.095	0.379	0	0.867	0.919
HP	CFP	4441808	4434012	9606.ENSP00000348170	9606.ENSP00000247153	0	0	0	0	0.061	0	0.900	0.213	0.919
ALOX5	CYP4F2	4444382	4433177	9606.ENSP00000363512	9606.ENSP00000221700	0	0	0	0	0	0	0.900	0.227	0.919
FCAR	CLEC4D	4441748	4437591	9606.ENSP00000347714	9606.ENSP00000299665	0	0	0	0	0.124	0	0.900	0.153	0.919
VNN1	C3AR1	4442984	4437821	9606.ENSP00000356905	9606.ENSP00000302079	0	0	0	0	0.144	0	0.900	0.138	0.919
HBZ	HBQ1	4434264	4432773	9606.ENSP00000252951	9606.ENSP00000199708	0	0	0	0.942	0.112	0.691	0.720	0.641	0.919
CXCL12	PIK3CG	4446453	4442215	9606.ENSP00000379140	9606.ENSP00000352121	0	0	0	0	0	0	0.900	0.228	0.919
ABCA13	CEACAM8	4448592	4433892	9606.ENSP00000411096	9606.ENSP00000244336	0	0	0	0	0.076	0	0.900	0.199	0.919
CDC20	CDC25C	4443940	4439463	9606.ENSP00000361540	9606.ENSP00000321656	0	0	0	0	0.642	0.410	0	0.647	0.919
RPP40	BYSL	4445314	4433499	9606.ENSP00000369391	9606.ENSP00000230340	0	0	0	0	0.209	0	0.900	0.064	0.919
HP	SLPI	4441808	4441219	9606.ENSP00000348170	9606.ENSP00000342082	0	0	0	0	0.082	0	0.900	0.186	0.918
CRISP3	ORM1	4447583	4434700	9606.ENSP00000389026	9606.ENSP00000259396	0	0	0	0	0.111	0	0.900	0.162	0.918
ITGB2	OLR1	4446737	4438475	9606.ENSP00000380948	9606.ENSP00000309124	0	0	0	0	0.052	0	0.900	0.211	0.918
MMP9	CFP	4443919	4434012	9606.ENSP00000361405	9606.ENSP00000247153	0	0	0	0	0.076	0	0.900	0.189	0.918
SLPI	ORM1	4441219	4434700	9606.ENSP00000342082	9606.ENSP00000259396	0	0	0	0	0.099	0	0.900	0.167	0.918
CDA	HP	4444499	4441808	9606.ENSP00000364212	9606.ENSP00000348170	0	0	0	0	0	0	0.900	0.218	0.918
TAS2R41	P2RY13	4447337	4439360	9606.ENSP00000386201	9606.ENSP00000320376	0	0	0	0	0	0	0.900	0.223	0.918
ITGAM	PTPRJ	4449997	4448099	9606.ENSP00000441691	9606.ENSP00000400010	0	0	0	0	0.088	0.081	0.900	0.145	0.918
ALAS2	EPB42	4440351	4437654	9606.ENSP00000332369	9606.ENSP00000300215	0	0	0	0	0.765	0	0	0.669	0.918
ITGB2	CLEC4D	4446737	4437591	9606.ENSP00000380948	9606.ENSP00000299665	0	0	0	0	0.205	0	0.900	0.061	0.918
PLK1	TUBG2	4437632	4434172	9606.ENSP00000300093	9606.ENSP00000251412	0	0	0	0	0.062	0.159	0.900	0.094	0.918
OLR1	CLEC4D	4438475	4437591	9606.ENSP00000309124	9606.ENSP00000299665	0	0	0	0.615	0.083	0	0.900	0.399	0.918
ORM1	MMP8	4434700	4433667	9606.ENSP00000259396	9606.ENSP00000236826	0	0	0	0	0.148	0	0.900	0.116	0.918
ARG1	PGLYRP1	4441926	4432580	9606.ENSP00000349446	9606.ENSP00000008938	0	0	0	0	0.213	0	0.900	0	0.917
GCA	MNDA	4447868	4443045	9606.ENSP00000394842	9606.ENSP00000357123	0	0	0	0	0.210	0	0.900	0	0.917
GPR84	CEACAM3	4450304	4441996	9606.ENSP00000450310	9606.ENSP00000349971	0	0	0	0	0.207	0	0.900	0	0.917
FPR2	LTB4R	4450891	4446594	9606.ENSP00000468897	9606.ENSP00000380008	0	0	0	0.726	0	0	0.900	0.647	0.917
ARG1	CAMP	4441926	4437278	9606.ENSP00000349446	9606.ENSP00000296435	0	0	0	0	0.137	0	0.900	0.121	0.917
ITGB2	CEACAM3	4446737	4441996	9606.ENSP00000380948	9606.ENSP00000349971	0	0	0	0	0.177	0	0.900	0.073	0.917
CYFIP1	TCN1	4451554	4434538	9606.ENSP00000481038	9606.ENSP00000257264	0	0	0	0	0	0	0.900	0.213	0.917
TFRC	ADRB2	4442333	4438121	9606.ENSP00000353224	9606.ENSP00000305372	0	0	0	0	0	0.042	0.900	0.206	0.917
TCN1	RETN	4434538	4433169	9606.ENSP00000257264	9606.ENSP00000221515	0	0	0	0	0.088	0	0.900	0.168	0.917
FGFR3	GAB1	4440994	4435178	9606.ENSP00000339824	9606.ENSP00000262995	0	0	0	0	0.057	0.098	0.900	0.145	0.917
NEDD4L	CDC20	4446996	4443940	9606.ENSP00000383199	9606.ENSP00000361540	0	0	0	0	0.080	0.085	0.900	0.136	0.917
RAB31	RAB27A	4450656	4446527	9606.ENSP00000461945	9606.ENSP00000379601	0	0	0.439	0.806	0	0	0.900	0.538	0.917
MGAM	CLEC4D	4450229	4437591	9606.ENSP00000447378	9606.ENSP00000299665	0	0	0	0	0.213	0	0.900	0	0.917
CDK1	TUBG2	4446389	4434172	9606.ENSP00000378699	9606.ENSP00000251412	0	0	0	0	0.082	0.125	0.900	0.098	0.917
FECH	ALAS2	4445732	4440351	9606.ENSP00000372326	9606.ENSP00000332369	0.111	0	0	0	0.167	0	0	0.896	0.916
CRISP3	CAMP	4447583	4437278	9606.ENSP00000389026	9606.ENSP00000296435	0	0	0	0	0.139	0	0.900	0.104	0.916
MGAM	CLEC12A	4450229	4441774	9606.ENSP00000447378	9606.ENSP00000347916	0	0	0	0	0.200	0	0.900	0	0.916
CECR1	MNDA	4446952	4443045	9606.ENSP00000382731	9606.ENSP00000357123	0	0	0	0	0.195	0	0.900	0	0.916
SSBP3	ISL1	4443722	4433509	9606.ENSP00000360371	9606.ENSP00000230658	0	0	0	0	0	0.843	0	0.483	0.916
JUP	CDH9	4446205	4433519	9606.ENSP00000377508	9606.ENSP00000231021	0	0	0	0	0	0.194	0.900	0.050	0.916
GAB1	PIK3R2	4435178	4433214	9606.ENSP00000262995	9606.ENSP00000222254	0	0	0	0	0.050	0.192	0.900	0	0.916
FPR2	C3AR1	4450891	4437821	9606.ENSP00000468897	9606.ENSP00000302079	0	0	0	0.786	0.153	0	0.900	0.305	0.916
MMP9	ORM1	4443919	4434700	9606.ENSP00000361405	9606.ENSP00000259396	0	0	0	0	0.081	0	0.900	0.162	0.916
MGAM	MCEMP1	4450229	4440140	9606.ENSP00000447378	9606.ENSP00000329920	0	0	0	0	0.175	0	0.900	0.064	0.916
HJURP	CCNB2	4448718	4436767	9606.ENSP00000414109	9606.ENSP00000288207	0	0	0	0	0.900	0	0	0.196	0.916
TIMP1	FSTL3	4433052	4432697	9606.ENSP00000218388	9606.ENSP00000166139	0	0	0	0	0.101	0	0.900	0.142	0.916
PLK1	CEP72	4437632	4435519	9606.ENSP00000300093	9606.ENSP00000264935	0	0	0	0	0.095	0	0.900	0.155	0.916
MGAM	CYBB	4450229	4445083	9606.ENSP00000447378	9606.ENSP00000367851	0	0	0	0	0.139	0	0.900	0.111	0.916
MNDA	PRTN3	4443045	4433625	9606.ENSP00000357123	9606.ENSP00000234347	0	0	0	0	0.107	0	0.900	0.128	0.915
LIG1	NDC80	4435231	4434910	9606.ENSP00000263274	9606.ENSP00000261597	0	0	0	0	0.915	0	0	0	0.915
CXCL12	FGR	4446453	4444303	9606.ENSP00000379140	9606.ENSP00000363117	0	0	0	0	0	0	0.900	0.186	0.915
CRISP3	MMP9	4447583	4443919	9606.ENSP00000389026	9606.ENSP00000361405	0	0	0	0	0.085	0	0.900	0.151	0.915
HJURP	CDC20	4448718	4443940	9606.ENSP00000414109	9606.ENSP00000361540	0	0	0	0	0.889	0	0	0.266	0.915
GAD1	ALDH1A3	4442087	4440342	9606.ENSP00000350928	9606.ENSP00000332256	0	0	0	0	0.064	0.084	0.900	0.126	0.915
CEACAM3	C3AR1	4441996	4437821	9606.ENSP00000349971	9606.ENSP00000302079	0	0	0	0	0.189	0	0.900	0	0.915
FOLR3	LTF	4451565	4433548	9606.ENSP00000481114	9606.ENSP00000231751	0	0	0	0	0.077	0	0.900	0.163	0.915
ITGB2	ITGA9	4446737	4435491	9606.ENSP00000380948	9606.ENSP00000264741	0	0	0	0	0.062	0.382	0.720	0.541	0.915
CYBB	CEACAM3	4445083	4441996	9606.ENSP00000367851	9606.ENSP00000349971	0	0	0	0	0.187	0	0.900	0	0.915
GATA1	ALAS2	4444764	4440351	9606.ENSP00000365858	9606.ENSP00000332369	0	0	0	0	0.573	0	0	0.809	0.915
P2RY13	CXCR2	4439360	4439296	9606.ENSP00000320376	9606.ENSP00000319635	0	0	0	0.645	0.172	0	0.900	0.093	0.915
CXCL1	LTF	4446449	4433548	9606.ENSP00000379110	9606.ENSP00000231751	0	0	0	0	0.069	0	0.900	0.170	0.915
ORM1	PGLYRP1	4434700	4432580	9606.ENSP00000259396	9606.ENSP00000008938	0	0	0	0	0.141	0	0.900	0.094	0.915
CEACAM3	FCAR	4441996	4441748	9606.ENSP00000349971	9606.ENSP00000347714	0	0	0	0	0.124	0	0.900	0.108	0.915
FPR2	GPR97	4450891	4440410	9606.ENSP00000468897	9606.ENSP00000332900	0	0	0	0	0.132	0	0.900	0.106	0.915
CHIT1	CAMP	4442837	4437278	9606.ENSP00000356198	9606.ENSP00000296435	0	0	0	0	0.097	0	0.900	0.128	0.914
FOLR3	PGLYRP1	4451565	4432580	9606.ENSP00000481114	9606.ENSP00000008938	0	0	0	0	0.141	0	0.900	0.080	0.914
PPAPDC1A	PLD1	4446797	4441280	9606.ENSP00000381302	9606.ENSP00000342793	0.048	0	0	0	0	0.126	0.900	0.095	0.914
CXCR2	C3AR1	4439296	4437821	9606.ENSP00000319635	9606.ENSP00000302079	0	0	0	0.607	0.076	0	0.900	0.310	0.914
TCN1	CHI3L1	4434538	4434432	9606.ENSP00000257264	9606.ENSP00000255409	0	0	0	0	0	0	0.900	0.181	0.914
GPR97	C3AR1	4440410	4437821	9606.ENSP00000332900	9606.ENSP00000302079	0	0	0	0	0.050	0	0.900	0.173	0.914
CHIT1	SLPI	4442837	4441219	9606.ENSP00000356198	9606.ENSP00000342082	0	0	0	0	0.055	0	0.900	0.164	0.914
ARG1	LTF	4441926	4433548	9606.ENSP00000349446	9606.ENSP00000231751	0	0	0	0	0.096	0	0.900	0.125	0.914
FOLR3	MMP8	4451565	4433667	9606.ENSP00000481114	9606.ENSP00000236826	0	0	0	0	0.140	0.064	0.900	0.058	0.914
PTPRJ	CYBB	4448099	4445083	9606.ENSP00000400010	9606.ENSP00000367851	0	0	0	0	0.096	0	0.900	0.125	0.914
TOP2A	NUP210	4448614	4434362	9606.ENSP00000411532	9606.ENSP00000254508	0	0	0	0	0.162	0	0.900	0.062	0.914
CFP	PGLYRP1	4434012	4432580	9606.ENSP00000247153	9606.ENSP00000008938	0	0	0	0	0.098	0	0.900	0.131	0.914
SLPI	TCN1	4441219	4434538	9606.ENSP00000342082	9606.ENSP00000257264	0	0	0	0	0.140	0	0.900	0.079	0.913
OSCAR	CFP	4451354	4434012	9606.ENSP00000479089	9606.ENSP00000247153	0	0	0	0	0.139	0.071	0.900	0	0.913
LILRB2	FCAR	4445945	4441748	9606.ENSP00000375629	9606.ENSP00000347714	0	0	0	0.749	0.111	0	0.900	0.282	0.913
MGAM	LILRB2	4450229	4445945	9606.ENSP00000447378	9606.ENSP00000375629	0	0	0	0	0.174	0	0.900	0	0.913
CD177	CLEC4D	4451398	4437591	9606.ENSP00000479536	9606.ENSP00000299665	0	0	0	0	0.069	0	0.900	0.149	0.913
ITPR3	ANK1	4444368	4435633	9606.ENSP00000363435	9606.ENSP00000265709	0	0	0	0	0.055	0.463	0.800	0.245	0.913
GPR84	GPR97	4450304	4440410	9606.ENSP00000450310	9606.ENSP00000332900	0	0	0	0	0	0	0.900	0.172	0.913
OLR1	CEACAM8	4438475	4433892	9606.ENSP00000309124	9606.ENSP00000244336	0	0	0	0	0.077	0	0.900	0.138	0.913
OLFM4	PGLYRP1	4433058	4432580	9606.ENSP00000219022	9606.ENSP00000008938	0	0	0	0	0.088	0	0.900	0.125	0.913
FPR2	CXCL6	4450891	4433365	9606.ENSP00000468897	9606.ENSP00000226317	0	0	0	0	0	0	0.900	0.170	0.913
KIT	GAB1	4436763	4435178	9606.ENSP00000288135	9606.ENSP00000262995	0	0	0	0	0	0.098	0.900	0.121	0.913
SLPI	CHI3L1	4441219	4434432	9606.ENSP00000342082	9606.ENSP00000255409	0	0	0	0	0.079	0	0.900	0.137	0.913
CLEC12A	BST1	4441774	4435534	9606.ENSP00000347916	9606.ENSP00000265016	0	0	0	0	0.125	0	0.900	0.087	0.913
CDK1	CEP72	4446389	4435519	9606.ENSP00000378699	9606.ENSP00000264935	0	0	0	0	0.098	0	0.900	0.112	0.913
CXCL1	PGLYRP1	4446449	4432580	9606.ENSP00000379110	9606.ENSP00000008938	0	0	0	0	0	0	0.900	0.174	0.913
LILRB2	CEACAM8	4445945	4433892	9606.ENSP00000375629	9606.ENSP00000244336	0	0	0	0	0	0	0.900	0.171	0.913
CAMP	CHI3L1	4437278	4434432	9606.ENSP00000296435	9606.ENSP00000255409	0	0	0	0	0.061	0	0.900	0.148	0.913
CFP	RETN	4434012	4433169	9606.ENSP00000247153	9606.ENSP00000221515	0	0	0	0	0.167	0	0.900	0	0.913
FCAR	CEACAM1	4441748	4432684	9606.ENSP00000347714	9606.ENSP00000161559	0	0	0	0	0	0	0.900	0.175	0.913
FOLR3	CAMP	4451565	4437278	9606.ENSP00000481114	9606.ENSP00000296435	0	0	0	0	0.165	0	0.900	0	0.912
FCAR	OLR1	4441748	4438475	9606.ENSP00000347714	9606.ENSP00000309124	0	0	0	0	0	0	0.900	0.165	0.912
CD36	CLEC12A	4448068	4441774	9606.ENSP00000399421	9606.ENSP00000347916	0	0	0	0	0.156	0	0.900	0.050	0.912
CYFIP1	JUP	4451554	4446205	9606.ENSP00000481038	9606.ENSP00000377508	0	0	0	0	0.082	0.086	0.900	0.083	0.912
CAMP	OLFM4	4437278	4433058	9606.ENSP00000296435	9606.ENSP00000219022	0	0	0	0	0.115	0	0.900	0.086	0.912
HLA-DRA	CTSE	4446403	4442086	9606.ENSP00000378786	9606.ENSP00000350911	0	0	0	0	0.064	0	0.900	0.143	0.912
GATA1	PRMT6	4444764	4443453	9606.ENSP00000365858	9606.ENSP00000359095	0	0	0	0	0	0.080	0.900	0.124	0.912
FPR2	MGAM	4450891	4450229	9606.ENSP00000468897	9606.ENSP00000447378	0	0	0	0	0.160	0	0.900	0	0.912
SLPI	CFP	4441219	4434012	9606.ENSP00000342082	9606.ENSP00000247153	0	0	0	0	0.062	0	0.900	0.146	0.912
KRT6A	KRT40	4445298	4444936	9606.ENSP00000369317	9606.ENSP00000366984	0	0	0	0.681	0.063	0.101	0.900	0.187	0.912
TF	GOLM1	4447279	4445788	9606.ENSP00000385834	9606.ENSP00000373364	0	0	0	0	0	0	0.900	0.160	0.912
LCN2	CHIT1	4444080	4442837	9606.ENSP00000362108	9606.ENSP00000356198	0	0	0	0	0.061	0	0.900	0.144	0.912
OLR1	FCER1G	4438475	4436828	9606.ENSP00000309124	9606.ENSP00000289902	0	0	0	0	0.069	0	0.900	0.139	0.912
MCEMP1	SLC2A3	4440140	4432652	9606.ENSP00000329920	9606.ENSP00000075120	0	0	0	0	0.061	0	0.900	0.140	0.912
NEDD4L	CCNF	4446996	4446633	9606.ENSP00000383199	9606.ENSP00000380256	0	0	0	0	0	0.154	0.900	0.044	0.912
FOLR3	CDA	4451565	4444499	9606.ENSP00000481114	9606.ENSP00000364212	0	0	0	0	0.152	0	0.900	0.056	0.912
FOLR3	MMP9	4451565	4443919	9606.ENSP00000481114	9606.ENSP00000361405	0	0	0	0	0.106	0.064	0.900	0.066	0.911
KIF21B	KIF26A	4448627	4447543	9606.ENSP00000411831	9606.ENSP00000388241	0	0	0	0.543	0	0	0.900	0.287	0.911
CD36	FCAR	4448068	4441748	9606.ENSP00000399421	9606.ENSP00000347714	0	0	0	0	0.076	0	0.900	0.123	0.911
ITGB2	CEACAM8	4446737	4433892	9606.ENSP00000380948	9606.ENSP00000244336	0	0	0	0	0.061	0	0.900	0.138	0.911
CLEC5A	FCAR	4450298	4441748	9606.ENSP00000449999	9606.ENSP00000347714	0	0	0	0	0.098	0	0.900	0.100	0.911
PTPRJ	CLEC12A	4448099	4441774	9606.ENSP00000400010	9606.ENSP00000347916	0	0	0	0	0.078	0	0.900	0.114	0.911
GAB1	PAG1	4435178	4433123	9606.ENSP00000262995	9606.ENSP00000220597	0	0	0	0	0	0.064	0.900	0.133	0.911
CAMP	ORM1	4437278	4434700	9606.ENSP00000296435	9606.ENSP00000259396	0	0	0	0	0.101	0	0.900	0.097	0.911
CCNF	TRIM9	4446633	4437487	9606.ENSP00000380256	9606.ENSP00000298355	0	0	0	0	0.148	0	0.900	0	0.911
FOLR3	ORM1	4451565	4434700	9606.ENSP00000481114	9606.ENSP00000259396	0	0	0	0	0.078	0	0.900	0.117	0.911
CD177	FPR2	4451398	4450891	9606.ENSP00000479536	9606.ENSP00000468897	0	0	0	0	0	0	0.900	0.153	0.911
CLEC4D	BST1	4437591	4435534	9606.ENSP00000299665	9606.ENSP00000265016	0	0	0	0	0.098	0	0.900	0.093	0.911
CHIT1	CHI3L1	4442837	4434432	9606.ENSP00000356198	9606.ENSP00000255409	0	0	0.446	0.948	0.098	0	0.900	0.730	0.911
SYNJ2	ADRB2	4441760	4438121	9606.ENSP00000347792	9606.ENSP00000305372	0	0	0	0	0	0	0.900	0.154	0.911
ITGAM	BST1	4449997	4435534	9606.ENSP00000441691	9606.ENSP00000265016	0	0	0	0	0.089	0	0.900	0.108	0.911
PTPRJ	CEACAM1	4448099	4432684	9606.ENSP00000400010	9606.ENSP00000161559	0	0	0	0	0	0.064	0.900	0.116	0.910
CXCL1	LTA4H	4446449	4433425	9606.ENSP00000379110	9606.ENSP00000228740	0	0	0	0	0	0	0.900	0.138	0.910
BST1	CEACAM8	4435534	4433892	9606.ENSP00000265016	9606.ENSP00000244336	0	0	0	0	0.065	0	0.900	0.121	0.910
VNN3	VNN1	4449954	4442984	9606.ENSP00000440594	9606.ENSP00000356905	0	0	0	0.966	0.109	0	0.900	0.907	0.910
ORM1	CFP	4434700	4434012	9606.ENSP00000259396	9606.ENSP00000247153	0	0	0	0	0	0	0.900	0.138	0.910
ORM1	TIMP1	4434700	4433052	9606.ENSP00000259396	9606.ENSP00000218388	0	0	0	0	0	0	0.900	0.138	0.910
CYBB	PLD1	4445083	4441280	9606.ENSP00000367851	9606.ENSP00000342793	0	0	0	0	0	0	0.900	0.140	0.910
CFP	OLFM4	4434012	4433058	9606.ENSP00000247153	9606.ENSP00000219022	0	0	0	0	0	0	0.900	0.141	0.910
APLNR	NMU	4451129	4435395	9606.ENSP00000475344	9606.ENSP00000264218	0	0	0	0	0	0	0.900	0.145	0.910
TMEM63A	C3AR1	4442750	4437821	9606.ENSP00000355800	9606.ENSP00000302079	0	0	0	0	0.061	0.119	0.900	0	0.910
FPR2	BST1	4450891	4435534	9606.ENSP00000468897	9606.ENSP00000265016	0	0	0	0	0.137	0	0.900	0	0.910
ARG1	PRTN3	4441926	4433625	9606.ENSP00000349446	9606.ENSP00000234347	0	0	0	0	0.076	0	0.900	0.107	0.910
TFRC	BIN1	4442333	4439080	9606.ENSP00000353224	9606.ENSP00000316779	0	0	0	0	0.064	0	0.900	0.116	0.910
GPR84	OLR1	4450304	4438475	9606.ENSP00000450310	9606.ENSP00000309124	0	0	0	0	0.088	0	0.900	0.098	0.910
CLEC12A	FCAR	4441774	4441748	9606.ENSP00000347916	9606.ENSP00000347714	0	0	0	0	0.098	0	0.900	0.091	0.910
CD3D	PAG1	4437689	4433123	9606.ENSP00000300692	9606.ENSP00000220597	0	0	0	0	0	0	0.900	0.129	0.909
CLEC12A	CEACAM8	4441774	4433892	9606.ENSP00000347916	9606.ENSP00000244336	0	0	0	0	0.081	0	0.900	0.098	0.909
GPR84	MGAM	4450304	4450229	9606.ENSP00000450310	9606.ENSP00000447378	0	0	0	0	0.133	0	0.900	0	0.909
CKAP4	TIMP1	4444990	4433052	9606.ENSP00000367265	9606.ENSP00000218388	0	0	0	0	0.097	0	0.900	0.080	0.909
CD36	ITGB2	4448068	4446737	9606.ENSP00000399421	9606.ENSP00000380948	0	0	0	0	0.122	0	0.900	0.048	0.909
ITGAM	PLD1	4449997	4441280	9606.ENSP00000441691	9606.ENSP00000342793	0	0	0	0	0.050	0	0.900	0.127	0.909
FPR2	CD36	4450891	4448068	9606.ENSP00000468897	9606.ENSP00000399421	0	0	0	0	0.088	0.064	0.900	0.061	0.909
CD36	C3AR1	4448068	4437821	9606.ENSP00000399421	9606.ENSP00000302079	0	0	0	0	0.135	0	0.900	0	0.909
CEACAM3	CEACAM8	4441996	4433892	9606.ENSP00000349971	9606.ENSP00000244336	0	0	0	0.907	0.066	0	0.900	0.811	0.909
FPR2	PLD1	4450891	4441280	9606.ENSP00000468897	9606.ENSP00000342793	0	0	0	0	0	0.057	0.900	0.115	0.909
MGAM	SLC2A3	4450229	4432652	9606.ENSP00000447378	9606.ENSP00000075120	0	0	0	0	0.061	0	0.900	0.110	0.909
CEP72	B9D1	4435519	4434889	9606.ENSP00000264935	9606.ENSP00000261499	0	0	0	0	0	0	0.900	0.130	0.909
CRISP3	RETN	4447583	4433169	9606.ENSP00000389026	9606.ENSP00000221515	0	0	0	0	0.070	0	0.900	0.105	0.909
APLNR	CCL5	4451129	4451102	9606.ENSP00000475344	9606.ENSP00000474412	0	0	0	0	0	0.050	0.900	0.122	0.909
CD36	SLC2A3	4448068	4432652	9606.ENSP00000399421	9606.ENSP00000075120	0	0	0	0	0	0	0.900	0.128	0.909
ITGB2	CEACAM1	4446737	4432684	9606.ENSP00000380948	9606.ENSP00000161559	0	0	0	0	0	0	0.900	0.135	0.909
APLNR	FPR2	4451129	4450891	9606.ENSP00000475344	9606.ENSP00000468897	0	0	0	0.720	0	0	0.900	0.352	0.909
KIFC1	KIF26A	4447827	4447543	9606.ENSP00000393963	9606.ENSP00000388241	0	0	0	0.575	0.061	0	0.900	0.214	0.909
CXCL1	OLFM4	4446449	4433058	9606.ENSP00000379110	9606.ENSP00000219022	0	0	0	0	0.065	0	0.900	0.111	0.909
PTX3	LTF	4437211	4433548	9606.ENSP00000295927	9606.ENSP00000231751	0	0	0	0	0	0	0.900	0.136	0.909
PBK	OIP5	4449452	4433119	9606.ENSP00000428489	9606.ENSP00000220514	0	0	0	0	0.891	0	0	0.199	0.909
ITGB2	BST1	4446737	4435534	9606.ENSP00000380948	9606.ENSP00000265016	0	0	0	0	0.088	0	0.900	0.085	0.909
CKAP4	C3AR1	4444990	4437821	9606.ENSP00000367265	9606.ENSP00000302079	0	0	0	0	0	0.119	0.900	0	0.908
CHEK2	CCNB2	4445704	4436767	9606.ENSP00000372023	9606.ENSP00000288207	0	0	0	0	0.680	0.320	0	0.610	0.908
CAPNS2	CAPN3	4448143	4446648	9606.ENSP00000400882	9606.ENSP00000380349	0	0	0	0.915	0.062	0.069	0.900	0.456	0.908
HLA-DRA	PAG1	4446403	4433123	9606.ENSP00000378786	9606.ENSP00000220597	0	0	0	0	0.065	0	0.900	0.096	0.908
MGAM	FCER1G	4450229	4436828	9606.ENSP00000447378	9606.ENSP00000289902	0	0	0	0	0.124	0	0.900	0	0.908
CECR1	ARG1	4446952	4441926	9606.ENSP00000382731	9606.ENSP00000349446	0	0	0	0	0.061	0	0.900	0.099	0.908
CCL5	P2RY13	4451102	4439360	9606.ENSP00000474412	9606.ENSP00000320376	0	0	0	0	0.097	0	0.900	0.069	0.908
ITGB2	FCAR	4446737	4441748	9606.ENSP00000380948	9606.ENSP00000347714	0	0	0	0	0	0	0.900	0.125	0.908
CHIT1	LTF	4442837	4433548	9606.ENSP00000356198	9606.ENSP00000231751	0	0	0	0	0.076	0	0.900	0.091	0.908
CD36	BST1	4448068	4435534	9606.ENSP00000399421	9606.ENSP00000265016	0	0	0	0	0.117	0	0.900	0	0.908
TF	TIMP1	4447279	4433052	9606.ENSP00000385834	9606.ENSP00000218388	0	0	0	0	0	0	0.900	0.127	0.908
JUP	SLPI	4446205	4441219	9606.ENSP00000377508	9606.ENSP00000342082	0	0	0	0	0.076	0	0.900	0.087	0.908
ARG1	PTX3	4441926	4437211	9606.ENSP00000349446	9606.ENSP00000295927	0	0	0	0	0	0	0.900	0.125	0.908
CDC20	CDKN3	4443940	4440665	9606.ENSP00000361540	9606.ENSP00000335357	0	0	0	0	0.825	0.161	0	0.427	0.908
TRIM10	HLA-DPA1	4447962	4447805	9606.ENSP00000397073	9606.ENSP00000393566	0	0	0	0	0	0	0.900	0.126	0.908
CD177	OLR1	4451398	4438475	9606.ENSP00000479536	9606.ENSP00000309124	0	0	0	0	0	0	0.900	0.121	0.908
CDK1	AAAS	4446389	4432833	9606.ENSP00000378699	9606.ENSP00000209873	0	0	0	0	0.122	0	0.900	0	0.908
PRKAR2B	CEP72	4435635	4435519	9606.ENSP00000265717	9606.ENSP00000264935	0	0	0	0	0	0.121	0.900	0	0.908
PNOC	NMU	4437808	4435395	9606.ENSP00000301908	9606.ENSP00000264218	0	0	0	0	0	0	0.900	0.124	0.908
CEACAM3	BST1	4441996	4435534	9606.ENSP00000349971	9606.ENSP00000265016	0	0	0	0	0.098	0	0.900	0.062	0.908
CAMP	TCN1	4437278	4434538	9606.ENSP00000296435	9606.ENSP00000257264	0	0	0	0	0.112	0	0.900	0.041	0.907
CD177	MGAM	4451398	4450229	9606.ENSP00000479536	9606.ENSP00000447378	0	0	0	0	0.065	0	0.900	0.094	0.907
CDA	MMP9	4444499	4443919	9606.ENSP00000364212	9606.ENSP00000361405	0	0	0	0	0.089	0	0.900	0.070	0.907
MMP9	TCN1	4443919	4434538	9606.ENSP00000361405	9606.ENSP00000257264	0	0	0	0	0.104	0	0.900	0.052	0.907
CRISP3	ARG1	4447583	4441926	9606.ENSP00000389026	9606.ENSP00000349446	0	0	0	0	0.094	0	0.900	0.057	0.907
ARG1	CFP	4441926	4434012	9606.ENSP00000349446	9606.ENSP00000247153	0	0	0	0	0.076	0	0.900	0.077	0.907
PTPRJ	C3AR1	4448099	4437821	9606.ENSP00000400010	9606.ENSP00000302079	0	0	0	0	0.088	0	0.900	0.064	0.907
ARG1	TCN1	4441926	4434538	9606.ENSP00000349446	9606.ENSP00000257264	0	0	0	0	0.077	0	0.900	0.076	0.907
ADCY4	CXCR1	4438752	4437175	9606.ENSP00000312126	9606.ENSP00000295683	0	0	0	0	0.092	0.060	0.900	0	0.907
OLR1	C3AR1	4438475	4437821	9606.ENSP00000309124	9606.ENSP00000302079	0	0	0	0	0.095	0	0.900	0.055	0.907
OSCAR	CDA	4451354	4444499	9606.ENSP00000479089	9606.ENSP00000364212	0	0	0	0	0.088	0	0.900	0.068	0.907
HLA-DPA1	PAG1	4447805	4433123	9606.ENSP00000393566	9606.ENSP00000220597	0	0	0	0	0.069	0	0.900	0.088	0.907
CYFIP1	MMP9	4451554	4443919	9606.ENSP00000481038	9606.ENSP00000361405	0	0	0	0	0.062	0	0.900	0.092	0.907
SCN7A	ANK1	4447427	4435633	9606.ENSP00000386796	9606.ENSP00000265709	0	0	0	0	0	0.085	0.900	0.068	0.907
GPR84	ADCY4	4450304	4438752	9606.ENSP00000450310	9606.ENSP00000312126	0	0	0	0	0.090	0.060	0.900	0	0.907
PTPRJ	ITGB2	4448099	4446737	9606.ENSP00000400010	9606.ENSP00000380948	0	0	0	0	0.069	0.085	0.900	0	0.907
FOLR3	CFP	4451565	4434012	9606.ENSP00000481114	9606.ENSP00000247153	0	0	0	0	0.108	0	0.900	0	0.907
CRISP3	SLPI	4447583	4441219	9606.ENSP00000389026	9606.ENSP00000342082	0	0	0	0	0.098	0	0.900	0.060	0.907
GPR84	CEACAM8	4450304	4433892	9606.ENSP00000450310	9606.ENSP00000244336	0	0	0	0	0	0	0.900	0.111	0.907
FCAR	MCEMP1	4441748	4440140	9606.ENSP00000347714	9606.ENSP00000329920	0	0	0	0	0.112	0	0.900	0	0.907
CXCL1	CFP	4446449	4434012	9606.ENSP00000379110	9606.ENSP00000247153	0	0	0	0	0.061	0	0.900	0.092	0.907
BST1	NUDT12	4435534	4433513	9606.ENSP00000265016	9606.ENSP00000230792	0	0	0	0	0	0	0.900	0.112	0.907
CXCL1	ORM1	4446449	4434700	9606.ENSP00000379110	9606.ENSP00000259396	0	0	0	0	0.055	0	0.900	0.099	0.907
MNDA	ARG1	4443045	4441926	9606.ENSP00000357123	9606.ENSP00000349446	0	0	0	0	0.116	0	0.900	0	0.907
LILRB2	PLD1	4445945	4441280	9606.ENSP00000375629	9606.ENSP00000342793	0	0	0	0	0	0	0.900	0.113	0.907
HLA-DPA1	CTSE	4447805	4442086	9606.ENSP00000393566	9606.ENSP00000350911	0	0	0	0	0.063	0	0.900	0.096	0.907
CDA	PGLYRP1	4444499	4432580	9606.ENSP00000364212	9606.ENSP00000008938	0	0	0	0	0.100	0	0.900	0	0.906
APLNR	ADCY4	4451129	4438752	9606.ENSP00000475344	9606.ENSP00000312126	0	0	0	0	0.086	0.060	0.900	0	0.906
CPNE3	VNN1	4451220	4442984	9606.ENSP00000477590	9606.ENSP00000356905	0	0	0	0	0	0	0.900	0.104	0.906
CD36	MCEMP1	4448068	4440140	9606.ENSP00000399421	9606.ENSP00000329920	0	0	0	0	0.102	0	0.900	0	0.906
P2RY13	ADCY4	4439360	4438752	9606.ENSP00000320376	9606.ENSP00000312126	0	0	0	0	0.096	0	0.900	0.053	0.906
NT5M	CDA	4445820	4444499	9606.ENSP00000373674	9606.ENSP00000364212	0	0	0	0	0	0	0.900	0.104	0.906
HJURP	ASPM	4448718	4442873	9606.ENSP00000414109	9606.ENSP00000356379	0	0	0	0	0.893	0	0	0.163	0.906
CLEC5A	CD36	4450298	4448068	9606.ENSP00000449999	9606.ENSP00000399421	0	0	0	0	0.100	0	0.900	0	0.906
CD177	CLEC12A	4451398	4441774	9606.ENSP00000479536	9606.ENSP00000347916	0	0	0	0	0	0	0.900	0.104	0.906
CYBB	CEACAM1	4445083	4432684	9606.ENSP00000367851	9606.ENSP00000161559	0	0	0	0	0.057	0	0.900	0.085	0.906
CD177	ITGB2	4451398	4446737	9606.ENSP00000479536	9606.ENSP00000380948	0	0	0	0	0.059	0	0.900	0.088	0.906
CYFIP1	LTA4H	4451554	4433425	9606.ENSP00000481038	9606.ENSP00000228740	0	0	0	0	0.062	0.069	0.900	0.058	0.906
HJURP	CDCA8	4448718	4444097	9606.ENSP00000414109	9606.ENSP00000362146	0	0	0	0	0.891	0	0	0.172	0.906
JUP	MMP8	4446205	4433667	9606.ENSP00000377508	9606.ENSP00000236826	0	0	0	0	0	0.095	0.900	0.049	0.906
ORM1	OLFM4	4434700	4433058	9606.ENSP00000259396	9606.ENSP00000219022	0	0	0	0	0	0	0.900	0.105	0.906
FPR2	ADCY4	4450891	4438752	9606.ENSP00000468897	9606.ENSP00000312126	0	0	0	0	0.081	0.060	0.900	0.049	0.906
VNN3	FCGR3B	4449954	4449681	9606.ENSP00000440594	9606.ENSP00000433642	0	0	0	0	0.107	0	0.900	0	0.906
CEACAM3	GPR97	4441996	4440410	9606.ENSP00000349971	9606.ENSP00000332900	0	0	0	0	0.105	0	0.900	0	0.906
RAB27A	CXCL1	4446527	4446449	9606.ENSP00000379601	9606.ENSP00000379110	0	0	0	0	0	0	0.900	0.108	0.906
ABCA13	VNN1	4448592	4442984	9606.ENSP00000411096	9606.ENSP00000356905	0	0	0	0	0.051	0	0.900	0.090	0.906
CHIT1	TCN1	4442837	4434538	9606.ENSP00000356198	9606.ENSP00000257264	0	0	0	0	0	0	0.900	0.101	0.906
TUBB2A	TUBB6	4445375	4439221	9606.ENSP00000369703	9606.ENSP00000318697	0	0	0	0.985	0.096	0	0.900	0.587	0.906
ARG1	SLPI	4441926	4441219	9606.ENSP00000349446	9606.ENSP00000342082	0	0	0	0	0.061	0	0.900	0.081	0.906
CRISP3	HP	4447583	4441808	9606.ENSP00000389026	9606.ENSP00000348170	0	0	0	0	0.063	0	0.900	0.085	0.906
ITGAM	SLC2A3	4449997	4432652	9606.ENSP00000441691	9606.ENSP00000075120	0	0	0	0	0.061	0	0.900	0.085	0.906
OSCAR	PGLYRP1	4451354	4432580	9606.ENSP00000479089	9606.ENSP00000008938	0	0	0	0	0.098	0	0.900	0.049	0.906
PPAPDC1A	AGPAT5	4446797	4436636	9606.ENSP00000381302	9606.ENSP00000285518	0.046	0	0	0	0.061	0	0.900	0.077	0.906
CXCL12	ADCY4	4446453	4438752	9606.ENSP00000379140	9606.ENSP00000312126	0	0	0	0	0.098	0	0.900	0.050	0.906
CD36	CLEC4D	4448068	4437591	9606.ENSP00000399421	9606.ENSP00000299665	0	0	0	0	0.107	0	0.900	0	0.906
MCEMP1	OLR1	4440140	4438475	9606.ENSP00000329920	9606.ENSP00000309124	0	0	0	0	0.091	0	0.900	0	0.905
CECR1	PRTN3	4446952	4433625	9606.ENSP00000382731	9606.ENSP00000234347	0	0	0	0	0	0	0.900	0.092	0.905
C3AR1	BST1	4437821	4435534	9606.ENSP00000302079	9606.ENSP00000265016	0	0	0	0	0.096	0	0.900	0	0.905
GCA	RETN	4447868	4433169	9606.ENSP00000394842	9606.ENSP00000221515	0	0	0	0	0.076	0	0.900	0.058	0.905
VNN1	BST1	4442984	4435534	9606.ENSP00000356905	9606.ENSP00000265016	0	0	0	0	0.096	0	0.900	0	0.905
MCEMP1	BST1	4440140	4435534	9606.ENSP00000329920	9606.ENSP00000265016	0	0	0	0	0.098	0	0.900	0	0.905
NMU	KISS1R	4435395	4433626	9606.ENSP00000264218	9606.ENSP00000234371	0	0	0	0	0	0	0.900	0.092	0.905
CHIT1	ORM1	4442837	4434700	9606.ENSP00000356198	9606.ENSP00000259396	0	0	0	0	0.095	0	0.900	0	0.905
CHIT1	LTA4H	4442837	4433425	9606.ENSP00000356198	9606.ENSP00000228740	0	0	0	0	0	0	0.900	0.091	0.905
FCER1G	PIK3R2	4436828	4433214	9606.ENSP00000289902	9606.ENSP00000222254	0	0	0	0	0	0	0.900	0.091	0.905
PLD1	CEACAM1	4441280	4432684	9606.ENSP00000342793	9606.ENSP00000161559	0	0	0	0	0	0	0.900	0.095	0.905
OLR1	CEACAM1	4438475	4432684	9606.ENSP00000309124	9606.ENSP00000161559	0	0	0	0	0	0	0.900	0.091	0.905
ALAS2	SLC4A1	4440351	4435075	9606.ENSP00000332369	9606.ENSP00000262418	0	0	0	0	0.781	0	0	0.583	0.905
P2RY13	NMU	4439360	4435395	9606.ENSP00000320376	9606.ENSP00000264218	0	0	0	0	0	0	0.900	0.095	0.905
TFRC	CD3D	4442333	4437689	9606.ENSP00000353224	9606.ENSP00000300692	0	0	0	0	0	0	0.900	0.091	0.905
FGR	EPHA3	4444303	4440792	9606.ENSP00000363117	9606.ENSP00000337451	0	0	0	0.737	0.061	0	0.900	0.165	0.905
C3AR1	CEACAM1	4437821	4432684	9606.ENSP00000302079	9606.ENSP00000161559	0	0	0	0	0	0	0.900	0.093	0.905
CDK1	B9D1	4446389	4434889	9606.ENSP00000378699	9606.ENSP00000261499	0	0	0	0	0	0	0.900	0.098	0.905
CDA	CHIT1	4444499	4442837	9606.ENSP00000364212	9606.ENSP00000356198	0	0	0	0	0	0	0.900	0.098	0.905
OSCAR	CAMP	4451354	4437278	9606.ENSP00000479089	9606.ENSP00000296435	0	0	0	0	0.098	0	0.900	0	0.905
CCNF	GPS1	4446633	4446011	9606.ENSP00000380256	9606.ENSP00000376167	0	0	0	0	0	0	0.900	0.089	0.905
CDA	CAMP	4444499	4437278	9606.ENSP00000364212	9606.ENSP00000296435	0	0	0	0	0.076	0	0.900	0.063	0.905
CCNB2	NUP210	4436767	4434362	9606.ENSP00000288207	9606.ENSP00000254508	0	0	0	0	0.084	0	0.900	0.049	0.905
PTPRJ	CLEC4D	4448099	4437591	9606.ENSP00000400010	9606.ENSP00000299665	0	0	0	0	0.080	0	0.900	0.058	0.905
FCGR3B	VNN1	4449681	4442984	9606.ENSP00000433642	9606.ENSP00000356905	0	0	0	0	0.098	0	0.900	0	0.905
LTA4H	PGLYRP1	4433425	4432580	9606.ENSP00000228740	9606.ENSP00000008938	0	0	0	0	0	0	0.900	0.091	0.905
CCNB2	AAAS	4436767	4432833	9606.ENSP00000288207	9606.ENSP00000209873	0	0	0	0	0.090	0	0.900	0	0.905
CAMP	LTA4H	4437278	4433425	9606.ENSP00000296435	9606.ENSP00000228740	0	0	0	0	0	0	0.900	0.094	0.905
FOLR3	CXCL1	4451565	4446449	9606.ENSP00000481114	9606.ENSP00000379110	0	0	0	0	0.097	0	0.900	0	0.905
CECR1	RETN	4446952	4433169	9606.ENSP00000382731	9606.ENSP00000221515	0	0	0	0	0.098	0	0.900	0	0.905
CDCA8	AAAS	4444097	4432833	9606.ENSP00000362146	9606.ENSP00000209873	0	0	0	0	0.091	0	0.900	0	0.905
CHIT1	MMP8	4442837	4433667	9606.ENSP00000356198	9606.ENSP00000236826	0	0	0	0	0.067	0	0.900	0.069	0.905
CXCL1	TCN1	4446449	4434538	9606.ENSP00000379110	9606.ENSP00000257264	0	0	0	0	0.098	0	0.900	0.041	0.905
CKAP4	VNN1	4444990	4442984	9606.ENSP00000367265	9606.ENSP00000356905	0	0	0	0	0	0	0.900	0.092	0.905
CXCL1	CDA	4446449	4444499	9606.ENSP00000379110	9606.ENSP00000364212	0	0	0	0	0.098	0	0.900	0.041	0.905
ABCA13	SLCO4C1	4448592	4438533	9606.ENSP00000411096	9606.ENSP00000309741	0	0	0	0	0.061	0	0.900	0.075	0.905
HP	TCN1	4441808	4434538	9606.ENSP00000348170	9606.ENSP00000257264	0	0	0	0	0.061	0	0.900	0.075	0.905
SPTA1	PTK2	4443049	4441125	9606.ENSP00000357129	9606.ENSP00000341189	0	0	0	0	0	0	0.900	0.081	0.904
MCEMP1	CEACAM8	4440140	4433892	9606.ENSP00000329920	9606.ENSP00000244336	0	0	0	0	0.080	0	0.900	0	0.904
FOLR3	ARG1	4451565	4441926	9606.ENSP00000481114	9606.ENSP00000349446	0	0	0	0	0.077	0	0.900	0.053	0.904
C3AR1	CEACAM8	4437821	4433892	9606.ENSP00000302079	9606.ENSP00000244336	0	0	0	0	0	0	0.900	0.086	0.904
SPTB	PTK2	4450367	4441125	9606.ENSP00000451752	9606.ENSP00000341189	0	0	0	0	0.061	0.060	0.900	0.050	0.904
CYBB	BST1	4445083	4435534	9606.ENSP00000367851	9606.ENSP00000265016	0	0	0	0	0.083	0	0.900	0	0.904
MGAM	CEACAM1	4450229	4432684	9606.ENSP00000447378	9606.ENSP00000161559	0	0	0	0	0.061	0	0.900	0.069	0.904
GPR84	FCAR	4450304	4441748	9606.ENSP00000450310	9606.ENSP00000347714	0	0	0	0	0.088	0	0.900	0	0.904
JUP	TCN1	4446205	4434538	9606.ENSP00000377508	9606.ENSP00000257264	0	0	0	0	0	0	0.900	0.085	0.904
CD52	VNN1	4444343	4442984	9606.ENSP00000363330	9606.ENSP00000356905	0	0	0	0	0.088	0	0.900	0	0.904
FCAR	BST1	4441748	4435534	9606.ENSP00000347714	9606.ENSP00000265016	0	0	0	0	0.088	0	0.900	0	0.904
ITGB2	PLD1	4446737	4441280	9606.ENSP00000380948	9606.ENSP00000342793	0	0	0	0	0.057	0	0.900	0.064	0.904
TOP2A	AAAS	4448614	4432833	9606.ENSP00000411532	9606.ENSP00000209873	0	0	0	0	0.083	0	0.900	0	0.904
CYBB	SLC2A3	4445083	4432652	9606.ENSP00000367851	9606.ENSP00000075120	0	0	0	0	0	0	0.900	0.080	0.904
CD177	CEACAM3	4451398	4441996	9606.ENSP00000479536	9606.ENSP00000349971	0	0	0	0	0.085	0	0.900	0	0.904
PAK7	PTK2	4445052	4441125	9606.ENSP00000367686	9606.ENSP00000341189	0	0	0	0.554	0.062	0	0.900	0.092	0.904
FPR2	NMU	4450891	4435395	9606.ENSP00000468897	9606.ENSP00000264218	0	0	0	0	0	0	0.900	0.083	0.904
CDA	CFP	4444499	4434012	9606.ENSP00000364212	9606.ENSP00000247153	0	0	0	0	0.085	0	0.900	0	0.904
VNN3	BST1	4449954	4435534	9606.ENSP00000440594	9606.ENSP00000265016	0	0	0	0	0.081	0	0.900	0	0.904
FOLR3	CYFIP1	4451565	4451554	9606.ENSP00000481114	9606.ENSP00000481038	0	0	0	0	0	0.082	0.900	0	0.904
CLEC5A	BST1	4450298	4435534	9606.ENSP00000449999	9606.ENSP00000265016	0	0	0	0	0.083	0	0.900	0	0.904
ITGB2	TMEM63A	4446737	4442750	9606.ENSP00000380948	9606.ENSP00000355800	0	0	0	0	0.084	0	0.900	0	0.904
CDA	PTX3	4444499	4437211	9606.ENSP00000364212	9606.ENSP00000295927	0	0	0	0	0	0	0.900	0.086	0.904
ITGAM	CD19	4449997	4449841	9606.ENSP00000441691	9606.ENSP00000437940	0	0	0	0	0.102	0	0	0.897	0.904
GYPB	GYPA	4449413	4442419	9606.ENSP00000427690	9606.ENSP00000354003	0	0	0	0.962	0.527	0	0.800	0.860	0.904
JUP	CHIT1	4446205	4442837	9606.ENSP00000377508	9606.ENSP00000356198	0	0	0	0	0	0	0.900	0.083	0.904
CD36	CEACAM3	4448068	4441996	9606.ENSP00000399421	9606.ENSP00000349971	0	0	0	0	0.088	0	0.900	0	0.904
CFP	MMP8	4434012	4433667	9606.ENSP00000247153	9606.ENSP00000236826	0	0	0	0	0.084	0	0.900	0.043	0.904
BIN1	CD3D	4439080	4437689	9606.ENSP00000316779	9606.ENSP00000300692	0	0	0	0	0	0	0.900	0.080	0.904
CD177	C3AR1	4451398	4437821	9606.ENSP00000479536	9606.ENSP00000302079	0	0	0	0	0	0	0.900	0.083	0.904
APLNR	PNOC	4451129	4437808	9606.ENSP00000475344	9606.ENSP00000301908	0	0	0	0	0	0	0.900	0.088	0.904
KRT40	KRT12	4444936	4434187	9606.ENSP00000366984	9606.ENSP00000251643	0	0	0	0.896	0.070	0	0.900	0.207	0.904
FCGR3B	BST1	4449681	4435534	9606.ENSP00000433642	9606.ENSP00000265016	0	0	0	0	0.085	0	0.900	0	0.904
CXCR2	ADCY4	4439296	4438752	9606.ENSP00000319635	9606.ENSP00000312126	0	0	0	0	0.063	0.060	0.900	0	0.904
P2RY13	PNOC	4439360	4437808	9606.ENSP00000320376	9606.ENSP00000301908	0	0	0	0	0.088	0	0.900	0	0.904
CHI3L1	OLFM4	4434432	4433058	9606.ENSP00000255409	9606.ENSP00000219022	0	0	0	0	0.071	0	0.900	0	0.903
FCER1G	CEACAM8	4436828	4433892	9606.ENSP00000289902	9606.ENSP00000244336	0	0	0	0	0.061	0	0.900	0.056	0.903
CDA	TCN1	4444499	4434538	9606.ENSP00000364212	9606.ENSP00000257264	0	0	0	0	0.078	0	0.900	0	0.903
ORM1	LTA4H	4434700	4433425	9606.ENSP00000259396	9606.ENSP00000228740	0	0	0	0	0	0	0.900	0.070	0.903
CDA	ORM1	4444499	4434700	9606.ENSP00000364212	9606.ENSP00000259396	0	0	0	0	0.070	0	0.900	0	0.903
CCL5	PNOC	4451102	4437808	9606.ENSP00000474412	9606.ENSP00000301908	0	0	0	0	0.059	0	0.900	0.056	0.903
CYBB	MMP9	4445083	4443919	9606.ENSP00000367851	9606.ENSP00000361405	0	0	0	0	0.170	0	0.650	0.695	0.903
OSCAR	CXCL1	4451354	4446449	9606.ENSP00000479089	9606.ENSP00000379110	0	0	0	0	0.071	0	0.900	0.041	0.903
SEPP1	CTSW	4449150	4438673	9606.ENSP00000420939	9606.ENSP00000311300	0	0	0	0	0.061	0	0.900	0.055	0.903
OSCAR	CHI3L1	4451354	4434432	9606.ENSP00000479089	9606.ENSP00000255409	0	0	0	0	0.076	0	0.900	0	0.903
OSCAR	MMP8	4451354	4433667	9606.ENSP00000479089	9606.ENSP00000236826	0	0	0	0	0.078	0	0.900	0	0.903
ADCY4	C3AR1	4438752	4437821	9606.ENSP00000312126	9606.ENSP00000302079	0	0	0	0	0.076	0	0.900	0	0.903
CLEC4D	SLC2A3	4437591	4432652	9606.ENSP00000299665	9606.ENSP00000075120	0	0	0	0	0.070	0	0.900	0	0.903
CRISP3	CDA	4447583	4444499	9606.ENSP00000389026	9606.ENSP00000364212	0.043	0	0	0	0	0	0.900	0.068	0.903
JUP	LCN2	4446205	4444080	9606.ENSP00000377508	9606.ENSP00000362108	0	0	0	0	0.070	0	0.900	0.046	0.903
FCGR3B	NTNG2	4449681	4446124	9606.ENSP00000433642	9606.ENSP00000376921	0	0	0	0	0.076	0	0.900	0	0.903
CD177	FCAR	4451398	4441748	9606.ENSP00000479536	9606.ENSP00000347714	0	0	0	0	0	0	0.900	0.079	0.903
CDCA8	NUP210	4444097	4434362	9606.ENSP00000362146	9606.ENSP00000254508	0	0	0	0	0.065	0	0.900	0.047	0.903
SLCO4C1	SLC2A3	4438533	4432652	9606.ENSP00000309741	9606.ENSP00000075120	0	0	0	0	0.061	0	0.900	0.052	0.903
KISS1R	PIK3R2	4433626	4433214	9606.ENSP00000234371	9606.ENSP00000222254	0	0	0	0	0.061	0.057	0.900	0	0.903
ORM1	RETN	4434700	4433169	9606.ENSP00000259396	9606.ENSP00000221515	0	0	0	0	0.076	0	0.900	0	0.903
CD177	CKAP4	4451398	4444990	9606.ENSP00000479536	9606.ENSP00000367265	0	0	0	0	0	0	0.900	0.074	0.903
PNOC	CXCR1	4437808	4437175	9606.ENSP00000301908	9606.ENSP00000295683	0	0	0	0	0.076	0	0.900	0	0.903
OSCAR	LTF	4451354	4433548	9606.ENSP00000479089	9606.ENSP00000231751	0	0	0	0	0.076	0	0.900	0	0.903
SLPI	PTX3	4441219	4437211	9606.ENSP00000342082	9606.ENSP00000295927	0	0	0	0	0	0	0.900	0.073	0.903
CLEC12A	SLCO4C1	4441774	4438533	9606.ENSP00000347916	9606.ENSP00000309741	0	0	0	0	0.076	0	0.900	0	0.903
CD177	MCEMP1	4451398	4440140	9606.ENSP00000479536	9606.ENSP00000329920	0	0	0	0	0.078	0	0.900	0	0.903
VNN1	CEACAM8	4442984	4433892	9606.ENSP00000356905	9606.ENSP00000244336	0	0	0	0	0	0	0.900	0.071	0.903
PLD1	OLR1	4441280	4438475	9606.ENSP00000342793	9606.ENSP00000309124	0	0	0	0	0.057	0	0.900	0.057	0.903
RAB27A	CAMP	4446527	4437278	9606.ENSP00000379601	9606.ENSP00000296435	0	0	0	0	0	0	0.900	0.070	0.903
SLPI	RETN	4441219	4433169	9606.ENSP00000342082	9606.ENSP00000221515	0	0	0	0	0	0	0.900	0.073	0.903
CEACAM1	SLC2A3	4432684	4432652	9606.ENSP00000161559	9606.ENSP00000075120	0	0	0	0	0	0	0.900	0.073	0.903
CD177	GPR84	4451398	4450304	9606.ENSP00000479536	9606.ENSP00000450310	0	0	0	0	0	0	0.900	0.076	0.903
LCN2	CFP	4444080	4434012	9606.ENSP00000362108	9606.ENSP00000247153	0	0	0	0	0	0	0.900	0.074	0.903
CHIT1	CFP	4442837	4434012	9606.ENSP00000356198	9606.ENSP00000247153	0	0	0	0	0.070	0	0.900	0.049	0.903
FPR2	PNOC	4450891	4437808	9606.ENSP00000468897	9606.ENSP00000301908	0	0	0	0	0.063	0	0.900	0.049	0.903
OSCAR	CHIT1	4451354	4442837	9606.ENSP00000479089	9606.ENSP00000356198	0	0	0	0	0.077	0	0.900	0	0.903
PTPRJ	PLD1	4448099	4441280	9606.ENSP00000400010	9606.ENSP00000342793	0	0	0	0	0.061	0	0.900	0.059	0.903
CRISP3	CHI3L1	4447583	4434432	9606.ENSP00000389026	9606.ENSP00000255409	0	0	0	0	0	0	0.900	0.071	0.903
GCA	PRTN3	4447868	4433625	9606.ENSP00000394842	9606.ENSP00000234347	0	0	0	0	0	0	0.900	0.070	0.903
GPR97	OLR1	4440410	4438475	9606.ENSP00000332900	9606.ENSP00000309124	0	0	0	0	0	0	0.900	0.073	0.903
OSCAR	ARG1	4451354	4441926	9606.ENSP00000479089	9606.ENSP00000349446	0	0	0	0	0.068	0	0.900	0.050	0.903
FOLR3	PTX3	4451565	4437211	9606.ENSP00000481114	9606.ENSP00000295927	0	0	0	0	0.070	0	0.900	0	0.903
GPR84	BST1	4450304	4435534	9606.ENSP00000450310	9606.ENSP00000265016	0	0	0	0	0.076	0	0.900	0	0.903
ITGB2	TYROBP	4446737	4435115	9606.ENSP00000380948	9606.ENSP00000262629	0	0	0	0	0.852	0	0	0.377	0.903
CRISP3	PTX3	4447583	4437211	9606.ENSP00000389026	9606.ENSP00000295927	0	0	0	0	0.058	0	0.900	0.053	0.903
SLCO4C1	CLEC4D	4438533	4437591	9606.ENSP00000309741	9606.ENSP00000299665	0	0	0	0	0.076	0	0.900	0	0.903
HP	OLFM4	4441808	4433058	9606.ENSP00000348170	9606.ENSP00000219022	0	0	0	0	0	0	0.900	0.073	0.903
CYBB	FCAR	4445083	4441748	9606.ENSP00000367851	9606.ENSP00000347714	0	0	0	0	0	0	0.900	0.071	0.903
C3AR1	CXCL6	4437821	4433365	9606.ENSP00000302079	9606.ENSP00000226317	0	0	0	0	0.061	0	0.900	0.053	0.903
CDC20	TRIM9	4443940	4437487	9606.ENSP00000361540	9606.ENSP00000298355	0	0	0	0	0.062	0	0.900	0	0.902
GPR97	MCEMP1	4440410	4440140	9606.ENSP00000332900	9606.ENSP00000329920	0	0	0	0	0.061	0	0.900	0	0.902
PTPRJ	CEACAM3	4448099	4441996	9606.ENSP00000400010	9606.ENSP00000349971	0	0	0	0	0.065	0	0.900	0	0.902
PLK1	B9D1	4437632	4434889	9606.ENSP00000300093	9606.ENSP00000261499	0	0	0	0	0.059	0	0.900	0.048	0.902
TF	FSTL3	4447279	4432697	9606.ENSP00000385834	9606.ENSP00000166139	0	0	0	0	0	0	0.900	0.066	0.902
GCA	CECR1	4447868	4446952	9606.ENSP00000394842	9606.ENSP00000382731	0	0	0	0	0.061	0	0.900	0.049	0.902
HLA-DPB1	PAG1	4448476	4433123	9606.ENSP00000408146	9606.ENSP00000220597	0	0	0	0	0.062	0	0.900	0	0.902
LILRB2	OLR1	4445945	4438475	9606.ENSP00000375629	9606.ENSP00000309124	0	0	0	0	0.069	0	0.900	0	0.902
CCNF	UBAC1	4446633	4443808	9606.ENSP00000380256	9606.ENSP00000360821	0	0	0	0	0.061	0	0.900	0	0.902
PTPRJ	CEACAM8	4448099	4433892	9606.ENSP00000400010	9606.ENSP00000244336	0	0	0	0	0	0.064	0.900	0	0.902
CYSTM1	SLC2A3	4434954	4432652	9606.ENSP00000261811	9606.ENSP00000075120	0	0	0	0	0.064	0	0.900	0	0.902
CKAP4	FSTL3	4444990	4432697	9606.ENSP00000367265	9606.ENSP00000166139	0	0	0	0	0.069	0	0.900	0	0.902
APLNR	CXCL1	4451129	4446449	9606.ENSP00000475344	9606.ENSP00000379110	0	0	0	0	0	0	0.900	0.064	0.902
SPTB	SCN7A	4450367	4447427	9606.ENSP00000451752	9606.ENSP00000386796	0	0	0	0	0.064	0	0.900	0	0.902
FOLR3	CRISP3	4451565	4447583	9606.ENSP00000481114	9606.ENSP00000389026	0	0	0	0	0.069	0	0.900	0	0.902
PTPRJ	CD3D	4448099	4437689	9606.ENSP00000400010	9606.ENSP00000300692	0	0	0	0	0.061	0	0.900	0	0.902
OLR1	SLC2A3	4438475	4432652	9606.ENSP00000309124	9606.ENSP00000075120	0	0	0	0	0	0	0.900	0.064	0.902
TMEM63A	PLD1	4442750	4441280	9606.ENSP00000355800	9606.ENSP00000342793	0	0	0	0	0.049	0	0.900	0.058	0.902
NEDD4L	KBTBD7	4446996	4445218	9606.ENSP00000383199	9606.ENSP00000368797	0	0	0	0	0	0	0.900	0.067	0.902
CRISP3	CFP	4447583	4434012	9606.ENSP00000389026	9606.ENSP00000247153	0	0	0	0	0.062	0	0.900	0	0.902
PTPRJ	BST1	4448099	4435534	9606.ENSP00000400010	9606.ENSP00000265016	0	0	0	0	0.061	0	0.900	0	0.902
PRKAR2B	TUBG2	4435635	4434172	9606.ENSP00000265717	9606.ENSP00000251412	0	0	0	0	0	0	0.900	0.061	0.902
PLK1	PRKAR2B	4437632	4435635	9606.ENSP00000300093	9606.ENSP00000265717	0	0	0	0	0	0	0.900	0.063	0.902
BST1	SLC2A3	4435534	4432652	9606.ENSP00000265016	9606.ENSP00000075120	0	0	0	0	0.061	0	0.900	0	0.902
FOLR3	RAB27A	4451565	4446527	9606.ENSP00000481114	9606.ENSP00000379601	0	0	0	0	0.062	0	0.900	0	0.902
ITGAM	TMEM63A	4449997	4442750	9606.ENSP00000441691	9606.ENSP00000355800	0	0	0	0	0.065	0	0.900	0	0.902
ABCA13	C3AR1	4448592	4437821	9606.ENSP00000411096	9606.ENSP00000302079	0	0	0	0	0.063	0	0.900	0	0.902
MGAM	FCAR	4450229	4441748	9606.ENSP00000447378	9606.ENSP00000347714	0	0	0	0	0.069	0	0.900	0	0.902
RETN	OLFM4	4433169	4433058	9606.ENSP00000221515	9606.ENSP00000219022	0	0	0	0	0	0	0.900	0.064	0.902
PTPRJ	HLA-DRA	4448099	4446403	9606.ENSP00000400010	9606.ENSP00000378786	0	0	0	0	0.061	0	0.900	0	0.902
LTB4R	NMU	4446594	4435395	9606.ENSP00000380008	9606.ENSP00000264218	0	0	0	0	0	0	0.900	0.069	0.902
MGAM	CEACAM8	4450229	4433892	9606.ENSP00000447378	9606.ENSP00000244336	0	0	0	0	0.050	0	0.900	0.058	0.902
VNN1	SLCO4C1	4442984	4438533	9606.ENSP00000356905	9606.ENSP00000309741	0	0	0	0	0.061	0	0.900	0	0.902
CD177	CYBB	4451398	4445083	9606.ENSP00000479536	9606.ENSP00000367851	0	0	0	0	0.050	0	0.900	0.060	0.902
CYBB	SLCO4C1	4445083	4438533	9606.ENSP00000367851	9606.ENSP00000309741	0	0	0	0	0.061	0	0.900	0	0.902
CDA	MMP8	4444499	4433667	9606.ENSP00000364212	9606.ENSP00000236826	0	0	0	0	0.069	0	0.900	0	0.902
ADCY4	PNOC	4438752	4437808	9606.ENSP00000312126	9606.ENSP00000301908	0	0	0	0	0	0	0.900	0.063	0.902
HP	LTA4H	4441808	4433425	9606.ENSP00000348170	9606.ENSP00000228740	0	0	0	0	0	0.055	0.900	0.050	0.902
PTPRJ	HLA-DPA1	4448099	4447805	9606.ENSP00000400010	9606.ENSP00000393566	0	0	0	0	0.061	0	0.900	0	0.902
PTPRJ	OLR1	4448099	4438475	9606.ENSP00000400010	9606.ENSP00000309124	0	0	0	0	0.062	0	0.900	0	0.902
APLNR	CXCR1	4451129	4437175	9606.ENSP00000475344	9606.ENSP00000295683	0	0	0	0.741	0	0	0.900	0.140	0.902
LTB4R	KISS1R	4446594	4433626	9606.ENSP00000380008	9606.ENSP00000234371	0	0	0	0.634	0	0	0.900	0.094	0.902
GPR84	PLD1	4450304	4441280	9606.ENSP00000450310	9606.ENSP00000342793	0	0	0	0	0	0.057	0.900	0.050	0.902
CXCL12	NMU	4446453	4435395	9606.ENSP00000379140	9606.ENSP00000264218	0	0	0	0	0	0	0.900	0.069	0.902
PTK2	PRKAR2B	4441125	4435635	9606.ENSP00000341189	9606.ENSP00000265717	0	0	0	0	0.061	0	0.900	0	0.902
CDC20	UBAC1	4443940	4443808	9606.ENSP00000361540	9606.ENSP00000360821	0	0	0	0	0.065	0	0.900	0	0.902
CD36	PLD1	4448068	4441280	9606.ENSP00000399421	9606.ENSP00000342793	0	0	0	0	0	0	0.900	0.060	0.902
OSCAR	TCN1	4451354	4434538	9606.ENSP00000479089	9606.ENSP00000257264	0	0	0	0	0.061	0	0.900	0.044	0.902
LSR	APOC1	4451527	4450772	9606.ENSP00000480821	9606.ENSP00000465356	0	0	0	0	0.064	0	0.900	0	0.902
TMEM63A	SLC2A3	4442750	4432652	9606.ENSP00000355800	9606.ENSP00000075120	0	0	0	0	0.063	0	0.900	0.047	0.902
C3AR1	SLC2A3	4437821	4432652	9606.ENSP00000302079	9606.ENSP00000075120	0	0	0	0	0.061	0	0.900	0	0.902
PTX3	ORM1	4437211	4434700	9606.ENSP00000295927	9606.ENSP00000259396	0	0	0	0	0	0	0.900	0.069	0.902
CHIT1	HP	4442837	4441808	9606.ENSP00000356198	9606.ENSP00000348170	0	0	0	0	0	0	0.900	0.063	0.902
CEACAM3	PLD1	4441996	4441280	9606.ENSP00000349971	9606.ENSP00000342793	0	0	0	0	0	0	0.900	0.062	0.902
ITGAM	SLCO4C1	4449997	4438533	9606.ENSP00000441691	9606.ENSP00000309741	0	0	0	0	0.069	0	0.900	0	0.902
TMEM63A	CYSTM1	4442750	4434954	9606.ENSP00000355800	9606.ENSP00000261811	0	0	0	0	0.061	0	0.900	0	0.902
MCEMP1	CEACAM1	4440140	4432684	9606.ENSP00000329920	9606.ENSP00000161559	0	0	0	0	0.061	0	0.900	0	0.902
FOLR3	SLPI	4451565	4441219	9606.ENSP00000481114	9606.ENSP00000342082	0	0	0	0	0.065	0	0.900	0	0.902
SYNJ2	CD3D	4441760	4437689	9606.ENSP00000347792	9606.ENSP00000300692	0	0	0	0	0.062	0	0.900	0	0.902
PTPRJ	CD36	4448099	4448068	9606.ENSP00000400010	9606.ENSP00000399421	0	0	0	0	0.061	0	0.900	0.046	0.902
ITGB2	SLCO4C1	4446737	4438533	9606.ENSP00000380948	9606.ENSP00000309741	0	0	0	0	0.061	0	0.900	0	0.902
CRISP3	LTA4H	4447583	4433425	9606.ENSP00000389026	9606.ENSP00000228740	0	0	0	0	0.049	0	0.900	0.054	0.902
CLEC12A	CEACAM1	4441774	4432684	9606.ENSP00000347916	9606.ENSP00000161559	0	0	0	0	0.061	0	0.900	0.049	0.902
C3AR1	PNOC	4437821	4437808	9606.ENSP00000302079	9606.ENSP00000301908	0	0	0	0	0.069	0	0.900	0	0.902
JUP	OLFM4	4446205	4433058	9606.ENSP00000377508	9606.ENSP00000219022	0	0	0	0	0	0	0.900	0.064	0.902
SLPI	OLFM4	4441219	4433058	9606.ENSP00000342082	9606.ENSP00000219022	0	0	0	0	0.069	0	0.900	0	0.902
MCEMP1	SLCO4C1	4440140	4438533	9606.ENSP00000329920	9606.ENSP00000309741	0	0	0	0	0.069	0	0.900	0	0.902
PTPRJ	SLCO4C1	4448099	4438533	9606.ENSP00000400010	9606.ENSP00000309741	0	0	0	0	0.062	0	0.900	0	0.902
RAB27A	ORM1	4446527	4434700	9606.ENSP00000379601	9606.ENSP00000259396	0	0	0	0	0.063	0	0.900	0	0.902
CYBB	GPR97	4445083	4440410	9606.ENSP00000367851	9606.ENSP00000332900	0	0	0	0	0.061	0	0.900	0	0.902
PLD1	SLC2A3	4441280	4432652	9606.ENSP00000342793	9606.ENSP00000075120	0	0	0	0	0	0	0.900	0.064	0.902
CLEC5A	PTPRJ	4450298	4448099	9606.ENSP00000449999	9606.ENSP00000400010	0	0	0	0	0.062	0	0.900	0	0.902
APLNR	CXCR2	4451129	4439296	9606.ENSP00000475344	9606.ENSP00000319635	0	0	0	0.767	0	0	0.900	0.146	0.902
KRT12	KRT13	4434187	4433990	9606.ENSP00000251643	9606.ENSP00000246635	0	0	0	0.944	0	0	0.900	0.551	0.902
ITGB2	SLC2A3	4446737	4432652	9606.ENSP00000380948	9606.ENSP00000075120	0	0	0	0	0.063	0	0.900	0	0.902
CKAP4	SLC2A3	4444990	4432652	9606.ENSP00000367265	9606.ENSP00000075120	0	0	0	0	0.062	0	0.900	0	0.902
CLEC5A	CEACAM8	4450298	4433892	9606.ENSP00000449999	9606.ENSP00000244336	0	0	0	0	0	0	0.900	0.061	0.902
NEDD4L	TRIM9	4446996	4437487	9606.ENSP00000383199	9606.ENSP00000298355	0	0	0	0	0.061	0	0.900	0.048	0.902
FOLR3	CHI3L1	4451565	4434432	9606.ENSP00000481114	9606.ENSP00000255409	0	0	0	0	0.063	0	0.900	0	0.902
CDC25C	PRKAR2B	4439463	4435635	9606.ENSP00000321656	9606.ENSP00000265717	0	0	0	0	0.062	0	0.900	0.048	0.902
CEACAM3	SLCO4C1	4441996	4438533	9606.ENSP00000349971	9606.ENSP00000309741	0	0	0	0	0.065	0	0.900	0	0.902
PLD1	SLCO4C1	4441280	4438533	9606.ENSP00000342793	9606.ENSP00000309741	0	0	0	0	0.054	0	0.900	0	0.901
TMEM63A	FCER1G	4442750	4436828	9606.ENSP00000355800	9606.ENSP00000289902	0	0	0	0	0.055	0	0.900	0	0.901
APLNR	P2RY13	4451129	4439360	9606.ENSP00000475344	9606.ENSP00000320376	0	0	0	0.660	0	0	0.900	0.076	0.901
CEACAM8	SLC2A3	4433892	4432652	9606.ENSP00000244336	9606.ENSP00000075120	0	0	0	0	0	0	0.900	0.058	0.901
RAB27A	LCN2	4446527	4444080	9606.ENSP00000379601	9606.ENSP00000362108	0	0	0	0	0	0	0.900	0.051	0.901
CLEC12A	PLD1	4441774	4441280	9606.ENSP00000347916	9606.ENSP00000342793	0	0	0	0	0.057	0	0.900	0	0.901
CXCL12	PNOC	4446453	4437808	9606.ENSP00000379140	9606.ENSP00000301908	0	0	0	0	0	0	0.900	0.057	0.901
TAS2R41	CXCR1	4447337	4437175	9606.ENSP00000386201	9606.ENSP00000295683	0	0	0	0	0	0	0.900	0.058	0.901
CDH1	CDH9	4434944	4433519	9606.ENSP00000261769	9606.ENSP00000231021	0	0	0	0.786	0	0	0.900	0.105	0.901
CRISP3	JUP	4447583	4446205	9606.ENSP00000389026	9606.ENSP00000377508	0.045	0	0	0	0.051	0	0.900	0	0.901
OSCAR	HP	4451354	4441808	9606.ENSP00000479089	9606.ENSP00000348170	0	0	0	0	0	0	0.900	0.059	0.901
VNN3	NTNG2	4449954	4446124	9606.ENSP00000440594	9606.ENSP00000376921	0	0	0	0	0.053	0	0.900	0	0.901
CRISP3	CXCL1	4447583	4446449	9606.ENSP00000389026	9606.ENSP00000379110	0	0	0	0	0	0	0.900	0.056	0.901
GPR97	SLCO4C1	4440410	4438533	9606.ENSP00000332900	9606.ENSP00000309741	0	0	0	0	0	0	0.900	0.056	0.901
PTPRJ	FCAR	4448099	4441748	9606.ENSP00000400010	9606.ENSP00000347714	0	0	0	0	0	0.059	0.900	0	0.901
ITGAM	CKAP4	4449997	4444990	9606.ENSP00000441691	9606.ENSP00000367265	0	0	0	0	0.051	0	0.900	0	0.901
WNT5B	SFRP1	4446654	4433131	9606.ENSP00000380379	9606.ENSP00000220772	0	0	0	0	0.090	0.262	0.600	0.677	0.901
FCAR	GPR97	4441748	4440410	9606.ENSP00000347714	9606.ENSP00000332900	0	0	0	0	0	0	0.900	0.057	0.901
ARG1	OLFM4	4441926	4433058	9606.ENSP00000349446	9606.ENSP00000219022	0	0	0	0	0	0	0.900	0.056	0.901
PLD1	CLEC4D	4441280	4437591	9606.ENSP00000342793	9606.ENSP00000299665	0	0	0	0	0.057	0	0.900	0	0.901
CRISP3	CHIT1	4447583	4442837	9606.ENSP00000389026	9606.ENSP00000356198	0	0	0	0	0	0	0.900	0.057	0.901
SLCO4C1	C3AR1	4438533	4437821	9606.ENSP00000309741	9606.ENSP00000302079	0	0	0	0	0.055	0	0.900	0	0.901
FPR2	KISS1R	4450891	4433626	9606.ENSP00000468897	9606.ENSP00000234371	0	0	0	0.627	0	0	0.900	0.070	0.901
CLEC5A	PLD1	4450298	4441280	9606.ENSP00000449999	9606.ENSP00000342793	0	0	0	0	0.057	0	0.900	0	0.901
CDH5	CDH9	4441389	4433519	9606.ENSP00000344115	9606.ENSP00000231021	0	0	0	0.879	0	0	0.900	0.186	0.901
TCN1	CFP	4434538	4434012	9606.ENSP00000257264	9606.ENSP00000247153	0	0	0	0	0.055	0	0.900	0	0.901
FPR2	PIK3R2	4450891	4433214	9606.ENSP00000468897	9606.ENSP00000222254	0	0	0	0	0	0.057	0.900	0	0.901
JUP	CHI3L1	4446205	4434432	9606.ENSP00000377508	9606.ENSP00000255409	0	0	0	0	0	0	0.900	0.059	0.901
PTX3	PGLYRP1	4437211	4432580	9606.ENSP00000295927	9606.ENSP00000008938	0	0	0	0	0	0	0.900	0.058	0.901
CXCL1	P2RY13	4446449	4439360	9606.ENSP00000379110	9606.ENSP00000320376	0	0	0	0	0.060	0	0.900	0	0.901
LILRB2	CEACAM1	4445945	4432684	9606.ENSP00000375629	9606.ENSP00000161559	0	0	0	0	0	0	0.900	0.057	0.901
SCN7A	SPTA1	4447427	4443049	9606.ENSP00000386796	9606.ENSP00000357129	0	0	0	0	0	0	0.900	0.058	0.901
PTX3	LTA4H	4437211	4433425	9606.ENSP00000295927	9606.ENSP00000228740	0	0	0	0	0	0	0.900	0.057	0.901
APLNR	C3AR1	4451129	4437821	9606.ENSP00000475344	9606.ENSP00000302079	0	0	0	0.634	0	0	0.900	0.079	0.901
LTB4R	PIK3R2	4446594	4433214	9606.ENSP00000380008	9606.ENSP00000222254	0	0	0	0	0	0.057	0.900	0	0.901
DLGAP5	OIP5	4434015	4433119	9606.ENSP00000247191	9606.ENSP00000220514	0	0	0	0	0.894	0	0	0.101	0.901
GPR84	ADRB2	4450304	4438121	9606.ENSP00000450310	9606.ENSP00000305372	0	0	0	0.572	0	0	0.900	0.070	0.901
PLD1	C3AR1	4441280	4437821	9606.ENSP00000342793	9606.ENSP00000302079	0	0	0	0	0	0	0.900	0.054	0.901
CD36	TMEM63A	4448068	4442750	9606.ENSP00000399421	9606.ENSP00000355800	0	0	0	0	0.060	0	0.900	0	0.901
NTNG2	VNN1	4446124	4442984	9606.ENSP00000376921	9606.ENSP00000356905	0	0	0	0	0.053	0	0.900	0	0.901
CD36	CEACAM1	4448068	4432684	9606.ENSP00000399421	9606.ENSP00000161559	0	0	0	0	0.052	0	0.900	0	0.901
NEDD4L	UBAC1	4446996	4443808	9606.ENSP00000383199	9606.ENSP00000360821	0	0	0	0	0	0	0.900	0.057	0.901
RAB27A	HP	4446527	4441808	9606.ENSP00000379601	9606.ENSP00000348170	0	0	0	0	0	0	0.900	0.052	0.901
CXCL1	CHIT1	4446449	4442837	9606.ENSP00000379110	9606.ENSP00000356198	0	0	0	0	0	0	0.900	0.053	0.901
CD177	CLEC5A	4451398	4450298	9606.ENSP00000479536	9606.ENSP00000449999	0	0	0	0	0.059	0	0.900	0	0.901
FOLR3	LCN2	4451565	4444080	9606.ENSP00000481114	9606.ENSP00000362108	0	0	0	0	0	0	0.900	0.053	0.901
RAB27A	RETN	4446527	4433169	9606.ENSP00000379601	9606.ENSP00000221515	0	0	0	0	0.059	0	0.900	0	0.901
P2RY13	CXCL6	4439360	4433365	9606.ENSP00000320376	9606.ENSP00000226317	0	0	0	0	0	0	0.900	0.052	0.901
CFP	LTF	4434012	4433548	9606.ENSP00000247153	9606.ENSP00000231751	0	0	0	0	0.060	0	0.900	0	0.901
CD177	PLD1	4451398	4441280	9606.ENSP00000479536	9606.ENSP00000342793	0	0	0	0	0	0	0.900	0	0.900
CHIT1	OLFM4	4442837	4433058	9606.ENSP00000356198	9606.ENSP00000219022	0	0	0	0	0	0	0.900	0	0.900
CKAP4	CEACAM8	4444990	4433892	9606.ENSP00000367265	9606.ENSP00000244336	0	0	0	0	0	0	0.900	0	0.900
CCL5	ADCY4	4451102	4438752	9606.ENSP00000474412	9606.ENSP00000312126	0	0	0	0	0	0	0.900	0	0.900
TCN1	LTA4H	4434538	4433425	9606.ENSP00000257264	9606.ENSP00000228740	0	0	0	0	0	0	0.900	0	0.900
FPR2	CEACAM1	4450891	4432684	9606.ENSP00000468897	9606.ENSP00000161559	0	0	0	0	0	0	0.900	0	0.900
KBTBD7	UBAC1	4445218	4443808	9606.ENSP00000368797	9606.ENSP00000360821	0	0	0	0	0	0	0.900	0	0.900
CXCL1	NMU	4446449	4435395	9606.ENSP00000379110	9606.ENSP00000264218	0	0	0	0	0	0	0.900	0	0.900
VNN3	CD52	4449954	4444343	9606.ENSP00000440594	9606.ENSP00000363330	0	0	0	0	0	0	0.900	0	0.900
CRISP3	RAB27A	4447583	4446527	9606.ENSP00000389026	9606.ENSP00000379601	0	0	0	0	0	0	0.900	0	0.900
CLEC5A	GPR97	4450298	4440410	9606.ENSP00000449999	9606.ENSP00000332900	0	0	0	0	0	0	0.900	0	0.900
CCL5	TAS2R41	4451102	4447337	9606.ENSP00000474412	9606.ENSP00000386201	0	0	0	0	0	0	0.900	0	0.900
CD36	GPR97	4448068	4440410	9606.ENSP00000399421	9606.ENSP00000332900	0	0	0	0	0	0	0.900	0	0.900
CD36	SLCO4C1	4448068	4438533	9606.ENSP00000399421	9606.ENSP00000309741	0	0	0	0	0.050	0	0.900	0	0.900
CKAP4	OLR1	4444990	4438475	9606.ENSP00000367265	9606.ENSP00000309124	0	0	0	0	0	0	0.900	0	0.900
CLEC12A	SLC2A3	4441774	4432652	9606.ENSP00000347916	9606.ENSP00000075120	0	0	0	0	0	0	0.900	0	0.900
PNOC	CXCL6	4437808	4433365	9606.ENSP00000301908	9606.ENSP00000226317	0	0	0	0	0	0	0.900	0	0.900
TF	ADRB2	4447279	4438121	9606.ENSP00000385834	9606.ENSP00000305372	0	0	0	0	0	0	0.900	0	0.900
CXCL12	PRKAR2B	4446453	4435635	9606.ENSP00000379140	9606.ENSP00000265717	0	0	0	0	0	0	0.900	0	0.900
FPR2	CKAP4	4450891	4444990	9606.ENSP00000468897	9606.ENSP00000367265	0	0	0	0	0	0	0.900	0	0.900
RAB27A	CFP	4446527	4434012	9606.ENSP00000379601	9606.ENSP00000247153	0	0	0	0	0	0	0.900	0	0.900
PTPRJ	GPR97	4448099	4440410	9606.ENSP00000400010	9606.ENSP00000332900	0	0	0	0	0	0	0.900	0	0.900
CYFIP1	CHI3L1	4451554	4434432	9606.ENSP00000481038	9606.ENSP00000255409	0	0	0	0	0	0	0.900	0	0.900
FOLR3	LTA4H	4451565	4433425	9606.ENSP00000481114	9606.ENSP00000228740	0	0	0	0	0	0	0.900	0	0.900
ABCA13	CKAP4	4448592	4444990	9606.ENSP00000411096	9606.ENSP00000367265	0	0	0	0	0	0	0.900	0	0.900
MGAM	OLR1	4450229	4438475	9606.ENSP00000447378	9606.ENSP00000309124	0	0	0	0	0	0	0.900	0.041	0.900
MCEMP1	CYSTM1	4440140	4434954	9606.ENSP00000329920	9606.ENSP00000261811	0	0	0	0	0	0	0.900	0	0.900
TAS2R41	NMU	4447337	4435395	9606.ENSP00000386201	9606.ENSP00000264218	0	0	0	0	0	0	0.900	0	0.900
CD177	SLCO4C1	4451398	4438533	9606.ENSP00000479536	9606.ENSP00000309741	0	0	0	0	0	0	0.900	0	0.900
CKAP4	GPR97	4444990	4440410	9606.ENSP00000367265	9606.ENSP00000332900	0	0	0	0	0	0	0.900	0	0.900
HLA-DPB1	PTPRJ	4448476	4448099	9606.ENSP00000408146	9606.ENSP00000400010	0	0	0	0	0	0	0.900	0	0.900
TF	CKAP4	4447279	4444990	9606.ENSP00000385834	9606.ENSP00000367265	0	0	0	0	0	0	0.900	0	0.900
OSCAR	LTA4H	4451354	4433425	9606.ENSP00000479089	9606.ENSP00000228740	0	0	0	0	0	0	0.900	0	0.900
CYFIP1	ARG1	4451554	4441926	9606.ENSP00000481038	9606.ENSP00000349446	0	0	0	0	0	0	0.900	0	0.900
HLA-DPA1	KIF26A	4447805	4447543	9606.ENSP00000393566	9606.ENSP00000388241	0	0	0	0	0	0	0.900	0	0.900
RAB27A	LTF	4446527	4433548	9606.ENSP00000379601	9606.ENSP00000231751	0	0	0	0	0	0	0.900	0	0.900
FCER1G	CEACAM1	4436828	4432684	9606.ENSP00000289902	9606.ENSP00000161559	0	0	0	0	0.048	0	0.900	0.043	0.900
BIN1	ADRB2	4439080	4438121	9606.ENSP00000316779	9606.ENSP00000305372	0	0	0	0	0	0	0.900	0.041	0.900
FCAR	CYSTM1	4441748	4434954	9606.ENSP00000347714	9606.ENSP00000261811	0	0	0	0	0	0	0.900	0	0.900
PLD1	MCEMP1	4441280	4440140	9606.ENSP00000342793	9606.ENSP00000329920	0	0	0	0	0	0	0.900	0	0.900
FCER1G	SLC2A3	4436828	4432652	9606.ENSP00000289902	9606.ENSP00000075120	0	0	0	0	0	0	0.900	0	0.900
RAB27A	PTX3	4446527	4437211	9606.ENSP00000379601	9606.ENSP00000295927	0	0	0	0	0	0	0.900	0	0.900
CPNE3	CEACAM8	4451220	4433892	9606.ENSP00000477590	9606.ENSP00000244336	0	0	0	0	0	0	0.900	0	0.900
CKAP4	TMEM63A	4444990	4442750	9606.ENSP00000367265	9606.ENSP00000355800	0	0	0	0	0	0	0.900	0	0.900
JUP	ORM1	4446205	4434700	9606.ENSP00000377508	9606.ENSP00000259396	0	0	0	0	0	0	0.900	0	0.900
TMEM63A	OLR1	4442750	4438475	9606.ENSP00000355800	9606.ENSP00000309124	0	0	0	0	0	0	0.900	0	0.900
CCL5	NMU	4451102	4435395	9606.ENSP00000474412	9606.ENSP00000264218	0	0	0	0	0	0	0.900	0	0.900
FPR2	CYSTM1	4450891	4434954	9606.ENSP00000468897	9606.ENSP00000261811	0	0	0	0	0	0	0.900	0	0.900
ITGAM	GPR97	4449997	4440410	9606.ENSP00000441691	9606.ENSP00000332900	0	0	0	0	0	0	0.900	0.049	0.900
CYFIP1	PGLYRP1	4451554	4432580	9606.ENSP00000481038	9606.ENSP00000008938	0	0	0	0	0	0	0.900	0	0.900
PRKAR2B	B9D1	4435635	4434889	9606.ENSP00000265717	9606.ENSP00000261499	0	0	0	0	0	0	0.900	0	0.900
CKAP4	MCEMP1	4444990	4440140	9606.ENSP00000367265	9606.ENSP00000329920	0	0	0	0	0	0	0.900	0	0.900
OSCAR	RAB27A	4451354	4446527	9606.ENSP00000479089	9606.ENSP00000379601	0	0	0	0	0	0	0.900	0	0.900
CYBB	CKAP4	4445083	4444990	9606.ENSP00000367851	9606.ENSP00000367265	0	0	0	0	0	0	0.900	0	0.900
RAB27A	MMP8	4446527	4433667	9606.ENSP00000379601	9606.ENSP00000236826	0	0	0	0	0	0	0.900	0	0.900
GOLM1	FSTL3	4445788	4432697	9606.ENSP00000373364	9606.ENSP00000166139	0	0	0	0	0	0	0.900	0	0.900
TMEM63A	SLCO4C1	4442750	4438533	9606.ENSP00000355800	9606.ENSP00000309741	0	0	0	0	0	0	0.900	0	0.900
FPR2	TAS2R41	4450891	4447337	9606.ENSP00000468897	9606.ENSP00000386201	0	0	0	0	0	0	0.900	0	0.900
CLEC5A	SLC2A3	4450298	4432652	9606.ENSP00000449999	9606.ENSP00000075120	0	0	0	0	0	0	0.900	0	0.900
CXCR2	NMU	4439296	4435395	9606.ENSP00000319635	9606.ENSP00000264218	0	0	0	0	0	0	0.900	0	0.900
TAS2R41	CXCL12	4447337	4446453	9606.ENSP00000386201	9606.ENSP00000379140	0	0	0	0	0	0	0.900	0	0.900
OSCAR	PTX3	4451354	4437211	9606.ENSP00000479089	9606.ENSP00000295927	0	0	0	0	0	0	0.900	0	0.900
KIF26A	HLA-DRA	4447543	4446403	9606.ENSP00000388241	9606.ENSP00000378786	0	0	0	0	0	0	0.900	0	0.900
CLEC12A	GPR97	4441774	4440410	9606.ENSP00000347916	9606.ENSP00000332900	0	0	0	0	0	0	0.900	0	0.900
JUP	CFP	4446205	4434012	9606.ENSP00000377508	9606.ENSP00000247153	0	0	0	0	0	0	0.900	0	0.900
TMEM63A	CLEC12A	4442750	4441774	9606.ENSP00000355800	9606.ENSP00000347916	0	0	0	0	0	0	0.900	0	0.900
CD177	PTPRJ	4451398	4448099	9606.ENSP00000479536	9606.ENSP00000400010	0	0	0	0	0	0	0.900	0	0.900
RAB27A	ARG1	4446527	4441926	9606.ENSP00000379601	9606.ENSP00000349446	0	0	0	0	0	0	0.900	0	0.900
ITGB2	CKAP4	4446737	4444990	9606.ENSP00000380948	9606.ENSP00000367265	0	0	0	0	0	0	0.900	0	0.900
TMEM63A	BST1	4442750	4435534	9606.ENSP00000355800	9606.ENSP00000265016	0	0	0	0	0	0	0.900	0	0.900
CDA	LTA4H	4444499	4433425	9606.ENSP00000364212	9606.ENSP00000228740	0	0	0	0	0	0	0.900	0	0.900
GPR84	SLC2A3	4450304	4432652	9606.ENSP00000450310	9606.ENSP00000075120	0	0	0	0	0	0	0.900	0	0.900
GPR97	CEACAM1	4440410	4432684	9606.ENSP00000332900	9606.ENSP00000161559	0	0	0	0	0	0	0.900	0	0.900
OSCAR	OLFM4	4451354	4433058	9606.ENSP00000479089	9606.ENSP00000219022	0	0	0	0	0	0	0.900	0	0.900
CKAP4	BST1	4444990	4435534	9606.ENSP00000367265	9606.ENSP00000265016	0	0	0	0	0	0	0.900	0	0.900
RAB27A	CHI3L1	4446527	4434432	9606.ENSP00000379601	9606.ENSP00000255409	0	0	0	0	0	0	0.900	0	0.900
LILRB2	SLC2A3	4445945	4432652	9606.ENSP00000375629	9606.ENSP00000075120	0	0	0	0	0	0	0.900	0.049	0.900
FCAR	C3AR1	4441748	4437821	9606.ENSP00000347714	9606.ENSP00000302079	0	0	0	0	0	0	0.900	0	0.900
OLR1	BST1	4438475	4435534	9606.ENSP00000309124	9606.ENSP00000265016	0	0	0	0	0	0	0.900	0	0.900
NMU	CXCL6	4435395	4433365	9606.ENSP00000264218	9606.ENSP00000226317	0	0	0	0	0	0	0.900	0	0.900
JUP	HP	4446205	4441808	9606.ENSP00000377508	9606.ENSP00000348170	0	0	0	0	0	0	0.900	0	0.900
CD177	FCER1G	4451398	4436828	9606.ENSP00000479536	9606.ENSP00000289902	0	0	0	0	0	0	0.900	0	0.900
TAS2R41	ADCY4	4447337	4438752	9606.ENSP00000386201	9606.ENSP00000312126	0	0	0	0	0	0	0.900	0	0.900
KBTBD7	CDC20	4445218	4443940	9606.ENSP00000368797	9606.ENSP00000361540	0	0	0	0	0	0	0.900	0	0.900
JUP	CAMP	4446205	4437278	9606.ENSP00000377508	9606.ENSP00000296435	0	0	0	0	0	0	0.900	0	0.900
CYBB	TMEM63A	4445083	4442750	9606.ENSP00000367851	9606.ENSP00000355800	0	0	0	0	0	0	0.900	0	0.900
FOLR3	OLFM4	4451565	4433058	9606.ENSP00000481114	9606.ENSP00000219022	0	0	0	0	0	0	0.900	0	0.900
MGAT4D	FUT8	4449160	4442413	9606.ENSP00000421185	9606.ENSP00000353910	0	0	0	0	0	0	0.900	0	0.900
CPNE3	CKAP4	4451220	4444990	9606.ENSP00000477590	9606.ENSP00000367265	0	0	0	0	0	0	0.900	0	0.900
KBTBD7	TRIM9	4445218	4437487	9606.ENSP00000368797	9606.ENSP00000298355	0	0	0	0	0	0	0.900	0	0.900
MGAM	TMEM63A	4450229	4442750	9606.ENSP00000447378	9606.ENSP00000355800	0	0	0	0	0	0	0.900	0	0.900
CDA	OLFM4	4444499	4433058	9606.ENSP00000364212	9606.ENSP00000219022	0	0	0	0	0	0	0.900	0	0.900
TMEM63A	MCEMP1	4442750	4440140	9606.ENSP00000355800	9606.ENSP00000329920	0	0	0	0	0	0	0.900	0	0.900
APLNR	CXCL6	4451129	4433365	9606.ENSP00000475344	9606.ENSP00000226317	0	0	0	0	0	0	0.900	0	0.900
CYFIP1	PTX3	4451554	4437211	9606.ENSP00000481038	9606.ENSP00000295927	0	0	0	0	0	0	0.900	0	0.900
CLEC5A	CYSTM1	4450298	4434954	9606.ENSP00000449999	9606.ENSP00000261811	0	0	0	0	0	0	0.900	0	0.900
OSCAR	JUP	4451354	4446205	9606.ENSP00000479089	9606.ENSP00000377508	0	0	0	0	0	0	0.900	0	0.900
CYFIP1	CRISP3	4451554	4447583	9606.ENSP00000481038	9606.ENSP00000389026	0	0	0	0	0	0	0.900	0	0.900
OSCAR	LCN2	4451354	4444080	9606.ENSP00000479089	9606.ENSP00000362108	0	0	0	0	0	0	0.900	0	0.900
FPR2	SLC2A3	4450891	4432652	9606.ENSP00000468897	9606.ENSP00000075120	0	0	0	0	0	0	0.900	0	0.900
CLEC5A	CKAP4	4450298	4444990	9606.ENSP00000449999	9606.ENSP00000367265	0	0	0	0	0	0	0.900	0	0.900
CPNE3	SLCO4C1	4451220	4438533	9606.ENSP00000477590	9606.ENSP00000309741	0	0	0	0	0	0	0.900	0	0.900
CD177	CYSTM1	4451398	4434954	9606.ENSP00000479536	9606.ENSP00000261811	0	0	0	0	0	0	0.900	0	0.900
GPR97	BST1	4440410	4435534	9606.ENSP00000332900	9606.ENSP00000265016	0	0	0	0	0	0	0.900	0	0.900
GPR84	SLCO4C1	4450304	4438533	9606.ENSP00000450310	9606.ENSP00000309741	0	0	0	0	0	0	0.900	0	0.900
ADRB2	CD3D	4438121	4437689	9606.ENSP00000305372	9606.ENSP00000300692	0	0	0	0	0	0	0.900	0	0.900
GPR84	CYSTM1	4450304	4434954	9606.ENSP00000450310	9606.ENSP00000261811	0	0	0	0	0	0	0.900	0	0.900
CKAP4	CLEC4D	4444990	4437591	9606.ENSP00000367265	9606.ENSP00000299665	0	0	0	0	0	0	0.900	0	0.900
APLNR	TAS2R41	4451129	4447337	9606.ENSP00000475344	9606.ENSP00000386201	0	0	0	0	0	0	0.900	0	0.900
AHSP	EPB42	4438298	4437654	9606.ENSP00000307199	9606.ENSP00000300215	0	0	0	0	0.782	0	0	0.561	0.900
CD177	BST1	4451398	4435534	9606.ENSP00000479536	9606.ENSP00000265016	0	0	0	0	0	0	0.900	0	0.900
CYFIP1	SLPI	4451554	4441219	9606.ENSP00000481038	9606.ENSP00000342082	0	0	0	0	0	0	0.900	0	0.900
TMEM63A	GPR97	4442750	4440410	9606.ENSP00000355800	9606.ENSP00000332900	0	0	0	0	0	0	0.900	0	0.900
CD36	CEACAM8	4448068	4433892	9606.ENSP00000399421	9606.ENSP00000244336	0	0	0	0	0	0	0.900	0	0.900
LILRB2	TMEM63A	4445945	4442750	9606.ENSP00000375629	9606.ENSP00000355800	0	0	0	0	0	0	0.900	0	0.900
CYFIP1	OSCAR	4451554	4451354	9606.ENSP00000481038	9606.ENSP00000479089	0	0	0	0	0	0	0.900	0	0.900
CKAP4	CEACAM1	4444990	4432684	9606.ENSP00000367265	9606.ENSP00000161559	0	0	0	0	0	0	0.900	0	0.900
TAS2R41	CXCL1	4447337	4446449	9606.ENSP00000386201	9606.ENSP00000379110	0	0	0	0	0	0	0.900	0	0.900
RAB27A	CHIT1	4446527	4442837	9606.ENSP00000379601	9606.ENSP00000356198	0	0	0	0	0	0	0.900	0	0.900
CD177	CD36	4451398	4448068	9606.ENSP00000479536	9606.ENSP00000399421	0	0	0	0	0	0	0.900	0	0.900
GPR97	SLC2A3	4440410	4432652	9606.ENSP00000332900	9606.ENSP00000075120	0	0	0	0	0	0	0.900	0	0.900
TAS2R41	C3AR1	4447337	4437821	9606.ENSP00000386201	9606.ENSP00000302079	0	0	0	0	0	0	0.900	0	0.900
TMEM63A	CEACAM8	4442750	4433892	9606.ENSP00000355800	9606.ENSP00000244336	0	0	0	0	0	0	0.900	0	0.900
OLR1	CYSTM1	4438475	4434954	9606.ENSP00000309124	9606.ENSP00000261811	0	0	0	0	0	0	0.900	0	0.900
CXCL1	ADCY4	4446449	4438752	9606.ENSP00000379110	9606.ENSP00000312126	0	0	0	0	0	0	0.900	0	0.900
CPNE3	C3AR1	4451220	4437821	9606.ENSP00000477590	9606.ENSP00000302079	0	0	0	0	0	0	0.900	0	0.900
CD177	GPR97	4451398	4440410	9606.ENSP00000479536	9606.ENSP00000332900	0	0	0	0	0	0	0.900	0	0.900
JUP	PTX3	4446205	4437211	9606.ENSP00000377508	9606.ENSP00000295927	0	0	0	0	0	0	0.900	0	0.900
CKAP4	CLEC12A	4444990	4441774	9606.ENSP00000367265	9606.ENSP00000347916	0	0	0	0	0	0	0.900	0	0.900
CYFIP1	LCN2	4451554	4444080	9606.ENSP00000481038	9606.ENSP00000362108	0	0	0	0	0	0	0.900	0	0.900
CYFIP1	CHIT1	4451554	4442837	9606.ENSP00000481038	9606.ENSP00000356198	0	0	0	0	0	0	0.900	0.044	0.900
JUP	RETN	4446205	4433169	9606.ENSP00000377508	9606.ENSP00000221515	0	0	0	0	0	0	0.900	0	0.900
GAD1	FCER1G	4442087	4436828	9606.ENSP00000350928	9606.ENSP00000289902	0	0	0	0	0	0	0.900	0	0.900
TMEM63A	CLEC4D	4442750	4437591	9606.ENSP00000355800	9606.ENSP00000299665	0	0	0	0	0	0	0.900	0	0.900
OSCAR	CRISP3	4451354	4447583	9606.ENSP00000479089	9606.ENSP00000389026	0	0	0	0	0	0	0.900	0	0.900
PTX3	TCN1	4437211	4434538	9606.ENSP00000295927	9606.ENSP00000257264	0	0	0	0	0	0	0.900	0	0.900
CD177	LILRB2	4451398	4445945	9606.ENSP00000479536	9606.ENSP00000375629	0	0	0	0	0	0	0.900	0	0.900
FCAR	PLD1	4441748	4441280	9606.ENSP00000347714	9606.ENSP00000342793	0	0	0	0	0	0	0.900	0	0.900
PTPRJ	MCEMP1	4448099	4440140	9606.ENSP00000400010	9606.ENSP00000329920	0	0	0	0	0	0	0.900	0	0.900
SLCO4C1	BST1	4438533	4435534	9606.ENSP00000309741	9606.ENSP00000265016	0	0	0	0	0	0	0.900	0	0.900
PTPRJ	CKAP4	4448099	4444990	9606.ENSP00000400010	9606.ENSP00000367265	0	0	0	0	0	0	0.900	0	0.900
PLD1	GPR97	4441280	4440410	9606.ENSP00000342793	9606.ENSP00000332900	0	0	0	0	0	0	0.900	0	0.900
CYSTM1	CEACAM1	4434954	4432684	9606.ENSP00000261811	9606.ENSP00000161559	0	0	0	0	0	0	0.900	0.046	0.900
CEP72	TUBG2	4435519	4434172	9606.ENSP00000264935	9606.ENSP00000251412	0	0	0	0	0	0	0.900	0	0.900
ADCY4	CXCL6	4438752	4433365	9606.ENSP00000312126	9606.ENSP00000226317	0	0	0	0	0	0	0.900	0	0.900
TAS2R41	CXCL6	4447337	4433365	9606.ENSP00000386201	9606.ENSP00000226317	0	0	0	0	0	0	0.900	0	0.900
RAB27A	JUP	4446527	4446205	9606.ENSP00000379601	9606.ENSP00000377508	0	0	0	0	0	0	0.900	0	0.900
CXCL1	JUP	4446449	4446205	9606.ENSP00000379110	9606.ENSP00000377508	0	0	0	0	0	0	0.900	0	0.900
PTPRJ	TMEM63A	4448099	4442750	9606.ENSP00000400010	9606.ENSP00000355800	0	0	0	0	0	0	0.900	0	0.900
CFP	LTA4H	4434012	4433425	9606.ENSP00000247153	9606.ENSP00000228740	0	0	0	0	0	0	0.900	0	0.900
FCER1G	CYSTM1	4436828	4434954	9606.ENSP00000289902	9606.ENSP00000261811	0	0	0	0	0	0	0.900	0	0.900
GPR84	CEACAM1	4450304	4432684	9606.ENSP00000450310	9606.ENSP00000161559	0	0	0	0	0	0	0.900	0	0.900
CLEC4D	CEACAM1	4437591	4432684	9606.ENSP00000299665	9606.ENSP00000161559	0	0	0	0	0	0	0.900	0	0.900
JUP	ARG1	4446205	4441926	9606.ENSP00000377508	9606.ENSP00000349446	0	0	0	0	0	0	0.900	0.049	0.900
ITGAM	CYSTM1	4449997	4434954	9606.ENSP00000441691	9606.ENSP00000261811	0	0	0	0	0	0	0.900	0	0.900
MGAM	CYSTM1	4450229	4434954	9606.ENSP00000447378	9606.ENSP00000261811	0	0	0	0	0	0	0.900	0	0.900
CYFIP1	CDA	4451554	4444499	9606.ENSP00000481038	9606.ENSP00000364212	0	0	0	0	0	0	0.900	0	0.900
ADCY4	NMU	4438752	4435395	9606.ENSP00000312126	9606.ENSP00000264218	0	0	0	0	0	0	0.900	0	0.900
APOC1	APOBR	4450772	4450572	9606.ENSP00000465356	9606.ENSP00000457539	0	0	0	0	0	0	0.900	0	0.900
CDA	LTF	4444499	4433548	9606.ENSP00000364212	9606.ENSP00000231751	0	0	0	0	0	0	0.900	0	0.900
CYFIP1	LTF	4451554	4433548	9606.ENSP00000481038	9606.ENSP00000231751	0	0	0	0	0	0	0.900	0	0.900
CYFIP1	ORM1	4451554	4434700	9606.ENSP00000481038	9606.ENSP00000259396	0	0	0	0	0	0	0.900	0	0.900
TMEM63A	FCAR	4442750	4441748	9606.ENSP00000355800	9606.ENSP00000347714	0	0	0	0	0	0	0.900	0	0.900
NMU	PIK3R2	4435395	4433214	9606.ENSP00000264218	9606.ENSP00000222254	0	0	0	0	0	0	0.900	0	0.900
NT5M	ATIC	4445820	4433672	9606.ENSP00000373674	9606.ENSP00000236959	0	0	0	0	0	0	0.900	0.047	0.900
TYROBP	PIK3R2	4435115	4433214	9606.ENSP00000262629	9606.ENSP00000222254	0	0	0	0	0	0	0.900	0	0.900
CEACAM3	SLC2A3	4441996	4432652	9606.ENSP00000349971	9606.ENSP00000075120	0	0	0	0	0	0	0.900	0	0.900
CLEC12A	CYSTM1	4441774	4434954	9606.ENSP00000347916	9606.ENSP00000261811	0	0	0	0	0	0	0.900	0	0.900
CYFIP1	MMP8	4451554	4433667	9606.ENSP00000481038	9606.ENSP00000236826	0	0	0	0	0	0	0.900	0	0.900
RAB27A	SLPI	4446527	4441219	9606.ENSP00000379601	9606.ENSP00000342082	0	0	0	0	0	0	0.900	0	0.900
TF	SYNJ2	4447279	4441760	9606.ENSP00000385834	9606.ENSP00000347792	0	0	0	0	0	0	0.900	0	0.900
HLA-DPB1	CTSE	4448476	4442086	9606.ENSP00000408146	9606.ENSP00000350911	0	0	0	0	0	0	0.900	0	0.900
CXCR1	NMU	4437175	4435395	9606.ENSP00000295683	9606.ENSP00000264218	0	0	0	0	0	0	0.900	0.041	0.900
FOLR3	CHIT1	4451565	4442837	9606.ENSP00000481114	9606.ENSP00000356198	0	0	0	0	0	0	0.900	0	0.900
ITGB2	GPR97	4446737	4440410	9606.ENSP00000380948	9606.ENSP00000332900	0	0	0	0	0	0	0.900	0	0.900
CYFIP1	RETN	4451554	4433169	9606.ENSP00000481038	9606.ENSP00000221515	0	0	0	0	0	0	0.900	0	0.900
RAB27A	TCN1	4446527	4434538	9606.ENSP00000379601	9606.ENSP00000257264	0	0	0	0	0	0	0.900	0	0.900
GPS1	KBTBD7	4446011	4445218	9606.ENSP00000376167	9606.ENSP00000368797	0	0	0	0	0	0	0.900	0	0.900
C3AR1	NMU	4437821	4435395	9606.ENSP00000302079	9606.ENSP00000264218	0	0	0	0	0	0	0.900	0	0.900
FOLR3	JUP	4451565	4446205	9606.ENSP00000481114	9606.ENSP00000377508	0	0	0	0	0	0	0.900	0	0.900
GPR97	CLEC4D	4440410	4437591	9606.ENSP00000332900	9606.ENSP00000299665	0	0	0	0	0	0	0.900	0	0.900
TAS2R41	CXCR2	4447337	4439296	9606.ENSP00000386201	9606.ENSP00000319635	0	0	0	0	0	0	0.900	0.050	0.900
TF	BIN1	4447279	4439080	9606.ENSP00000385834	9606.ENSP00000316779	0	0	0	0	0	0	0.900	0	0.900
TMEM63A	CEACAM3	4442750	4441996	9606.ENSP00000355800	9606.ENSP00000349971	0	0	0	0	0	0	0.900	0	0.900
CKAP4	FCAR	4444990	4441748	9606.ENSP00000367265	9606.ENSP00000347714	0	0	0	0	0	0	0.900	0	0.900
FCAR	SLC2A3	4441748	4432652	9606.ENSP00000347714	9606.ENSP00000075120	0	0	0	0	0	0	0.900	0	0.900
CYFIP1	CAMP	4451554	4437278	9606.ENSP00000481038	9606.ENSP00000296435	0	0	0	0	0	0	0.900	0	0.900
CLEC5A	TMEM63A	4450298	4442750	9606.ENSP00000449999	9606.ENSP00000355800	0	0	0	0	0	0	0.900	0	0.900
JUP	PGLYRP1	4446205	4432580	9606.ENSP00000377508	9606.ENSP00000008938	0	0	0	0	0	0	0.900	0	0.900
CLEC5A	SLCO4C1	4450298	4438533	9606.ENSP00000449999	9606.ENSP00000309741	0	0	0	0	0	0	0.900	0	0.900
CD36	CKAP4	4448068	4444990	9606.ENSP00000399421	9606.ENSP00000367265	0	0	0	0	0	0	0.900	0.050	0.900
HLA-DPB1	KIF26A	4448476	4447543	9606.ENSP00000408146	9606.ENSP00000388241	0	0	0	0	0	0	0.900	0	0.900
CYSTM1	CEACAM8	4434954	4433892	9606.ENSP00000261811	9606.ENSP00000244336	0	0	0	0	0	0	0.900	0	0.900
NTNG2	CD52	4446124	4444343	9606.ENSP00000376921	9606.ENSP00000363330	0	0	0	0	0	0	0.900	0	0.900
CYFIP1	CXCL1	4451554	4446449	9606.ENSP00000481038	9606.ENSP00000379110	0	0	0	0	0	0	0.900	0	0.900
PTX3	OLFM4	4437211	4433058	9606.ENSP00000295927	9606.ENSP00000219022	0	0	0	0	0	0	0.900	0	0.900
CPNE3	ABCA13	4451220	4448592	9606.ENSP00000477590	9606.ENSP00000411096	0	0	0	0	0	0	0.900	0	0.900
SLCO4C1	CEACAM1	4438533	4432684	9606.ENSP00000309741	9606.ENSP00000161559	0	0	0	0	0	0	0.900	0	0.900
GOLM1	TIMP1	4445788	4433052	9606.ENSP00000373364	9606.ENSP00000218388	0	0	0	0	0	0	0.900	0	0.900
PLD1	FCER1G	4441280	4436828	9606.ENSP00000342793	9606.ENSP00000289902	0	0	0	0	0	0	0.900	0	0.900
PTPRJ	SLC2A3	4448099	4432652	9606.ENSP00000400010	9606.ENSP00000075120	0	0	0	0	0	0	0.900	0.045	0.900
ITGB2	CYSTM1	4446737	4434954	9606.ENSP00000380948	9606.ENSP00000261811	0	0	0	0	0	0	0.900	0	0.900
OSCAR	ORM1	4451354	4434700	9606.ENSP00000479089	9606.ENSP00000259396	0	0	0	0	0	0	0.900	0.050	0.900
KRT40	KRT13	4444936	4433990	9606.ENSP00000366984	9606.ENSP00000246635	0	0	0	0.907	0.042	0	0.900	0.112	0.900
GCA	ARG1	4447868	4441926	9606.ENSP00000394842	9606.ENSP00000349446	0	0	0	0	0	0	0.900	0.043	0.900
CLEC4D	CEACAM8	4437591	4433892	9606.ENSP00000299665	9606.ENSP00000244336	0	0	0	0	0	0	0.900	0	0.900
CD177	TMEM63A	4451398	4442750	9606.ENSP00000479536	9606.ENSP00000355800	0	0	0	0	0	0	0.900	0	0.900
ENO2	MINPP1	4449816	4443858	9606.ENSP00000437402	9606.ENSP00000361064	0	0	0	0	0	0	0.900	0	0.900
CYBB	CYSTM1	4445083	4434954	9606.ENSP00000367851	9606.ENSP00000261811	0	0	0	0	0	0	0.900	0	0.900
CLEC4D	CYSTM1	4437591	4434954	9606.ENSP00000299665	9606.ENSP00000261811	0	0	0	0	0	0	0.900	0	0.900
CYFIP1	CFP	4451554	4434012	9606.ENSP00000481038	9606.ENSP00000247153	0	0	0	0	0	0	0.900	0	0.900
OSCAR	SLPI	4451354	4441219	9606.ENSP00000479089	9606.ENSP00000342082	0	0	0	0	0	0	0.900	0	0.900
PLD1	CYSTM1	4441280	4434954	9606.ENSP00000342793	9606.ENSP00000261811	0	0	0	0	0	0	0.900	0	0.900
CHIT1	PTX3	4442837	4437211	9606.ENSP00000356198	9606.ENSP00000295927	0	0	0	0	0	0	0.900	0	0.900
PLD1	BST1	4441280	4435534	9606.ENSP00000342793	9606.ENSP00000265016	0	0	0	0	0	0	0.900	0.050	0.900
CXCL12	P2RY13	4446453	4439360	9606.ENSP00000379140	9606.ENSP00000320376	0	0	0	0	0	0	0.900	0.050	0.900
CYFIP1	OLFM4	4451554	4433058	9606.ENSP00000481038	9606.ENSP00000219022	0	0	0	0	0	0	0.900	0	0.900
PLD1	CEACAM8	4441280	4433892	9606.ENSP00000342793	9606.ENSP00000244336	0	0	0	0	0	0	0.900	0.043	0.900
JUP	LTF	4446205	4433548	9606.ENSP00000377508	9606.ENSP00000231751	0	0	0	0	0	0	0.900	0	0.900
CEACAM3	OLR1	4441996	4438475	9606.ENSP00000349971	9606.ENSP00000309124	0	0	0	0	0	0	0.900	0	0.900
JUP	GRIA2	4446205	4437302	9606.ENSP00000377508	9606.ENSP00000296526	0	0	0	0	0	0.050	0.900	0	0.900
CKAP4	CEACAM3	4444990	4441996	9606.ENSP00000367265	9606.ENSP00000349971	0	0	0	0	0	0	0.900	0	0.900
GPR97	CEACAM8	4440410	4433892	9606.ENSP00000332900	9606.ENSP00000244336	0	0	0	0	0	0	0.900	0	0.900
NTNG2	BST1	4446124	4435534	9606.ENSP00000376921	9606.ENSP00000265016	0	0	0	0	0	0	0.900	0.050	0.900
SLCO4C1	CEACAM8	4438533	4433892	9606.ENSP00000309741	9606.ENSP00000244336	0	0	0	0	0	0	0.900	0	0.900
CD177	SLC2A3	4451398	4432652	9606.ENSP00000479536	9606.ENSP00000075120	0	0	0	0	0	0	0.900	0	0.900
CYFIP1	RAB27A	4451554	4446527	9606.ENSP00000481038	9606.ENSP00000379601	0	0	0	0	0	0	0.900	0	0.900
RAB27A	PGLYRP1	4446527	4432580	9606.ENSP00000379601	9606.ENSP00000008938	0	0	0	0	0	0	0.900	0	0.900
FPR2	PTPRJ	4450891	4448099	9606.ENSP00000468897	9606.ENSP00000400010	0	0	0	0	0	0	0.900	0	0.900
CKAP4	SLCO4C1	4444990	4438533	9606.ENSP00000367265	9606.ENSP00000309741	0	0	0	0	0	0	0.900	0	0.900
CXCR2	PNOC	4439296	4437808	9606.ENSP00000319635	9606.ENSP00000301908	0	0	0	0	0	0	0.900	0	0.900
CXCL1	PNOC	4446449	4437808	9606.ENSP00000379110	9606.ENSP00000301908	0	0	0	0	0	0	0.900	0	0.900
GPR84	TMEM63A	4450304	4442750	9606.ENSP00000450310	9606.ENSP00000355800	0	0	0	0	0	0	0.900	0	0.900
ADAMTS16	CFP	4436116	4434012	9606.ENSP00000274181	9606.ENSP00000247153	0	0.002	0	0.558	0	0	0.900	0.049	0.900
TAS2R41	PNOC	4447337	4437808	9606.ENSP00000386201	9606.ENSP00000301908	0	0	0	0	0	0	0.900	0	0.900
SLCO4C1	OLR1	4438533	4438475	9606.ENSP00000309741	9606.ENSP00000309124	0	0	0	0	0	0	0.900	0	0.900
NT5M	NUDT12	4445820	4433513	9606.ENSP00000373674	9606.ENSP00000230792	0	0	0	0	0	0	0.900	0	0.900
LILRB2	CYSTM1	4445945	4434954	9606.ENSP00000375629	9606.ENSP00000261811	0	0	0	0	0	0	0.900	0	0.900
FPR2	TMEM63A	4450891	4442750	9606.ENSP00000468897	9606.ENSP00000355800	0	0	0	0	0	0	0.900	0	0.900
CKAP4	PLD1	4444990	4441280	9606.ENSP00000367265	9606.ENSP00000342793	0	0	0	0	0	0	0.900	0	0.900
BST1	CEACAM1	4435534	4432684	9606.ENSP00000265016	9606.ENSP00000161559	0	0	0	0	0	0	0.900	0	0.900
FCAR	SLCO4C1	4441748	4438533	9606.ENSP00000347714	9606.ENSP00000309741	0	0	0	0	0	0	0.900	0	0.900
GPR84	PTPRJ	4450304	4448099	9606.ENSP00000450310	9606.ENSP00000400010	0	0	0	0	0	0	0.900	0	0.900
FPR2	SLCO4C1	4450891	4438533	9606.ENSP00000468897	9606.ENSP00000309741	0	0	0	0	0	0	0.900	0	0.900
FOLR3	HP	4451565	4441808	9606.ENSP00000481114	9606.ENSP00000348170	0	0	0	0	0	0	0.900	0.049	0.900
CHI3L1	CFP	4434432	4434012	9606.ENSP00000255409	9606.ENSP00000247153	0	0	0	0	0	0	0.900	0.049	0.900
GPR84	CKAP4	4450304	4444990	9606.ENSP00000450310	9606.ENSP00000367265	0	0	0	0	0	0	0.900	0	0.900
RAB27A	OLFM4	4446527	4433058	9606.ENSP00000379601	9606.ENSP00000219022	0	0	0	0	0	0	0.900	0	0.900
TMEM63A	CEACAM1	4442750	4432684	9606.ENSP00000355800	9606.ENSP00000161559	0	0	0	0	0	0	0.900	0	0.900
UBAC1	TRIM9	4443808	4437487	9606.ENSP00000360821	9606.ENSP00000298355	0	0	0	0	0	0	0.900	0	0.900
CLEC5A	CEACAM1	4450298	4432684	9606.ENSP00000449999	9606.ENSP00000161559	0	0	0	0	0	0	0.900	0.047	0.900
JUP	PI3	4446205	4433871	9606.ENSP00000377508	9606.ENSP00000243924	0	0	0	0	0	0	0.900	0	0.900
LTA4H	OLFM4	4433425	4433058	9606.ENSP00000228740	9606.ENSP00000219022	0	0	0	0	0	0	0.900	0.043	0.900
CCNF	KBTBD7	4446633	4445218	9606.ENSP00000380256	9606.ENSP00000368797	0	0	0	0	0	0	0.900	0	0.900
TOP2A	CDKN3	4448614	4440665	9606.ENSP00000411532	9606.ENSP00000335357	0	0	0	0	0.874	0	0	0.231	0.899
KIFC1	DLGAP5	4447827	4434015	9606.ENSP00000393963	9606.ENSP00000247191	0	0	0	0	0.791	0.056	0	0.520	0.897
TOP2A	KIFC1	4448614	4447827	9606.ENSP00000411532	9606.ENSP00000393963	0	0	0	0	0.852	0	0	0.330	0.897
IARS	PARS2	4444598	4443717	9606.ENSP00000364794	9606.ENSP00000360327	0	0	0	0	0.233	0.123	0	0.859	0.897
MOB1B	STK38	4446493	4433483	9606.ENSP00000379366	9606.ENSP00000229812	0	0	0	0	0.064	0.614	0	0.733	0.895
E2F8	ASPM	4451562	4442873	9606.ENSP00000481103	9606.ENSP00000356379	0	0	0	0	0.863	0	0	0.250	0.893
ALDH18A1	GAD1	4443700	4442087	9606.ENSP00000360268	9606.ENSP00000350928	0.284	0	0	0	0.058	0	0.800	0.286	0.890
TOP2A	FEN1	4448614	4438133	9606.ENSP00000411532	9606.ENSP00000305480	0.046	0	0	0	0.788	0.050	0	0.485	0.888
HJURP	KIFC1	4448718	4447827	9606.ENSP00000414109	9606.ENSP00000393963	0	0	0	0	0.874	0	0	0.146	0.888
CDK1	OIP5	4446389	4433119	9606.ENSP00000378699	9606.ENSP00000220514	0	0	0	0	0.861	0	0	0.213	0.886
GNLY	GZMH	4435328	4432949	9606.ENSP00000263863	9606.ENSP00000216338	0	0	0	0	0.791	0	0	0.473	0.885
CCNF	CDK1	4446633	4446389	9606.ENSP00000380256	9606.ENSP00000378699	0	0	0	0	0.555	0.524	0	0.499	0.884
CRIP1	CAPG	4440360	4435330	9606.ENSP00000332449	9606.ENSP00000263867	0	0	0	0	0.135	0.869	0	0.063	0.884
IRS4	PIK3CG	4443885	4442215	9606.ENSP00000361202	9606.ENSP00000352121	0	0	0	0	0	0.157	0.800	0.366	0.883
FRAS1	FREM2	4439842	4436379	9606.ENSP00000326330	9606.ENSP00000280481	0	0	0	0.552	0.109	0.784	0	0.940	0.883
PTK2	PIK3R2	4441125	4433214	9606.ENSP00000341189	9606.ENSP00000222254	0	0	0	0	0	0.348	0.800	0.163	0.881
CDKN3	OIP5	4440665	4433119	9606.ENSP00000335357	9606.ENSP00000220514	0	0	0	0	0.880	0	0	0	0.880
IDH2	ALDH5A1	4440308	4438947	9606.ENSP00000331897	9606.ENSP00000314649	0.046	0	0	0	0.062	0	0.800	0.403	0.879
KIFC1	PLK1	4447827	4437632	9606.ENSP00000393963	9606.ENSP00000300093	0	0	0	0	0.597	0.171	0	0.664	0.878
IGLL1	IGJ	4440092	4434385	9606.ENSP00000329312	9606.ENSP00000254801	0	0	0	0	0.531	0	0.540	0.480	0.878
DMTN	EPB42	4449420	4437654	9606.ENSP00000427866	9606.ENSP00000300215	0	0	0	0	0.680	0.379	0	0.427	0.876
KIFC1	ASPM	4447827	4442873	9606.ENSP00000393963	9606.ENSP00000356379	0	0	0	0	0.709	0.277	0	0.447	0.874
PIR	CAPG	4445390	4435330	9606.ENSP00000369786	9606.ENSP00000263867	0	0	0	0	0	0.873	0	0.041	0.873
GYPA	SLC4A1	4442419	4435075	9606.ENSP00000354003	9606.ENSP00000262418	0	0	0	0	0.333	0.379	0	0.718	0.873
NME1	CRIP1	4440758	4440360	9606.ENSP00000337060	9606.ENSP00000332449	0	0	0	0	0	0.873	0	0	0.873
FCGR3B	LILRB2	4449681	4445945	9606.ENSP00000433642	9606.ENSP00000375629	0	0	0	0	0.352	0	0.800	0.086	0.871
HJURP	PLK1	4448718	4437632	9606.ENSP00000414109	9606.ENSP00000300093	0	0	0	0	0.688	0	0	0.604	0.871
CDKN3	CDC25C	4440665	4439463	9606.ENSP00000335357	9606.ENSP00000321656	0	0	0	0	0.691	0.262	0	0.475	0.870
HBD	HBQ1	4445365	4432773	9606.ENSP00000369654	9606.ENSP00000199708	0	0	0	0.874	0.364	0.260	0.720	0.700	0.869
LIN7A	MPP6	4450231	4433243	9606.ENSP00000447488	9606.ENSP00000222644	0	0	0	0	0	0.605	0	0.681	0.868
PAX6	ISL1	4448302	4433509	9606.ENSP00000404100	9606.ENSP00000230658	0	0	0	0	0.086	0.150	0	0.843	0.868
ALAS2	KLF1	4440351	4435503	9606.ENSP00000332369	9606.ENSP00000264834	0	0	0	0	0.542	0	0	0.723	0.868
AHSP	SLC4A1	4438298	4435075	9606.ENSP00000307199	9606.ENSP00000262418	0	0	0	0	0.769	0	0	0.445	0.866
NLE1	BYSL	4448696	4433499	9606.ENSP00000413572	9606.ENSP00000230340	0	0	0	0	0.858	0	0	0.085	0.865
CCNB2	OIP5	4436767	4433119	9606.ENSP00000288207	9606.ENSP00000220514	0	0	0	0	0.843	0	0	0.156	0.862
TOP2A	RAD54L	4448614	4443854	9606.ENSP00000411532	9606.ENSP00000361043	0	0	0	0	0.683	0.306	0	0.410	0.859
CDCA8	CDKN3	4444097	4440665	9606.ENSP00000362146	9606.ENSP00000335357	0	0	0	0	0.814	0	0	0.266	0.858
ITGB2	PTK2	4446737	4441125	9606.ENSP00000380948	9606.ENSP00000341189	0	0	0	0	0.100	0.476	0.600	0.323	0.855
CDCA8	RAD54L	4444097	4443854	9606.ENSP00000362146	9606.ENSP00000361043	0	0	0	0	0.809	0	0	0.250	0.851
E2F8	CDK1	4451562	4446389	9606.ENSP00000481103	9606.ENSP00000378699	0	0	0	0	0.645	0.162	0	0.540	0.851
MYL4	MYH7B	4441686	4435152	9606.ENSP00000347055	9606.ENSP00000262873	0	0	0	0	0.230	0.327	0	0.733	0.849
GATA1	GFI1B	4444764	4441454	9606.ENSP00000365858	9606.ENSP00000344782	0	0	0	0	0.115	0.186	0	0.805	0.848
APOC1	HP	4450772	4441808	9606.ENSP00000465356	9606.ENSP00000348170	0	0	0	0	0.142	0	0.720	0.421	0.848
PTK2	ITGA9	4441125	4435491	9606.ENSP00000341189	9606.ENSP00000264741	0	0	0	0	0.061	0	0.800	0.259	0.848
ASPM	OIP5	4442873	4433119	9606.ENSP00000356379	9606.ENSP00000220514	0	0	0	0	0.847	0	0	0	0.847
HBD	ALAS2	4445365	4440351	9606.ENSP00000369654	9606.ENSP00000332369	0	0	0	0	0.793	0	0	0.285	0.846
TXNRD2	MSRB1	4447012	4442605	9606.ENSP00000383365	9606.ENSP00000355084	0.074	0	0	0	0.063	0.052	0	0.833	0.844
FCGR3B	LILRA2	4449681	4434171	9606.ENSP00000433642	9606.ENSP00000251377	0	0	0	0	0.142	0	0.800	0.168	0.844
ALAS2	CPOX	4440351	4435393	9606.ENSP00000332369	9606.ENSP00000264193	0.051	0	0	0	0.097	0	0	0.831	0.843
GAD1	CAD	4442087	4435480	9606.ENSP00000350928	9606.ENSP00000264705	0	0	0	0	0.062	0.170	0.800	0.106	0.842
PBK	HJURP	4449452	4448718	9606.ENSP00000428489	9606.ENSP00000414109	0	0	0	0	0.828	0	0	0.112	0.840
FEN1	CCNB2	4438133	4436767	9606.ENSP00000305480	9606.ENSP00000288207	0	0	0	0	0.763	0.157	0	0.263	0.840
CDK1	UBE2T	4446389	4442849	9606.ENSP00000378699	9606.ENSP00000356243	0	0	0	0	0.801	0.100	0	0.166	0.838
FPR2	CAMP	4450891	4437278	9606.ENSP00000468897	9606.ENSP00000296435	0	0	0	0	0.111	0.379	0	0.731	0.838
PIF1	FEN1	4439990	4438133	9606.ENSP00000328174	9606.ENSP00000305480	0.046	0	0	0	0.102	0.194	0	0.790	0.836
SYNE1	LMNB2	4442844	4439894	9606.ENSP00000356224	9606.ENSP00000327054	0	0	0	0	0.053	0.064	0	0.828	0.835
PLD1	RRAS	4441280	4433996	9606.ENSP00000342793	9606.ENSP00000246792	0	0	0	0	0.052	0.077	0.800	0.169	0.835
CXCL12	MMP9	4446453	4443919	9606.ENSP00000379140	9606.ENSP00000361405	0	0	0	0	0	0	0	0.834	0.834
GYPB	SLC4A1	4449413	4435075	9606.ENSP00000427690	9606.ENSP00000262418	0	0	0	0	0.729	0	0	0.416	0.834
CD24	EPCAM	4451824	4435308	9606.ENSP00000483985	9606.ENSP00000263735	0	0	0	0	0.214	0	0	0.798	0.834
FLT3LG	KIT	4450923	4436763	9606.ENSP00000469613	9606.ENSP00000288135	0	0	0	0	0	0	0.600	0.601	0.833
FCGR3B	LILRA5	4449681	4448314	9606.ENSP00000433642	9606.ENSP00000404236	0	0	0	0	0.177	0	0.800	0.062	0.832
RAD54L	DLGAP5	4443854	4434015	9606.ENSP00000361043	9606.ENSP00000247191	0	0	0	0	0.782	0	0	0.258	0.831
PIK3CG	RRAS	4442215	4433996	9606.ENSP00000352121	9606.ENSP00000246792	0	0	0	0	0	0.809	0	0.155	0.831
TOP2A	OIP5	4448614	4433119	9606.ENSP00000411532	9606.ENSP00000220514	0	0	0	0	0.826	0	0	0.069	0.831
AKR1C3	HSD17B8	4445414	4444431	9606.ENSP00000369927	9606.ENSP00000363794	0	0	0	0	0.064	0	0.800	0.166	0.830
CDKN3	PLK1	4440665	4437632	9606.ENSP00000335357	9606.ENSP00000300093	0	0	0	0	0.576	0.347	0	0.432	0.829
PPP1R14B	NUBP2	4438560	4435052	9606.ENSP00000310117	9606.ENSP00000262302	0	0	0	0	0.095	0.818	0	0	0.828
CD19	PIK3R2	4449841	4433214	9606.ENSP00000437940	9606.ENSP00000222254	0	0	0	0	0	0.130	0.800	0.094	0.828
WIF1	SFRP1	4436681	4433131	9606.ENSP00000286574	9606.ENSP00000220772	0	0	0	0	0.078	0.087	0	0.811	0.827
ANK1	SLC4A1	4435633	4435075	9606.ENSP00000265709	9606.ENSP00000262418	0	0	0	0	0.102	0.379	0	0.715	0.827
CDK1	MYBL2	4446389	4432993	9606.ENSP00000378699	9606.ENSP00000217026	0	0	0	0	0.588	0.186	0	0.525	0.827
UROS	ALAS2	4443189	4440351	9606.ENSP00000357787	9606.ENSP00000332369	0	0	0	0	0	0	0	0.826	0.826
MMP8	TIMP1	4433667	4433052	9606.ENSP00000236826	9606.ENSP00000218388	0	0	0	0	0.061	0.168	0	0.794	0.825
CHEK2	PLK1	4445704	4437632	9606.ENSP00000372023	9606.ENSP00000300093	0	0	0	0.615	0.385	0.584	0	0.901	0.825
CYP4F2	CYP4F3	4433177	4433149	9606.ENSP00000221700	9606.ENSP00000221307	0	0	0.449	0.983	0.143	0	0.800	0.930	0.825
WNT5B	WIF1	4446654	4436681	9606.ENSP00000380379	9606.ENSP00000286574	0	0	0	0	0.050	0	0.600	0.575	0.824
KIFC1	CCNF	4447827	4446633	9606.ENSP00000393963	9606.ENSP00000380256	0	0	0	0	0.722	0.150	0	0.314	0.824
CD19	VPREB3	4449841	4434074	9606.ENSP00000437940	9606.ENSP00000248948	0	0	0	0	0.778	0	0	0.243	0.824
PKLR	NME1	4441008	4440758	9606.ENSP00000339933	9606.ENSP00000337060	0	0	0	0	0.063	0	0.800	0.137	0.824
CDC25C	DLGAP5	4439463	4434015	9606.ENSP00000321656	9606.ENSP00000247191	0	0	0	0	0.789	0	0	0.194	0.823
E2F8	CDC20	4451562	4443940	9606.ENSP00000481103	9606.ENSP00000361540	0	0	0	0	0.734	0	0	0.362	0.823
AHSP	HBZ	4438298	4434264	9606.ENSP00000307199	9606.ENSP00000252951	0	0	0	0	0.077	0.144	0.720	0.295	0.823
OSCAR	FCGR3B	4451354	4449681	9606.ENSP00000479089	9606.ENSP00000433642	0	0	0	0	0.155	0	0.800	0	0.823
CDKN3	NDC80	4440665	4434910	9606.ENSP00000335357	9606.ENSP00000261597	0	0	0	0	0.807	0	0	0.119	0.823
ENO2	FKBP1B	4449816	4445480	9606.ENSP00000437402	9606.ENSP00000370373	0	0	0	0	0.083	0.811	0	0.057	0.822
MYH10	MYL4	4442375	4441686	9606.ENSP00000353590	9606.ENSP00000347055	0	0	0	0	0.063	0.369	0	0.724	0.822
FGR	TYROBP	4444303	4435115	9606.ENSP00000363117	9606.ENSP00000262629	0	0	0	0	0.685	0	0	0.454	0.821
PCDH15	CLRN1	4444296	4440079	9606.ENSP00000363068	9606.ENSP00000329158	0	0	0	0	0	0	0	0.820	0.820
ASPM	UBE2T	4442873	4442849	9606.ENSP00000356379	9606.ENSP00000356243	0	0	0	0	0.783	0.081	0	0.163	0.818
LIN7A	CDA	4450231	4444499	9606.ENSP00000447488	9606.ENSP00000364212	0	0	0	0	0	0.818	0	0	0.818
CDK1	LIG1	4446389	4435231	9606.ENSP00000378699	9606.ENSP00000263274	0	0	0	0	0.713	0.185	0	0.285	0.818
CCNF	MYBL2	4446633	4432993	9606.ENSP00000380256	9606.ENSP00000217026	0	0	0	0	0.364	0.434	0	0.536	0.818
RRAS	PIK3R2	4433996	4433214	9606.ENSP00000246792	9606.ENSP00000222254	0	0	0	0	0	0.061	0.800	0.107	0.817
E2F8	HJURP	4451562	4448718	9606.ENSP00000481103	9606.ENSP00000414109	0	0	0	0	0.794	0	0	0.150	0.817
MYL4	MYH4	4441686	4434429	9606.ENSP00000347055	9606.ENSP00000255381	0	0	0	0	0.063	0.327	0	0.734	0.817
PKLR	NME4	4441008	4433093	9606.ENSP00000339933	9606.ENSP00000219479	0	0	0	0	0.063	0	0.800	0.099	0.816
CDKN3	FEN1	4440665	4438133	9606.ENSP00000335357	9606.ENSP00000305480	0	0	0	0	0.780	0.081	0	0.165	0.816
CHEK2	PIF1	4445704	4439990	9606.ENSP00000372023	9606.ENSP00000328174	0	0	0	0	0.164	0.262	0	0.726	0.816
TUBB2A	CAD	4445375	4435480	9606.ENSP00000369703	9606.ENSP00000264705	0	0	0	0	0.065	0.811	0	0	0.815
RAD54L	FEN1	4443854	4438133	9606.ENSP00000361043	9606.ENSP00000305480	0	0	0	0	0.547	0.147	0	0.559	0.815
ALAS2	HBQ1	4440351	4432773	9606.ENSP00000332369	9606.ENSP00000199708	0	0	0	0	0.641	0	0	0.502	0.814
ITGAM	TYROBP	4449997	4435115	9606.ENSP00000441691	9606.ENSP00000262629	0	0	0	0	0.659	0	0	0.471	0.812
SPTA1	EPB42	4443049	4437654	9606.ENSP00000357129	9606.ENSP00000300215	0	0	0	0	0.156	0	0	0.783	0.810
NDC80	OIP5	4434910	4433119	9606.ENSP00000261597	9606.ENSP00000220514	0	0	0	0	0.810	0	0	0	0.810
PAICS	ADSS	4446939	4442686	9606.ENSP00000382595	9606.ENSP00000355493	0.219	0	0	0	0.085	0.343	0	0.641	0.809
CDA	APOBEC3B	4444499	4439923	9606.ENSP00000364212	9606.ENSP00000327459	0	0	0	0	0.089	0	0	0.799	0.809
ADSS	GAD1	4442686	4442087	9606.ENSP00000355493	9606.ENSP00000350928	0	0	0	0	0.063	0	0.800	0.060	0.808
CDC20	OIP5	4443940	4433119	9606.ENSP00000361540	9606.ENSP00000220514	0	0	0	0	0.800	0	0	0.073	0.806
MNDA	NCF2	4443045	4442905	9606.ENSP00000357123	9606.ENSP00000356505	0	0	0	0	0.777	0	0	0.162	0.805
CA1	SLC4A1	4449553	4435075	9606.ENSP00000430656	9606.ENSP00000262418	0	0	0	0	0.724	0.068	0	0.303	0.805
LILRB2	NCF2	4445945	4442905	9606.ENSP00000375629	9606.ENSP00000356505	0	0	0	0	0.782	0	0	0.129	0.802
CCL5	MMP9	4451102	4443919	9606.ENSP00000474412	9606.ENSP00000361405	0	0	0	0	0.076	0	0	0.792	0.801
KIFC1	MYBL2	4447827	4432993	9606.ENSP00000393963	9606.ENSP00000217026	0	0	0	0	0.742	0	0	0.259	0.801
ITGAM	KIT	4449997	4436763	9606.ENSP00000441691	9606.ENSP00000288135	0	0	0	0	0	0	0	0.800	0.800
STRBP	ADARB1	4448806	4442415	9606.ENSP00000415968	9606.ENSP00000353920	0	0	0	0.635	0.050	0.797	0	0.054	0.799
CHEK2	FEN1	4445704	4438133	9606.ENSP00000372023	9606.ENSP00000305480	0	0	0	0	0.135	0.267	0	0.708	0.799
CDCA8	CDC25C	4444097	4439463	9606.ENSP00000362146	9606.ENSP00000321656	0	0	0	0	0.726	0	0	0.291	0.797
SEPP1	MSRB1	4449150	4442605	9606.ENSP00000420939	9606.ENSP00000355084	0	0	0	0	0.057	0	0	0.793	0.797
CDC20	MYBL2	4443940	4432993	9606.ENSP00000361540	9606.ENSP00000217026	0	0	0	0	0.644	0.080	0	0.428	0.797
PIK3CG	PRMT7	4442215	4441306	9606.ENSP00000352121	9606.ENSP00000343103	0	0	0	0	0	0.796	0	0	0.796
CD19	ENG	4449841	4444130	9606.ENSP00000437940	9606.ENSP00000362299	0	0	0	0	0	0	0	0.795	0.795
RAD54L	MYBL2	4443854	4432993	9606.ENSP00000361043	9606.ENSP00000217026	0	0	0	0	0.569	0.063	0	0.533	0.795
APAF1	IFT43	4450251	4433712	9606.ENSP00000448165	9606.ENSP00000238628	0	0	0	0	0	0	0	0.794	0.794
CDK1	RAD54L	4446389	4443854	9606.ENSP00000378699	9606.ENSP00000361043	0	0	0	0	0.681	0.192	0	0.265	0.794
POU2AF1	MZB1	4446101	4438002	9606.ENSP00000376786	9606.ENSP00000303920	0	0	0	0	0.609	0	0	0.495	0.794
GYPB	AHSP	4449413	4438298	9606.ENSP00000427690	9606.ENSP00000307199	0	0	0	0	0.753	0	0	0.193	0.792
GATA1	MPL	4444764	4443943	9606.ENSP00000365858	9606.ENSP00000361548	0	0	0	0	0.092	0	0	0.779	0.791
CDCA8	FEN1	4444097	4438133	9606.ENSP00000362146	9606.ENSP00000305480	0	0	0	0	0.791	0	0	0	0.791
CA1	AHSP	4449553	4438298	9606.ENSP00000430656	9606.ENSP00000307199	0	0	0	0	0.774	0	0	0.108	0.789
ITGB2	FGR	4446737	4444303	9606.ENSP00000380948	9606.ENSP00000363117	0	0	0	0	0.675	0.184	0	0.269	0.789
GYPB	ALAS2	4449413	4440351	9606.ENSP00000427690	9606.ENSP00000332369	0	0	0	0	0.744	0	0	0.207	0.788
HJURP	CDKN3	4448718	4440665	9606.ENSP00000414109	9606.ENSP00000335357	0	0	0	0	0.787	0	0	0	0.787
CXCL1	ACKR1	4446449	4443040	9606.ENSP00000379110	9606.ENSP00000357103	0	0	0	0	0	0.379	0	0.671	0.787
MNDA	TYROBP	4443045	4435115	9606.ENSP00000357123	9606.ENSP00000262629	0	0	0	0	0.785	0	0	0.043	0.786
GYPB	EPB42	4449413	4437654	9606.ENSP00000427690	9606.ENSP00000300215	0	0	0	0	0.659	0	0	0.400	0.786
CD24	ALDH1A1	4451824	4437436	9606.ENSP00000483985	9606.ENSP00000297785	0	0	0	0	0	0	0	0.785	0.785
PIK3CG	KIT	4442215	4436763	9606.ENSP00000352121	9606.ENSP00000288135	0	0	0	0	0	0.719	0	0.267	0.785
CCNF	CDCA8	4446633	4444097	9606.ENSP00000380256	9606.ENSP00000362146	0	0	0	0	0.683	0	0	0.348	0.784
EPB42	KLF1	4437654	4435503	9606.ENSP00000300215	9606.ENSP00000264834	0	0	0	0	0.637	0	0	0.430	0.784
CDKN3	CDK4	4440665	4434582	9606.ENSP00000335357	9606.ENSP00000257904	0	0	0	0	0.108	0.164	0	0.733	0.784
UBE2T	OIP5	4442849	4433119	9606.ENSP00000356243	9606.ENSP00000220514	0	0	0	0	0.659	0.393	0	0	0.784
HJURP	CDC25C	4448718	4439463	9606.ENSP00000414109	9606.ENSP00000321656	0	0	0	0	0.781	0	0	0.049	0.783
TOP2A	CCNF	4448614	4446633	9606.ENSP00000411532	9606.ENSP00000380256	0	0	0	0	0.689	0.050	0	0.316	0.781
AHSP	KLF1	4438298	4435503	9606.ENSP00000307199	9606.ENSP00000264834	0	0	0	0	0.409	0	0	0.645	0.781
FEN1	DLGAP5	4438133	4434015	9606.ENSP00000305480	9606.ENSP00000247191	0	0	0	0	0.780	0	0	0.041	0.780
FEN1	OIP5	4438133	4433119	9606.ENSP00000305480	9606.ENSP00000220514	0	0	0	0	0.780	0	0	0	0.780
SPTB	EPB42	4450367	4437654	9606.ENSP00000451752	9606.ENSP00000300215	0	0	0	0	0	0	0	0.779	0.779
LILRB2	FGR	4445945	4444303	9606.ENSP00000375629	9606.ENSP00000363117	0	0	0	0	0.771	0.050	0	0.064	0.778
MMP9	NCF2	4443919	4442905	9606.ENSP00000361405	9606.ENSP00000356505	0	0	0	0	0.228	0	0.650	0.244	0.777
ALDH18A1	ALDH5A1	4443700	4438947	9606.ENSP00000360268	9606.ENSP00000314649	0.072	0	0	0	0.057	0	0	0.766	0.777
EPB42	ANK1	4437654	4435633	9606.ENSP00000300215	9606.ENSP00000265709	0	0	0	0	0.098	0.305	0	0.670	0.775
CDC25C	OIP5	4439463	4433119	9606.ENSP00000321656	9606.ENSP00000220514	0	0	0	0	0.754	0	0	0.125	0.775
TF	HP	4447279	4441808	9606.ENSP00000385834	9606.ENSP00000348170	0	0	0	0	0.189	0.067	0	0.726	0.775
CA1	EPB42	4449553	4437654	9606.ENSP00000430656	9606.ENSP00000300215	0	0	0	0	0.720	0	0	0.229	0.775
ASPM	C1orf112	4442873	4436655	9606.ENSP00000356379	9606.ENSP00000286031	0	0	0	0	0.774	0	0	0	0.774
CCNF	PLK1	4446633	4437632	9606.ENSP00000380256	9606.ENSP00000300093	0	0	0	0	0.496	0.175	0	0.500	0.774
CHEK2	RAD54L	4445704	4443854	9606.ENSP00000372023	9606.ENSP00000361043	0	0	0	0	0.159	0.361	0	0.614	0.774
HBD	EPB42	4445365	4437654	9606.ENSP00000369654	9606.ENSP00000300215	0	0	0	0	0.729	0	0	0.194	0.772
ALAS2	HMBS	4440351	4436303	9606.ENSP00000332369	9606.ENSP00000278715	0.074	0	0	0	0.063	0	0	0.758	0.772
FGR	MNDA	4444303	4443045	9606.ENSP00000363117	9606.ENSP00000357123	0	0	0	0	0.771	0	0	0	0.771
FYB	ITGB2	4449385	4446737	9606.ENSP00000427114	9606.ENSP00000380948	0	0	0	0	0.688	0	0	0.298	0.771
LILRB2	FCN1	4445945	4443817	9606.ENSP00000375629	9606.ENSP00000360871	0	0	0	0	0.771	0	0	0	0.771
PAX6	SIX1	4448302	4434014	9606.ENSP00000404100	9606.ENSP00000247182	0	0	0	0	0.097	0.081	0	0.746	0.770
IRS4	PIK3R2	4443885	4433214	9606.ENSP00000361202	9606.ENSP00000222254	0	0	0	0	0	0.336	0.600	0.204	0.770
EPB42	HBQ1	4437654	4432773	9606.ENSP00000300215	9606.ENSP00000199708	0	0	0	0	0.659	0	0	0.355	0.770
MYH10	MYH4	4442375	4434429	9606.ENSP00000353590	9606.ENSP00000255381	0	0	0	0.882	0.125	0.101	0.720	0.358	0.769
SELENBP1	EPB42	4447974	4437654	9606.ENSP00000397261	9606.ENSP00000300215	0	0	0	0	0.678	0	0	0.310	0.768
PBK	UBE2T	4449452	4442849	9606.ENSP00000428489	9606.ENSP00000356243	0	0	0	0	0.721	0.183	0	0.063	0.768
PBK	CDC25C	4449452	4439463	9606.ENSP00000428489	9606.ENSP00000321656	0	0	0	0	0.718	0.084	0	0.172	0.768
KIFC1	HSD17B8	4447827	4444431	9606.ENSP00000393963	9606.ENSP00000363794	0	0	0	0	0	0	0	0.768	0.768
IL27RA	OSM	4435251	4432875	9606.ENSP00000263379	9606.ENSP00000215781	0	0	0	0	0.061	0	0.600	0.429	0.766
AK1	NME4	4444122	4433093	9606.ENSP00000362271	9606.ENSP00000219479	0	0	0	0	0.064	0	0.650	0.344	0.766
PFKFB3	HK3	4450080	4436967	9606.ENSP00000443319	9606.ENSP00000292432	0	0	0	0	0.080	0	0.650	0.333	0.766
CDC20	UBE2T	4443940	4442849	9606.ENSP00000361540	9606.ENSP00000356243	0	0	0	0	0.656	0.145	0	0.266	0.765
FGFR3	PIK3R2	4440994	4433214	9606.ENSP00000339824	9606.ENSP00000222254	0	0	0	0	0.064	0.097	0.600	0.386	0.764
ITGAM	ENG	4449997	4444130	9606.ENSP00000441691	9606.ENSP00000362299	0	0	0	0	0.076	0.087	0	0.741	0.763
TOP2A	CDC25C	4448614	4439463	9606.ENSP00000411532	9606.ENSP00000321656	0	0	0	0	0.637	0	0	0.372	0.762
CD19	KIT	4449841	4436763	9606.ENSP00000437940	9606.ENSP00000288135	0	0	0	0	0	0	0	0.762	0.762
APAF1	ENDOG	4450251	4443987	9606.ENSP00000448165	9606.ENSP00000361725	0	0	0	0	0	0	0	0.761	0.761
MGAM	HK3	4450229	4436967	9606.ENSP00000447378	9606.ENSP00000292432	0	0	0	0	0.256	0	0.650	0.158	0.761
CD19	TLR7	4449841	4445433	9606.ENSP00000437940	9606.ENSP00000370034	0	0	0	0	0.095	0	0	0.745	0.760
CDC25C	CDK4	4439463	4434582	9606.ENSP00000321656	9606.ENSP00000257904	0	0	0	0	0.117	0.297	0	0.642	0.759
LTB4R	ALOX5	4446594	4444382	9606.ENSP00000380008	9606.ENSP00000363512	0	0	0	0	0.062	0	0	0.754	0.759
PBK	RAD54L	4449452	4443854	9606.ENSP00000428489	9606.ENSP00000361043	0	0	0	0	0.684	0.064	0	0.250	0.759
SLC41A1	TRPM6	4442816	4442420	9606.ENSP00000356105	9606.ENSP00000354006	0	0	0	0	0	0	0	0.759	0.759
ITGAM	ARG1	4449997	4441926	9606.ENSP00000441691	9606.ENSP00000349446	0	0	0	0	0.088	0	0	0.746	0.758
ITGB2	NCF2	4446737	4442905	9606.ENSP00000380948	9606.ENSP00000356505	0	0	0	0	0.652	0	0	0.333	0.758
PIF1	LIG1	4439990	4435231	9606.ENSP00000328174	9606.ENSP00000263274	0	0	0	0	0.120	0.128	0	0.710	0.758
GULP1	LRP1	4447357	4433841	9606.ENSP00000386289	9606.ENSP00000243077	0	0	0	0	0	0.439	0	0.586	0.758
APAF1	BCL2A1	4450251	4435793	9606.ENSP00000448165	9606.ENSP00000267953	0	0	0	0	0.061	0.450	0	0.567	0.757
GYPB	RHD	4449413	4440967	9606.ENSP00000427690	9606.ENSP00000339577	0	0	0	0	0	0	0	0.753	0.753
MMP9	TIMP4	4443919	4436744	9606.ENSP00000361405	9606.ENSP00000287814	0	0	0	0	0	0.162	0	0.717	0.753
MZB1	IGJ	4438002	4434385	9606.ENSP00000303920	9606.ENSP00000254801	0	0	0	0	0.682	0	0	0.257	0.753
CA1	ALAS2	4449553	4440351	9606.ENSP00000430656	9606.ENSP00000332369	0	0	0	0	0.723	0	0	0.144	0.753
MYOM2	MYH4	4435009	4434429	9606.ENSP00000262113	9606.ENSP00000255381	0	0	0	0	0.133	0	0.540	0.427	0.751
CD19	CD52	4449841	4444343	9606.ENSP00000437940	9606.ENSP00000363330	0	0	0	0	0.282	0	0	0.668	0.751
ALOX5AP	ITGB2	4451430	4446737	9606.ENSP00000479870	9606.ENSP00000380948	0	0	0	0	0.705	0	0	0.187	0.750
PPOX	ST6GALNAC1	4443004	4432669	9606.ENSP00000356978	9606.ENSP00000156626	0	0	0	0	0	0	0	0.749	0.749
FEN1	NDC80	4438133	4434910	9606.ENSP00000305480	9606.ENSP00000261597	0	0	0	0	0.746	0.052	0	0	0.749
TOP2A	MYBL2	4448614	4432993	9606.ENSP00000411532	9606.ENSP00000217026	0	0	0	0	0.576	0.079	0	0.406	0.748
TFR2	TFRC	4449127	4442333	9606.ENSP00000420525	9606.ENSP00000353224	0	0	0.251	0.902	0	0	0.720	0.834	0.748
DEPDC1B	DLGAP5	4435540	4434015	9606.ENSP00000265036	9606.ENSP00000247191	0	0	0	0	0.733	0	0	0.094	0.748
HBD	SLC4A1	4445365	4435075	9606.ENSP00000369654	9606.ENSP00000262418	0	0	0	0	0.658	0	0	0.295	0.748
CA1	GYPB	4449553	4449413	9606.ENSP00000430656	9606.ENSP00000427690	0	0	0	0	0.722	0	0	0.129	0.747
APOC1	PEPD	4450772	4433882	9606.ENSP00000465356	9606.ENSP00000244137	0	0	0	0	0	0	0	0.746	0.746
ALDH18A1	CCNB2	4443700	4436767	9606.ENSP00000360268	9606.ENSP00000288207	0	0	0	0	0.098	0.731	0	0	0.746
ALOX5AP	TYROBP	4451430	4435115	9606.ENSP00000479870	9606.ENSP00000262629	0	0	0	0	0.744	0	0	0.049	0.746
HLA-DRA	CAMP	4446403	4437278	9606.ENSP00000378786	9606.ENSP00000296435	0	0	0	0	0.076	0.732	0	0.059	0.746
S100A9	NCF2	4443166	4442905	9606.ENSP00000357727	9606.ENSP00000356505	0	0	0	0	0.564	0.379	0	0.139	0.746
AK1	PKLR	4444122	4441008	9606.ENSP00000362271	9606.ENSP00000339933	0.044	0	0	0	0.062	0	0.650	0.284	0.745
RAD54L	CDC25C	4443854	4439463	9606.ENSP00000361043	9606.ENSP00000321656	0	0	0	0	0.634	0	0	0.332	0.745
UBE2T	CDKN3	4442849	4440665	9606.ENSP00000356243	9606.ENSP00000335357	0	0	0	0	0.740	0	0	0.061	0.745
E2F8	CDK4	4451562	4434582	9606.ENSP00000481103	9606.ENSP00000257904	0	0	0	0	0.097	0.162	0	0.689	0.744
RHAG	SPTA1	4443689	4443049	9606.ENSP00000360217	9606.ENSP00000357129	0	0	0	0	0.674	0	0	0.244	0.743
SHOX2	ISL1	4445865	4433509	9606.ENSP00000374240	9606.ENSP00000230658	0	0	0	0	0.062	0	0	0.735	0.742
ADD2	CAPG	4435436	4435330	9606.ENSP00000264436	9606.ENSP00000263867	0	0	0	0	0	0	0.720	0.116	0.741
NCF4	MMP9	4446646	4443919	9606.ENSP00000380334	9606.ENSP00000361405	0	0	0	0	0.198	0	0.650	0.149	0.740
ITGAM	ITGA9	4449997	4435491	9606.ENSP00000441691	9606.ENSP00000264741	0	0	0	0.607	0	0	0.720	0.216	0.740
NUDT1	NUDT12	4446628	4433513	9606.ENSP00000380241	9606.ENSP00000230792	0.072	0	0	0	0.049	0	0	0.729	0.740
ENO2	CD99	4449816	4445512	9606.ENSP00000437402	9606.ENSP00000370588	0	0	0	0	0	0	0	0.739	0.739
ALDH18A1	ALDH1A3	4443700	4440342	9606.ENSP00000360268	9606.ENSP00000332256	0.072	0	0	0	0.057	0	0	0.726	0.739
E2F8	CCNB2	4451562	4436767	9606.ENSP00000481103	9606.ENSP00000288207	0	0	0	0	0.574	0.169	0	0.320	0.738
SLC24A4	NME8	4449605	4432770	9606.ENSP00000431840	9606.ENSP00000199447	0.050	0	0	0	0.082	0	0	0.722	0.737
CD19	GYPA	4449841	4442419	9606.ENSP00000437940	9606.ENSP00000354003	0	0	0	0	0.061	0	0	0.732	0.737
SELENBP1	SLC4A1	4447974	4435075	9606.ENSP00000397261	9606.ENSP00000262418	0	0	0	0	0.674	0	0	0.228	0.737
GYPA	TFRC	4442419	4442333	9606.ENSP00000354003	9606.ENSP00000353224	0	0	0	0	0	0	0	0.736	0.736
CDK4	YBX3	4434582	4433404	9606.ENSP00000257904	9606.ENSP00000228251	0	0	0	0	0	0.379	0	0.590	0.735
MMP9	OSM	4443919	4432875	9606.ENSP00000361405	9606.ENSP00000215781	0	0	0	0	0.176	0	0	0.691	0.735
SPTB	SLC4A1	4450367	4435075	9606.ENSP00000451752	9606.ENSP00000262418	0	0	0	0	0.061	0.084	0	0.716	0.734
PBK	FEN1	4449452	4438133	9606.ENSP00000428489	9606.ENSP00000305480	0	0	0	0	0.696	0.097	0	0.107	0.734
ALOX5AP	LTA4H	4451430	4433425	9606.ENSP00000479870	9606.ENSP00000228740	0	0	0	0	0	0	0	0.734	0.734
TEX13A	NLE1	4451003	4448696	9606.ENSP00000471604	9606.ENSP00000413572	0	0	0	0	0.729	0	0	0.058	0.733
SEPP1	TXNRD2	4449150	4447012	9606.ENSP00000420939	9606.ENSP00000383365	0	0	0	0	0	0	0	0.733	0.733
HBM	AHSP	4441905	4438298	9606.ENSP00000349270	9606.ENSP00000307199	0	0	0	0	0.521	0.088	0.360	0.155	0.732
CD24	CD19	4451824	4449841	9606.ENSP00000483985	9606.ENSP00000437940	0	0	0	0	0	0	0	0.732	0.732
GZMK	GZMH	4433518	4432949	9606.ENSP00000231009	9606.ENSP00000216338	0	0	0.445	0.855	0.678	0	0	0.810	0.732
TYROBP	CLEC4A	4435115	4433464	9606.ENSP00000262629	9606.ENSP00000229332	0	0	0	0	0.554	0.077	0	0.399	0.731
UBE2T	CCNB2	4442849	4436767	9606.ENSP00000356243	9606.ENSP00000288207	0	0	0	0	0.603	0.164	0	0.255	0.731
AK1	NME1	4444122	4440758	9606.ENSP00000362271	9606.ENSP00000337060	0	0	0	0	0.078	0	0.650	0.226	0.728
CD24	CDH1	4451824	4434944	9606.ENSP00000483985	9606.ENSP00000261769	0	0	0	0	0.207	0	0	0.671	0.728
ENG	CDH5	4444130	4441389	9606.ENSP00000362299	9606.ENSP00000344115	0	0	0	0	0.105	0	0	0.707	0.726
KIFC1	NDC80	4447827	4434910	9606.ENSP00000393963	9606.ENSP00000261597	0	0	0	0	0.483	0.180	0	0.404	0.725
APAF1	AVEN	4450251	4438258	9606.ENSP00000448165	9606.ENSP00000306822	0	0	0	0	0	0.379	0	0.575	0.725
FYB	ACKR1	4449385	4443040	9606.ENSP00000427114	9606.ENSP00000357103	0	0	0	0	0	0	0	0.725	0.725
RAD54L	CCNB2	4443854	4436767	9606.ENSP00000361043	9606.ENSP00000288207	0	0	0	0	0.583	0.157	0	0.279	0.725
RHAG	SLC4A1	4443689	4435075	9606.ENSP00000360217	9606.ENSP00000262418	0	0	0	0	0.111	0.379	0	0.540	0.724
DGKB	PLD1	4447271	4441280	9606.ENSP00000385780	9606.ENSP00000342793	0	0	0	0	0.055	0	0.650	0.235	0.724
GFI1B	TAL1	4441454	4437068	9606.ENSP00000344782	9606.ENSP00000294339	0	0	0	0	0.110	0.053	0	0.698	0.724
DGKB	AGPAT5	4447271	4436636	9606.ENSP00000385780	9606.ENSP00000285518	0	0	0	0	0.050	0	0.650	0.234	0.723
FCN1	PTX3	4443817	4437211	9606.ENSP00000360871	9606.ENSP00000295927	0	0	0	0	0.061	0.379	0	0.564	0.723
CDCA8	MYBL2	4444097	4432993	9606.ENSP00000362146	9606.ENSP00000217026	0	0	0	0	0.629	0	0	0.283	0.723
CCL5	ITGAM	4451102	4449997	9606.ENSP00000474412	9606.ENSP00000441691	0	0	0	0	0.148	0	0	0.688	0.723
UBE2T	DLGAP5	4442849	4434015	9606.ENSP00000356243	9606.ENSP00000247191	0	0	0	0	0.705	0.064	0	0.074	0.722
ALDH18A1	ALDH1L2	4443700	4434639	9606.ENSP00000360268	9606.ENSP00000258494	0.072	0	0	0	0.063	0	0	0.705	0.721
C3AR1	FCER1G	4437821	4436828	9606.ENSP00000302079	9606.ENSP00000289902	0	0	0	0	0.569	0	0	0.380	0.721
P2RY13	P2RX5	4439360	4433309	9606.ENSP00000320376	9606.ENSP00000225328	0	0	0	0	0	0	0	0.720	0.720
OSCAR	TYROBP	4451354	4435115	9606.ENSP00000479089	9606.ENSP00000262629	0	0	0	0	0.305	0	0	0.612	0.719
SYNJ2	TMEM55A	4441760	4436634	9606.ENSP00000347792	9606.ENSP00000285419	0	0	0	0	0.063	0	0.650	0.213	0.719
MMP9	CHI3L1	4443919	4434432	9606.ENSP00000361405	9606.ENSP00000255409	0	0	0	0	0.105	0	0	0.699	0.719
TIMP4	MMP8	4436744	4433667	9606.ENSP00000287814	9606.ENSP00000236826	0	0	0	0	0	0.162	0	0.677	0.718
RAD54L	ASPM	4443854	4442873	9606.ENSP00000361043	9606.ENSP00000356379	0	0	0	0	0.701	0.076	0	0.062	0.718
HJURP	CCNF	4448718	4446633	9606.ENSP00000414109	9606.ENSP00000380256	0	0	0	0	0.717	0	0	0	0.717
TAL1	KLF1	4437068	4435503	9606.ENSP00000294339	9606.ENSP00000264834	0	0	0	0	0.117	0.053	0	0.689	0.717
E2F8	CDK6	4451562	4435642	9606.ENSP00000481103	9606.ENSP00000265734	0	0	0	0	0.063	0.162	0	0.669	0.717
RHAG	GYPA	4443689	4442419	9606.ENSP00000360217	9606.ENSP00000354003	0	0	0	0	0.548	0	0	0.398	0.716
GCA	NPR3	4447868	4435551	9606.ENSP00000394842	9606.ENSP00000265074	0	0	0	0	0	0	0	0.716	0.716
CDC20	RAD54L	4443940	4443854	9606.ENSP00000361540	9606.ENSP00000361043	0	0	0	0	0.594	0.085	0	0.294	0.715
ASPM	CDC25C	4442873	4439463	9606.ENSP00000356379	9606.ENSP00000321656	0	0	0	0	0.707	0	0	0.066	0.715
MMP9	CXCL6	4443919	4433365	9606.ENSP00000361405	9606.ENSP00000226317	0	0	0	0	0.106	0.379	0	0.526	0.714
TFRC	LTF	4442333	4433548	9606.ENSP00000353224	9606.ENSP00000231751	0	0	0	0	0	0	0	0.713	0.714
CPE	PCSK1	4447304	4438382	9606.ENSP00000386104	9606.ENSP00000308024	0	0	0	0	0.176	0	0	0.666	0.713
PPOX	ALAS2	4443004	4440351	9606.ENSP00000356978	9606.ENSP00000332369	0	0	0	0	0	0	0	0.713	0.713
CDC20	CDK4	4443940	4434582	9606.ENSP00000361540	9606.ENSP00000257904	0	0	0	0	0.205	0.262	0	0.550	0.713
DLEU1	ABCC2	4445018	4443534	9606.ENSP00000367422	9606.ENSP00000359478	0	0	0	0	0	0	0	0.713	0.713
KIFC1	TUBG2	4447827	4434172	9606.ENSP00000393963	9606.ENSP00000251412	0	0	0	0	0.132	0.601	0	0.238	0.713
GATA1	GYPA	4444764	4442419	9606.ENSP00000365858	9606.ENSP00000354003	0	0	0	0	0.229	0	0	0.643	0.713
ENG	KIT	4444130	4436763	9606.ENSP00000362299	9606.ENSP00000288135	0	0	0	0	0	0	0	0.713	0.713
ITGAM	TLR7	4449997	4445433	9606.ENSP00000441691	9606.ENSP00000370034	0	0	0	0	0.158	0.055	0	0.669	0.713
TF	ST6GALNAC1	4447279	4432669	9606.ENSP00000385834	9606.ENSP00000156626	0	0	0	0	0	0	0	0.712	0.712
TOP2A	UBE2T	4448614	4442849	9606.ENSP00000411532	9606.ENSP00000356243	0	0	0	0	0.612	0.050	0	0.282	0.712
CD3D	HMBS	4437689	4436303	9606.ENSP00000300692	9606.ENSP00000278715	0	0	0	0	0	0	0	0.712	0.712
RNASE6	FCER1G	4437818	4436828	9606.ENSP00000302046	9606.ENSP00000289902	0	0	0	0	0.390	0	0	0.546	0.711
ABCC2	SLC51A	4443534	4437264	9606.ENSP00000359478	9606.ENSP00000296327	0	0	0	0	0.512	0	0	0.433	0.711
NT5M	NME4	4445820	4433093	9606.ENSP00000373674	9606.ENSP00000219479	0	0	0	0	0	0	0	0.710	0.710
AKR1C3	PTGES	4445414	4441253	9606.ENSP00000369927	9606.ENSP00000342385	0	0	0	0	0	0	0	0.709	0.709
TNNI2	MYH4	4445617	4434429	9606.ENSP00000371331	9606.ENSP00000255381	0	0	0	0	0.354	0.083	0	0.549	0.709
HJURP	RAD54L	4448718	4443854	9606.ENSP00000414109	9606.ENSP00000361043	0	0	0	0	0.687	0	0	0.107	0.709
STRBP	PIF1	4448806	4439990	9606.ENSP00000415968	9606.ENSP00000328174	0	0	0	0	0.062	0	0	0.702	0.708
CCL26	CXCR1	4446345	4437175	9606.ENSP00000378365	9606.ENSP00000295683	0	0	0	0	0	0	0.600	0.301	0.708
CCL26	CXCR2	4446345	4439296	9606.ENSP00000378365	9606.ENSP00000319635	0	0	0	0	0	0	0.600	0.297	0.707
ALDH18A1	CAD	4443700	4435480	9606.ENSP00000360268	9606.ENSP00000264705	0.266	0	0	0	0.122	0.260	0	0.459	0.707
CDC25C	CDK6	4439463	4435642	9606.ENSP00000321656	9606.ENSP00000265734	0	0	0	0	0.063	0.297	0	0.589	0.706
NCF2	TYROBP	4442905	4435115	9606.ENSP00000356505	9606.ENSP00000262629	0	0	0	0	0.674	0	0	0.134	0.705
ECI2	ACAA2	4445329	4436619	9606.ENSP00000369461	9606.ENSP00000285093	0.242	0	0	0	0.191	0.296	0	0.397	0.705
ITGAM	CXCL1	4449997	4446449	9606.ENSP00000441691	9606.ENSP00000379110	0	0	0	0	0.061	0	0	0.699	0.705
CHEK2	LIG1	4445704	4435231	9606.ENSP00000372023	9606.ENSP00000263274	0	0	0	0	0.229	0.191	0	0.564	0.704
DMTN	SLC4A1	4449420	4435075	9606.ENSP00000427866	9606.ENSP00000262418	0	0	0	0	0.337	0	0	0.570	0.703
NLRC4	NLRP12	4447203	4445949	9606.ENSP00000385090	9606.ENSP00000375653	0	0	0	0	0	0	0	0.702	0.702
CDH5	TAL1	4441389	4437068	9606.ENSP00000344115	9606.ENSP00000294339	0	0	0	0	0.084	0	0	0.685	0.700
CDK1	LMNB2	4446389	4439894	9606.ENSP00000378699	9606.ENSP00000327054	0	0	0	0	0.316	0	0	0.577	0.699
S100A9	MNDA	4443166	4443045	9606.ENSP00000357727	9606.ENSP00000357123	0	0	0	0	0.673	0	0	0.120	0.699
HEMGN	GATA1	4451443	4444764	9606.ENSP00000480020	9606.ENSP00000365858	0	0	0	0	0.347	0.377	0	0.319	0.699
SNCA	AHSP	4440865	4438298	9606.ENSP00000338345	9606.ENSP00000307199	0	0	0	0	0.645	0	0	0.182	0.697
KIFC1	TUBB2A	4447827	4445375	9606.ENSP00000393963	9606.ENSP00000369703	0	0	0	0	0.061	0.352	0	0.541	0.696
IL33	KIT	4445550	4436763	9606.ENSP00000370842	9606.ENSP00000288135	0	0	0	0	0.062	0	0	0.688	0.696
PAX6	POU3F2	4448302	4440081	9606.ENSP00000404100	9606.ENSP00000329170	0	0	0	0	0.140	0.057	0	0.656	0.696
CCNF	ASPM	4446633	4442873	9606.ENSP00000380256	9606.ENSP00000356379	0	0	0	0	0.680	0.063	0	0.070	0.696
PLD1	AGPAT5	4441280	4436636	9606.ENSP00000342793	9606.ENSP00000285518	0.048	0	0	0	0.053	0.098	0.650	0.099	0.696
ADARB1	GRIA2	4442415	4437302	9606.ENSP00000353920	9606.ENSP00000296526	0	0	0	0	0.061	0	0	0.690	0.696
CCL5	ACKR1	4451102	4443040	9606.ENSP00000474412	9606.ENSP00000357103	0	0	0	0	0	0.379	0	0.530	0.695
ALDH18A1	ALDH1A1	4443700	4437436	9606.ENSP00000360268	9606.ENSP00000297785	0.072	0	0	0	0.057	0	0	0.679	0.695
OCIAD2	EPHX4	4449234	4443522	9606.ENSP00000423014	9606.ENSP00000359410	0	0	0	0	0.061	0	0	0.688	0.694
MMP9	LRP1	4443919	4433841	9606.ENSP00000361405	9606.ENSP00000243077	0	0	0	0	0.061	0	0	0.687	0.694
ITGAM	CXCR2	4449997	4439296	9606.ENSP00000441691	9606.ENSP00000319635	0	0	0	0	0.114	0	0	0.669	0.694
CDC20	LIG1	4443940	4435231	9606.ENSP00000361540	9606.ENSP00000263274	0	0	0	0	0.687	0	0	0.061	0.693
CCL5	TLR7	4451102	4445433	9606.ENSP00000474412	9606.ENSP00000370034	0	0	0	0	0.110	0	0	0.669	0.692
CDC25C	MYBL2	4439463	4432993	9606.ENSP00000321656	9606.ENSP00000217026	0	0	0	0	0.412	0.179	0	0.411	0.691
C4orf45	VEPH1	4448641	4442572	9606.ENSP00000412215	9606.ENSP00000354919	0	0	0	0	0	0	0	0.691	0.691
GSN	SVIL	4444265	4441801	9606.ENSP00000362924	9606.ENSP00000348128	0	0	0	0.588	0.080	0	0.540	0.733	0.690
NOS1AP	KCNH2	4442613	4435024	9606.ENSP00000355133	9606.ENSP00000262186	0	0	0	0	0.062	0	0	0.683	0.690
CDK1	CDKN2D	4446389	4446165	9606.ENSP00000378699	9606.ENSP00000377224	0	0	0	0	0	0.185	0.360	0.454	0.690
HSD17B8	MECR	4444431	4435300	9606.ENSP00000363794	9606.ENSP00000263702	0.042	0	0	0	0.437	0.050	0	0.464	0.689
POU2AF1	IGJ	4446101	4434385	9606.ENSP00000376786	9606.ENSP00000254801	0	0	0	0	0.579	0	0	0.292	0.689
CA1	HBD	4449553	4445365	9606.ENSP00000430656	9606.ENSP00000369654	0	0	0	0	0.645	0	0	0.160	0.689
FUT8	FUT1	4442413	4438744	9606.ENSP00000353910	9606.ENSP00000312021	0	0	0	0	0	0	0	0.688	0.688
FCN1	TYROBP	4443817	4435115	9606.ENSP00000360871	9606.ENSP00000262629	0	0	0	0	0.683	0	0	0.054	0.688
MYH10	MYOM2	4442375	4435009	9606.ENSP00000353590	9606.ENSP00000262113	0	0	0	0	0.078	0	0.540	0.325	0.688
RHAG	ANK1	4443689	4435633	9606.ENSP00000360217	9606.ENSP00000265709	0	0	0	0	0.172	0.379	0	0.441	0.687
HEMGN	RHAG	4451443	4443689	9606.ENSP00000480020	9606.ENSP00000360217	0	0	0	0	0.561	0	0	0.316	0.687
IL4R	OSM	4446450	4432875	9606.ENSP00000379111	9606.ENSP00000215781	0	0	0	0	0.076	0	0.600	0.223	0.687
ALDH1A1	EPCAM	4437436	4435308	9606.ENSP00000297785	9606.ENSP00000263735	0	0	0	0	0	0	0	0.686	0.686
LILRB2	CLEC4A	4445945	4433464	9606.ENSP00000375629	9606.ENSP00000229332	0	0	0	0	0.600	0	0	0.248	0.686
MANF	BCL2L15	4449647	4446133	9606.ENSP00000432799	9606.ENSP00000376992	0	0	0	0	0	0.685	0	0	0.685
HK3	TYROBP	4436967	4435115	9606.ENSP00000292432	9606.ENSP00000262629	0	0	0	0	0.684	0	0	0	0.684
HBD	CAMP	4445365	4437278	9606.ENSP00000369654	9606.ENSP00000296435	0	0	0	0	0.089	0	0	0.668	0.684
PABPC4L	GSPT2	4450701	4441134	9606.ENSP00000463233	9606.ENSP00000341247	0	0	0	0	0.129	0.573	0	0.219	0.684
GATA1	SPTA1	4444764	4443049	9606.ENSP00000365858	9606.ENSP00000357129	0	0	0	0	0.337	0	0	0.543	0.684
CXCR2	CAMP	4439296	4437278	9606.ENSP00000319635	9606.ENSP00000296435	0	0	0	0	0.098	0	0	0.663	0.683
LCN2	CDH1	4444080	4434944	9606.ENSP00000362108	9606.ENSP00000261769	0	0	0	0	0.098	0	0	0.663	0.683
PADI4	PRTN3	4444564	4433625	9606.ENSP00000364597	9606.ENSP00000234347	0	0	0	0	0.080	0	0	0.670	0.683
BIN1	NME8	4439080	4432770	9606.ENSP00000316779	9606.ENSP00000199447	0	0	0	0	0	0	0	0.683	0.683
DHRS11	AKR1C3	4451708	4445414	9606.ENSP00000482704	9606.ENSP00000369927	0	0	0	0	0.062	0	0	0.676	0.683
ARL11	MFHAS1	4436462	4436216	9606.ENSP00000282026	9606.ENSP00000276282	0	0	0	0	0	0.126	0	0.652	0.682
NCF4	ARHGAP9	4446646	4446186	9606.ENSP00000380334	9606.ENSP00000377380	0	0	0	0	0.538	0.176	0	0.233	0.682
CA2	SLC4A1	4436628	4435075	9606.ENSP00000285379	9606.ENSP00000262418	0	0	0	0	0.063	0.396	0	0.482	0.682
MPL	OSM	4443943	4432875	9606.ENSP00000361548	9606.ENSP00000215781	0	0	0	0	0	0	0.600	0.239	0.682
RAD54L	OIP5	4443854	4433119	9606.ENSP00000361043	9606.ENSP00000220514	0	0	0	0	0.681	0	0	0	0.681
ITGAM	ALOX5	4449997	4444382	9606.ENSP00000441691	9606.ENSP00000363512	0	0	0	0	0.523	0	0	0.359	0.681
FGR	NCF2	4444303	4442905	9606.ENSP00000363117	9606.ENSP00000356505	0	0	0	0	0.645	0.059	0	0.123	0.681
LILRB2	MNDA	4445945	4443045	9606.ENSP00000375629	9606.ENSP00000357123	0	0	0	0	0.678	0	0	0.050	0.681
MYH7B	MYOM2	4435152	4435009	9606.ENSP00000262873	9606.ENSP00000262113	0	0	0	0	0.078	0	0.540	0.307	0.680
FGR	FCER1G	4444303	4436828	9606.ENSP00000363117	9606.ENSP00000289902	0	0	0	0	0.560	0.128	0	0.230	0.679
MGAM	TRPM6	4450229	4442420	9606.ENSP00000447378	9606.ENSP00000354006	0	0	0	0	0.065	0	0	0.671	0.679
PIK3CG	SYNJ2	4442215	4441760	9606.ENSP00000352121	9606.ENSP00000347792	0	0	0	0	0.063	0.086	0.650	0.057	0.679
RHAG	HBZ	4443689	4434264	9606.ENSP00000360217	9606.ENSP00000252951	0	0	0	0	0.656	0	0	0.102	0.678
CXCL12	KIT	4446453	4436763	9606.ENSP00000379140	9606.ENSP00000288135	0	0	0	0	0.069	0	0	0.669	0.678
CDCA8	UBE2T	4444097	4442849	9606.ENSP00000362146	9606.ENSP00000356243	0	0	0	0	0.610	0	0	0.207	0.677
FEN1	PLK1	4438133	4437632	9606.ENSP00000305480	9606.ENSP00000300093	0	0	0	0	0.528	0.132	0	0.274	0.677
CD320	TCN1	4437763	4434538	9606.ENSP00000301458	9606.ENSP00000257264	0	0	0	0	0	0	0	0.677	0.677
CDKN3	CDK6	4440665	4435642	9606.ENSP00000335357	9606.ENSP00000265734	0	0	0	0	0.085	0.164	0	0.611	0.676
LTB4R	LTA4H	4446594	4433425	9606.ENSP00000380008	9606.ENSP00000228740	0	0	0	0	0	0	0	0.676	0.676
FLT3LG	ITGAM	4450923	4449997	9606.ENSP00000469613	9606.ENSP00000441691	0	0	0	0	0	0	0	0.676	0.676
SYNJ2	PIK3R2	4441760	4433214	9606.ENSP00000347792	9606.ENSP00000222254	0	0	0	0	0.049	0	0.650	0.106	0.676
PLSCR1	SLPI	4441529	4441219	9606.ENSP00000345494	9606.ENSP00000342082	0	0	0	0	0	0.379	0	0.500	0.676
ALOX5AP	LTB4R	4451430	4446594	9606.ENSP00000479870	9606.ENSP00000380008	0	0	0	0	0.062	0	0	0.669	0.676
ITGAM	NCF2	4449997	4442905	9606.ENSP00000441691	9606.ENSP00000356505	0	0	0	0	0.533	0	0	0.332	0.675
E2F8	MYBL2	4451562	4432993	9606.ENSP00000481103	9606.ENSP00000217026	0	0	0	0	0.357	0.125	0	0.468	0.675
BCAT1	ALDH18A1	4450085	4443700	9606.ENSP00000443459	9606.ENSP00000360268	0.331	0	0	0	0.061	0.124	0	0.480	0.675
ITGAM	FCGR3B	4449997	4449681	9606.ENSP00000441691	9606.ENSP00000433642	0	0	0	0	0.334	0	0	0.531	0.674
MNDA	HK3	4443045	4436967	9606.ENSP00000357123	9606.ENSP00000292432	0	0	0	0	0.674	0	0	0	0.674
GRTP1	PLBD1	4444558	4433779	9606.ENSP00000364579	9606.ENSP00000240617	0	0	0	0	0	0	0	0.674	0.674
GYPA	CEACAM8	4442419	4433892	9606.ENSP00000354003	9606.ENSP00000244336	0	0	0	0	0	0	0	0.674	0.674
FCN1	HK3	4443817	4436967	9606.ENSP00000360871	9606.ENSP00000292432	0	0	0	0	0.673	0	0	0	0.673
ECI2	ACOX2	4445329	4438346	9606.ENSP00000369461	9606.ENSP00000307697	0.190	0	0	0	0.189	0.085	0	0.519	0.672
IGLL1	MZB1	4440092	4438002	9606.ENSP00000329312	9606.ENSP00000303920	0	0	0	0	0.542	0	0	0.312	0.671
CA1	SELENBP1	4449553	4447974	9606.ENSP00000430656	9606.ENSP00000397261	0	0	0	0	0.558	0	0	0.288	0.671
TIMP1	OSM	4433052	4432875	9606.ENSP00000218388	9606.ENSP00000215781	0	0	0	0	0	0	0	0.671	0.671
ALOX5	PTGES	4444382	4441253	9606.ENSP00000363512	9606.ENSP00000342385	0	0	0	0	0	0	0	0.670	0.670
SLC24A4	C4orf26	4449605	4448434	9606.ENSP00000431840	9606.ENSP00000406925	0	0	0	0	0	0	0	0.670	0.670
MMP9	RETN	4443919	4433169	9606.ENSP00000361405	9606.ENSP00000221515	0	0	0	0	0.153	0	0	0.627	0.670
FCN1	MNDA	4443817	4443045	9606.ENSP00000360871	9606.ENSP00000357123	0	0	0	0	0.552	0	0	0.295	0.670
CDA	ADAT2	4444499	4433682	9606.ENSP00000364212	9606.ENSP00000237283	0.155	0	0	0	0.064	0	0	0.616	0.669
NEDD4L	FGFR3	4446996	4440994	9606.ENSP00000383199	9606.ENSP00000339824	0	0	0	0	0.063	0.189	0.600	0	0.669
LIG1	CMPK2	4435231	4434508	9606.ENSP00000263274	9606.ENSP00000256722	0	0	0	0	0.447	0	0	0.427	0.669
PBK	HBM	4449452	4441905	9606.ENSP00000428489	9606.ENSP00000349270	0	0	0	0	0	0	0	0.669	0.669
CD19	CEACAM8	4449841	4433892	9606.ENSP00000437940	9606.ENSP00000244336	0	0	0	0	0	0	0	0.669	0.669
CDK1	DEPDC1B	4446389	4435540	9606.ENSP00000378699	9606.ENSP00000265036	0	0	0	0	0.639	0	0	0.117	0.668
TNFSF14	ACKR1	4450900	4443040	9606.ENSP00000469049	9606.ENSP00000357103	0	0	0	0	0	0	0	0.668	0.668
TOP2A	LIG1	4448614	4435231	9606.ENSP00000411532	9606.ENSP00000263274	0	0	0	0	0.430	0.064	0	0.427	0.668
PKLR	ADCY4	4441008	4438752	9606.ENSP00000339933	9606.ENSP00000312126	0	0	0	0	0	0	0.650	0.092	0.668
ITGAM	PTK2	4449997	4441125	9606.ENSP00000441691	9606.ENSP00000341189	0	0	0	0	0.061	0	0.600	0.187	0.667
ITGAM	CXCR1	4449997	4437175	9606.ENSP00000441691	9606.ENSP00000295683	0	0	0	0	0.288	0	0	0.551	0.666
BEST4	TTYH2	4443898	4435882	9606.ENSP00000361281	9606.ENSP00000269346	0	0	0	0	0	0	0.540	0.304	0.666
CCL5	GZMH	4451102	4432949	9606.ENSP00000474412	9606.ENSP00000216338	0	0	0	0	0.562	0	0	0.269	0.666
NT5M	ADSS	4445820	4442686	9606.ENSP00000373674	9606.ENSP00000355493	0	0	0	0	0.056	0	0.650	0.065	0.664
URB1	BYSL	4445719	4433499	9606.ENSP00000372199	9606.ENSP00000230340	0	0	0	0	0.457	0	0	0.407	0.664
ITGAM	FGR	4449997	4444303	9606.ENSP00000441691	9606.ENSP00000363117	0	0	0	0	0.563	0.084	0	0.228	0.664
CD3D	GZMK	4437689	4433518	9606.ENSP00000300692	9606.ENSP00000231009	0	0	0	0	0.411	0	0	0.449	0.662
MYL4	EPB42	4441686	4437654	9606.ENSP00000347055	9606.ENSP00000300215	0	0	0	0	0.574	0	0	0.240	0.662
SPTB	ALAS2	4450367	4440351	9606.ENSP00000451752	9606.ENSP00000332369	0	0	0	0	0.328	0.070	0	0.499	0.660
DRC1	NME8	4436783	4432770	9606.ENSP00000288710	9606.ENSP00000199447	0	0	0	0	0.085	0	0	0.644	0.660
E2F8	PBK	4451562	4449452	9606.ENSP00000481103	9606.ENSP00000428489	0	0	0	0	0.593	0.124	0	0.124	0.660
SREBF1	UCP2	4441794	4438746	9606.ENSP00000348069	9606.ENSP00000312029	0	0	0	0	0.061	0	0	0.652	0.659
ADCY4	NME4	4438752	4433093	9606.ENSP00000312126	9606.ENSP00000219479	0	0	0	0	0	0	0.650	0.064	0.658
CPE	NOS1AP	4447304	4442613	9606.ENSP00000386104	9606.ENSP00000355133	0	0	0	0	0.118	0	0	0.628	0.658
NME1	ADCY4	4440758	4438752	9606.ENSP00000337060	9606.ENSP00000312126	0	0	0	0	0	0	0.650	0.064	0.658
ALOX5AP	ITGAM	4451430	4449997	9606.ENSP00000479870	9606.ENSP00000441691	0	0	0	0	0.541	0	0	0.286	0.658
CD24	KIT	4451824	4436763	9606.ENSP00000483985	9606.ENSP00000288135	0	0	0	0	0	0	0	0.658	0.658
RAD54L	PLK1	4443854	4437632	9606.ENSP00000361043	9606.ENSP00000300093	0	0	0	0	0.408	0	0	0.444	0.657
NT5M	AK1	4445820	4444122	9606.ENSP00000373674	9606.ENSP00000362271	0	0	0	0	0.062	0	0.650	0	0.657
CAMP	CEACAM8	4437278	4433892	9606.ENSP00000296435	9606.ENSP00000244336	0	0	0	0	0.560	0	0	0.252	0.656
ITGB2	TLR7	4446737	4445433	9606.ENSP00000380948	9606.ENSP00000370034	0	0	0	0	0.540	0.062	0	0.267	0.656
GCA	ADGB	4447868	4446752	9606.ENSP00000394842	9606.ENSP00000381036	0	0	0	0	0	0.057	0	0.649	0.655
SPTA1	GYPA	4443049	4442419	9606.ENSP00000357129	9606.ENSP00000354003	0	0	0	0	0.351	0	0	0.490	0.655
TOP2A	PAICS	4448614	4446939	9606.ENSP00000411532	9606.ENSP00000382595	0	0	0	0	0.529	0	0	0.298	0.655
CCL5	GZMK	4451102	4433518	9606.ENSP00000474412	9606.ENSP00000231009	0	0	0	0	0.540	0	0	0.280	0.654
CDK1	CHEK2	4446389	4445704	9606.ENSP00000378699	9606.ENSP00000372023	0	0	0.322	0.720	0.262	0.348	0	0.894	0.654
PLK1	OIP5	4437632	4433119	9606.ENSP00000300093	9606.ENSP00000220514	0	0	0	0	0.579	0	0	0.210	0.653
NT5M	GMPR	4445820	4434720	9606.ENSP00000373674	9606.ENSP00000259727	0	0	0	0	0	0	0.650	0.050	0.653
NT5M	PDE6H	4445820	4435698	9606.ENSP00000373674	9606.ENSP00000266395	0	0	0	0	0	0	0.650	0.050	0.653
CD24	ITGAM	4451824	4449997	9606.ENSP00000483985	9606.ENSP00000441691	0	0	0	0	0	0	0	0.653	0.653
IL33	CXCR2	4445550	4439296	9606.ENSP00000370842	9606.ENSP00000319635	0	0	0	0	0	0	0	0.653	0.653
ITGAM	CXCL12	4449997	4446453	9606.ENSP00000441691	9606.ENSP00000379140	0	0	0	0	0	0	0	0.652	0.652
ENG	CDH1	4444130	4434944	9606.ENSP00000362299	9606.ENSP00000261769	0	0	0	0	0	0	0	0.651	0.651
NLRC4	TLR7	4447203	4445433	9606.ENSP00000385090	9606.ENSP00000370034	0	0	0	0	0.095	0	0	0.630	0.651
PTK2	CDH1	4441125	4434944	9606.ENSP00000341189	9606.ENSP00000261769	0	0	0	0	0.061	0	0	0.644	0.651
ADCY4	PDE6H	4438752	4435698	9606.ENSP00000312126	9606.ENSP00000266395	0	0	0	0	0	0	0.650	0.045	0.651
CECR1	NT5M	4446952	4445820	9606.ENSP00000382731	9606.ENSP00000373674	0	0	0	0	0	0	0.650	0	0.650
CDCA8	DEPDC1B	4444097	4435540	9606.ENSP00000362146	9606.ENSP00000265036	0	0	0	0	0.569	0	0	0.221	0.650
CLEC4A	SLC2A3	4433464	4432652	9606.ENSP00000229332	9606.ENSP00000075120	0	0	0	0	0	0	0	0.650	0.650
CD19	TFRC	4449841	4442333	9606.ENSP00000437940	9606.ENSP00000353224	0	0	0	0	0	0	0	0.650	0.650
TMEM55A	PIK3R2	4436634	4433214	9606.ENSP00000285419	9606.ENSP00000222254	0	0	0	0	0	0	0.650	0	0.650
TFRC	KIT	4442333	4436763	9606.ENSP00000353224	9606.ENSP00000288135	0	0	0	0	0.061	0	0	0.643	0.650
ARL9	RRAS	4442332	4433996	9606.ENSP00000353210	9606.ENSP00000246792	0	0	0	0	0.059	0	0	0.644	0.650
PDE6H	GMPR	4435698	4434720	9606.ENSP00000266395	9606.ENSP00000259727	0	0	0	0	0	0	0.650	0	0.650
E2F8	OIP5	4451562	4433119	9606.ENSP00000481103	9606.ENSP00000220514	0	0	0	0	0.544	0	0	0.261	0.649
TMEM201	LMNB2	4441433	4439894	9606.ENSP00000344503	9606.ENSP00000327054	0	0	0	0	0.125	0.176	0	0.552	0.649
FCN1	CLEC12A	4443817	4441774	9606.ENSP00000360871	9606.ENSP00000347916	0	0	0	0	0.329	0.157	0	0.429	0.648
APOC1	BIN1	4450772	4439080	9606.ENSP00000465356	9606.ENSP00000316779	0	0	0	0	0	0	0.540	0.267	0.648
TOP2A	CHEK2	4448614	4445704	9606.ENSP00000411532	9606.ENSP00000372023	0	0	0	0	0.162	0	0	0.596	0.647
SYNJ2	CDH1	4441760	4434944	9606.ENSP00000347792	9606.ENSP00000261769	0	0	0	0	0	0.101	0	0.624	0.647
SNCA	ALAS2	4440865	4440351	9606.ENSP00000338345	9606.ENSP00000332369	0	0	0	0	0.552	0	0	0.241	0.646
RAD54L	UBE2T	4443854	4442849	9606.ENSP00000361043	9606.ENSP00000356243	0	0	0	0	0.534	0.149	0	0.178	0.646
C3AR1	TYROBP	4437821	4435115	9606.ENSP00000302079	9606.ENSP00000262629	0	0	0	0	0.568	0	0	0.213	0.646
QTRT1	ADAT2	4434124	4433682	9606.ENSP00000250237	9606.ENSP00000237283	0.167	0	0	0	0.063	0	0	0.583	0.646
ACKR1	SLC4A1	4443040	4435075	9606.ENSP00000357103	9606.ENSP00000262418	0	0	0	0	0	0	0	0.645	0.645
AK1	ORM1	4444122	4434700	9606.ENSP00000362271	9606.ENSP00000259396	0	0	0	0	0	0	0	0.645	0.645
MMP9	SLPI	4443919	4441219	9606.ENSP00000361405	9606.ENSP00000342082	0	0	0	0	0.062	0	0	0.637	0.645
CDC20	CDK6	4443940	4435642	9606.ENSP00000361540	9606.ENSP00000265734	0	0	0	0	0.128	0.262	0	0.491	0.644
TFF3	CDH1	4449556	4434944	9606.ENSP00000430690	9606.ENSP00000261769	0	0	0	0	0.118	0	0	0.613	0.644
PARVB	ITGA9	4447126	4435491	9606.ENSP00000384515	9606.ENSP00000264741	0	0	0	0	0.061	0	0.600	0.128	0.643
ASPM	DEPDC1B	4442873	4435540	9606.ENSP00000356379	9606.ENSP00000265036	0	0	0	0	0.606	0	0	0.132	0.643
TLR7	CAMP	4445433	4437278	9606.ENSP00000370034	9606.ENSP00000296435	0	0	0	0	0.068	0	0	0.633	0.643
IFI27	CMPK2	4451772	4434508	9606.ENSP00000483430	9606.ENSP00000256722	0	0	0	0	0.204	0	0	0.570	0.643
GATA1	KIT	4444764	4436763	9606.ENSP00000365858	9606.ENSP00000288135	0	0	0	0	0	0	0	0.642	0.642
SLC6A8	NME4	4434287	4433093	9606.ENSP00000253122	9606.ENSP00000219479	0	0	0	0	0.087	0	0	0.624	0.642
TFF3	VANGL1	4449556	4441743	9606.ENSP00000430690	9606.ENSP00000347672	0	0	0	0	0	0	0	0.641	0.641
CDC20	PIF1	4443940	4439990	9606.ENSP00000361540	9606.ENSP00000328174	0	0	0	0	0.522	0.110	0	0.223	0.641
ALOX5AP	PTGES	4451430	4441253	9606.ENSP00000479870	9606.ENSP00000342385	0	0	0	0	0	0	0	0.641	0.641
SAMSN1	BCL2A1	4436640	4435793	9606.ENSP00000285670	9606.ENSP00000267953	0	0	0	0	0.548	0	0	0.239	0.641
CCL5	CYBB	4451102	4445083	9606.ENSP00000474412	9606.ENSP00000367851	0	0	0	0	0.118	0	0	0.608	0.640
FLT3LG	CD19	4450923	4449841	9606.ENSP00000469613	9606.ENSP00000437940	0	0	0	0	0	0	0	0.640	0.640
FCN1	CFP	4443817	4434012	9606.ENSP00000360871	9606.ENSP00000247153	0	0	0	0	0.322	0	0	0.491	0.640
SPTA1	SLC4A1	4443049	4435075	9606.ENSP00000357129	9606.ENSP00000262418	0	0	0	0	0.120	0.084	0	0.589	0.640
GYPA	KLF1	4442419	4435503	9606.ENSP00000354003	9606.ENSP00000264834	0	0	0	0	0.219	0	0	0.559	0.640
DNAH10	NME8	4447421	4432770	9606.ENSP00000386770	9606.ENSP00000199447	0	0	0	0	0	0	0.540	0.249	0.639
HLA-DPA1	CAMP	4447805	4437278	9606.ENSP00000393566	9606.ENSP00000296435	0	0	0	0	0.069	0.623	0	0.055	0.639
ITGB2	NCF4	4446737	4446646	9606.ENSP00000380948	9606.ENSP00000380334	0	0	0	0	0.528	0	0	0.268	0.639
IL4R	RNASE6	4446450	4437818	9606.ENSP00000379111	9606.ENSP00000302046	0	0	0	0	0.076	0	0	0.626	0.639
FGR	PIK3R2	4444303	4433214	9606.ENSP00000363117	9606.ENSP00000222254	0	0	0	0	0	0.085	0.600	0.090	0.638
CHEK2	HLTF	4445704	4438462	9606.ENSP00000372023	9606.ENSP00000308944	0	0	0	0	0.062	0.359	0	0.447	0.638
GATA1	ANK1	4444764	4435633	9606.ENSP00000365858	9606.ENSP00000265709	0	0	0	0	0.084	0.062	0	0.611	0.638
FCGR3B	CXCR1	4449681	4437175	9606.ENSP00000433642	9606.ENSP00000295683	0	0	0	0	0.610	0	0	0.108	0.637
RNASE6	TYROBP	4437818	4435115	9606.ENSP00000302046	9606.ENSP00000262629	0	0	0	0	0.582	0	0	0.168	0.637
CDC20	POC1A	4443940	4437288	9606.ENSP00000361540	9606.ENSP00000296484	0	0	0.419	0.566	0.560	0	0	0.056	0.637
E2F8	NDC80	4451562	4434910	9606.ENSP00000481103	9606.ENSP00000261597	0	0	0	0	0.637	0	0	0	0.637
SREBF1	PLK1	4441794	4437632	9606.ENSP00000348069	9606.ENSP00000300093	0	0	0	0	0	0.379	0	0.440	0.637
ITGAM	IL33	4449997	4445550	9606.ENSP00000441691	9606.ENSP00000370842	0	0	0	0	0	0	0	0.636	0.636
CLIC3	ENPP5	4449035	4443734	9606.ENSP00000419378	9606.ENSP00000360436	0	0	0	0	0	0	0	0.636	0.636
CDKN3	MYBL2	4440665	4432993	9606.ENSP00000335357	9606.ENSP00000217026	0	0	0	0	0.530	0	0	0.257	0.636
SLC24A4	BIN1	4449605	4439080	9606.ENSP00000431840	9606.ENSP00000316779	0	0	0	0	0.056	0	0	0.631	0.636
ENO2	KIT	4449816	4436763	9606.ENSP00000437402	9606.ENSP00000288135	0	0	0	0	0	0	0	0.635	0.635
GATA1	HBZ	4444764	4434264	9606.ENSP00000365858	9606.ENSP00000252951	0	0	0	0	0.412	0	0	0.406	0.635
MYH10	CABP7	4442375	4432920	9606.ENSP00000353590	9606.ENSP00000216144	0	0	0	0	0	0.579	0	0.168	0.634
GYPB	FECH	4449413	4445732	9606.ENSP00000427690	9606.ENSP00000372326	0	0	0	0	0.297	0	0	0.500	0.633
SHOX2	HOXC9	4445865	4437900	9606.ENSP00000374240	9606.ENSP00000302836	0	0	0	0	0.140	0.083	0	0.572	0.633
MMP9	PTK2	4443919	4441125	9606.ENSP00000361405	9606.ENSP00000341189	0	0	0	0	0.061	0	0	0.625	0.633
PPOX	MECR	4443004	4435300	9606.ENSP00000356978	9606.ENSP00000263702	0	0	0	0	0.625	0	0	0.059	0.632
MYH10	MYH7B	4442375	4435152	9606.ENSP00000353590	9606.ENSP00000262873	0	0	0	0.879	0.125	0.101	0.540	0.569	0.632
ANXA4	AHNAK	4446258	4444989	9606.ENSP00000377833	9606.ENSP00000367263	0	0	0	0	0.064	0.336	0	0.455	0.632
CLIC3	BEST4	4449035	4443898	9606.ENSP00000419378	9606.ENSP00000361281	0	0	0	0	0	0	0.540	0.231	0.631
FTHL17	CRISP2	4445135	4440928	9606.ENSP00000368207	9606.ENSP00000339155	0	0	0	0	0	0	0	0.631	0.631
SELENBP1	AHSP	4447974	4438298	9606.ENSP00000397261	9606.ENSP00000307199	0	0	0	0	0.556	0	0	0.204	0.631
GPR125	GPR97	4440617	4440410	9606.ENSP00000334952	9606.ENSP00000332900	0	0	0	0	0	0.180	0	0.569	0.631
CCNF	CDC25C	4446633	4439463	9606.ENSP00000380256	9606.ENSP00000321656	0	0	0	0	0.305	0.185	0	0.402	0.631
KLF1	HBZ	4435503	4434264	9606.ENSP00000264834	9606.ENSP00000252951	0	0	0	0	0.326	0	0	0.475	0.631
ITGB2	BCL2A1	4446737	4435793	9606.ENSP00000380948	9606.ENSP00000267953	0	0	0	0	0.592	0	0	0.133	0.631
DLGAP5	MYBL2	4434015	4432993	9606.ENSP00000247191	9606.ENSP00000217026	0	0	0	0	0.553	0	0	0.205	0.630
ITGAM	TFRC	4449997	4442333	9606.ENSP00000441691	9606.ENSP00000353224	0	0	0	0	0	0	0	0.630	0.630
SPAG1	DRC1	4445795	4436783	9606.ENSP00000373450	9606.ENSP00000288710	0	0	0	0	0.188	0	0	0.563	0.630
ONECUT2	RAB27A	4449020	4446527	9606.ENSP00000419185	9606.ENSP00000379601	0	0	0	0	0	0	0	0.630	0.630
PAICS	FEN1	4446939	4438133	9606.ENSP00000382595	9606.ENSP00000305480	0.139	0	0	0	0.327	0	0	0.411	0.629
SNCA	SLC4A1	4440865	4435075	9606.ENSP00000338345	9606.ENSP00000262418	0	0	0	0	0.567	0	0	0.179	0.629
KLF5	MYH10	4444919	4442375	9606.ENSP00000366915	9606.ENSP00000353590	0	0	0	0	0.056	0.050	0	0.620	0.629
UBE2T	FEN1	4442849	4438133	9606.ENSP00000356243	9606.ENSP00000305480	0	0	0	0	0.561	0.084	0	0.153	0.629
CDH5	KIT	4441389	4436763	9606.ENSP00000344115	9606.ENSP00000288135	0	0	0	0	0.085	0.050	0	0.606	0.628
MCEMP1	RETN	4440140	4433169	9606.ENSP00000329920	9606.ENSP00000221515	0	0	0	0	0.524	0	0	0.250	0.628
MYL4	AHSP	4441686	4438298	9606.ENSP00000347055	9606.ENSP00000307199	0	0	0	0	0.554	0	0	0.200	0.628
CAD	ATIC	4435480	4433672	9606.ENSP00000264705	9606.ENSP00000236959	0.156	0	0.290	0	0.281	0	0	0.238	0.628
SPTA1	KLF1	4443049	4435503	9606.ENSP00000357129	9606.ENSP00000264834	0	0	0	0	0.277	0	0	0.506	0.628
LILRB2	ALOX5	4445945	4444382	9606.ENSP00000375629	9606.ENSP00000363512	0	0	0	0	0.615	0	0	0.073	0.627
GPR125	CDH1	4440617	4434944	9606.ENSP00000334952	9606.ENSP00000261769	0	0	0	0	0	0	0	0.627	0.627
LMNB2	NUP210	4439894	4434362	9606.ENSP00000327054	9606.ENSP00000254508	0	0	0	0	0.106	0	0	0.599	0.627
SPTB	DMTN	4450367	4449420	9606.ENSP00000451752	9606.ENSP00000427866	0	0	0	0	0.126	0.379	0	0.366	0.626
MRPL3	BYSL	4435531	4433499	9606.ENSP00000264995	9606.ENSP00000230340	0	0.590	0	0	0.124	0	0	0	0.626
FUT1	CAMP	4438744	4437278	9606.ENSP00000312021	9606.ENSP00000296435	0	0	0	0	0	0	0	0.626	0.626
CD19	POU2AF1	4449841	4446101	9606.ENSP00000437940	9606.ENSP00000376786	0	0	0	0	0.350	0	0	0.448	0.626
SLPI	PI3	4441219	4433871	9606.ENSP00000342082	9606.ENSP00000243924	0	0	0	0.749	0.534	0	0	0.798	0.626
FCGR3B	MNDA	4449681	4443045	9606.ENSP00000433642	9606.ENSP00000357123	0	0	0	0	0.522	0	0	0.248	0.625
SPTA1	ALAS2	4443049	4440351	9606.ENSP00000357129	9606.ENSP00000332369	0	0	0	0	0.304	0	0	0.483	0.625
MGAM	DIRAS2	4450229	4444621	9606.ENSP00000447378	9606.ENSP00000364919	0	0	0	0	0	0	0	0.624	0.624
FCGR3B	TYROBP	4449681	4435115	9606.ENSP00000433642	9606.ENSP00000262629	0	0	0	0	0.446	0	0	0.349	0.624
ITGB2	PIK3R2	4446737	4433214	9606.ENSP00000380948	9606.ENSP00000222254	0	0	0	0	0	0	0.600	0.098	0.623
C3AR1	CFP	4437821	4434012	9606.ENSP00000302079	9606.ENSP00000247153	0	0	0	0	0.110	0	0	0.594	0.623
NT5M	CYSTM1	4445820	4434954	9606.ENSP00000373674	9606.ENSP00000261811	0	0	0	0	0	0	0	0.623	0.623
GYPB	KLF1	4449413	4435503	9606.ENSP00000427690	9606.ENSP00000264834	0	0	0	0	0.527	0	0	0.237	0.623
CLEC12A	CLEC4E	4441774	4437590	9606.ENSP00000347916	9606.ENSP00000299663	0	0	0	0	0.177	0	0	0.560	0.623
PKLR	HK3	4441008	4436967	9606.ENSP00000339933	9606.ENSP00000292432	0	0	0	0	0.133	0.094	0	0.558	0.623
TXNRD2	NME8	4447012	4432770	9606.ENSP00000383365	9606.ENSP00000199447	0.167	0	0	0	0.152	0.306	0	0.323	0.623
HLTF	FEN1	4438462	4438133	9606.ENSP00000308944	9606.ENSP00000305480	0	0	0	0	0.065	0.414	0	0.366	0.623
TLR7	BCL2A1	4445433	4435793	9606.ENSP00000370034	9606.ENSP00000267953	0	0	0	0	0.543	0	0	0.206	0.622
GATA1	RHAG	4444764	4443689	9606.ENSP00000365858	9606.ENSP00000360217	0	0	0	0	0.546	0	0	0.201	0.622
SSBP3	TAL1	4443722	4437068	9606.ENSP00000360371	9606.ENSP00000294339	0	0	0	0	0	0.340	0	0.451	0.622
CHEK2	CDKN3	4445704	4440665	9606.ENSP00000372023	9606.ENSP00000335357	0	0	0	0	0.110	0.289	0	0.451	0.622
SORT1	LRP1	4434501	4433841	9606.ENSP00000256637	9606.ENSP00000243077	0	0	0	0	0.076	0	0	0.607	0.622
GAD1	GRIA2	4442087	4437302	9606.ENSP00000350928	9606.ENSP00000296526	0	0	0	0	0.253	0	0	0.514	0.621
HEMGN	ALAS2	4451443	4440351	9606.ENSP00000480020	9606.ENSP00000332369	0	0	0	0	0.346	0	0	0.444	0.621
FHL2	CCDC50	4447410	4446021	9606.ENSP00000386665	9606.ENSP00000376250	0	0	0	0	0	0	0	0.621	0.621
ASPM	FEN1	4442873	4438133	9606.ENSP00000356379	9606.ENSP00000305480	0	0	0	0	0.595	0.069	0	0.074	0.621
ITGB2	CD52	4446737	4444343	9606.ENSP00000380948	9606.ENSP00000363330	0	0	0	0	0.553	0	0	0.189	0.621
KIF21B	PIK3CG	4448627	4442215	9606.ENSP00000411831	9606.ENSP00000352121	0	0	0	0	0.097	0.131	0	0.556	0.621
CXCL1	TIMP1	4446449	4433052	9606.ENSP00000379110	9606.ENSP00000218388	0	0	0	0	0.116	0	0	0.588	0.620
SLITRK1	CAMP	4444826	4437278	9606.ENSP00000366288	9606.ENSP00000296435	0	0	0	0	0	0	0	0.620	0.620
S100A12	IL18RAP	4443165	4435408	9606.ENSP00000357726	9606.ENSP00000264260	0	0	0	0	0.553	0	0	0.186	0.620
CCNB2	DEPDC1B	4436767	4435540	9606.ENSP00000288207	9606.ENSP00000265036	0	0	0	0	0.600	0	0	0.088	0.620
TOP2A	DEPDC1B	4448614	4435540	9606.ENSP00000411532	9606.ENSP00000265036	0	0	0	0	0.618	0	0	0	0.618
ITGAM	PRTN3	4449997	4433625	9606.ENSP00000441691	9606.ENSP00000234347	0	0	0	0	0.076	0.379	0	0.389	0.618
ZNF584	SLC27A5	4438252	4435195	9606.ENSP00000306756	9606.ENSP00000263093	0	0	0	0	0	0	0	0.618	0.618
SPINK2	ARL9	4449340	4442332	9606.ENSP00000425961	9606.ENSP00000353210	0	0	0	0	0	0	0	0.617	0.617
CXCL12	ENG	4446453	4444130	9606.ENSP00000379140	9606.ENSP00000362299	0	0	0	0	0.095	0	0	0.595	0.617
ITGB2	ALOX5	4446737	4444382	9606.ENSP00000380948	9606.ENSP00000363512	0	0	0	0	0.548	0	0	0.189	0.617
ALDH18A1	FEN1	4443700	4438133	9606.ENSP00000360268	9606.ENSP00000305480	0.326	0	0	0	0.117	0	0	0.406	0.615
ALOX5	FGR	4444382	4444303	9606.ENSP00000363512	9606.ENSP00000363117	0	0	0	0	0.404	0.313	0	0.137	0.615
HJURP	FEN1	4448718	4438133	9606.ENSP00000414109	9606.ENSP00000305480	0	0	0	0	0.608	0	0	0.057	0.615
TXNRD2	PRDX2	4447012	4437770	9606.ENSP00000383365	9606.ENSP00000301522	0	0	0	0	0.064	0.081	0	0.587	0.614
RPS6KA2	PIK3R2	4449383	4433214	9606.ENSP00000427015	9606.ENSP00000222254	0	0	0	0	0.061	0	0	0.606	0.614
CXCL1	TLR7	4446449	4445433	9606.ENSP00000379110	9606.ENSP00000370034	0	0	0	0	0.061	0	0	0.606	0.614
TLR7	CYBB	4445433	4445083	9606.ENSP00000370034	9606.ENSP00000367851	0	0	0	0	0.321	0.096	0	0.420	0.613
CDC25C	NDC80	4439463	4434910	9606.ENSP00000321656	9606.ENSP00000261597	0	0	0	0	0.586	0	0	0.104	0.613
GNLY	GZMK	4435328	4433518	9606.ENSP00000263863	9606.ENSP00000231009	0	0	0	0	0.243	0	0	0.510	0.613
CDC20	LMNB2	4443940	4439894	9606.ENSP00000361540	9606.ENSP00000327054	0	0	0	0	0.593	0	0	0.090	0.613
GSN	CDH1	4444265	4434944	9606.ENSP00000362924	9606.ENSP00000261769	0	0	0	0	0.063	0	0	0.603	0.612
OSBPL3	RRAS	4438995	4433996	9606.ENSP00000315410	9606.ENSP00000246792	0	0	0	0	0.051	0.083	0	0.590	0.612
WNT5B	VANGL1	4446654	4441743	9606.ENSP00000380379	9606.ENSP00000347672	0	0	0	0	0.057	0.185	0	0.535	0.612
PRDX4	CPOX	4445193	4435393	9606.ENSP00000368646	9606.ENSP00000264193	0.075	0	0	0	0.081	0.575	0	0.052	0.611
CHEK2	CDK4	4445704	4434582	9606.ENSP00000372023	9606.ENSP00000257904	0	0	0.293	0.634	0.078	0.421	0	0.633	0.610
SYNE1	MYO1D	4442844	4439692	9606.ENSP00000356224	9606.ENSP00000324527	0	0	0	0	0.049	0.091	0	0.585	0.610
CCNF	DLGAP5	4446633	4434015	9606.ENSP00000380256	9606.ENSP00000247191	0	0	0	0	0.466	0	0	0.298	0.610
KLF5	CDH1	4444919	4434944	9606.ENSP00000366915	9606.ENSP00000261769	0	0	0	0	0.070	0.050	0	0.592	0.608
MMP9	CXCR2	4443919	4439296	9606.ENSP00000361405	9606.ENSP00000319635	0	0	0	0	0.089	0.064	0	0.577	0.608
MYL4	ALAS2	4441686	4440351	9606.ENSP00000347055	9606.ENSP00000332369	0	0	0	0	0.546	0	0	0.171	0.608
CD36	SREBF1	4448068	4441794	9606.ENSP00000399421	9606.ENSP00000348069	0	0	0	0	0	0	0	0.608	0.608
FCN1	S100A12	4443817	4443165	9606.ENSP00000360871	9606.ENSP00000357726	0	0	0	0	0.584	0	0	0.095	0.608
HJURP	MYBL2	4448718	4432993	9606.ENSP00000414109	9606.ENSP00000217026	0	0	0	0	0.543	0	0	0.176	0.607
IFNK	IL27RA	4436249	4435251	9606.ENSP00000276943	9606.ENSP00000263379	0	0	0	0	0	0	0.600	0.058	0.607
ALDH1A1	CDH1	4437436	4434944	9606.ENSP00000297785	9606.ENSP00000261769	0	0	0	0	0	0	0	0.607	0.607
RAD54L	PIF1	4443854	4439990	9606.ENSP00000361043	9606.ENSP00000328174	0.052	0	0	0	0.135	0.260	0	0.427	0.606
S100A12	RETN	4443165	4433169	9606.ENSP00000357726	9606.ENSP00000221515	0	0	0	0	0.469	0	0	0.288	0.606
PBK	DEPDC1B	4449452	4435540	9606.ENSP00000428489	9606.ENSP00000265036	0	0	0	0	0.596	0	0	0.062	0.605
IARS	CAD	4444598	4435480	9606.ENSP00000364794	9606.ENSP00000264705	0.132	0	0	0	0.232	0.363	0	0.180	0.605
PTK2	TNS3	4441125	4438756	9606.ENSP00000341189	9606.ENSP00000312143	0	0	0	0	0.062	0.320	0	0.430	0.604
KEL	RHD	4441714	4440967	9606.ENSP00000347409	9606.ENSP00000339577	0	0	0	0	0.114	0	0	0.571	0.604
IARS	ADAT2	4444598	4433682	9606.ENSP00000364794	9606.ENSP00000237283	0.053	0	0	0	0.066	0.079	0	0.571	0.603
ALOX5AP	NCF2	4451430	4442905	9606.ENSP00000479870	9606.ENSP00000356505	0	0	0	0	0.564	0	0	0.127	0.603
AHNAK	ANXA3	4444989	4435512	9606.ENSP00000367263	9606.ENSP00000264908	0	0	0	0	0.078	0.336	0	0.404	0.603
ITGAM	PIK3R2	4449997	4433214	9606.ENSP00000441691	9606.ENSP00000222254	0	0	0	0	0	0	0.600	0.048	0.602
KIT	EPCAM	4436763	4435308	9606.ENSP00000288135	9606.ENSP00000263735	0	0	0	0	0	0	0	0.602	0.602
PBK	KIFC1	4449452	4447827	9606.ENSP00000428489	9606.ENSP00000393963	0	0	0	0	0.473	0.126	0	0.206	0.602
S100A9	TYROBP	4443166	4435115	9606.ENSP00000357727	9606.ENSP00000262629	0	0	0	0	0.565	0	0	0.121	0.601
FGR	FCN1	4444303	4443817	9606.ENSP00000363117	9606.ENSP00000360871	0	0	0	0	0.575	0.054	0	0.088	0.601
MPL	IFNK	4443943	4436249	9606.ENSP00000361548	9606.ENSP00000276943	0	0	0	0	0	0	0.600	0	0.600
PAICS	CDK1	4446939	4446389	9606.ENSP00000382595	9606.ENSP00000378699	0	0	0	0	0.538	0.055	0	0.156	0.600
MMP9	HSPB1	4443919	4434059	9606.ENSP00000361405	9606.ENSP00000248553	0	0	0	0	0	0	0	0.600	0.600
FLT3LG	FGFR3	4450923	4440994	9606.ENSP00000469613	9606.ENSP00000339824	0	0	0	0	0	0	0.600	0	0.600
IL4R	IFNK	4446450	4436249	9606.ENSP00000379111	9606.ENSP00000276943	0	0	0	0	0	0	0.600	0	0.600
NUDT1	CDC20	4446628	4443940	9606.ENSP00000380241	9606.ENSP00000361540	0	0	0	0	0.228	0	0	0.501	0.599
HJURP	DEPDC1B	4448718	4435540	9606.ENSP00000414109	9606.ENSP00000265036	0	0	0	0	0.599	0	0	0	0.599
CDCA8	POC1A	4444097	4437288	9606.ENSP00000362146	9606.ENSP00000296484	0	0	0	0	0.548	0	0	0.151	0.599
MNDA	FCER1G	4443045	4436828	9606.ENSP00000357123	9606.ENSP00000289902	0	0	0	0	0.545	0	0	0.151	0.598
S100A12	CAMP	4443165	4437278	9606.ENSP00000357726	9606.ENSP00000296435	0	0	0	0	0.421	0	0	0.332	0.597
PTK2	HSPB1	4441125	4434059	9606.ENSP00000341189	9606.ENSP00000248553	0	0	0	0	0	0	0	0.597	0.597
S100A12	NCF2	4443165	4442905	9606.ENSP00000357726	9606.ENSP00000356505	0	0	0	0	0.541	0	0	0.158	0.597
LCN2	TIMP1	4444080	4433052	9606.ENSP00000362108	9606.ENSP00000218388	0	0	0	0	0.064	0	0	0.586	0.596
CYBB	TYROBP	4445083	4435115	9606.ENSP00000367851	9606.ENSP00000262629	0	0	0	0	0.560	0	0	0.116	0.595
UBE2T	CDC25C	4442849	4439463	9606.ENSP00000356243	9606.ENSP00000321656	0	0	0	0	0.548	0.126	0	0.057	0.595
PBK	MYBL2	4449452	4432993	9606.ENSP00000428489	9606.ENSP00000217026	0	0	0	0	0.549	0.063	0	0.120	0.595
GYPB	HBD	4449413	4445365	9606.ENSP00000427690	9606.ENSP00000369654	0	0	0	0	0.539	0	0	0.158	0.595
GAD1	ALDH5A1	4442087	4438947	9606.ENSP00000350928	9606.ENSP00000314649	0	0	0	0	0.064	0.084	0	0.564	0.593
MNDA	CLEC4A	4443045	4433464	9606.ENSP00000357123	9606.ENSP00000229332	0	0	0	0	0.562	0	0	0.109	0.593
TLR7	CLEC4E	4445433	4437590	9606.ENSP00000370034	9606.ENSP00000299663	0	0	0	0	0.099	0.060	0	0.558	0.593
CDA	MPP6	4444499	4433243	9606.ENSP00000364212	9606.ENSP00000222644	0	0	0	0	0	0.552	0	0.127	0.592
QTRT1	AAAS	4434124	4432833	9606.ENSP00000250237	9606.ENSP00000209873	0	0	0	0	0.078	0	0	0.576	0.592
ALDH18A1	PYGL	4443700	4432954	9606.ENSP00000360268	9606.ENSP00000216392	0.310	0	0	0	0	0	0	0.432	0.591
CHI3L1	OSM	4434432	4432875	9606.ENSP00000255409	9606.ENSP00000215781	0	0	0	0	0.077	0	0	0.575	0.591
S100A12	MCEMP1	4443165	4440140	9606.ENSP00000357726	9606.ENSP00000329920	0	0	0	0	0.534	0	0	0.159	0.591
ALDH18A1	ADSS	4443700	4442686	9606.ENSP00000360268	9606.ENSP00000355493	0.094	0	0	0	0.087	0	0	0.544	0.590
TFRC	ALAS2	4442333	4440351	9606.ENSP00000353224	9606.ENSP00000332369	0	0	0	0	0.055	0	0	0.584	0.590
OLR1	LRP1	4438475	4433841	9606.ENSP00000309124	9606.ENSP00000243077	0	0	0	0	0	0	0	0.590	0.590
C1orf198	LGALSL	4442718	4433725	9606.ENSP00000355623	9606.ENSP00000238875	0	0	0	0	0	0	0	0.589	0.589
CCL5	TIMP1	4451102	4433052	9606.ENSP00000474412	9606.ENSP00000218388	0	0	0	0	0	0	0	0.589	0.589
PBK	PAICS	4449452	4446939	9606.ENSP00000428489	9606.ENSP00000382595	0	0	0	0	0.551	0.080	0	0.083	0.588
ACOX2	SLC27A5	4438346	4435195	9606.ENSP00000307697	9606.ENSP00000263093	0	0	0	0	0.068	0	0	0.576	0.588
DMTN	AHSP	4449420	4438298	9606.ENSP00000427866	9606.ENSP00000307199	0	0	0	0	0.318	0	0	0.420	0.587
SNCA	EPB42	4440865	4437654	9606.ENSP00000338345	9606.ENSP00000300215	0	0	0	0	0.552	0	0	0.116	0.587
CTSW	GZMH	4438673	4432949	9606.ENSP00000311300	9606.ENSP00000216338	0	0	0	0	0.293	0	0	0.440	0.587
CDH5	PTK2	4441389	4441125	9606.ENSP00000344115	9606.ENSP00000341189	0	0	0	0	0	0.305	0	0.429	0.586
MGAM	CA1	4450229	4449553	9606.ENSP00000447378	9606.ENSP00000430656	0	0	0	0	0.061	0	0	0.578	0.586
PTPRJ	GAB1	4448099	4435178	9606.ENSP00000400010	9606.ENSP00000262995	0	0	0	0	0	0.521	0	0.169	0.585
KIT	CMA1	4436763	4434128	9606.ENSP00000288135	9606.ENSP00000250378	0	0	0	0	0	0	0	0.585	0.585
HBD	KLF1	4445365	4435503	9606.ENSP00000369654	9606.ENSP00000264834	0	0	0	0	0.332	0	0	0.403	0.584
CCNF	CDK4	4446633	4434582	9606.ENSP00000380256	9606.ENSP00000257904	0	0	0	0	0.143	0.265	0	0.392	0.584
CYFIP1	SREBF1	4451554	4441794	9606.ENSP00000481038	9606.ENSP00000348069	0	0	0	0	0	0	0	0.584	0.584
HBD	HBM	4445365	4441905	9606.ENSP00000369654	9606.ENSP00000349270	0	0	0	0.849	0.356	0	0.360	0.254	0.584
TLR7	C3AR1	4445433	4437821	9606.ENSP00000370034	9606.ENSP00000302079	0	0	0	0	0.387	0	0	0.349	0.584
CCNF	CCNB2	4446633	4436767	9606.ENSP00000380256	9606.ENSP00000288207	0	0	0	0.605	0.448	0.086	0	0.546	0.583
PRDX4	PDIA4	4445193	4436660	9606.ENSP00000368646	9606.ENSP00000286091	0.044	0	0	0	0.172	0.261	0	0.371	0.583
KIT	ISL1	4436763	4433509	9606.ENSP00000288135	9606.ENSP00000230658	0	0	0	0	0	0.053	0	0.578	0.583
CCL5	GNLY	4451102	4435328	9606.ENSP00000474412	9606.ENSP00000263863	0	0	0	0	0.345	0	0	0.389	0.583
SELENBP1	ALAS2	4447974	4440351	9606.ENSP00000397261	9606.ENSP00000332369	0	0	0	0	0.449	0	0	0.274	0.582
RETN	TIMP1	4433169	4433052	9606.ENSP00000221515	9606.ENSP00000218388	0	0	0	0	0	0	0	0.582	0.582
KIT	CDH1	4436763	4434944	9606.ENSP00000288135	9606.ENSP00000261769	0	0	0	0	0.062	0.050	0	0.569	0.582
CXXC5	TTYH2	4437862	4435882	9606.ENSP00000302543	9606.ENSP00000269346	0	0	0	0	0	0	0	0.582	0.582
PKLR	PYGL	4441008	4432954	9606.ENSP00000339933	9606.ENSP00000216392	0.070	0	0	0	0.161	0	0	0.506	0.581
ITGAM	S100A9	4449997	4443166	9606.ENSP00000441691	9606.ENSP00000357727	0	0	0	0	0.333	0	0	0.398	0.581
MGAM	TCN1	4450229	4434538	9606.ENSP00000447378	9606.ENSP00000257264	0	0	0	0	0.096	0	0	0.554	0.580
GATA1	TFRC	4444764	4442333	9606.ENSP00000365858	9606.ENSP00000353224	0	0	0	0	0.058	0	0	0.573	0.580
RFESD	RHOBTB3	4448698	4445299	9606.ENSP00000413592	9606.ENSP00000369318	0	0.551	0	0	0.104	0	0	0	0.580
CDC25C	DEPDC1B	4439463	4435540	9606.ENSP00000321656	9606.ENSP00000265036	0	0	0	0	0.554	0	0	0.096	0.580
IDH2	KIT	4440308	4436763	9606.ENSP00000331897	9606.ENSP00000288135	0	0	0	0	0	0	0	0.579	0.579
CAPN3	AHNAK	4446648	4444989	9606.ENSP00000380349	9606.ENSP00000367263	0	0	0	0	0.171	0	0	0.513	0.579
HS6ST2	HS3ST3A1	4449504	4436565	9606.ENSP00000429473	9606.ENSP00000284110	0	0	0	0	0	0	0	0.579	0.579
MPL	KIT	4443943	4436763	9606.ENSP00000361548	9606.ENSP00000288135	0	0	0	0	0	0	0	0.579	0.579
KLF5	SREBF1	4444919	4441794	9606.ENSP00000366915	9606.ENSP00000348069	0	0	0	0	0	0.390	0	0.337	0.579
PAX6	GAD1	4448302	4442087	9606.ENSP00000404100	9606.ENSP00000350928	0	0	0	0	0.087	0	0	0.558	0.579
LRP1	LTF	4433841	4433548	9606.ENSP00000243077	9606.ENSP00000231751	0	0	0	0	0	0.379	0	0.350	0.579
PAICS	NME1	4446939	4440758	9606.ENSP00000382595	9606.ENSP00000337060	0.044	0	0	0	0.551	0	0	0.095	0.578
ITGAM	HK3	4449997	4436967	9606.ENSP00000441691	9606.ENSP00000292432	0	0	0	0	0.566	0	0	0.068	0.578
SLPI	PRTN3	4441219	4433625	9606.ENSP00000342082	9606.ENSP00000234347	0	0	0	0	0.061	0	0	0.570	0.578
ENG	TFRC	4444130	4442333	9606.ENSP00000362299	9606.ENSP00000353224	0	0	0	0	0	0	0	0.577	0.577
GYPA	KIT	4442419	4436763	9606.ENSP00000354003	9606.ENSP00000288135	0	0	0	0	0	0	0	0.577	0.577
TSPAN17	TSPAN13	4438468	4435001	9606.ENSP00000309036	9606.ENSP00000262067	0	0	0	0	0	0	0	0.576	0.576
LTF	ST6GALNAC1	4433548	4432669	9606.ENSP00000231751	9606.ENSP00000156626	0	0	0	0	0	0	0	0.576	0.576
ARHGEF12	CDK1	4446736	4446389	9606.ENSP00000380942	9606.ENSP00000378699	0	0	0	0	0.057	0.091	0	0.543	0.575
MMP9	IL36B	4443919	4434684	9606.ENSP00000361405	9606.ENSP00000259213	0	0	0	0	0.064	0	0	0.564	0.574
CLEC12A	TYROBP	4441774	4435115	9606.ENSP00000347916	9606.ENSP00000262629	0	0	0	0	0.476	0.077	0	0.190	0.574
TRIM10	IL18RAP	4447962	4435408	9606.ENSP00000397073	9606.ENSP00000264260	0	0	0	0	0.069	0	0	0.562	0.574
S100A12	MNDA	4443165	4443045	9606.ENSP00000357726	9606.ENSP00000357123	0	0	0	0	0.538	0	0	0.116	0.574
C1RL	DAPK2	4435707	4434976	9606.ENSP00000266542	9606.ENSP00000261891	0	0	0	0	0	0.056	0	0.567	0.574
MGAM	CA2	4450229	4436628	9606.ENSP00000447378	9606.ENSP00000285379	0	0	0	0	0.079	0	0	0.556	0.573
ARHGAP9	FGR	4446186	4444303	9606.ENSP00000377380	9606.ENSP00000363117	0	0	0	0	0.538	0.084	0	0.073	0.573
HEMGN	SPTA1	4451443	4443049	9606.ENSP00000480020	9606.ENSP00000357129	0	0	0	0	0.551	0	0	0.089	0.573
ITGB2	S100A9	4446737	4443166	9606.ENSP00000380948	9606.ENSP00000357727	0	0	0	0	0.532	0	0	0.124	0.573
XK	CYBB	4445085	4445083	9606.ENSP00000367879	9606.ENSP00000367851	0	0.073	0	0	0.090	0	0	0.534	0.573
LILRB2	SLAMF8	4445945	4436821	9606.ENSP00000375629	9606.ENSP00000289707	0	0	0	0	0.531	0	0	0.127	0.573
NCF4	TYROBP	4446646	4435115	9606.ENSP00000380334	9606.ENSP00000262629	0	0	0	0	0.553	0	0	0.082	0.572
ALOX5AP	C3AR1	4451430	4437821	9606.ENSP00000479870	9606.ENSP00000302079	0	0	0	0	0.544	0	0	0.100	0.572
LILRB2	S100A9	4445945	4443166	9606.ENSP00000375629	9606.ENSP00000357727	0	0	0	0	0.561	0	0	0.066	0.572
FGR	HK3	4444303	4436967	9606.ENSP00000363117	9606.ENSP00000292432	0	0	0	0	0.567	0	0	0.050	0.571
ITGAM	GYPA	4449997	4442419	9606.ENSP00000441691	9606.ENSP00000354003	0	0	0	0	0	0	0	0.571	0.571
RAD54L	CDKN3	4443854	4440665	9606.ENSP00000361043	9606.ENSP00000335357	0	0	0	0	0.552	0.050	0	0.072	0.571
SLAMF8	TYROBP	4436821	4435115	9606.ENSP00000289707	9606.ENSP00000262629	0	0	0	0	0.563	0	0	0.058	0.571
CHEK2	CDC20	4445704	4443940	9606.ENSP00000372023	9606.ENSP00000361540	0	0	0	0	0.161	0.078	0	0.490	0.571
IL33	IL25	4445550	4439984	9606.ENSP00000370842	9606.ENSP00000328111	0	0	0	0	0	0	0	0.570	0.570
MMP9	COL17A1	4443919	4441094	9606.ENSP00000361405	9606.ENSP00000340937	0	0	0	0	0.066	0	0	0.559	0.570
PAICS	CLC	4446939	4433182	9606.ENSP00000382595	9606.ENSP00000221804	0	0	0	0	0	0	0	0.570	0.570
SYNE1	TMEM201	4442844	4441433	9606.ENSP00000356224	9606.ENSP00000344503	0	0	0	0	0.061	0.189	0	0.479	0.569
TLR7	TYROBP	4445433	4435115	9606.ENSP00000370034	9606.ENSP00000262629	0	0	0	0	0.217	0	0	0.473	0.569
KLF1	SLC4A1	4435503	4435075	9606.ENSP00000264834	9606.ENSP00000262418	0	0	0	0	0.333	0	0	0.378	0.568
NUDT1	BYSL	4446628	4433499	9606.ENSP00000380241	9606.ENSP00000230340	0	0	0	0	0.089	0	0	0.545	0.568
C1orf112	DLGAP5	4436655	4434015	9606.ENSP00000286031	9606.ENSP00000247191	0	0	0	0	0.568	0	0	0	0.568
GPR97	MYH7B	4440410	4435152	9606.ENSP00000332900	9606.ENSP00000262873	0	0	0	0	0	0	0	0.568	0.568
IL4R	ARG1	4446450	4441926	9606.ENSP00000379111	9606.ENSP00000349446	0	0	0	0	0.061	0	0	0.559	0.568
IL33	TLR7	4445550	4445433	9606.ENSP00000370842	9606.ENSP00000370034	0	0	0	0	0.061	0	0	0.558	0.567
ARHGAP9	TYROBP	4446186	4435115	9606.ENSP00000377380	9606.ENSP00000262629	0	0	0	0	0.556	0	0	0.064	0.567
TF	ORM1	4447279	4434700	9606.ENSP00000385834	9606.ENSP00000259396	0	0	0	0	0.212	0	0	0.474	0.567
ACKR1	CXCR2	4443040	4439296	9606.ENSP00000357103	9606.ENSP00000319635	0	0	0	0	0	0	0	0.567	0.567
RAD54L	HLTF	4443854	4438462	9606.ENSP00000361043	9606.ENSP00000308944	0	0	0.436	0.572	0.062	0.321	0	0.511	0.567
TRPM6	PIEZO1	4442420	4437708	9606.ENSP00000354006	9606.ENSP00000301015	0	0	0	0	0	0	0	0.567	0.567
CD19	CXCL12	4449841	4446453	9606.ENSP00000437940	9606.ENSP00000379140	0	0	0	0	0	0	0	0.566	0.566
PTPRJ	CDH1	4448099	4434944	9606.ENSP00000400010	9606.ENSP00000261769	0	0	0	0	0	0.205	0	0.476	0.566
C1orf112	OIP5	4436655	4433119	9606.ENSP00000286031	9606.ENSP00000220514	0	0	0	0	0.566	0	0	0	0.566
CA4	SLC4A1	4437701	4435075	9606.ENSP00000300900	9606.ENSP00000262418	0	0	0	0	0.058	0.423	0	0.266	0.566
MMP9	CDH5	4443919	4441389	9606.ENSP00000361405	9606.ENSP00000344115	0	0	0	0	0	0	0	0.565	0.565
MGAM	CA3	4450229	4436629	9606.ENSP00000447378	9606.ENSP00000285381	0	0	0	0	0.061	0	0	0.556	0.565
HP	HBZ	4441808	4434264	9606.ENSP00000348170	9606.ENSP00000252951	0	0	0	0	0.049	0.263	0	0.429	0.565
PBK	C1orf112	4449452	4436655	9606.ENSP00000428489	9606.ENSP00000286031	0	0	0	0	0.565	0	0	0	0.565
ITGAM	IL4R	4449997	4446450	9606.ENSP00000441691	9606.ENSP00000379111	0	0	0	0	0.099	0	0	0.537	0.565
HBD	GATA1	4445365	4444764	9606.ENSP00000369654	9606.ENSP00000365858	0	0	0	0	0.372	0	0	0.334	0.564
ALOX5AP	FGR	4451430	4444303	9606.ENSP00000479870	9606.ENSP00000363117	0	0	0	0	0.561	0	0	0.047	0.564
CDCA8	LMNB2	4444097	4439894	9606.ENSP00000362146	9606.ENSP00000327054	0	0	0	0	0.542	0	0	0.087	0.564
FCAR	TYROBP	4441748	4435115	9606.ENSP00000347714	9606.ENSP00000262629	0	0	0	0	0.085	0	0	0.543	0.564
ARHGAP9	LILRB2	4446186	4445945	9606.ENSP00000377380	9606.ENSP00000375629	0	0	0	0	0.539	0	0	0.093	0.563
PRMT6	BYSL	4443453	4433499	9606.ENSP00000359095	9606.ENSP00000230340	0	0	0	0	0.538	0.073	0	0.062	0.563
TSPAN8	HSD17B8	4446135	4444431	9606.ENSP00000377003	9606.ENSP00000363794	0	0	0	0	0	0	0	0.563	0.563
PAICS	HLTF	4446939	4438462	9606.ENSP00000382595	9606.ENSP00000308944	0	0	0	0	0.129	0	0	0.519	0.563
UBE2T	C1orf112	4442849	4436655	9606.ENSP00000356243	9606.ENSP00000286031	0	0	0	0	0.563	0	0	0	0.563
SLC6A14	SLC24A4	4450971	4449605	9606.ENSP00000470801	9606.ENSP00000431840	0	0	0	0	0	0	0	0.563	0.563
HS6ST2	PAQR5	4449504	4446405	9606.ENSP00000429473	9606.ENSP00000378803	0	0	0	0	0	0	0	0.562	0.562
HK3	FCER1G	4436967	4436828	9606.ENSP00000292432	9606.ENSP00000289902	0	0	0	0	0.562	0	0	0	0.562
HLTF	TMEFF2	4438462	4436045	9606.ENSP00000308944	9606.ENSP00000272771	0	0	0	0	0	0	0	0.562	0.562
CDK1	C1orf112	4446389	4436655	9606.ENSP00000378699	9606.ENSP00000286031	0	0	0	0	0.562	0	0	0	0.562
NCF4	FGR	4446646	4444303	9606.ENSP00000380334	9606.ENSP00000363117	0	0	0	0	0.521	0	0	0.124	0.562
S100A12	HK3	4443165	4436967	9606.ENSP00000357726	9606.ENSP00000292432	0	0	0	0	0.493	0	0	0.172	0.562
ITGB2	ARHGAP9	4446737	4446186	9606.ENSP00000380948	9606.ENSP00000377380	0	0	0	0	0.561	0	0	0	0.561
CCNF	CDK6	4446633	4435642	9606.ENSP00000380256	9606.ENSP00000265734	0	0	0	0	0.111	0.265	0	0.383	0.561
CDH1	CDK4	4434944	4434582	9606.ENSP00000261769	9606.ENSP00000257904	0	0	0	0	0	0.080	0	0.542	0.561
FPR2	ALOX5	4450891	4444382	9606.ENSP00000468897	9606.ENSP00000363512	0	0	0	0	0.138	0	0	0.512	0.561
CCL5	IL33	4451102	4445550	9606.ENSP00000474412	9606.ENSP00000370842	0	0	0	0	0	0	0	0.560	0.560
MGAM	SLC41A1	4450229	4442816	9606.ENSP00000447378	9606.ENSP00000356105	0	0	0	0	0	0	0	0.560	0.560
TSPAN2	FHL5	4443339	4439813	9606.ENSP00000358529	9606.ENSP00000326022	0	0	0	0	0	0	0	0.559	0.559
HLX	NID1	4442758	4435391	9606.ENSP00000355870	9606.ENSP00000264187	0	0	0	0	0.067	0	0	0.547	0.559
PFKFB3	SLC2A3	4450080	4432652	9606.ENSP00000443319	9606.ENSP00000075120	0	0	0	0	0.113	0	0	0.523	0.559
CXCL12	CDH5	4446453	4441389	9606.ENSP00000379140	9606.ENSP00000344115	0	0	0	0	0.076	0	0	0.543	0.559
SPTA1	KEL	4443049	4441714	9606.ENSP00000357129	9606.ENSP00000347409	0	0	0	0	0.162	0	0	0.495	0.559
HP	BIN1	4441808	4439080	9606.ENSP00000348170	9606.ENSP00000316779	0	0	0	0	0	0	0.540	0.080	0.558
LILRB2	CLEC4E	4445945	4437590	9606.ENSP00000375629	9606.ENSP00000299663	0	0	0	0	0.557	0	0	0.045	0.558
GSN	NME1	4444265	4440758	9606.ENSP00000362924	9606.ENSP00000337060	0	0	0	0	0	0	0	0.558	0.558
TOP2A	PIF1	4448614	4439990	9606.ENSP00000411532	9606.ENSP00000328174	0	0	0	0	0.181	0.261	0	0.328	0.558
LILRB2	HK3	4445945	4436967	9606.ENSP00000375629	9606.ENSP00000292432	0	0	0	0	0.558	0	0	0	0.558
CD19	EPCAM	4449841	4435308	9606.ENSP00000437940	9606.ENSP00000263735	0	0	0	0	0	0	0	0.558	0.558
ITGAM	EPCAM	4449997	4435308	9606.ENSP00000441691	9606.ENSP00000263735	0	0	0	0	0	0	0	0.558	0.558
MGAM	GCA	4450229	4447868	9606.ENSP00000447378	9606.ENSP00000394842	0	0	0	0	0.086	0	0	0.536	0.558
CPVL	CTSE	4447477	4442086	9606.ENSP00000387164	9606.ENSP00000350911	0	0	0	0	0.305	0.260	0	0.210	0.558
LILRB2	P2RY13	4445945	4439360	9606.ENSP00000375629	9606.ENSP00000320376	0	0	0	0	0.527	0	0	0.102	0.557
MGAM	S100P	4450229	4437270	9606.ENSP00000447378	9606.ENSP00000296370	0	0	0	0	0.071	0	0	0.543	0.557
SLC6A14	ABCA13	4450971	4448592	9606.ENSP00000470801	9606.ENSP00000411096	0	0	0	0	0.061	0	0	0.548	0.557
GATA1	AQP3	4444764	4437452	9606.ENSP00000365858	9606.ENSP00000297991	0	0	0	0	0.062	0.058	0	0.538	0.556
RHOBTB3	PCSK1	4445299	4438382	9606.ENSP00000369318	9606.ENSP00000308024	0	0	0	0	0.061	0.077	0	0.529	0.556
PAX6	KRT12	4448302	4434187	9606.ENSP00000404100	9606.ENSP00000251643	0	0	0	0	0	0	0	0.556	0.556
RAD54L	LIG1	4443854	4435231	9606.ENSP00000361043	9606.ENSP00000263274	0	0	0	0	0.308	0.157	0	0.299	0.556
GATA1	UROS	4444764	4443189	9606.ENSP00000365858	9606.ENSP00000357787	0	0	0	0	0	0	0	0.556	0.556
C4orf26	COL17A1	4448434	4441094	9606.ENSP00000406925	9606.ENSP00000340937	0	0	0	0	0	0	0	0.556	0.556
ALOX5AP	MNDA	4451430	4443045	9606.ENSP00000479870	9606.ENSP00000357123	0	0	0	0	0.542	0	0	0.069	0.555
CDH1	YBX3	4434944	4433404	9606.ENSP00000261769	9606.ENSP00000228251	0	0	0	0	0	0	0	0.555	0.555
ENO2	PYGL	4449816	4432954	9606.ENSP00000437402	9606.ENSP00000216392	0.057	0	0	0	0.486	0	0	0.157	0.555
LRP1	TIMP1	4433841	4433052	9606.ENSP00000243077	9606.ENSP00000218388	0	0	0	0	0	0	0	0.555	0.555
DEPDC1B	OIP5	4435540	4433119	9606.ENSP00000265036	9606.ENSP00000220514	0	0	0	0	0.554	0	0	0	0.554
ITGB2	IL18RAP	4446737	4435408	9606.ENSP00000380948	9606.ENSP00000264260	0	0	0	0	0.232	0	0	0.442	0.554
ACAA2	PYGL	4436619	4432954	9606.ENSP00000285093	9606.ENSP00000216392	0	0	0	0	0.064	0	0	0.543	0.554
DGKB	PAICS	4447271	4446939	9606.ENSP00000385780	9606.ENSP00000382595	0	0	0	0	0.061	0	0	0.545	0.554
NDC1	DLGAP5	4443742	4434015	9606.ENSP00000360483	9606.ENSP00000247191	0	0	0	0	0.554	0	0	0	0.554
MYH7B	MYH4	4435152	4434429	9606.ENSP00000262873	9606.ENSP00000255381	0	0	0	0.972	0.063	0	0.540	0.348	0.554
ALOX5	TYROBP	4444382	4435115	9606.ENSP00000363512	9606.ENSP00000262629	0	0	0	0	0.553	0	0	0	0.553
CDK4	MYBL2	4434582	4432993	9606.ENSP00000257904	9606.ENSP00000217026	0	0	0	0	0.159	0.158	0	0.419	0.553
ALOX5AP	LILRB2	4451430	4445945	9606.ENSP00000479870	9606.ENSP00000375629	0	0	0	0	0.553	0	0	0	0.553
RIMKLA	ALDH18A1	4448729	4443700	9606.ENSP00000414330	9606.ENSP00000360268	0.271	0	0	0	0.063	0.097	0	0.361	0.553
PLSCR1	ANO3	4441529	4434509	9606.ENSP00000345494	9606.ENSP00000256737	0	0	0	0	0	0	0	0.553	0.553
SPTB	SLC1A6	4450367	4433179	9606.ENSP00000451752	9606.ENSP00000221742	0	0	0	0	0.069	0	0	0.540	0.553
LRRN1	LRRC4	4438958	4434094	9606.ENSP00000314901	9606.ENSP00000249363	0	0	0	0.600	0.090	0.412	0	0.517	0.553
ITGB2	MNDA	4446737	4443045	9606.ENSP00000380948	9606.ENSP00000357123	0	0	0	0	0.552	0	0	0	0.552
GYPA	KEL	4442419	4441714	9606.ENSP00000354003	9606.ENSP00000347409	0	0	0	0	0.260	0	0	0.420	0.552
MECR	AMMECR1	4435300	4435147	9606.ENSP00000263702	9606.ENSP00000262844	0	0	0	0	0.552	0	0	0	0.552
CDKN2D	CDKN3	4446165	4440665	9606.ENSP00000377224	9606.ENSP00000335357	0	0	0	0	0	0.080	0	0.533	0.551
NEDD4L	KCNH2	4446996	4435024	9606.ENSP00000383199	9606.ENSP00000262186	0	0	0	0	0.051	0.393	0	0.283	0.551
FGD3	SUSD3	4444571	4444569	9606.ENSP00000364631	9606.ENSP00000364621	0	0	0	0	0.230	0	0	0.441	0.551
NCF4	MNDA	4446646	4443045	9606.ENSP00000380334	9606.ENSP00000357123	0	0	0	0	0.536	0	0	0.074	0.551
PARVB	ITGB2	4447126	4446737	9606.ENSP00000384515	9606.ENSP00000380948	0	0	0	0	0.055	0.366	0	0.311	0.551
C1orf112	NDC80	4436655	4434910	9606.ENSP00000286031	9606.ENSP00000261597	0	0	0	0	0.551	0	0	0	0.551
ADARB1	ADAT2	4442415	4433682	9606.ENSP00000353920	9606.ENSP00000237283	0	0	0	0	0	0.050	0	0.546	0.550
ALOX5AP	NCF4	4451430	4446646	9606.ENSP00000479870	9606.ENSP00000380334	0	0	0	0	0.538	0	0	0.067	0.550
CXCL12	RETN	4446453	4433169	9606.ENSP00000379140	9606.ENSP00000221515	0	0	0	0	0	0	0	0.550	0.550
GYPB	MYL4	4449413	4441686	9606.ENSP00000427690	9606.ENSP00000347055	0	0	0	0	0.550	0	0	0	0.550
GYPA	ALAS2	4442419	4440351	9606.ENSP00000354003	9606.ENSP00000332369	0	0	0	0	0.230	0	0	0.440	0.550
ITGAM	MNDA	4449997	4443045	9606.ENSP00000441691	9606.ENSP00000357123	0	0	0	0	0.524	0	0	0.092	0.549
APLNR	CDH5	4451129	4441389	9606.ENSP00000475344	9606.ENSP00000344115	0	0	0	0	0.295	0	0	0.387	0.549
FCN1	FCER1G	4443817	4436828	9606.ENSP00000360871	9606.ENSP00000289902	0	0	0	0	0.531	0	0	0.076	0.549
ARHGAP9	CD52	4446186	4444343	9606.ENSP00000377380	9606.ENSP00000363330	0	0	0	0	0.533	0	0	0.070	0.548
POU3F2	ISL1	4440081	4433509	9606.ENSP00000329170	9606.ENSP00000230658	0	0	0	0	0.063	0.185	0	0.456	0.548
FHL2	CDH1	4447410	4434944	9606.ENSP00000386665	9606.ENSP00000261769	0	0	0	0	0	0.065	0	0.536	0.548
MYL4	MYOM2	4441686	4435009	9606.ENSP00000347055	9606.ENSP00000262113	0	0	0	0	0.112	0	0	0.512	0.548
CDH1	MMP8	4434944	4433667	9606.ENSP00000261769	9606.ENSP00000236826	0	0	0	0	0	0	0	0.547	0.547
NDC1	ASPM	4443742	4442873	9606.ENSP00000360483	9606.ENSP00000356379	0	0	0	0	0.547	0	0	0	0.547
TXNRD2	PRDX4	4447012	4445193	9606.ENSP00000383365	9606.ENSP00000368646	0	0	0	0	0.064	0.081	0	0.516	0.547
NDC1	OIP5	4443742	4433119	9606.ENSP00000360483	9606.ENSP00000220514	0	0	0	0	0.547	0	0	0	0.547
FYB	C3AR1	4449385	4437821	9606.ENSP00000427114	9606.ENSP00000302079	0	0	0	0	0.490	0	0	0.146	0.546
CLIC3	TTYH2	4449035	4435882	9606.ENSP00000419378	9606.ENSP00000269346	0	0	0	0	0	0	0.540	0.054	0.546
MNDA	P2RY13	4443045	4439360	9606.ENSP00000357123	9606.ENSP00000320376	0	0	0	0	0.546	0	0	0	0.546
CXCL1	IL33	4446449	4445550	9606.ENSP00000379110	9606.ENSP00000370842	0	0	0	0	0	0	0	0.545	0.545
ASPM	MYBL2	4442873	4432993	9606.ENSP00000356379	9606.ENSP00000217026	0	0	0	0	0.523	0	0	0.085	0.545
LILRB2	CD52	4445945	4444343	9606.ENSP00000375629	9606.ENSP00000363330	0	0	0	0	0.522	0	0	0.089	0.545
CDC20	DEPDC1B	4443940	4435540	9606.ENSP00000361540	9606.ENSP00000265036	0	0	0	0	0.521	0	0	0.088	0.545
APAF1	RPS6KA2	4450251	4449383	9606.ENSP00000448165	9606.ENSP00000427015	0	0	0	0	0.061	0	0	0.535	0.544
ANXA4	PADI4	4446258	4444564	9606.ENSP00000377833	9606.ENSP00000364597	0	0	0	0	0	0.533	0	0.065	0.544
GYPB	GATA1	4449413	4444764	9606.ENSP00000427690	9606.ENSP00000365858	0	0	0	0	0.332	0	0	0.346	0.544
ALDH18A1	ARG1	4443700	4441926	9606.ENSP00000360268	9606.ENSP00000349446	0	0	0	0	0	0	0	0.544	0.544
FECH	EPB42	4445732	4437654	9606.ENSP00000372326	9606.ENSP00000300215	0	0	0	0	0.188	0	0	0.461	0.544
LSR	BIN1	4451527	4439080	9606.ENSP00000480821	9606.ENSP00000316779	0	0	0	0	0	0	0.540	0.050	0.544
PIF1	CCNB2	4439990	4436767	9606.ENSP00000328174	9606.ENSP00000288207	0	0	0	0	0.476	0.157	0	0.047	0.543
ACKR1	CXCR1	4443040	4437175	9606.ENSP00000357103	9606.ENSP00000295683	0	0	0	0	0	0	0	0.543	0.543
TNNI2	MYOM2	4445617	4435009	9606.ENSP00000371331	9606.ENSP00000262113	0	0	0	0	0.234	0	0	0.428	0.543
CYBB	RNASE6	4445083	4437818	9606.ENSP00000367851	9606.ENSP00000302046	0	0	0	0	0.535	0	0	0.057	0.543
CXCL12	CDH1	4446453	4434944	9606.ENSP00000379140	9606.ENSP00000261769	0	0	0	0	0	0	0	0.543	0.543
MMP9	CXCR1	4443919	4437175	9606.ENSP00000361405	9606.ENSP00000295683	0	0	0	0	0.140	0.064	0	0.478	0.543
FHL2	PTK2	4447410	4441125	9606.ENSP00000386665	9606.ENSP00000341189	0	0	0	0	0.061	0	0	0.533	0.543
HLA-DRA	TYROBP	4446403	4435115	9606.ENSP00000378786	9606.ENSP00000262629	0	0	0	0	0.421	0	0	0.244	0.543
FYB	TYROBP	4449385	4435115	9606.ENSP00000427114	9606.ENSP00000262629	0	0	0	0	0.396	0	0	0.272	0.542
[truncated: 923 more rows]
