# Supplementary material for: Identification of Key Genes and Pathways in Myeloma side population cells by Bioinformatics Analysis
Source: Int J Med Sci. 2020 Jul 25;17(14):2063–76. doi: 10.7150/ijms.48244 (PMC7484674; doi:10.7150/ijms.48244)
Supplement: Supplementary file 2 — Supplementary raw data and code. [file ijmsv17p2063s2.zip › Raw data and code/3.STRING_PPI/TOP10_genes.csv.csv]

Top 10 in network string_interactions.tsv ranked by MCC method
Rank	Name	Score	Degree
1	ITGAM	9.22E+13	78
2	MMP9	9.22E+13	64
2	ITGB2	9.22E+13	62
2	FPR2	9.22E+13	52
2	C3AR1	9.22E+13	51
2	CXCL1	9.22E+13	51
2	CYBB	9.22E+13	48
2	LILRB2	9.22E+13	46
2	HP	9.22E+13	44
2	FCER1G	9.22E+13	43
